# Supplementary material for: The hinge-engineered IgG1-IgG3 hybrid subclass IgGh47 potently enhances Fc-mediated function of anti-streptococcal and SARS-CoV-2 antibodies
Source: Nat Commun. 2024 Apr 27;15:3600. doi: 10.1038/s41467-024-47928-8 (PMC11055898; doi:10.1038/s41467-024-47928-8)
Supplement: Supplementary file 14 — Source data [file 41467_2024_47928_MOESM14_ESM.zip]

Archive with 20 entries (17 files):
- source data /
- __MACOSX/._source data 
- source data /.DS_Store
- __MACOSX/source data /._.DS_Store
- source data /MD source data fig 2-3/
- __MACOSX/source data /._MD source data fig 2-3
- source data /Fig 1, 4-8 source data/
- __MACOSX/source data /._Fig 1, 4-8 source data
- source data /MD source data fig 2-3/Figure2BCDE.txt
- __MACOSX/source data /MD source data fig 2-3/._Figure2BCDE.txt
- source data /MD source data fig 2-3/Figure2A.txt
- __MACOSX/source data /MD source data fig 2-3/._Figure2A.txt
- source data /MD source data fig 2-3/Figure2F.txt
- __MACOSX/source data /MD source data fig 2-3/._Figure2F.txt
- source data /MD source data fig 2-3/Figure3B.txt
- __MACOSX/source data /MD source data fig 2-3/._Figure3B.txt
- source data /MD source data fig 2-3/Figure3A.txt
- __MACOSX/source data /MD source data fig 2-3/._Figure3A.txt
- source data /Fig 1, 4-8 source data/Source data figure 1, 4-8.xlsx
- __MACOSX/source data /Fig 1, 4-8 source data/._Source data figure 1, 4-8.xlsx
