# Supplementary material for: The hinge-engineered IgG1-IgG3 hybrid subclass IgGh47 potently enhances Fc-mediated function of anti-streptococcal and SARS-CoV-2 antibodies
Source: Nat Commun. 2024 Apr 27;15:3600. doi: 10.1038/s41467-024-47928-8 (PMC11055898; doi:10.1038/s41467-024-47928-8)
Supplement: Supplementary file 14 — Source data [file 41467_2024_47928_MOESM14_ESM.zip › source data /MD source data fig 2-3/Figure2BCDE.txt]

time(ns) replicate M1-IgG1(X) M1-IgG1(Y) M1-IgG1(Z) M1-IgG3(X) M1-IgG3(Y) M1-IgG3(Z) M1-IgGh(X) M1-IgGh(Y) M1-IgGh(Z)
0 1 10 4 4 21 3 9 22 8 10
0.1 1 10 4 4 21 3 10 22 8 9
0.2 1 10 4 4 21 3 10 22 8 10
0.3 1 10 4 4 21 3 10 22 8 10
0.4 1 10 4 4 21 3 10 22 8 10
0.5 1 9 4 5 21 3 10 22 8 10
0.6 1 9 4 5 21 3 10 22 8 9
0.7 1 9 3 5 21 3 10 22 8 10
0.8 1 9 3 4 21 3 10 22 8 10
0.9 1 9 3 4 21 3 10 22 8 10
1 1 9 3 4 21 3 10 22 9 9
1.1 1 9 3 4 21 3 10 22 8 10
1.2 1 10 3 5 21 3 10 22 8 10
1.3 1 9 3 5 21 4 10 22 8 10
1.4 1 9 3 5 20 3 11 22 8 9
1.5 1 9 3 4 21 3 10 22 8 10
1.6 1 9 3 4 20 3 11 22 8 10
1.7 1 9 3 5 21 4 10 21 8 10
1.8 1 10 3 5 21 4 10 21 8 9
1.9 1 10 3 5 21 4 10 21 8 9
2 1 9 3 5 20 4 11 21 8 10
2.1 1 9 3 5 21 4 10 21 9 9
2.2 1 10 3 5 20 4 11 21 9 9
2.3 1 10 3 5 20 4 12 21 8 9
2.4 1 10 3 4 20 4 11 21 9 9
2.5 1 10 3 4 20 4 11 21 9 9
2.6 1 10 3 5 20 4 11 21 8 10
2.7 1 10 3 5 20 4 11 21 8 10
2.8 1 10 3 4 20 4 11 21 8 10
2.9 1 10 3 5 20 4 11 21 8 10
3 1 10 3 5 20 4 11 20 8 10
3.1 1 10 3 4 20 4 11 21 8 10
3.2 1 10 3 4 20 4 10 21 8 10
3.3 1 10 3 4 19 4 11 21 8 10
3.4 1 10 3 4 19 4 11 21 8 10
3.5 1 10 3 4 20 4 11 21 8 10
3.6 1 10 3 5 19 5 10 21 8 10
3.7 1 10 3 5 20 5 10 21 8 10
3.8 1 10 2 5 19 5 10 21 8 10
3.9 1 10 2 5 19 5 11 21 8 10
4 1 10 3 5 19 5 11 21 8 10
4.1 1 9 3 5 19 5 10 21 8 10
4.2 1 9 3 4 19 5 11 21 7 10
4.3 1 10 3 4 19 5 11 20 7 10
4.4 1 9 3 4 19 5 11 20 7 10
4.5 1 9 3 4 19 4 11 20 7 10
4.6 1 10 3 4 19 4 11 21 8 10
4.7 1 10 3 4 19 5 10 21 8 10
4.8 1 10 3 4 19 4 11 21 8 10
4.9 1 10 3 5 19 5 10 21 8 10
5 1 10 3 4 19 5 10 21 8 10
5.1 1 10 3 4 19 5 11 21 8 10
5.2 1 10 3 4 19 5 11 21 7 10
5.3 1 10 3 5 19 5 10 21 7 10
5.4 1 10 3 4 19 5 10 21 8 10
5.5 1 9 3 5 18 4 11 21 8 10
5.6 1 10 3 5 18 4 11 21 8 10
5.7 1 9 3 5 18 4 11 21 8 10
5.8 1 9 2 4 18 4 11 21 8 10
5.9 1 9 2 4 18 4 11 21 7 10
6 1 10 3 4 18 4 11 21 8 10
6.1 1 10 3 4 18 4 11 21 8 10
6.2 1 10 3 4 18 4 11 21 8 9
6.3 1 10 3 4 18 4 11 21 8 10
6.4 1 9 3 4 18 4 11 21 7 10
6.5 1 9 3 4 18 4 11 21 7 10
6.6 1 9 3 4 19 4 11 21 8 10
6.7 1 9 2 4 18 4 11 21 8 9
6.8 1 9 2 4 19 4 11 20 8 10
6.9 1 9 2 4 18 4 12 21 8 10
7 1 9 2 4 18 4 11 21 8 10
7.1 1 10 2 4 18 4 12 20 8 10
7.2 1 10 2 4 18 4 11 21 8 10
7.3 1 10 2 4 18 4 11 21 8 10
7.4 1 10 2 4 18 4 12 21 8 10
7.5 1 9 2 4 18 4 12 21 8 10
7.6 1 10 2 4 18 4 11 21 8 10
7.7 1 9 2 4 18 4 12 21 8 10
7.8 1 9 2 4 17 4 12 21 8 10
7.9 1 9 2 4 18 4 11 21 8 10
8 1 10 2 4 18 4 12 21 8 9
8.1 1 9 2 4 18 4 11 21 8 9
8.2 1 9 2 4 18 4 12 20 8 10
8.3 1 9 2 4 18 4 12 20 8 10
8.4 1 9 2 4 18 4 12 20 8 9
8.5 1 9 2 5 18 4 11 20 8 10
8.6 1 9 2 4 18 4 12 20 8 10
8.7 1 9 3 4 17 4 12 20 8 9
8.8 1 9 2 5 18 4 12 20 7 10
8.9 1 9 2 5 18 4 12 20 7 10
9 1 9 2 5 18 5 12 20 8 9
9.1 1 9 2 5 18 5 12 21 7 9
9.2 1 9 2 5 18 4 13 21 7 10
9.3 1 8 2 5 18 5 12 20 7 10
9.4 1 9 2 5 18 5 12 20 7 10
9.5 1 9 2 5 18 5 12 21 7 10
9.6 1 9 2 5 18 5 11 21 7 10
9.7 1 9 2 5 17 4 12 21 7 10
9.8 1 9 2 5 17 4 12 21 7 10
9.9 1 9 2 5 17 4 12 20 8 10
10 1 9 2 5 17 4 12 21 7 9
10.1 1 9 2 5 17 4 12 20 7 10
10.2 1 9 2 5 17 5 11 20 7 9
10.3 1 9 2 5 17 5 11 20 7 10
10.4 1 9 2 6 17 5 12 20 7 9
10.5 1 9 2 5 17 5 11 21 7 9
10.6 1 9 2 5 17 5 11 20 7 9
10.7 1 9 2 5 17 5 11 20 6 10
10.8 1 9 2 5 16 5 12 20 6 9
10.9 1 9 2 5 16 5 11 20 6 9
11 1 9 2 5 16 5 11 20 6 9
11.1 1 8 2 5 16 6 11 20 6 9
11.2 1 9 2 5 16 6 11 20 6 9
11.3 1 9 1 5 16 5 12 20 7 9
11.4 1 9 1 5 16 5 12 20 6 9
11.5 1 9 1 5 16 6 12 20 6 9
11.6 1 9 1 5 16 6 12 20 6 9
11.7 1 9 1 5 16 5 13 20 6 8
11.8 1 9 1 5 16 5 13 20 6 9
11.9 1 9 1 5 16 6 13 20 6 8
12 1 9 1 5 16 5 13 20 6 9
12.1 1 9 1 5 16 5 13 20 6 8
12.2 1 9 1 5 16 5 13 20 6 9
12.3 1 9 1 5 16 5 13 20 6 9
12.4 1 9 1 6 16 5 13 20 6 9
12.5 1 9 1 5 16 5 13 20 6 8
12.6 1 8 1 6 16 6 13 20 6 8
12.7 1 9 1 5 16 6 12 20 6 8
12.8 1 8 1 5 16 6 12 20 6 8
12.9 1 8 1 5 16 5 13 20 6 8
13 1 9 1 5 16 5 13 20 6 8
13.1 1 9 1 5 16 5 13 20 6 8
13.2 1 9 1 5 16 6 13 20 6 9
13.3 1 9 1 5 17 6 13 21 6 8
13.4 1 9 2 5 16 6 13 20 6 8
13.5 1 9 2 5 16 6 13 20 6 8
13.6 1 8 2 5 16 6 12 20 6 8
13.7 1 8 2 5 16 6 13 20 6 9
13.8 1 8 2 5 16 7 12 20 6 9
13.9 1 8 2 5 16 7 12 20 6 9
14 1 8 2 5 16 6 12 20 6 9
14.1 1 9 2 5 16 6 12 20 6 9
14.2 1 9 1 5 16 6 12 20 6 9
14.3 1 9 1 5 16 7 12 21 6 9
14.4 1 8 1 5 16 7 13 21 6 9
14.5 1 8 2 5 16 6 13 20 5 9
14.6 1 8 2 5 16 6 13 20 5 9
14.7 1 8 2 5 16 6 12 20 5 9
14.8 1 8 2 5 16 6 13 20 5 9
14.9 1 8 2 5 16 6 12 20 5 9
15 1 8 2 5 16 6 13 20 4 9
15.1 1 8 2 5 16 6 12 20 5 8
15.2 1 8 2 5 16 6 13 20 5 8
15.3 1 8 2 5 16 6 13 20 5 8
15.4 1 8 2 5 15 6 13 20 5 9
15.5 1 8 2 4 16 6 13 20 5 9
15.6 1 8 2 4 16 6 13 20 5 9
15.7 1 9 2 4 16 6 12 20 5 9
15.8 1 9 2 5 16 6 12 20 5 9
15.9 1 9 1 4 15 6 13 20 5 9
16 1 9 1 4 15 6 13 20 5 9
16.1 1 9 1 5 16 6 12 20 5 9
16.2 1 9 1 5 15 6 12 20 5 9
16.3 1 9 1 5 16 6 12 20 5 9
16.4 1 9 1 5 16 6 12 20 4 9
16.5 1 9 1 5 15 6 12 20 4 9
16.6 1 9 1 5 15 6 12 20 4 10
16.7 1 9 1 5 15 6 12 20 4 9
16.8 1 9 1 5 15 6 12 20 4 9
16.9 1 9 1 5 15 6 12 20 4 10
17 1 9 1 5 15 6 12 20 4 9
17.1 1 9 1 5 15 6 12 20 4 10
17.2 1 9 1 5 15 6 12 19 4 10
17.3 1 9 1 5 15 7 12 20 4 9
17.4 1 10 1 5 15 6 12 20 4 9
17.5 1 10 1 5 15 6 12 20 4 9
17.6 1 10 0 4 15 6 12 20 4 10
17.7 1 10 0 4 15 6 12 20 4 10
17.8 1 10 0 4 15 6 12 20 4 10
17.9 1 10 0 4 15 6 12 20 4 10
18 1 10 0 4 15 6 12 20 4 10
18.1 1 10 0 4 15 6 12 20 5 10
18.2 1 10 1 4 15 6 13 20 4 10
18.3 1 10 1 4 15 6 12 20 4 10
18.4 1 9 1 4 15 6 12 20 4 10
18.5 1 10 1 5 15 6 12 19 5 10
18.6 1 10 0 5 15 7 12 20 4 10
18.7 1 10 1 4 15 6 11 20 4 10
18.8 1 10 1 5 15 6 12 20 4 10
18.9 1 9 1 5 16 6 11 20 4 10
19 1 10 1 5 16 6 12 20 4 10
19.1 1 10 0 5 16 6 12 20 4 10
19.2 1 10 0 5 15 6 12 20 4 10
19.3 1 10 0 5 15 6 11 20 4 9
19.4 1 10 0 4 15 6 11 20 4 9
19.5 1 10 0 5 15 6 12 19 4 9
19.6 1 10 0 5 15 6 11 19 4 9
19.7 1 10 0 5 15 6 12 19 4 10
19.8 1 10 0 5 15 6 11 19 4 10
19.9 1 10 0 5 15 6 11 19 5 9
20 1 9 0 5 15 6 11 19 5 9
20.1 1 9 1 5 15 6 11 19 5 10
20.2 1 9 0 5 15 6 11 19 5 9
20.3 1 9 1 5 15 6 11 19 5 9
20.4 1 9 1 5 15 6 11 18 5 9
20.5 1 9 0 5 15 6 11 18 5 9
20.6 1 9 1 5 15 6 12 18 5 9
20.7 1 9 1 5 15 6 12 18 5 9
20.8 1 9 1 5 15 6 11 18 4 9
20.9 1 9 1 5 15 6 11 18 4 9
21 1 9 1 5 15 6 12 18 4 9
21.1 1 9 1 5 15 6 12 19 4 8
21.2 1 9 1 5 15 6 12 19 4 8
21.3 1 9 1 5 15 6 12 19 4 9
21.4 1 9 1 5 15 6 12 19 4 8
21.5 1 9 1 5 15 6 12 18 4 8
21.6 1 9 1 5 15 5 12 19 4 9
21.7 1 9 1 5 15 5 12 19 4 8
21.8 1 9 2 5 15 5 12 19 4 8
21.9 1 9 2 5 15 5 12 19 4 8
22 1 9 2 5 15 5 11 19 3 9
22.1 1 9 2 5 15 5 11 19 3 9
22.2 1 9 2 5 15 5 11 19 3 9
22.3 1 9 2 5 15 5 11 19 3 9
22.4 1 9 2 5 15 5 11 19 3 8
22.5 1 9 2 5 15 5 12 20 4 9
22.6 1 9 2 5 15 5 12 19 4 9
22.7 1 9 1 5 15 5 12 19 4 9
22.8 1 9 1 5 15 5 12 19 4 9
22.9 1 9 1 5 15 4 12 19 4 9
23 1 9 1 4 15 4 12 19 4 9
23.1 1 9 1 5 15 4 12 19 4 9
23.2 1 9 1 4 15 4 12 19 4 9
23.3 1 9 1 4 15 5 11 19 4 9
23.4 1 9 1 5 15 5 11 19 4 8
23.5 1 9 1 5 15 5 11 19 4 9
23.6 1 9 1 5 15 4 12 19 4 8
23.7 1 9 1 5 15 5 11 19 4 8
23.8 1 9 1 5 15 5 12 19 4 8
23.9 1 9 1 5 15 4 11 20 4 8
24 1 9 1 5 15 4 11 20 4 8
24.1 1 9 1 5 15 4 12 20 3 8
24.2 1 9 1 5 15 5 12 20 3 8
24.3 1 9 1 5 15 4 12 20 3 8
24.4 1 9 1 5 15 4 12 20 3 8
24.5 1 8 1 5 15 4 12 20 4 8
24.6 1 8 1 5 15 4 12 20 4 8
24.7 1 9 1 5 16 5 12 20 4 8
24.8 1 8 1 5 15 4 12 20 4 8
24.9 1 9 1 5 16 4 12 20 4 8
25 1 9 1 5 16 4 12 20 4 8
25.1 1 8 1 5 16 4 12 20 3 8
25.2 1 9 1 5 15 4 12 20 3 8
25.3 1 8 1 5 16 4 12 20 3 8
25.4 1 9 1 6 15 4 12 20 3 8
25.5 1 9 1 5 16 4 12 21 3 7
25.6 1 9 1 5 15 4 12 20 3 7
25.7 1 9 1 6 15 4 12 20 3 7
25.8 1 9 1 6 16 4 12 20 3 7
25.9 1 9 1 6 15 4 13 20 3 7
26 1 9 1 6 15 4 13 20 3 7
26.1 1 9 1 6 15 4 13 20 3 7
26.2 1 9 1 6 15 4 12 20 3 7
26.3 1 9 1 6 15 4 13 20 3 7
26.4 1 9 1 6 15 4 12 21 3 7
26.5 1 9 1 6 15 4 12 20 3 7
26.6 1 9 1 6 15 4 13 21 3 7
26.7 1 9 1 6 15 4 13 21 3 7
26.8 1 9 0 6 15 4 13 21 3 7
26.9 1 9 0 6 15 5 13 21 3 7
27 1 9 0 6 15 5 13 21 3 8
27.1 1 9 0 6 14 5 13 21 3 7
27.2 1 9 1 6 14 5 13 21 3 7
27.3 1 9 0 6 14 5 13 21 3 7
27.4 1 8 0 6 15 5 13 21 3 7
27.5 1 8 0 6 15 5 13 21 3 7
27.6 1 9 1 6 15 5 13 21 3 7
27.7 1 9 0 6 15 6 13 21 4 7
27.8 1 9 1 6 14 5 14 21 4 7
27.9 1 9 1 6 15 5 13 21 3 7
28 1 9 1 6 15 6 13 21 4 7
28.1 1 9 1 6 14 5 13 21 3 7
28.2 1 9 1 6 14 5 13 21 3 8
28.3 1 9 1 6 14 5 14 21 3 7
28.4 1 9 1 6 14 5 13 21 3 7
28.5 1 9 1 6 14 5 13 21 3 6
28.6 1 9 1 6 14 5 13 21 3 7
28.7 1 9 1 6 14 5 13 21 3 7
28.8 1 9 1 6 14 5 13 21 3 6
28.9 1 9 1 5 14 5 13 21 3 7
29 1 9 1 6 14 5 13 21 3 6
29.1 1 9 1 6 14 5 13 21 3 6
29.2 1 9 1 6 14 4 13 21 3 6
29.3 1 9 1 6 14 4 13 21 4 7
29.4 1 9 1 5 14 4 13 21 3 7
29.5 1 9 1 5 14 4 13 21 4 6
29.6 1 9 1 5 14 4 12 21 3 7
29.7 1 9 1 5 14 5 12 21 4 6
29.8 1 9 1 5 14 5 12 21 4 6
29.9 1 9 1 5 14 5 13 21 4 6
30 1 9 1 4 13 5 13 21 4 6
30.1 1 9 1 4 13 4 13 21 4 6
30.2 1 9 1 4 13 4 13 21 4 6
30.3 1 9 1 4 14 5 12 21 4 6
30.4 1 9 1 4 14 5 12 21 4 6
30.5 1 9 1 4 13 5 12 21 4 6
30.6 1 9 1 4 13 5 12 21 4 7
30.7 1 9 1 4 13 5 12 21 4 7
30.8 1 9 1 4 14 5 12 21 4 7
30.9 1 9 1 4 14 5 12 21 4 7
31 1 9 1 4 14 5 13 21 5 7
31.1 1 9 1 4 14 5 13 21 5 7
31.2 1 9 1 4 14 5 12 21 5 7
31.3 1 9 1 3 14 5 12 21 5 7
31.4 1 9 1 3 13 5 12 21 5 7
31.5 1 9 1 3 14 5 12 21 5 7
31.6 1 9 1 4 14 4 13 21 5 7
31.7 1 9 1 4 14 4 13 21 5 7
31.8 1 9 1 3 14 4 13 21 5 7
31.9 1 9 1 3 14 4 13 21 5 7
32 1 9 1 3 14 4 13 20 5 8
32.1 1 9 1 3 13 4 13 21 5 7
32.2 1 9 2 3 14 4 13 21 6 7
32.3 1 9 2 3 13 4 13 21 5 7
32.4 1 9 2 3 13 4 13 21 5 8
32.5 1 9 2 3 14 4 13 21 5 7
32.6 1 9 2 3 14 4 14 21 5 8
32.7 1 9 1 3 14 4 13 21 5 8
32.8 1 9 2 3 14 4 14 21 5 8
32.9 1 9 2 3 14 4 13 21 4 7
33 1 9 1 3 14 4 13 20 4 7
33.1 1 9 1 3 14 4 13 21 4 7
33.2 1 9 1 3 14 4 13 21 4 7
33.3 1 10 1 3 13 4 14 21 4 6
33.4 1 10 1 3 13 4 14 21 4 7
33.5 1 10 1 3 13 4 13 21 4 7
33.6 1 10 1 3 13 4 13 21 4 7
33.7 1 10 1 3 13 4 13 21 4 7
33.8 1 10 1 3 13 4 13 20 4 7
33.9 1 10 1 3 13 4 13 20 4 8
34 1 9 1 4 13 4 13 21 4 7
34.1 1 10 1 3 13 4 13 21 4 7
34.2 1 10 1 3 13 4 13 21 4 7
34.3 1 9 2 3 13 4 13 21 4 7
34.4 1 9 1 3 13 4 13 21 4 7
34.5 1 9 1 3 13 4 14 21 4 8
34.6 1 9 2 3 12 4 14 21 4 7
34.7 1 9 2 3 13 4 13 21 4 7
34.8 1 10 2 3 13 4 14 21 4 7
34.9 1 9 2 3 13 4 13 21 4 7
35 1 10 2 3 12 4 14 21 4 7
35.1 1 10 2 3 12 4 14 21 4 6
35.2 1 9 2 3 13 5 13 21 4 7
35.3 1 9 2 3 13 5 13 21 4 6
35.4 1 9 2 3 13 5 13 21 4 7
35.5 1 9 2 3 13 4 14 21 3 7
35.6 1 9 2 3 13 4 13 21 4 6
35.7 1 9 2 3 13 4 14 21 3 7
35.8 1 9 2 3 13 4 13 21 4 7
35.9 1 9 2 3 13 4 13 21 4 7
36 1 9 2 3 13 4 13 21 4 7
36.1 1 9 2 3 13 4 13 21 4 7
36.2 1 9 2 4 13 4 13 21 4 6
36.3 1 9 2 4 12 4 13 21 4 7
36.4 1 9 2 4 12 4 13 21 4 6
36.5 1 9 2 4 12 4 13 21 4 7
36.6 1 9 2 4 12 4 12 21 4 6
36.7 1 9 2 4 12 4 12 21 4 7
36.8 1 9 2 4 12 4 13 21 4 7
36.9 1 9 2 4 13 4 13 21 4 7
37 1 9 2 4 13 4 12 21 4 7
37.1 1 9 2 4 12 4 12 21 4 6
37.2 1 9 2 4 12 4 13 21 5 6
37.3 1 9 2 4 13 4 12 20 5 7
37.4 1 9 2 4 13 4 12 21 5 6
37.5 1 9 2 4 13 4 12 21 5 7
37.6 1 9 2 4 12 4 12 21 5 6
37.7 1 9 2 4 12 4 12 20 5 6
37.8 1 9 2 4 12 4 12 20 5 6
37.9 1 9 2 4 12 4 12 20 5 6
38 1 9 2 4 12 4 12 20 5 6
38.1 1 9 2 4 13 4 12 20 5 6
38.2 1 9 2 4 13 4 13 20 5 6
38.3 1 9 2 4 12 4 13 20 5 6
38.4 1 9 2 4 12 4 13 20 5 6
38.5 1 9 2 4 12 3 13 20 5 6
38.6 1 9 3 4 12 4 12 20 5 6
38.7 1 9 3 4 12 4 12 20 5 6
38.8 1 9 3 4 12 4 12 20 5 6
38.9 1 9 3 4 12 4 12 20 5 6
39 1 9 3 4 12 4 12 20 5 6
39.1 1 9 3 4 12 4 12 20 5 6
39.2 1 9 2 4 12 4 12 20 5 6
39.3 1 9 2 5 12 4 13 20 5 7
39.4 1 9 2 5 12 4 12 20 5 6
39.5 1 9 2 5 12 4 12 20 5 6
39.6 1 9 2 5 12 4 12 20 5 7
39.7 1 9 3 5 12 4 13 20 5 7
39.8 1 9 3 5 12 4 13 20 5 6
39.9 1 9 3 5 12 4 12 20 5 7
40 1 9 3 5 12 4 13 20 5 6
40.1 1 9 3 4 12 4 13 20 5 7
40.2 1 9 3 5 12 4 13 20 5 6
40.3 1 9 3 4 12 4 13 20 5 6
40.4 1 9 3 4 12 4 13 20 5 6
40.5 1 9 3 4 13 4 12 20 5 6
40.6 1 9 3 4 13 4 12 20 6 6
40.7 1 9 3 4 13 4 12 19 6 6
40.8 1 9 3 4 13 4 12 19 6 6
40.9 1 9 3 4 13 4 12 19 6 6
41 1 9 3 4 13 4 13 19 6 6
41.1 1 9 3 4 13 4 13 19 6 6
41.2 1 9 3 4 13 4 13 19 6 6
41.3 1 9 3 4 13 3 12 19 6 6
41.4 1 9 3 4 13 4 12 20 6 6
41.5 1 9 3 4 13 3 12 20 6 6
41.6 1 9 3 4 13 3 13 20 6 6
41.7 1 9 2 4 13 4 13 20 6 6
41.8 1 9 3 4 13 4 12 20 6 7
41.9 1 9 3 4 13 4 12 20 6 6
42 1 9 3 4 13 4 13 20 6 7
42.1 1 9 3 4 12 4 13 20 6 7
42.2 1 9 3 4 12 4 13 20 6 7
42.3 1 9 3 4 12 4 13 20 6 7
42.4 1 9 3 4 12 4 13 20 6 7
42.5 1 9 3 4 12 4 14 20 6 7
42.6 1 9 2 4 11 4 14 20 6 7
42.7 1 9 2 4 11 4 14 20 6 7
42.8 1 9 2 4 12 4 14 20 6 7
42.9 1 9 2 5 12 5 14 19 6 8
43 1 9 2 4 12 5 14 19 6 8
43.1 1 9 2 5 12 4 15 19 6 8
43.2 1 9 2 5 12 5 15 20 6 7
43.3 1 9 2 4 12 5 15 19 6 8
43.4 1 9 2 4 12 5 15 19 6 8
43.5 1 9 2 5 12 5 14 19 6 8
43.6 1 9 2 5 11 5 14 20 6 7
43.7 1 9 3 5 12 5 14 20 6 8
43.8 1 9 2 5 12 4 14 20 5 8
43.9 1 9 2 5 11 4 14 20 6 8
44 1 9 2 5 11 5 14 19 6 8
44.1 1 9 2 5 12 5 14 20 6 8
44.2 1 9 3 5 12 5 14 20 6 8
44.3 1 9 3 5 12 5 14 20 6 8
44.4 1 9 3 5 11 5 14 19 6 8
44.5 1 9 3 5 11 5 14 20 6 8
44.6 1 8 3 5 11 5 14 20 6 8
44.7 1 8 2 5 11 5 13 20 5 8
44.8 1 9 3 5 11 5 13 19 5 8
44.9 1 9 3 5 11 5 13 20 5 8
45 1 9 3 5 11 5 13 20 5 8
45.1 1 9 2 5 11 5 13 19 6 8
45.2 1 9 2 5 11 5 13 19 6 8
45.3 1 9 2 5 11 5 14 20 6 7
45.4 1 9 2 5 11 5 13 20 5 7
45.5 1 9 2 5 11 4 14 19 6 8
45.6 1 9 2 5 11 5 13 19 6 8
45.7 1 9 2 5 11 5 13 19 6 8
45.8 1 9 2 5 11 5 13 19 6 8
45.9 1 9 2 5 11 4 13 19 5 8
46 1 9 2 5 11 4 14 19 5 8
46.1 1 9 2 5 11 4 13 19 5 8
46.2 1 9 2 5 11 4 13 19 5 9
46.3 1 9 2 5 11 4 13 19 5 9
46.4 1 9 2 6 11 4 13 19 5 9
46.5 1 9 2 6 11 4 13 19 5 8
46.6 1 9 2 6 11 5 13 19 5 8
46.7 1 9 2 6 11 4 13 19 5 8
46.8 1 9 2 6 11 4 13 19 5 8
46.9 1 9 2 6 11 5 13 19 5 8
47 1 9 2 5 11 5 13 19 5 8
47.1 1 9 2 6 11 5 13 19 5 9
47.2 1 9 2 6 10 5 14 19 5 8
47.3 1 9 2 5 11 5 14 19 5 8
47.4 1 9 2 6 11 5 14 19 6 8
47.5 1 8 2 6 11 5 14 18 5 9
47.6 1 9 1 6 11 5 13 18 6 8
47.7 1 9 2 6 11 5 13 19 6 8
47.8 1 9 2 6 11 5 14 19 6 8
47.9 1 9 2 5 11 5 14 18 5 8
48 1 9 2 5 10 5 14 18 5 8
48.1 1 9 2 5 10 5 14 18 5 8
48.2 1 9 2 5 10 5 14 18 6 8
48.3 1 9 2 5 10 5 14 18 6 8
48.4 1 9 2 5 10 5 14 18 6 7
48.5 1 9 2 5 10 5 14 18 6 7
48.6 1 9 2 5 10 5 13 18 6 8
48.7 1 9 2 5 10 5 13 18 6 7
48.8 1 9 2 5 10 5 13 18 6 8
48.9 1 9 2 5 10 5 13 18 6 8
49 1 9 2 5 10 5 14 18 6 7
49.1 1 9 2 5 10 5 13 18 6 7
49.2 1 9 2 5 10 5 13 18 6 7
49.3 1 9 2 4 10 5 13 18 5 7
49.4 1 9 2 5 10 6 13 18 5 8
49.5 1 9 2 4 10 6 13 18 5 7
49.6 1 9 2 4 10 6 13 19 5 7
49.7 1 9 2 4 10 5 13 19 5 7
49.8 1 9 2 4 10 5 13 19 5 6
49.9 1 9 2 4 10 6 13 19 5 7
50 1 9 2 4 10 6 13 19 5 6
50.1 1 9 2 4 11 6 12 18 5 6
50.2 1 9 2 4 11 6 13 19 5 7
50.3 1 9 2 4 10 6 13 19 5 7
50.4 1 9 2 4 10 6 13 19 5 7
50.5 1 9 2 4 11 6 12 19 5 7
50.6 1 9 2 4 11 6 12 19 5 7
50.7 1 9 2 4 11 6 12 19 5 7
50.8 1 9 3 4 11 6 12 19 5 7
50.9 1 9 2 4 11 6 13 19 5 7
51 1 9 2 4 11 6 13 19 5 7
51.1 1 9 2 4 11 7 13 19 5 7
51.2 1 9 2 4 11 7 13 19 6 6
51.3 1 9 2 4 11 7 13 19 6 6
51.4 1 9 2 4 11 6 13 19 6 6
51.5 1 9 2 4 11 6 13 19 6 6
51.6 1 9 2 4 11 6 14 19 6 7
51.7 1 9 2 4 11 7 13 20 6 6
51.8 1 9 2 5 11 7 13 20 5 6
51.9 1 9 2 4 11 7 13 20 5 6
52 1 9 2 5 11 7 13 20 5 6
52.1 1 9 2 5 11 7 13 20 5 7
52.2 1 9 2 5 12 7 13 20 5 6
52.3 1 9 2 5 12 7 13 19 5 6
52.4 1 9 2 5 11 7 13 19 5 6
52.5 1 9 2 5 11 7 13 19 5 7
52.6 1 8 2 5 11 7 13 19 5 6
52.7 1 9 2 5 12 7 13 19 5 6
52.8 1 9 3 5 11 7 13 19 5 6
52.9 1 8 3 5 11 8 13 19 5 7
53 1 9 3 5 11 8 13 19 6 7
53.1 1 8 3 5 11 7 13 19 6 7
53.2 1 9 3 5 11 7 13 19 6 7
53.3 1 9 3 5 11 7 13 19 6 7
53.4 1 9 3 5 11 7 13 19 6 7
53.5 1 9 2 5 11 7 13 19 5 7
53.6 1 9 3 5 11 7 13 19 5 7
53.7 1 9 2 5 11 7 13 19 5 7
53.8 1 9 2 5 11 7 13 18 5 7
53.9 1 9 2 5 11 7 13 18 5 7
54 1 9 2 5 11 7 12 18 5 7
54.1 1 9 2 5 11 6 13 19 5 6
54.2 1 9 2 5 12 7 12 19 5 6
54.3 1 9 2 5 11 7 13 19 5 6
54.4 1 8 2 5 12 7 13 19 5 6
54.5 1 9 2 5 12 7 13 19 5 6
54.6 1 9 2 5 12 7 12 18 5 7
54.7 1 9 2 5 12 7 13 19 5 6
54.8 1 9 2 5 12 7 12 19 5 6
54.9 1 9 2 4 12 7 12 19 4 6
55 1 9 2 4 12 7 12 19 5 6
55.1 1 9 2 5 11 7 12 19 5 6
55.2 1 9 2 5 12 7 12 19 5 6
55.3 1 9 2 5 12 7 12 19 5 5
55.4 1 10 2 4 11 7 12 19 5 6
55.5 1 9 2 5 11 7 12 19 5 6
55.6 1 10 2 4 11 7 12 19 5 6
55.7 1 10 2 4 11 7 12 19 5 6
55.8 1 10 2 4 11 7 12 19 5 6
55.9 1 10 2 4 11 7 12 19 5 6
56 1 10 2 4 12 7 12 18 6 6
56.1 1 10 2 4 11 7 12 18 6 6
56.2 1 10 2 3 11 7 12 18 6 6
56.3 1 10 2 3 11 7 12 18 6 5
56.4 1 10 2 4 11 7 11 18 6 5
56.5 1 10 2 4 11 7 11 18 6 5
56.6 1 10 2 4 11 8 11 18 5 5
56.7 1 10 3 3 11 8 11 18 5 5
56.8 1 10 3 3 11 8 11 18 5 5
56.9 1 10 3 3 11 8 11 18 5 5
57 1 10 3 3 11 8 11 18 5 5
57.1 1 10 3 3 11 7 11 18 5 5
57.2 1 10 3 3 11 7 11 18 6 5
57.3 1 10 3 3 11 7 11 18 6 5
57.4 1 10 3 3 12 7 11 18 6 5
57.5 1 10 3 3 12 7 11 18 6 5
57.6 1 10 3 3 12 7 11 18 6 5
57.7 1 10 3 3 12 7 11 18 5 5
57.8 1 10 3 3 12 7 11 18 5 5
57.9 1 10 3 3 12 7 11 18 5 5
58 1 10 3 3 12 7 11 18 5 5
58.1 1 10 3 3 12 8 11 18 5 5
58.2 1 10 3 3 11 8 11 18 5 5
58.3 1 10 3 3 11 8 11 18 5 5
58.4 1 10 3 3 11 8 11 18 5 4
58.5 1 9 3 4 11 8 12 18 5 5
58.6 1 9 3 4 11 8 11 19 6 4
58.7 1 9 3 4 12 8 12 19 6 4
58.8 1 9 3 4 11 7 12 19 6 4
58.9 1 9 3 4 11 7 12 19 6 3
59 1 9 3 4 12 7 11 19 6 4
59.1 1 9 3 4 11 8 12 18 6 4
59.2 1 9 3 4 11 8 12 18 6 3
59.3 1 9 3 3 11 8 11 18 5 4
59.4 1 9 3 4 11 8 12 18 6 4
59.5 1 9 3 3 12 8 11 18 6 4
59.6 1 10 3 3 12 8 11 18 6 4
59.7 1 10 3 3 12 8 11 18 6 4
59.8 1 10 3 2 12 8 11 18 6 4
59.9 1 9 3 3 12 8 11 18 6 4
60 1 9 3 3 11 7 11 18 6 4
60.1 1 9 3 3 12 8 10 18 6 5
60.2 1 9 3 2 12 8 11 18 6 5
60.3 1 9 3 2 12 8 10 18 6 5
60.4 1 10 3 2 12 8 11 19 6 5
60.5 1 9 3 2 12 8 10 18 6 5
60.6 1 9 3 2 12 8 10 18 6 5
60.7 1 9 3 2 12 7 11 18 7 4
60.8 1 10 3 2 12 7 11 18 7 5
60.9 1 10 3 2 12 8 11 18 7 5
61 1 10 3 2 12 8 10 18 7 5
61.1 1 10 3 3 12 7 11 18 6 5
61.2 1 10 3 3 12 7 10 18 6 5
61.3 1 10 3 3 12 7 10 18 6 5
61.4 1 10 3 3 12 7 10 18 6 5
61.5 1 9 3 3 12 7 10 18 6 5
61.6 1 9 3 3 12 7 10 18 6 5
61.7 1 9 3 3 12 7 10 18 6 5
61.8 1 9 3 3 12 7 10 18 6 6
61.9 1 9 3 3 12 7 10 18 6 6
62 1 9 3 3 13 7 10 18 6 5
62.1 1 9 3 3 13 6 10 18 6 6
62.2 1 9 3 3 13 6 10 18 6 6
62.3 1 9 3 3 13 6 10 18 7 6
62.4 1 9 3 3 13 6 10 18 6 6
62.5 1 9 3 3 13 6 10 18 6 5
62.6 1 9 3 3 13 6 10 18 7 5
62.7 1 9 3 3 13 6 10 18 7 5
62.8 1 9 3 3 13 6 10 18 7 5
62.9 1 9 3 3 13 6 10 18 7 6
63 1 9 3 3 13 6 10 18 7 5
63.1 1 9 3 3 13 6 10 18 7 5
63.2 1 9 3 3 13 6 10 19 7 5
63.3 1 9 3 3 13 6 10 19 7 5
63.4 1 9 3 3 13 6 10 19 7 4
63.5 1 9 3 4 12 6 10 18 6 5
63.6 1 9 3 3 13 6 10 18 6 5
63.7 1 9 3 3 13 6 9 18 7 5
63.8 1 9 3 3 13 6 10 18 7 5
63.9 1 9 3 3 13 6 10 18 6 5
64 1 9 3 3 13 6 9 18 6 5
64.1 1 9 3 3 13 6 9 18 7 5
64.2 1 9 3 3 13 6 9 18 7 4
64.3 1 9 3 3 13 6 9 18 6 4
64.4 1 9 3 3 13 6 10 18 7 4
64.5 1 9 3 4 13 6 10 18 7 4
64.6 1 9 3 4 13 6 10 18 6 5
64.7 1 9 3 4 13 6 10 18 6 4
64.8 1 9 3 3 13 6 9 18 6 4
64.9 1 9 3 3 14 6 9 18 6 5
65 1 9 3 4 13 6 9 18 6 5
65.1 1 9 3 4 14 6 9 18 6 5
65.2 1 9 3 4 14 6 9 18 6 4
65.3 1 9 3 4 14 6 9 18 6 5
65.4 1 9 3 4 14 6 9 18 6 5
65.5 1 9 3 4 14 6 9 18 6 5
65.6 1 9 3 4 14 6 8 18 6 5
65.7 1 9 3 4 14 6 9 17 7 5
65.8 1 9 3 4 14 6 9 18 7 5
65.9 1 9 3 4 14 6 9 17 7 5
66 1 9 3 4 13 6 9 17 7 5
66.1 1 9 3 4 13 6 9 18 7 5
66.2 1 9 3 4 14 6 9 17 7 5
66.3 1 8 3 4 14 6 9 17 7 5
66.4 1 9 3 4 14 6 9 17 7 5
66.5 1 9 3 4 14 6 9 18 7 5
66.6 1 9 3 3 14 6 9 17 7 5
66.7 1 9 3 4 14 6 9 17 7 5
66.8 1 9 3 4 14 6 9 17 7 5
66.9 1 8 3 4 14 6 9 17 7 4
67 1 8 3 4 14 6 9 17 7 4
67.1 1 9 3 3 14 6 9 17 7 5
67.2 1 9 3 4 14 6 8 17 7 5
67.3 1 9 3 4 14 6 9 17 7 5
67.4 1 9 3 4 14 6 8 17 7 5
67.5 1 9 3 4 14 7 8 17 7 5
67.6 1 9 3 4 14 7 8 17 7 5
67.7 1 8 3 4 14 6 9 17 7 5
67.8 1 9 3 4 14 6 9 17 7 5
67.9 1 8 3 4 14 6 9 18 7 5
68 1 9 3 4 14 6 9 17 7 6
68.1 1 9 3 4 14 6 9 17 7 5
68.2 1 9 3 4 14 6 9 17 6 6
68.3 1 9 3 4 14 7 8 18 7 5
68.4 1 9 3 4 14 7 8 18 7 5
68.5 1 9 3 4 14 7 8 18 7 5
68.6 1 9 3 4 14 7 8 18 7 5
68.7 1 9 3 4 13 7 9 18 7 5
68.8 1 9 3 4 14 7 8 18 6 5
68.9 1 9 3 4 14 7 8 18 6 4
69 1 8 3 4 14 7 8 18 6 4
69.1 1 8 3 4 14 7 9 18 6 5
69.2 1 9 3 4 14 7 8 18 6 5
69.3 1 8 3 4 14 7 8 18 6 4
69.4 1 9 3 4 14 7 8 18 6 5
69.5 1 9 3 4 14 7 8 18 6 4
69.6 1 8 3 4 14 8 8 18 6 4
69.7 1 9 3 4 14 8 8 18 6 4
69.8 1 9 3 4 14 8 8 18 6 4
69.9 1 9 4 4 14 8 8 18 6 4
70 1 9 4 4 14 7 8 18 6 4
70.1 1 8 4 4 14 7 9 18 6 4
70.2 1 9 3 4 14 8 8 18 6 4
70.3 1 8 3 4 14 7 8 18 6 4
70.4 1 9 3 4 14 7 9 18 6 4
70.5 1 9 3 4 14 7 8 18 6 4
70.6 1 9 3 3 14 7 8 18 6 4
70.7 1 9 3 3 14 7 8 18 6 4
70.8 1 9 3 4 14 7 8 17 6 4
70.9 1 9 3 4 14 8 8 18 6 4
71 1 9 4 3 14 8 8 17 6 4
71.1 1 9 3 4 14 7 8 17 6 4
71.2 1 8 4 4 14 7 8 17 6 4
71.3 1 8 4 4 14 7 8 17 6 4
71.4 1 9 4 3 14 7 8 17 6 4
71.5 1 8 4 3 14 7 9 17 6 4
71.6 1 8 4 4 14 7 9 17 5 4
71.7 1 8 3 4 14 8 8 17 5 5
71.8 1 9 4 3 14 7 8 18 5 4
71.9 1 9 3 3 14 8 8 17 5 4
72 1 9 3 3 14 8 8 17 5 4
72.1 1 9 3 4 14 7 8 17 5 5
72.2 1 8 3 4 14 7 9 17 5 5
72.3 1 9 3 4 14 7 8 17 5 4
72.4 1 8 3 4 14 7 9 17 5 4
72.5 1 8 3 4 14 7 8 17 5 4
72.6 1 9 4 3 14 7 9 18 5 4
72.7 1 9 4 4 14 6 8 18 5 4
72.8 1 9 4 4 14 6 9 18 5 4
72.9 1 9 3 4 14 6 9 18 5 4
73 1 9 3 3 14 6 9 18 5 4
73.1 1 9 3 3 14 6 9 18 5 4
73.2 1 9 3 3 14 6 9 18 5 4
73.3 1 9 3 3 14 6 8 18 5 4
73.4 1 9 3 3 14 6 8 18 5 5
73.5 1 9 3 3 14 6 9 18 5 4
73.6 1 9 3 3 14 7 9 18 5 5
73.7 1 8 3 4 14 7 9 18 4 5
73.8 1 9 3 3 14 7 9 19 5 5
73.9 1 9 3 3 14 7 9 19 4 4
74 1 9 3 3 14 7 10 19 4 5
74.1 1 9 3 4 14 7 9 19 4 5
74.2 1 9 3 4 14 7 9 19 4 5
74.3 1 9 3 4 14 7 9 19 4 6
74.4 1 8 3 4 14 6 9 19 5 5
74.5 1 8 3 4 14 6 9 19 4 5
74.6 1 9 3 4 14 6 9 19 5 5
74.7 1 9 3 4 14 6 9 19 5 5
74.8 1 9 3 4 14 6 9 19 4 5
74.9 1 8 3 4 14 6 9 19 5 5
75 1 8 4 4 14 6 9 19 5 6
75.1 1 8 3 4 14 6 9 19 5 6
75.2 1 8 3 4 14 6 9 19 5 5
75.3 1 8 3 4 14 6 9 19 5 5
75.4 1 8 3 4 14 7 9 19 5 6
75.5 1 8 3 4 14 7 9 19 5 6
75.6 1 8 3 4 14 6 9 19 5 6
75.7 1 8 3 4 14 6 9 19 5 5
75.8 1 8 3 4 15 6 9 19 5 5
75.9 1 8 3 4 15 6 9 20 5 5
76 1 8 3 4 15 6 9 20 5 5
76.1 1 8 3 4 15 6 9 20 5 6
76.2 1 8 3 4 15 6 9 20 5 5
76.3 1 8 3 4 15 6 9 20 5 5
76.4 1 8 3 4 15 6 9 19 5 6
76.5 1 8 3 4 15 6 9 20 5 5
76.6 1 8 3 4 15 6 9 19 4 5
76.7 1 8 3 5 15 6 9 19 4 5
76.8 1 8 3 4 15 6 9 19 4 5
76.9 1 8 3 4 15 7 9 19 4 5
77 1 8 3 5 15 7 8 19 4 6
77.1 1 8 3 4 15 7 8 19 3 6
77.2 1 8 3 4 15 7 8 19 4 6
77.3 1 9 3 4 15 6 8 19 3 5
77.4 1 9 3 4 15 6 8 19 3 5
77.5 1 9 3 4 15 6 8 19 3 6
77.6 1 8 3 4 15 6 8 19 3 6
77.7 1 8 3 4 15 6 8 19 3 6
77.8 1 9 3 4 15 6 8 19 3 7
77.9 1 9 3 4 16 6 8 19 3 7
78 1 8 3 4 16 6 8 19 3 7
78.1 1 9 3 4 16 7 8 19 3 7
78.2 1 8 3 4 16 6 8 18 3 8
78.3 1 8 3 4 16 6 8 19 3 7
78.4 1 9 3 4 16 6 8 19 3 7
78.5 1 9 3 3 16 6 8 19 3 7
78.6 1 9 3 4 16 7 8 19 3 8
78.7 1 9 3 3 16 7 8 18 3 7
78.8 1 9 3 3 16 7 7 18 3 7
78.9 1 9 3 4 16 7 8 18 3 8
79 1 9 3 4 16 7 8 18 3 7
79.1 1 9 3 4 16 7 8 18 3 8
79.2 1 9 3 4 16 7 8 18 3 8
79.3 1 9 3 4 16 7 8 18 3 8
79.4 1 9 3 4 16 7 8 19 3 7
79.5 1 9 3 4 16 7 8 19 3 7
79.6 1 9 3 4 16 7 8 18 4 7
79.7 1 9 3 4 16 7 8 18 4 7
79.8 1 9 3 4 16 7 8 18 4 7
79.9 1 9 3 4 16 7 8 18 4 7
80 1 9 3 4 16 7 8 18 4 7
80.1 1 9 3 4 16 7 8 18 4 7
80.2 1 8 3 4 16 7 8 18 4 7
80.3 1 9 3 4 16 7 8 18 4 7
80.4 1 9 3 4 16 7 8 18 4 7
80.5 1 9 3 3 16 7 7 18 4 7
80.6 1 9 3 3 16 7 7 17 4 7
80.7 1 9 3 3 16 7 7 17 4 7
80.8 1 9 3 3 16 7 8 18 4 7
80.9 1 9 3 4 16 7 7 18 4 7
81 1 9 3 3 16 7 8 18 4 7
81.1 1 9 3 4 16 7 7 18 4 7
81.2 1 9 3 4 16 7 7 18 4 7
81.3 1 9 3 3 15 7 8 18 4 7
81.4 1 9 3 3 16 7 8 18 4 7
81.5 1 9 3 3 16 6 8 18 4 8
81.6 1 9 3 3 16 6 8 18 4 8
81.7 1 9 3 3 16 6 8 18 4 7
81.8 1 9 3 3 16 6 9 18 4 8
81.9 1 9 3 3 16 6 9 19 4 8
82 1 9 3 3 15 6 9 19 4 8
82.1 1 9 3 3 16 6 8 18 4 8
82.2 1 9 3 3 16 6 8 19 4 8
82.3 1 9 3 3 16 6 8 19 4 8
82.4 1 9 3 3 16 6 8 19 4 8
82.5 1 9 3 3 16 6 9 19 4 8
82.6 1 9 3 3 16 6 8 19 4 8
82.7 1 9 3 3 17 6 8 19 4 8
82.8 1 9 3 3 17 6 8 19 4 7
82.9 1 9 3 3 17 6 8 19 4 8
83 1 9 3 3 17 6 8 19 4 7
83.1 1 9 3 3 17 6 8 19 4 8
83.2 1 9 3 3 16 6 8 19 4 7
83.3 1 9 3 3 16 6 8 19 4 8
83.4 1 9 3 3 16 6 8 19 4 8
83.5 1 9 3 3 17 6 7 19 4 8
83.6 1 9 3 3 16 6 8 19 4 8
83.7 1 9 3 3 16 6 8 19 4 8
83.8 1 9 3 3 16 6 8 19 4 8
83.9 1 9 3 3 16 6 8 19 4 8
84 1 9 3 3 17 6 8 19 4 8
84.1 1 9 3 3 17 6 7 19 4 8
84.2 1 9 3 3 16 6 8 19 4 8
84.3 1 9 3 3 16 6 7 19 4 8
84.4 1 9 3 3 17 6 7 19 4 8
84.5 1 9 3 3 16 6 7 19 4 8
84.6 1 9 3 3 17 6 7 19 4 8
84.7 1 9 3 3 17 6 7 19 4 8
84.8 1 9 3 3 17 6 7 19 4 8
84.9 1 9 3 3 17 6 7 19 4 8
85 1 9 3 3 17 6 7 19 5 8
85.1 1 9 3 3 17 6 7 19 4 8
85.2 1 9 3 2 17 6 7 19 5 8
85.3 1 9 3 3 17 6 7 19 5 8
85.4 1 9 3 3 17 6 7 19 5 8
85.5 1 9 3 3 17 6 6 19 5 7
85.6 1 9 3 3 17 5 7 19 5 8
85.7 1 9 3 3 17 5 7 19 5 7
85.8 1 9 3 3 17 5 7 19 5 7
85.9 1 9 3 3 17 5 7 19 5 7
86 1 9 3 3 17 5 7 19 5 8
86.1 1 9 3 3 17 5 6 19 5 8
86.2 1 9 3 3 17 5 7 19 5 8
86.3 1 9 3 3 17 5 7 19 4 8
86.4 1 9 3 3 17 4 7 19 4 8
86.5 1 9 3 3 17 5 7 19 4 8
86.6 1 9 3 3 17 5 6 19 4 8
86.7 1 9 3 3 17 5 6 19 4 9
86.8 1 9 3 4 17 5 6 18 4 9
86.9 1 9 3 3 17 5 6 18 4 9
87 1 9 3 3 17 5 5 19 4 8
87.1 1 9 3 3 17 5 4 18 4 9
87.2 1 9 3 3 17 5 5 19 4 8
87.3 1 9 3 4 17 5 4 19 4 8
87.4 1 9 3 4 17 5 5 19 4 8
87.5 1 9 3 4 17 5 5 19 5 8
87.6 1 9 3 4 17 5 5 19 5 8
87.7 1 9 3 3 17 5 4 19 5 8
87.8 1 9 3 3 18 5 4 19 5 8
87.9 1 9 3 3 18 5 4 19 5 8
88 1 9 3 3 18 5 4 19 5 8
88.1 1 9 3 3 18 5 4 19 4 8
88.2 1 9 3 3 18 5 4 19 4 8
88.3 1 9 3 3 18 5 4 19 5 8
88.4 1 9 3 3 17 5 5 19 5 8
88.5 1 9 3 3 17 5 5 19 5 8
88.6 1 9 3 3 17 5 5 19 5 7
88.7 1 9 3 3 17 4 5 19 5 8
88.8 1 9 3 3 17 4 5 20 5 8
88.9 1 9 3 3 17 4 5 20 5 8
89 1 9 3 3 17 4 5 19 5 8
89.1 1 9 3 4 17 4 5 19 5 7
89.2 1 9 3 4 17 4 5 19 5 8
89.3 1 9 3 4 17 4 5 19 5 8
89.4 1 9 3 4 17 4 5 19 5 8
89.5 1 9 3 4 17 4 5 19 5 8
89.6 1 9 3 4 17 4 5 19 5 8
89.7 1 9 3 3 17 4 5 19 5 8
89.8 1 9 3 3 17 4 5 19 5 8
89.9 1 9 3 3 17 4 5 19 5 7
90 1 9 3 3 17 3 4 19 5 7
90.1 1 9 3 3 17 3 4 19 5 7
90.2 1 9 3 3 17 3 5 18 5 7
90.3 1 9 3 3 17 3 4 18 5 7
90.4 1 9 3 3 18 3 4 18 5 7
90.5 1 9 3 3 18 3 4 17 5 8
90.6 1 9 3 3 18 3 4 18 5 8
90.7 1 9 3 3 18 3 4 18 5 7
90.8 1 9 3 3 18 2 4 17 5 8
90.9 1 9 3 3 17 3 4 17 5 8
91 1 9 3 3 17 3 4 17 5 7
91.1 1 9 3 3 18 3 3 17 6 8
91.2 1 9 3 3 18 3 3 17 6 8
91.3 1 9 3 3 18 3 4 17 6 8
91.4 1 9 3 3 18 3 4 17 6 8
91.5 1 9 3 3 18 3 4 17 6 8
91.6 1 9 3 3 18 2 4 17 6 8
91.7 1 9 3 3 18 2 3 17 6 8
91.8 1 9 3 3 18 2 4 17 6 8
91.9 1 9 3 3 18 2 3 17 6 7
92 1 9 3 2 18 2 3 16 5 8
92.1 1 9 3 2 18 2 3 17 5 8
92.2 1 9 3 2 18 2 4 17 5 8
92.3 1 10 3 2 18 2 3 17 5 8
92.4 1 9 3 2 18 2 3 17 5 8
92.5 1 9 3 2 18 2 3 17 5 8
92.6 1 9 3 3 18 2 3 17 6 8
92.7 1 9 3 3 18 2 3 17 6 8
92.8 1 9 3 2 18 2 4 17 6 8
92.9 1 9 3 2 18 2 4 17 6 9
93 1 9 3 2 18 2 4 16 6 9
93.1 1 9 3 2 18 2 4 16 6 8
93.2 1 9 3 2 18 2 4 16 6 8
93.3 1 9 3 2 18 2 4 16 6 8
93.4 1 9 3 2 18 2 4 16 6 8
93.5 1 9 3 3 18 2 3 16 6 8
93.6 1 9 3 2 18 2 3 16 6 8
93.7 1 9 3 3 18 2 3 16 6 8
93.8 1 9 3 2 18 2 4 16 6 8
93.9 1 9 3 2 18 2 3 16 6 8
94 1 9 3 2 18 2 3 17 6 7
94.1 1 9 3 2 18 2 3 16 6 7
94.2 1 9 3 2 18 1 4 16 6 8
94.3 1 9 3 2 18 2 4 16 6 8
94.4 1 9 3 2 18 2 4 16 6 8
94.5 1 9 3 2 18 2 3 17 6 8
94.6 1 9 3 2 18 2 3 17 6 8
94.7 1 9 3 2 18 2 3 16 6 8
94.8 1 9 3 2 18 2 3 16 6 7
94.9 1 9 3 2 18 2 3 16 6 7
95 1 9 3 2 18 2 3 16 6 8
95.1 1 9 3 2 18 2 3 17 7 7
95.2 1 9 3 2 18 1 3 16 7 7
95.3 1 9 3 2 18 2 3 16 7 7
95.4 1 9 3 1 18 2 3 16 7 7
95.5 1 9 3 1 18 2 3 16 7 7
95.6 1 9 3 1 18 2 3 16 7 7
95.7 1 9 3 1 18 2 3 16 7 6
95.8 1 9 3 2 18 1 3 16 7 7
95.9 1 9 3 2 17 1 3 16 7 7
96 1 9 3 2 17 1 3 16 7 7
96.1 1 9 3 2 17 1 3 16 7 6
96.2 1 9 3 2 17 1 4 16 6 7
96.3 1 9 3 2 17 1 4 16 6 7
96.4 1 9 3 2 17 1 4 16 6 6
96.5 1 9 3 2 17 1 3 16 6 7
96.6 1 9 3 2 17 1 4 16 6 6
96.7 1 9 3 2 17 1 4 16 6 7
96.8 1 9 3 2 17 1 4 16 6 7
96.9 1 9 3 2 17 1 4 16 6 7
97 1 9 3 2 17 1 4 16 5 6
97.1 1 9 3 2 17 1 4 16 5 6
97.2 1 9 3 2 17 1 4 16 5 6
97.3 1 9 3 2 17 1 4 16 5 6
97.4 1 9 3 2 16 1 4 17 5 6
97.5 1 9 3 2 17 1 3 17 5 7
97.6 1 9 3 2 17 2 4 17 5 7
97.7 1 9 3 2 17 2 4 16 5 7
97.8 1 9 3 2 17 2 4 16 5 7
97.9 1 9 3 3 17 2 4 16 5 7
98 1 9 3 2 17 2 5 16 5 6
98.1 1 9 3 2 17 2 4 16 5 7
98.2 1 9 3 2 17 2 5 16 5 6
98.3 1 9 3 2 17 1 4 16 5 7
98.4 1 9 3 2 17 1 4 15 6 6
98.5 1 9 3 3 17 1 4 15 5 7
98.6 1 9 3 2 17 1 5 15 6 6
98.7 1 9 3 2 17 1 5 15 5 6
98.8 1 9 3 2 17 1 5 16 6 6
98.9 1 9 3 2 17 1 5 16 6 6
99 1 9 3 3 17 1 5 16 6 6
99.1 1 9 3 2 17 1 4 15 6 6
99.2 1 9 3 2 17 1 4 15 6 6
99.3 1 9 3 2 16 1 4 15 6 6
99.4 1 9 3 2 16 1 5 15 6 6
99.5 1 9 3 2 16 1 5 15 6 6
99.6 1 9 3 2 16 1 5 15 6 6
99.7 1 9 3 2 16 0 5 15 6 6
99.8 1 9 3 2 16 0 5 15 7 6
99.9 1 9 3 2 16 1 4 16 7 6
100 1 9 3 2 16 1 4 16 7 6
100.1 1 9 3 2 16 1 4 16 7 6
100.2 1 9 3 2 16 2 4 16 7 6
100.3 1 9 3 2 16 2 4 16 7 6
100.4 1 9 3 2 17 1 4 16 7 6
100.5 1 9 3 2 16 1 4 16 7 6
100.6 1 9 3 2 16 1 4 16 7 6
100.7 1 9 3 2 17 1 3 15 7 6
100.8 1 9 3 2 17 1 3 15 7 6
100.9 1 9 3 2 17 1 3 15 7 6
101 1 9 3 2 17 1 3 15 7 6
101.1 1 9 3 2 17 1 3 15 7 6
101.2 1 9 3 2 17 1 3 15 7 6
101.3 1 9 3 2 17 1 3 15 8 6
101.4 1 9 3 2 17 1 2 16 7 6
101.5 1 9 3 2 17 2 2 16 7 6
101.6 1 9 3 2 17 2 2 15 7 7
101.7 1 9 3 2 17 2 2 15 7 7
101.8 1 9 3 2 17 2 2 15 7 7
101.9 1 9 3 2 17 2 2 15 7 7
102 1 9 3 2 17 2 2 15 7 6
102.1 1 9 3 2 17 2 2 15 7 7
102.2 1 9 3 2 17 2 2 15 7 7
102.3 1 9 3 2 17 2 2 15 7 7
102.4 1 9 3 2 17 2 2 15 7 7
102.5 1 9 3 2 17 2 2 15 7 7
102.6 1 9 3 2 17 2 2 14 7 7
102.7 1 9 3 2 17 2 3 14 7 7
102.8 1 9 3 2 17 2 3 14 7 7
102.9 1 9 3 2 17 2 2 14 7 6
103 1 9 3 1 17 2 2 14 7 6
103.1 1 9 3 2 17 2 2 14 7 6
103.2 1 9 3 2 17 2 3 14 7 6
103.3 1 9 3 2 17 2 2 14 7 6
103.4 1 9 3 2 18 2 3 14 7 6
103.5 1 9 3 1 18 2 2 14 7 6
103.6 1 9 3 2 18 2 2 13 7 6
103.7 1 9 3 1 18 2 2 14 7 6
103.8 1 9 3 1 18 2 3 14 7 6
103.9 1 9 3 1 18 2 3 13 6 7
104 1 9 3 1 18 2 3 13 6 7
104.1 1 9 3 1 17 2 3 13 7 7
104.2 1 9 3 1 17 3 3 13 7 7
104.3 1 9 3 1 17 3 3 14 7 6
104.4 1 9 3 1 17 3 3 14 7 6
104.5 1 9 3 1 17 3 3 14 7 6
104.6 1 9 3 1 17 3 3 14 7 6
104.7 1 9 3 1 17 3 3 14 6 6
104.8 1 9 3 1 17 3 3 13 6 6
104.9 1 9 3 1 17 3 3 14 6 6
105 1 9 3 1 17 3 3 13 6 6
105.1 1 9 3 1 17 3 3 13 6 5
105.2 1 9 3 1 17 3 3 13 6 6
105.3 1 9 3 1 17 3 2 13 6 6
105.4 1 9 3 1 17 3 2 13 6 6
105.5 1 9 3 1 17 3 2 13 6 6
105.6 1 9 3 1 17 3 3 13 6 6
105.7 1 9 3 1 17 2 3 13 6 6
105.8 1 9 3 1 17 3 3 13 6 5
105.9 1 9 3 1 17 2 4 13 6 6
106 1 9 3 1 17 2 4 13 6 5
106.1 1 9 3 1 17 2 4 13 6 6
106.2 1 9 3 1 16 2 4 13 7 5
106.3 1 9 3 1 17 2 4 13 6 6
106.4 1 9 3 1 17 3 4 13 7 5
106.5 1 9 3 1 17 3 3 13 7 5
106.6 1 9 3 1 17 3 3 13 6 5
106.7 1 9 3 1 17 3 4 13 6 5
106.8 1 9 3 1 17 2 3 13 6 5
106.9 1 9 3 1 17 2 3 13 6 5
107 1 9 3 1 17 2 3 13 6 5
107.1 1 9 3 1 17 2 4 13 6 5
107.2 1 9 3 0 17 2 3 13 6 6
107.3 1 9 3 0 17 2 3 13 7 5
107.4 1 9 3 1 17 2 3 13 7 5
107.5 1 9 3 0 17 2 3 13 7 5
107.6 1 9 3 0 17 2 3 13 7 5
107.7 1 9 3 0 17 2 4 13 7 5
107.8 1 9 3 0 17 2 4 13 7 5
107.9 1 9 3 0 17 3 4 13 7 5
108 1 9 3 0 17 3 4 13 7 5
108.1 1 9 4 0 16 3 4 13 7 5
108.2 1 9 3 0 16 3 4 13 7 5
108.3 1 9 3 0 16 3 3 13 7 4
108.4 1 9 3 0 16 3 3 13 7 5
108.5 1 9 3 0 17 3 3 13 7 5
108.6 1 9 3 0 17 3 3 13 7 4
108.7 1 9 3 0 16 3 3 13 7 4
108.8 1 9 3 1 17 3 3 13 7 4
108.9 1 9 3 1 16 3 3 13 7 4
109 1 9 3 1 16 3 3 13 7 4
109.1 1 9 3 1 16 3 4 13 7 3
109.2 1 9 3 1 16 3 3 13 7 4
109.3 1 9 3 1 16 3 4 13 7 4
109.4 1 9 3 0 16 3 4 13 7 3
109.5 1 9 4 1 16 3 3 13 6 3
109.6 1 9 4 1 16 3 3 13 7 3
109.7 1 9 4 1 16 2 3 13 7 3
109.8 1 9 3 1 16 2 3 13 7 4
109.9 1 9 3 1 16 2 3 13 7 3
110 1 9 3 1 16 2 3 13 7 3
110.1 1 9 3 1 15 2 3 13 7 3
110.2 1 9 3 0 15 2 4 13 7 3
110.3 1 9 3 0 15 2 3 13 7 3
110.4 1 9 3 1 15 2 4 13 7 3
110.5 1 9 4 0 16 2 4 13 7 3
110.6 1 9 4 1 15 2 3 14 7 3
110.7 1 9 4 1 16 2 4 14 7 3
110.8 1 9 4 0 16 2 4 14 7 2
110.9 1 9 3 1 16 2 3 13 7 3
111 1 9 4 0 16 2 3 13 7 2
111.1 1 9 4 0 16 2 4 13 7 2
111.2 1 9 4 0 16 2 4 13 7 2
111.3 1 9 4 0 16 2 3 13 6 3
111.4 1 9 4 0 17 2 4 13 6 3
111.5 1 9 4 0 17 2 4 13 6 3
111.6 1 9 4 0 17 2 4 13 7 3
111.7 1 9 4 1 17 2 4 13 7 2
111.8 1 9 3 0 17 2 4 12 7 2
111.9 1 9 3 0 17 2 5 12 7 2
112 1 9 3 0 16 2 4 12 7 2
112.1 1 9 3 0 17 2 5 13 7 2
112.2 1 9 3 0 17 2 4 12 7 3
112.3 1 9 3 0 17 2 4 13 6 3
112.4 1 9 3 0 17 2 5 13 6 3
112.5 1 9 3 0 17 2 4 13 6 3
112.6 1 9 3 0 17 3 4 13 6 3
112.7 1 9 3 -1 17 3 4 13 6 3
112.8 1 9 3 0 17 3 3 13 6 3
112.9 1 9 3 0 17 3 3 13 6 3
113 1 9 3 0 17 3 3 13 6 3
113.1 1 9 3 0 17 2 3 13 6 3
113.2 1 9 3 -1 17 2 3 13 6 3
113.3 1 9 3 0 17 2 3 13 6 3
113.4 1 9 3 0 17 2 3 13 6 3
113.5 1 9 3 0 17 2 3 13 6 3
113.6 1 9 3 0 17 2 3 13 6 3
113.7 1 9 3 0 17 2 3 13 6 3
113.8 1 9 3 0 17 2 3 13 6 3
113.9 1 9 3 0 17 2 3 13 6 3
114 1 9 4 0 16 2 3 13 6 3
114.1 1 9 4 0 16 2 3 13 6 3
114.2 1 9 3 0 16 2 3 13 6 4
114.3 1 9 3 0 16 2 3 13 6 4
114.4 1 9 3 -1 16 2 3 14 6 4
114.5 1 9 3 0 16 2 3 14 6 4
114.6 1 9 3 0 16 2 3 14 6 4
114.7 1 9 3 -1 16 2 3 14 6 3
114.8 1 9 3 0 16 3 3 14 6 4
114.9 1 9 3 0 16 3 4 14 6 4
115 1 9 3 0 17 3 3 14 6 4
115.1 1 9 3 0 16 3 3 14 6 4
115.2 1 9 4 -1 17 3 3 14 6 4
115.3 1 9 3 0 17 3 4 14 6 4
115.4 1 9 4 -1 17 3 4 14 6 4
115.5 1 9 4 0 17 3 3 14 6 4
115.6 1 9 3 0 17 3 3 14 6 4
115.7 1 9 3 0 17 3 4 14 6 4
115.8 1 9 3 0 17 3 3 14 6 4
115.9 1 9 3 0 17 3 3 14 6 4
116 1 9 3 -1 17 2 3 14 6 3
116.1 1 9 3 0 17 2 3 14 6 3
116.2 1 9 3 0 17 2 3 14 6 3
116.3 1 9 3 0 18 2 3 14 6 3
116.4 1 9 3 1 18 2 3 15 5 3
116.5 1 9 4 1 17 3 4 15 6 4
116.6 1 9 3 1 17 3 3 15 6 3
116.7 1 9 4 0 17 3 4 15 6 4
116.8 1 9 4 0 17 2 4 16 6 4
116.9 1 9 4 0 17 2 4 16 6 4
117 1 9 4 0 17 2 4 16 6 3
117.1 1 9 4 0 17 2 4 16 6 3
117.2 1 9 4 -1 17 2 4 16 7 3
117.3 1 9 4 -1 17 2 4 16 7 3
117.4 1 9 4 0 17 2 4 16 7 4
117.5 1 9 4 -1 17 2 4 16 7 4
117.6 1 9 4 0 17 2 4 16 7 3
117.7 1 9 4 -1 17 3 4 16 7 4
117.8 1 9 4 0 17 3 5 16 7 4
117.9 1 9 4 0 17 3 4 16 7 4
118 1 9 3 0 17 3 4 16 7 4
118.1 1 9 4 0 17 3 4 16 7 3
118.2 1 9 3 0 17 3 4 16 7 3
118.3 1 9 4 0 17 3 4 16 7 3
118.4 1 9 4 -1 17 3 3 16 7 3
118.5 1 9 4 -1 17 3 4 16 7 4
118.6 1 9 3 -1 17 3 3 16 7 4
118.7 1 9 3 0 17 3 4 16 7 4
118.8 1 9 3 0 17 2 3 16 7 3
118.9 1 9 3 0 17 2 4 16 7 3
119 1 9 3 0 17 2 3 16 7 4
119.1 1 9 3 0 18 2 3 16 7 3
119.2 1 9 3 0 18 2 3 16 7 4
119.3 1 9 3 0 18 2 3 16 7 3
119.4 1 9 3 1 17 2 3 17 7 3
119.5 1 9 3 0 17 2 3 16 7 3
119.6 1 9 3 0 18 2 2 16 7 3
119.7 1 9 4 1 17 2 3 16 7 3
119.8 1 9 4 1 17 2 2 16 7 3
119.9 1 9 4 1 17 1 2 16 7 4
120 1 9 4 1 17 1 3 16 7 3
120.1 1 9 4 1 18 1 2 17 7 3
120.2 1 9 4 1 18 1 3 17 8 3
120.3 1 9 4 1 18 2 2 17 8 3
120.4 1 9 4 1 18 1 2 17 8 3
120.5 1 9 4 1 18 1 3 17 8 2
120.6 1 9 4 1 18 2 3 17 8 3
120.7 1 9 4 2 18 2 3 17 8 2
120.8 1 9 4 2 18 2 3 17 8 3
120.9 1 9 4 2 18 2 3 17 8 2
121 1 9 4 2 18 2 3 17 8 2
121.1 1 9 4 1 18 1 3 17 7 2
121.2 1 9 4 1 18 1 3 17 7 3
121.3 1 9 4 2 19 2 3 17 7 3
121.4 1 9 4 2 19 2 3 17 7 3
121.5 1 9 4 1 19 1 3 17 7 3
121.6 1 9 3 1 19 1 3 17 7 2
121.7 1 9 3 2 19 1 3 17 7 2
121.8 1 9 3 2 18 1 3 17 7 3
121.9 1 9 3 2 18 1 2 17 7 3
122 1 9 3 2 18 1 2 17 7 3
122.1 1 9 4 2 18 1 3 17 8 3
122.2 1 9 4 2 18 1 3 17 7 3
122.3 1 9 3 2 18 1 2 17 8 2
122.4 1 9 4 2 18 1 3 17 7 3
122.5 1 9 3 2 18 0 2 18 8 2
122.6 1 9 3 2 18 0 3 18 8 2
122.7 1 9 3 2 18 0 3 18 8 2
122.8 1 9 3 2 18 1 2 18 8 2
122.9 1 9 3 2 18 1 2 18 8 2
123 1 9 3 2 18 1 2 18 8 1
123.1 1 9 3 2 18 0 2 18 8 2
123.2 1 9 3 2 18 0 2 18 8 1
123.3 1 9 3 2 18 0 2 18 8 2
123.4 1 9 3 2 18 0 1 18 8 2
123.5 1 9 3 1 18 0 1 18 8 2
123.6 1 9 3 2 19 0 1 18 8 2
123.7 1 9 3 2 19 0 1 19 7 1
123.8 1 9 3 2 19 0 1 19 7 2
123.9 1 9 3 2 19 0 1 19 7 1
124 1 9 3 1 19 0 1 19 7 1
124.1 1 9 3 1 19 0 1 18 7 2
124.2 1 9 3 1 18 -1 1 18 6 1
124.3 1 9 3 2 18 -1 1 18 6 1
124.4 1 9 3 2 18 -1 1 18 6 1
124.5 1 9 3 2 18 -1 1 18 6 1
124.6 1 9 3 1 18 -1 1 18 6 1
124.7 1 9 3 1 18 -1 1 18 6 1
124.8 1 9 3 1 18 -1 1 18 6 1
124.9 1 9 3 1 18 -1 1 18 6 0
125 1 9 3 1 18 -1 1 18 6 1
125.1 1 9 3 1 18 -1 1 18 6 1
125.2 1 9 3 1 18 -1 2 18 6 1
125.3 1 9 3 1 18 -1 1 18 6 1
125.4 1 9 3 1 17 -1 2 18 7 1
125.5 1 9 3 1 17 0 2 18 7 1
125.6 1 9 3 1 18 0 2 18 7 1
125.7 1 9 3 1 18 0 2 18 7 1
125.8 1 9 3 1 18 0 2 18 7 1
125.9 1 9 3 1 18 0 2 18 7 2
126 1 9 3 1 18 0 2 18 7 1
126.1 1 9 3 1 18 0 2 18 7 1
126.2 1 9 3 0 18 0 3 18 7 1
126.3 1 9 3 1 18 0 2 18 7 1
126.4 1 9 3 1 18 0 3 18 7 1
126.5 1 9 3 0 18 0 2 18 7 1
126.6 1 9 3 1 17 0 2 18 7 2
126.7 1 9 3 1 17 0 2 18 7 1
126.8 1 9 4 1 18 0 2 18 7 2
126.9 1 9 4 1 17 0 2 18 7 1
127 1 9 4 1 18 0 2 18 7 1
127.1 1 9 4 1 17 0 2 18 7 1
127.2 1 9 4 1 18 0 2 18 7 1
127.3 1 9 4 1 18 0 3 18 7 2
127.4 1 9 4 1 18 0 2 18 7 1
127.5 1 9 3 1 17 0 3 18 7 2
127.6 1 9 3 1 18 -1 2 18 7 1
127.7 1 9 3 1 18 -1 3 18 7 1
127.8 1 9 3 1 18 -1 3 18 7 1
127.9 1 9 4 1 17 0 3 18 7 1
128 1 9 4 1 17 -1 3 18 7 1
128.1 1 9 4 1 17 -1 3 18 7 1
128.2 1 9 3 2 17 0 3 18 7 1
128.3 1 9 3 1 17 0 3 18 7 2
128.4 1 9 3 1 17 0 3 18 7 1
128.5 1 9 3 1 17 0 4 18 7 1
128.6 1 9 4 1 17 0 4 18 7 2
128.7 1 9 4 1 17 0 3 18 7 1
128.8 1 9 4 1 17 0 3 18 7 2
128.9 1 9 4 1 17 0 3 18 7 1
129 1 9 4 1 17 0 3 18 7 1
129.1 1 9 3 2 17 0 3 18 7 1
129.2 1 9 3 1 17 0 3 18 7 2
129.3 1 9 4 2 17 0 3 18 7 2
129.4 1 9 3 1 17 0 3 18 7 2
129.5 1 9 3 2 17 0 3 18 7 2
129.6 1 9 3 2 17 0 4 18 7 2
129.7 1 9 3 1 17 0 4 18 7 2
129.8 1 9 4 1 17 0 3 18 7 2
129.9 1 9 4 1 17 0 4 18 6 2
130 1 9 3 1 17 0 4 18 6 2
130.1 1 9 3 1 17 0 4 17 6 2
130.2 1 9 3 1 17 0 4 17 6 2
130.3 1 9 3 1 17 0 4 17 6 2
130.4 1 9 3 1 16 0 4 18 6 2
130.5 1 9 3 1 16 -1 3 18 6 2
130.6 1 9 3 2 16 -1 3 17 7 2
130.7 1 9 3 1 16 0 4 17 7 2
130.8 1 9 3 1 16 0 3 17 6 2
130.9 1 9 3 2 16 0 3 17 7 1
131 1 9 3 1 16 0 3 17 6 2
131.1 1 9 3 1 16 0 3 17 6 2
131.2 1 9 3 1 16 0 4 17 6 2
131.3 1 9 3 1 16 0 3 17 7 2
131.4 1 9 3 1 16 0 3 17 7 2
131.5 1 9 3 1 16 0 4 17 7 2
131.6 1 9 3 1 16 0 3 17 7 2
131.7 1 9 3 1 16 0 3 17 7 3
131.8 1 9 3 1 16 0 3 17 7 2
131.9 1 9 3 2 16 0 3 17 7 2
132 1 9 3 2 16 0 3 17 7 2
132.1 1 9 3 2 16 0 3 17 7 2
132.2 1 9 3 2 16 1 3 17 7 2
132.3 1 9 3 2 16 1 4 17 7 2
132.4 1 9 3 2 16 1 3 17 7 2
132.5 1 9 3 2 16 1 3 17 7 2
132.6 1 9 3 2 16 1 3 17 7 2
132.7 1 9 3 2 16 1 3 17 7 2
132.8 1 9 3 2 16 1 3 17 7 2
132.9 1 9 3 2 16 1 2 17 7 2
133 1 9 3 2 16 0 3 17 7 2
133.1 1 9 3 2 16 1 3 17 7 2
133.2 1 9 3 2 16 1 3 16 7 2
133.3 1 9 3 2 16 1 3 16 7 2
133.4 1 9 3 2 16 1 3 16 7 2
133.5 1 9 3 2 16 1 3 17 7 2
133.6 1 9 3 2 16 0 3 17 7 2
133.7 1 9 3 2 16 0 3 17 6 2
133.8 1 9 3 2 16 0 3 17 7 2
133.9 1 9 3 2 17 0 3 17 7 2
134 1 9 3 2 17 0 3 17 7 1
134.1 1 9 3 2 16 0 3 17 6 2
134.2 1 9 3 2 16 0 3 17 6 1
134.3 1 9 3 2 16 0 2 17 6 1
134.4 1 9 3 2 16 0 2 17 6 2
134.5 1 9 3 2 16 0 2 17 6 1
134.6 1 9 3 2 16 0 3 17 6 1
134.7 1 9 3 2 16 0 2 17 6 1
134.8 1 9 3 1 16 0 2 17 6 2
134.9 1 9 3 1 16 0 2 17 6 2
135 1 9 3 1 16 0 2 17 6 2
135.1 1 9 3 1 16 0 2 17 6 2
135.2 1 9 3 1 16 0 2 17 6 3
135.3 1 9 3 1 16 0 2 17 6 2
135.4 1 9 3 1 16 0 1 17 6 2
135.5 1 9 3 1 16 0 1 17 6 2
135.6 1 9 3 1 16 0 1 17 6 3
135.7 1 9 3 2 16 0 2 17 6 2
135.8 1 9 3 1 16 0 1 17 6 2
135.9 1 9 3 2 16 0 1 17 6 2
136 1 9 3 1 16 0 1 17 6 2
136.1 1 9 3 1 16 0 1 17 5 2
136.2 1 9 3 1 16 0 2 17 5 1
136.3 1 9 3 1 15 0 2 17 5 1
136.4 1 9 3 1 16 0 2 17 5 2
136.5 1 9 3 1 16 0 2 17 5 2
136.6 1 9 3 2 16 0 2 17 5 2
136.7 1 9 3 2 16 0 2 17 5 2
136.8 1 9 3 1 16 -1 2 17 6 1
136.9 1 9 3 1 16 -1 2 17 6 1
137 1 9 3 1 16 -1 2 17 6 1
137.1 1 9 3 1 16 -1 2 17 6 1
137.2 1 9 3 1 16 -1 2 17 6 1
137.3 1 9 3 1 15 -1 2 17 6 1
137.4 1 9 3 1 15 -1 2 17 5 1
137.5 1 9 3 1 15 -1 2 17 5 1
137.6 1 9 3 1 15 -1 2 17 5 1
137.7 1 9 3 1 15 -1 2 17 5 1
137.8 1 9 3 1 15 -1 1 17 5 1
137.9 1 9 3 1 15 -1 1 17 5 1
138 1 9 3 1 15 -1 1 17 5 1
138.1 1 9 3 1 15 -1 1 17 5 1
138.2 1 9 3 1 15 -1 1 17 5 2
138.3 1 9 3 1 16 -1 1 17 5 2
138.4 1 9 3 1 16 -1 1 17 5 1
138.5 1 9 3 1 15 -1 2 18 5 1
138.6 1 9 3 1 16 -1 1 18 5 1
138.7 1 9 3 0 16 0 1 18 5 1
138.8 1 9 3 0 16 0 2 18 5 1
138.9 1 9 3 0 16 0 1 18 5 1
139 1 9 3 0 16 0 1 18 5 0
139.1 1 9 3 0 16 -1 1 18 5 0
139.2 1 9 3 0 16 -1 1 18 6 1
139.3 1 9 3 0 16 -1 1 18 5 0
139.4 1 9 3 0 17 -1 1 18 5 0
139.5 1 9 3 0 16 -1 1 18 6 0
139.6 1 9 3 0 16 -1 1 18 6 0
139.7 1 9 3 0 16 -1 1 18 5 0
139.8 1 9 3 1 16 0 1 18 6 0
139.9 1 9 3 0 16 0 1 18 6 1
140 1 9 3 0 16 -1 1 18 6 1
140.1 1 9 3 1 17 -1 1 19 6 1
140.2 1 9 3 1 17 -1 1 19 5 0
140.3 1 9 3 0 16 0 1 18 5 1
140.4 1 9 3 1 16 -1 1 18 5 1
140.5 1 9 3 1 16 -1 1 18 5 1
140.6 1 9 3 0 16 -1 1 18 5 0
140.7 1 9 3 0 16 -1 1 18 5 0
140.8 1 9 3 0 16 -1 0 18 6 0
140.9 1 9 3 0 16 -1 0 18 6 0
141 1 9 3 0 16 -1 0 19 5 0
141.1 1 9 3 0 16 -1 0 18 6 0
141.2 1 9 3 0 16 -1 0 18 6 0
141.3 1 9 3 0 16 -1 0 18 6 0
141.4 1 9 3 0 16 -1 0 18 6 -1
141.5 1 9 3 1 16 -1 0 18 6 -1
141.6 1 9 3 0 16 0 0 18 6 0
141.7 1 9 3 1 16 0 1 18 6 0
141.8 1 9 3 1 16 0 1 18 6 0
141.9 1 9 3 1 16 0 0 18 6 0
142 1 9 3 0 16 0 0 18 6 0
142.1 1 9 3 0 16 0 0 18 6 0
142.2 1 9 3 0 17 0 -1 18 5 -1
142.3 1 9 3 1 17 0 -1 18 5 0
142.4 1 9 3 1 17 0 -1 18 6 0
142.5 1 9 3 1 17 0 -1 18 6 0
142.6 1 9 3 1 17 0 -1 18 6 0
142.7 1 9 3 1 17 0 -1 18 6 0
142.8 1 9 4 1 17 0 -1 18 6 1
142.9 1 9 3 1 17 0 0 18 5 1
143 1 9 4 1 17 1 0 18 5 1
143.1 1 9 3 0 17 1 0 18 6 0
143.2 1 9 3 1 17 1 0 18 6 1
143.3 1 9 3 0 17 0 0 18 6 1
143.4 1 9 4 0 17 0 0 18 6 0
143.5 1 9 4 0 17 0 0 18 6 1
143.6 1 9 4 0 17 1 -1 18 6 1
143.7 1 9 4 0 17 0 0 18 6 1
143.8 1 9 4 0 17 1 -1 18 6 1
143.9 1 9 4 0 17 1 0 18 7 1
144 1 9 4 0 17 1 0 18 6 1
144.1 1 9 4 0 17 1 0 18 6 0
144.2 1 9 4 0 17 1 0 18 7 0
144.3 1 9 4 0 18 1 -1 18 6 0
144.4 1 9 4 0 18 1 0 18 6 1
144.5 1 9 4 0 17 1 0 18 6 1
144.6 1 9 4 0 18 1 -1 18 7 0
144.7 1 9 4 0 18 1 0 18 7 0
144.8 1 9 4 0 18 1 -1 18 7 1
144.9 1 9 3 0 18 1 -1 18 7 1
145 1 9 3 0 18 1 -1 18 7 1
145.1 1 9 3 0 17 1 -1 18 7 1
145.2 1 9 4 -1 17 1 -1 18 7 1
145.3 1 9 4 -1 17 1 -1 18 7 1
145.4 1 9 4 -1 17 1 -1 18 7 1
145.5 1 9 3 -1 17 1 -1 18 7 1
145.6 1 9 3 0 17 2 -1 17 6 1
145.7 1 9 4 -1 17 2 -1 17 7 1
145.8 1 9 4 0 17 2 0 17 7 1
145.9 1 9 4 -1 17 2 -1 18 7 1
146 1 9 4 -1 17 2 -1 18 7 0
146.1 1 9 4 -1 17 2 -1 17 7 1
146.2 1 9 4 -1 17 2 -1 18 7 1
146.3 1 9 4 0 17 2 -1 18 7 1
146.4 1 9 4 -1 17 2 -1 18 7 1
146.5 1 9 4 -1 17 2 -2 18 7 1
146.6 1 9 4 -1 17 2 -2 18 7 1
146.7 1 9 3 -1 17 3 -2 18 7 1
146.8 1 9 4 -1 17 2 -2 18 7 1
146.9 1 9 3 -1 17 2 -2 17 7 2
147 1 9 4 -1 17 2 -2 18 7 2
147.1 1 9 4 -1 17 2 -2 18 7 2
147.2 1 9 3 -1 17 3 -2 18 7 2
147.3 1 9 3 -1 17 2 -2 18 7 2
147.4 1 9 4 -1 17 2 -2 18 7 2
147.5 1 9 3 -1 17 2 -2 18 7 2
147.6 1 9 4 -1 17 2 -2 18 7 2
147.7 1 9 3 -1 17 2 -2 18 7 3
147.8 1 9 4 -1 17 2 -3 18 7 3
147.9 1 9 3 -1 18 2 -3 19 7 2
148 1 9 4 -1 17 2 -3 18 7 3
148.1 1 9 3 0 17 2 -4 18 7 3
148.2 1 9 3 0 18 2 -3 19 7 3
148.3 1 9 3 0 18 2 -3 18 7 3
148.4 1 9 3 0 18 2 -3 18 7 3
148.5 1 9 3 0 18 2 -3 18 7 2
148.6 1 9 3 -1 18 2 -3 18 7 3
148.7 1 9 3 0 18 2 -3 18 7 3
148.8 1 9 3 -1 18 2 -3 18 7 3
148.9 1 9 3 0 18 2 -3 18 7 2
149 1 9 3 0 18 2 -3 18 7 2
149.1 1 9 3 0 18 2 -3 18 8 2
149.2 1 9 3 -1 18 2 -3 18 8 2
149.3 1 9 3 0 18 2 -3 18 8 2
149.4 1 9 3 -1 18 1 -3 18 7 3
149.5 1 9 4 -1 18 2 -2 18 7 1
149.6 1 9 4 -1 18 2 -3 18 7 2
149.7 1 9 4 -1 18 2 -2 18 7 2
149.8 1 9 4 -1 18 1 -2 18 7 1
149.9 1 9 3 0 18 2 -3 18 7 2
150 1 9 3 -1 18 1 -2 18 7 2
150.1 1 9 3 -1 18 2 -2 18 7 2
150.2 1 9 4 -1 18 2 -2 18 7 2
150.3 1 9 4 0 18 1 -2 18 7 2
150.4 1 9 4 0 18 2 -3 18 7 2
150.5 1 9 3 -1 17 1 -2 18 7 2
150.6 1 9 3 -1 17 1 -2 18 7 2
150.7 1 9 3 -1 17 2 -2 18 7 2
150.8 1 9 3 -1 17 2 -2 18 7 2
150.9 1 9 3 -1 18 2 -3 17 7 2
151 1 9 3 0 17 2 -2 18 7 2
151.1 1 9 3 0 18 2 -2 18 7 2
151.2 1 9 3 0 18 2 -3 18 7 2
151.3 1 9 3 0 18 2 -2 17 7 2
151.4 1 9 3 0 18 2 -2 17 7 2
151.5 1 9 3 0 18 2 -2 18 7 2
151.6 1 9 3 0 18 2 -2 18 7 2
151.7 1 9 3 0 18 2 -3 18 7 3
151.8 1 9 3 0 18 2 -3 17 7 3
151.9 1 9 3 0 18 2 -3 18 7 3
152 1 9 3 0 18 2 -3 17 7 2
152.1 1 9 3 0 18 2 -3 17 8 3
152.2 1 9 3 0 18 2 -3 17 8 3
152.3 1 9 3 0 18 2 -2 17 7 3
152.4 1 9 3 0 18 2 -3 17 7 3
152.5 1 9 3 0 18 2 -3 17 7 3
152.6 1 9 3 -1 17 2 -3 17 7 2
152.7 1 9 3 -1 17 2 -2 17 7 2
152.8 1 9 3 -1 17 2 -3 17 7 2
152.9 1 9 3 0 17 2 -3 16 7 2
153 1 9 3 -1 17 3 -2 16 7 2
153.1 1 9 3 -1 17 3 -3 16 7 3
153.2 1 9 3 0 17 3 -3 16 8 2
153.3 1 9 3 0 17 2 -3 16 8 3
153.4 1 9 3 0 17 2 -3 16 8 2
153.5 1 9 3 -1 17 2 -3 17 8 2
153.6 1 9 3 -1 17 2 -3 17 8 2
153.7 1 9 3 0 17 2 -3 16 8 3
153.8 1 9 3 0 17 2 -3 16 8 3
153.9 1 9 3 0 17 2 -2 16 8 3
154 1 9 3 0 17 2 -3 16 8 3
154.1 1 9 3 0 17 3 -3 16 8 3
154.2 1 9 3 0 17 3 -2 17 8 3
154.3 1 9 3 0 17 3 -3 17 8 3
154.4 1 9 3 0 17 3 -3 16 8 3
154.5 1 9 3 -1 17 3 -3 16 8 2
154.6 1 9 3 0 17 2 -3 17 8 3
154.7 1 9 3 -1 17 2 -3 16 7 3
154.8 1 9 3 -1 18 2 -3 16 7 3
154.9 1 9 3 0 18 2 -3 16 8 3
155 1 9 3 0 18 2 -4 16 8 3
155.1 1 9 3 0 18 2 -3 16 8 2
155.2 1 9 3 0 18 2 -3 16 8 2
155.3 1 9 3 0 18 2 -3 16 8 2
155.4 1 9 3 0 18 2 -3 16 8 2
155.5 1 9 3 0 18 2 -4 16 8 2
155.6 1 9 3 0 18 2 -3 16 8 2
155.7 1 9 3 0 18 2 -3 16 8 2
155.8 1 9 3 0 18 2 -3 16 8 2
155.9 1 9 3 0 18 2 -3 15 8 2
156 1 9 3 0 17 2 -3 15 8 2
156.1 1 9 3 -1 17 2 -4 15 8 2
156.2 1 9 3 -1 17 2 -4 15 8 2
156.3 1 9 3 -1 17 2 -4 15 8 2
156.4 1 9 3 -1 17 2 -3 15 8 2
156.5 1 9 3 -1 17 2 -4 16 8 2
156.6 1 9 3 -1 17 2 -4 16 8 2
156.7 1 9 3 -1 18 2 -4 16 8 2
156.8 1 9 3 -1 18 2 -4 16 8 1
156.9 1 9 3 -1 17 2 -5 16 8 2
157 1 9 3 -1 18 2 -4 16 8 2
157.1 1 9 3 -1 17 2 -4 16 8 2
157.2 1 9 3 -1 17 2 -4 16 8 2
157.3 1 9 3 -1 17 2 -4 16 8 1
157.4 1 9 3 -1 17 2 -4 16 8 1
157.5 1 9 3 -1 17 2 -4 16 8 1
157.6 1 9 3 -1 17 2 -4 16 8 1
157.7 1 9 3 -1 17 2 -4 16 8 1
157.8 1 9 3 -1 17 2 -4 15 8 2
157.9 1 9 3 -1 17 2 -4 15 8 1
158 1 9 3 -1 17 2 -4 15 8 1
158.1 1 9 3 -1 17 2 -4 15 8 1
158.2 1 9 3 -1 17 2 -4 15 8 2
158.3 1 9 3 -1 17 2 -4 15 8 1
158.4 1 9 3 -1 17 2 -4 15 8 1
158.5 1 9 3 -1 17 3 -4 15 7 1
158.6 1 9 3 -1 17 3 -5 15 8 1
158.7 1 9 3 -1 17 2 -4 15 8 1
158.8 1 9 3 0 17 2 -4 15 8 1
158.9 1 9 3 -1 17 2 -4 16 8 1
159 1 9 3 -1 17 2 -5 16 8 1
159.1 1 9 3 -1 17 2 -5 16 8 1
159.2 1 9 3 -1 17 2 -4 16 8 2
159.3 1 9 3 -1 17 2 -5 16 8 1
159.4 1 9 3 -1 17 2 -4 16 8 1
159.5 1 9 3 -1 17 3 -4 16 8 1
159.6 1 9 3 -1 17 3 -4 16 7 1
159.7 1 9 3 -1 17 3 -4 16 7 2
159.8 1 9 4 -1 17 3 -4 16 7 1
159.9 1 9 3 -1 17 3 -4 16 7 1
160 1 9 3 -1 17 3 -4 16 8 1
160.1 1 9 3 -1 17 3 -4 16 8 1
160.2 1 9 3 -1 17 3 -4 16 8 1
160.3 1 9 3 -1 17 3 -4 16 7 1
160.4 1 9 3 -1 17 3 -4 16 7 1
160.5 1 9 3 -1 17 3 -4 16 7 2
160.6 1 9 3 -1 16 3 -4 16 7 2
160.7 1 9 3 -1 17 2 -4 16 8 2
160.8 1 9 3 -1 17 3 -4 17 8 2
160.9 1 9 3 -1 17 3 -4 17 8 2
161 1 9 3 -1 17 3 -4 17 8 2
161.1 1 9 3 -1 17 3 -4 17 8 2
161.2 1 9 3 -1 16 3 -4 17 8 2
161.3 1 9 3 -1 17 3 -4 17 8 2
161.4 1 9 3 -1 17 3 -4 17 9 1
161.5 1 9 3 -1 17 3 -4 17 9 1
161.6 1 9 3 0 17 3 -4 17 9 2
161.7 1 9 3 -1 17 3 -4 17 9 2
161.8 1 9 3 0 17 3 -4 17 9 3
161.9 1 9 3 0 17 3 -4 17 9 2
162 1 9 3 -1 16 3 -4 17 9 2
162.1 1 9 3 -1 16 4 -4 18 9 2
162.2 1 9 3 0 16 4 -4 18 9 2
162.3 1 9 3 0 17 4 -4 17 9 3
162.4 1 9 3 0 17 4 -4 17 9 2
162.5 1 9 3 -1 17 3 -4 17 9 2
162.6 1 9 3 -1 17 3 -4 17 9 2
162.7 1 9 3 0 17 3 -3 17 9 2
162.8 1 9 3 0 17 3 -3 17 9 3
162.9 1 9 3 0 17 3 -3 17 9 2
163 1 9 3 0 17 3 -4 17 9 3
163.1 1 9 3 0 17 3 -3 17 9 3
163.2 1 9 3 0 17 3 -3 17 9 3
163.3 1 9 3 0 17 3 -3 17 8 3
163.4 1 9 3 0 16 3 -3 17 8 3
163.5 1 9 3 0 16 3 -4 17 9 3
163.6 1 9 3 -1 16 3 -4 17 8 3
163.7 1 9 4 0 17 3 -3 17 9 3
163.8 1 9 4 0 16 3 -4 17 8 3
163.9 1 9 4 0 16 3 -3 17 8 3
164 1 9 4 0 16 3 -3 17 8 3
164.1 1 9 4 0 16 3 -3 17 8 3
164.2 1 9 4 0 16 3 -3 17 8 3
164.3 1 9 3 0 16 3 -3 17 9 2
164.4 1 9 3 0 16 4 -3 17 8 2
164.5 1 9 3 0 16 3 -3 17 8 2
164.6 1 9 3 0 16 3 -3 17 8 3
164.7 1 9 3 1 16 3 -3 17 8 2
164.8 1 9 3 0 16 3 -3 17 8 3
164.9 1 9 3 0 16 3 -3 17 8 3
165 1 9 3 0 16 3 -3 17 8 2
165.1 1 9 3 0 16 3 -3 17 8 2
165.2 1 9 4 0 16 3 -3 18 8 2
165.3 1 9 3 0 16 3 -3 18 9 3
165.4 1 9 3 0 16 3 -3 17 8 2
165.5 1 9 3 0 16 3 -4 17 9 3
165.6 1 9 3 0 16 4 -4 17 8 3
165.7 1 9 3 0 16 4 -3 17 8 2
165.8 1 9 3 0 16 4 -3 17 8 2
165.9 1 9 3 0 16 4 -4 17 8 2
166 1 9 3 0 16 4 -4 18 8 1
166.1 1 9 3 0 17 4 -4 17 8 2
166.2 1 9 3 0 17 4 -3 18 8 2
166.3 1 9 3 0 17 4 -3 18 8 2
166.4 1 9 3 0 17 3 -3 18 8 2
166.5 1 9 3 0 17 3 -4 18 9 2
166.6 1 9 3 0 17 3 -3 18 9 2
166.7 1 9 3 0 17 3 -3 17 9 2
166.8 1 9 4 0 17 3 -3 17 9 3
166.9 1 9 4 0 17 3 -3 17 9 2
167 1 9 3 0 17 3 -3 17 8 2
167.1 1 9 3 0 17 3 -3 17 8 2
167.2 1 9 3 0 17 3 -2 17 8 2
167.3 1 9 3 0 17 3 -2 17 8 2
167.4 1 9 3 0 17 3 -3 17 8 2
167.5 1 9 3 0 17 3 -3 17 8 2
167.6 1 9 3 0 17 3 -3 17 8 2
167.7 1 9 3 0 17 3 -3 17 8 2
167.8 1 9 3 0 17 3 -3 17 8 2
167.9 1 9 3 0 17 3 -3 17 8 2
168 1 9 3 0 17 3 -3 17 8 2
168.1 1 9 3 0 17 3 -3 17 8 3
168.2 1 9 3 0 17 3 -3 17 7 3
168.3 1 9 3 0 17 3 -4 17 8 3
168.4 1 9 3 0 17 3 -4 18 8 3
168.5 1 9 3 0 17 3 -3 17 8 3
168.6 1 9 3 0 17 3 -4 17 8 3
168.7 1 9 3 -1 17 2 -4 17 8 3
168.8 1 9 3 0 17 2 -4 18 7 4
168.9 1 9 3 0 17 2 -4 18 7 4
169 1 9 3 0 17 2 -5 18 7 3
169.1 1 9 3 0 17 2 -5 18 7 4
169.2 1 9 3 0 16 2 -5 18 8 4
169.3 1 9 3 0 16 2 -5 17 7 4
169.4 1 9 3 0 16 2 -5 18 8 4
169.5 1 9 3 0 16 2 -5 18 8 4
169.6 1 9 3 0 16 2 -5 18 8 3
169.7 1 9 3 0 16 2 -5 18 8 4
169.8 1 9 3 0 16 2 -4 18 8 4
169.9 1 9 3 0 16 2 -4 17 8 4
170 1 9 3 0 16 2 -5 18 7 4
170.1 1 9 3 0 16 2 -5 18 7 4
170.2 1 9 3 0 16 2 -5 18 7 4
170.3 1 9 3 0 16 2 -5 17 7 4
170.4 1 9 4 0 16 2 -6 17 7 4
170.5 1 9 3 0 16 2 -5 18 7 4
170.6 1 9 3 0 16 2 -5 18 7 4
170.7 1 9 3 0 16 2 -6 18 7 4
170.8 1 9 3 0 15 2 -5 18 7 4
170.9 1 9 3 0 15 2 -5 18 7 4
171 1 9 3 0 15 2 -5 18 7 4
171.1 1 9 3 0 15 2 -5 18 7 4
171.2 1 9 3 0 15 2 -5 18 8 3
171.3 1 9 3 0 15 2 -5 18 8 3
171.4 1 9 3 0 15 2 -5 18 8 3
171.5 1 9 3 0 15 2 -5 18 8 3
171.6 1 9 3 0 15 2 -6 17 8 3
171.7 1 9 3 0 15 2 -6 18 8 3
171.8 1 9 3 0 15 2 -6 18 8 3
171.9 1 9 3 0 15 2 -6 18 8 3
172 1 9 3 0 15 1 -5 17 8 3
172.1 1 9 3 0 15 1 -5 17 8 3
172.2 1 9 3 0 15 1 -5 17 7 2
172.3 1 9 3 0 15 1 -5 17 7 2
172.4 1 9 3 0 15 1 -6 17 7 2
172.5 1 9 3 0 15 2 -5 17 7 2
172.6 1 9 3 1 15 2 -5 17 7 2
172.7 1 9 3 0 15 1 -5 17 7 3
172.8 1 9 3 0 15 1 -5 17 8 2
172.9 1 9 3 1 15 1 -5 17 8 2
173 1 9 3 1 15 1 -5 17 8 1
173.1 1 9 3 1 15 1 -5 17 8 1
173.2 1 9 3 1 14 1 -5 17 8 2
173.3 1 9 3 0 14 1 -5 17 8 2
173.4 1 9 3 0 14 1 -5 17 8 2
173.5 1 9 3 0 14 1 -6 17 8 2
173.6 1 9 3 0 14 1 -5 17 7 1
173.7 1 9 3 0 14 1 -5 17 8 2
173.8 1 9 3 0 15 1 -5 17 7 1
173.9 1 9 3 0 15 1 -5 17 8 1
174 1 9 3 1 15 2 -4 17 8 1
174.1 1 9 3 1 14 2 -5 17 8 1
174.2 1 9 3 1 14 2 -5 17 8 1
174.3 1 9 3 1 14 2 -5 17 8 0
174.4 1 9 3 0 14 2 -5 17 8 0
174.5 1 9 3 0 14 2 -5 17 8 0
174.6 1 9 3 0 14 2 -5 17 7 0
174.7 1 9 3 0 14 2 -5 17 7 0
174.8 1 9 3 0 14 2 -5 17 7 0
174.9 1 9 3 0 14 2 -5 17 7 0
175 1 9 3 0 14 2 -5 17 7 0
175.1 1 9 3 0 14 2 -5 17 7 0
175.2 1 9 3 0 14 2 -5 17 7 0
175.3 1 9 4 0 14 2 -5 17 8 -1
175.4 1 9 3 0 14 2 -5 17 8 -1
175.5 1 9 3 1 14 2 -4 17 8 -1
175.6 1 9 3 0 14 1 -5 17 8 -1
175.7 1 9 3 1 14 1 -5 17 8 -1
175.8 1 9 3 1 14 1 -5 17 7 -1
175.9 1 9 3 1 14 1 -5 17 8 -1
176 1 9 3 1 14 1 -5 17 7 -1
176.1 1 9 3 1 14 1 -6 17 7 -1
176.2 1 9 3 1 14 1 -6 18 7 -1
176.3 1 9 3 1 14 1 -5 18 7 -1
176.4 1 9 3 1 14 1 -6 18 7 -1
176.5 1 9 3 1 14 0 -5 18 7 -1
176.6 1 9 3 1 14 0 -5 18 7 -1
176.7 1 9 3 1 14 0 -5 18 7 -2
176.8 1 9 3 1 14 1 -5 18 7 -2
176.9 1 9 3 1 14 1 -5 18 7 -1
177 1 9 3 1 14 0 -6 18 7 -1
177.1 1 9 3 1 15 0 -6 18 7 -1
177.2 1 9 3 1 15 0 -6 18 7 -1
177.3 1 9 3 1 15 0 -6 18 7 -1
177.4 1 9 3 1 15 0 -6 18 7 -1
177.5 1 9 3 1 15 0 -6 18 7 -2
177.6 1 9 3 1 15 0 -6 18 7 -2
177.7 1 9 3 1 15 0 -6 18 7 -2
177.8 1 9 3 1 15 0 -5 18 7 -2
177.9 1 9 3 1 14 1 -5 18 7 -1
178 1 9 3 1 14 1 -5 18 7 -1
178.1 1 9 3 1 14 0 -5 18 7 -2
178.2 1 9 3 1 14 0 -5 18 7 -2
178.3 1 9 3 1 14 0 -5 17 7 -2
178.4 1 9 3 1 14 1 -5 17 7 -2
178.5 1 9 3 0 14 1 -5 17 7 -2
178.6 1 9 3 0 14 0 -5 17 7 -2
178.7 1 9 3 0 14 1 -5 17 7 -2
178.8 1 9 3 0 14 1 -5 17 7 -2
178.9 1 9 3 1 14 1 -5 17 7 -2
179 1 9 3 1 14 1 -5 17 6 -2
179.1 1 9 3 1 15 1 -5 17 6 -2
179.2 1 9 3 1 15 1 -5 17 6 -2
179.3 1 9 3 1 14 1 -5 17 6 -2
179.4 1 9 3 1 14 1 -5 17 6 -2
179.5 1 9 3 1 14 1 -5 17 6 -2
179.6 1 9 3 1 14 1 -5 16 6 -2
179.7 1 9 3 1 15 1 -5 16 6 -2
179.8 1 9 3 1 15 1 -5 16 6 -2
179.9 1 9 3 1 14 0 -5 16 6 -2
180 1 9 3 1 15 0 -5 16 6 -2
180.1 1 9 3 1 15 0 -5 16 6 -2
180.2 1 9 3 1 15 0 -5 16 6 -2
180.3 1 9 3 2 15 0 -5 16 6 -2
180.4 1 9 3 1 15 0 -5 16 6 -2
180.5 1 9 3 2 15 0 -5 17 6 -3
180.6 1 9 3 1 15 0 -5 17 6 -3
180.7 1 9 3 2 15 0 -5 17 6 -2
180.8 1 9 3 1 15 0 -5 17 6 -2
180.9 1 9 3 2 15 0 -5 16 6 -2
181 1 9 3 1 15 0 -5 16 6 -2
181.1 1 9 3 2 15 1 -5 16 6 -2
181.2 1 9 3 1 15 0 -5 16 6 -2
181.3 1 9 3 1 15 0 -5 16 6 -2
181.4 1 9 3 2 15 0 -5 16 6 -3
181.5 1 9 3 1 15 0 -4 16 6 -3
181.6 1 9 3 1 15 0 -4 16 6 -3
181.7 1 9 3 1 15 0 -5 16 6 -2
181.8 1 9 3 1 15 0 -4 16 6 -3
181.9 1 9 3 1 15 0 -5 16 6 -3
182 1 9 3 1 15 0 -4 16 6 -3
182.1 1 9 3 1 15 0 -4 16 6 -3
182.2 1 9 3 1 15 0 -4 16 7 -3
182.3 1 9 3 1 15 0 -4 16 7 -3
182.4 1 9 3 1 15 0 -4 16 7 -2
182.5 1 9 3 1 14 0 -4 16 7 -3
182.6 1 9 3 0 15 0 -4 16 7 -3
182.7 1 9 3 0 15 0 -4 16 7 -3
182.8 1 9 3 0 15 0 -4 16 7 -3
182.9 1 9 3 1 15 0 -4 16 7 -3
183 1 9 3 0 14 0 -4 16 7 -3
183.1 1 9 3 1 14 0 -4 16 7 -3
183.2 1 9 3 0 15 0 -3 16 7 -3
183.3 1 9 3 1 14 0 -4 15 7 -3
183.4 1 9 3 1 15 0 -4 15 7 -3
183.5 1 9 3 1 14 0 -4 15 7 -3
183.6 1 9 3 1 14 0 -4 15 7 -3
183.7 1 9 3 1 15 0 -3 15 7 -3
183.8 1 9 3 1 14 0 -4 16 7 -3
183.9 1 9 3 1 14 0 -4 16 7 -3
184 1 9 3 1 14 0 -4 16 7 -3
184.1 1 9 3 1 14 0 -3 16 7 -3
184.2 1 9 3 1 14 0 -3 16 7 -3
184.3 1 9 3 1 14 0 -3 16 7 -2
184.4 1 9 3 1 14 0 -3 16 7 -3
184.5 1 9 3 1 14 1 -4 15 7 -3
184.6 1 9 3 2 14 1 -4 15 7 -3
184.7 1 9 3 2 14 1 -4 15 7 -3
184.8 1 9 3 2 15 1 -4 15 7 -3
184.9 1 9 3 2 15 1 -4 15 7 -3
185 1 9 3 2 15 1 -4 16 7 -3
185.1 1 9 3 1 15 1 -4 16 7 -3
185.2 1 9 3 2 15 1 -4 16 7 -3
185.3 1 9 3 1 15 1 -4 15 7 -3
185.4 1 9 3 2 15 1 -4 16 7 -3
185.5 1 9 3 1 15 1 -4 16 7 -3
185.6 1 9 3 2 15 1 -4 16 7 -3
185.7 1 9 3 2 14 1 -3 16 7 -3
185.8 1 9 3 2 15 1 -4 16 7 -3
185.9 1 9 3 2 14 1 -4 16 7 -3
186 1 9 3 2 14 1 -4 16 7 -4
186.1 1 9 3 2 15 1 -4 17 7 -3
186.2 1 9 3 2 14 1 -4 17 7 -3
186.3 1 9 3 2 14 1 -4 17 7 -3
186.4 1 9 3 2 14 1 -4 17 7 -3
186.5 1 9 3 2 14 1 -4 17 7 -3
186.6 1 9 3 2 14 1 -4 17 6 -3
186.7 1 9 3 2 14 1 -4 17 7 -3
186.8 1 9 3 2 14 1 -5 17 7 -4
186.9 1 9 3 2 14 1 -4 17 7 -4
187 1 9 3 2 14 1 -4 17 7 -4
187.1 1 9 3 2 14 1 -4 17 7 -4
187.2 1 9 3 2 14 1 -4 17 6 -4
187.3 1 9 3 2 14 1 -4 17 6 -4
187.4 1 9 3 2 14 1 -4 17 6 -4
187.5 1 9 3 2 14 1 -4 18 6 -4
187.6 1 9 3 2 14 1 -4 17 6 -5
187.7 1 9 3 2 14 1 -4 18 6 -4
187.8 1 9 3 2 13 1 -4 17 6 -5
187.9 1 9 3 2 13 1 -4 17 6 -4
188 1 9 3 2 13 1 -4 17 6 -4
188.1 1 9 3 1 14 1 -4 17 6 -4
188.2 1 9 3 1 14 1 -4 18 6 -4
188.3 1 9 3 1 14 1 -4 18 6 -4
188.4 1 9 3 1 14 1 -4 18 6 -4
188.5 1 9 3 1 14 1 -4 18 6 -4
188.6 1 9 3 1 13 1 -4 18 6 -4
188.7 1 9 3 1 13 1 -4 18 6 -4
188.8 1 9 3 1 13 1 -4 18 6 -4
188.9 1 9 3 1 13 1 -4 18 6 -4
189 1 9 3 1 13 1 -3 18 6 -4
189.1 1 9 3 1 13 1 -3 18 6 -4
189.2 1 9 3 1 13 1 -3 18 5 -4
189.3 1 9 3 2 13 1 -3 17 5 -4
189.4 1 9 3 2 13 1 -3 18 5 -4
189.5 1 9 3 2 13 1 -3 18 5 -4
189.6 1 9 3 1 13 1 -3 18 5 -4
189.7 1 9 3 2 13 1 -3 18 5 -4
189.8 1 9 3 1 13 1 -3 18 6 -4
189.9 1 9 3 1 13 1 -3 18 6 -5
190 1 9 3 1 13 1 -3 18 6 -5
190.1 1 9 3 1 13 1 -4 18 6 -4
190.2 1 9 3 1 13 1 -3 18 6 -5
190.3 1 9 3 1 13 1 -4 18 6 -4
190.4 1 9 3 1 13 1 -4 18 6 -4
190.5 1 9 3 1 13 1 -4 18 6 -4
190.6 1 9 3 2 13 1 -3 18 6 -4
190.7 1 9 3 1 13 1 -3 18 5 -4
190.8 1 9 3 1 13 1 -3 18 5 -4
190.9 1 9 3 1 13 1 -3 18 5 -4
191 1 9 3 1 13 1 -3 18 5 -4
191.1 1 9 3 1 13 1 -3 17 5 -4
191.2 1 9 3 1 13 1 -3 18 5 -4
191.3 1 9 3 2 13 1 -3 17 5 -4
191.4 1 9 3 2 13 1 -3 18 6 -4
191.5 1 9 3 1 13 1 -3 18 6 -4
191.6 1 9 3 1 13 1 -3 18 6 -3
191.7 1 9 3 1 13 2 -3 18 6 -4
191.8 1 9 3 1 13 2 -3 17 6 -4
191.9 1 9 3 1 13 2 -3 17 6 -4
192 1 9 3 1 13 2 -3 18 6 -4
192.1 1 9 3 1 13 2 -3 18 6 -4
192.2 1 9 3 1 13 2 -3 18 5 -4
192.3 1 9 3 1 13 2 -2 18 5 -4
192.4 1 9 3 1 13 2 -2 18 6 -4
192.5 1 9 3 1 13 2 -2 18 6 -4
192.6 1 9 3 1 13 1 -2 18 5 -5
192.7 1 9 3 1 13 1 -3 18 5 -5
192.8 1 9 3 1 13 1 -3 18 5 -5
192.9 1 9 3 1 13 1 -3 17 5 -4
193 1 9 3 1 13 1 -3 17 5 -4
193.1 1 9 3 1 13 1 -3 17 5 -5
193.2 1 9 3 1 13 1 -3 17 5 -5
193.3 1 9 3 1 13 1 -3 17 5 -5
193.4 1 9 3 1 13 2 -3 18 5 -4
193.5 1 9 3 0 13 1 -3 17 5 -5
193.6 1 9 3 0 13 1 -4 18 5 -5
193.7 1 9 3 0 13 1 -3 18 5 -4
193.8 1 9 3 0 13 1 -3 18 5 -5
193.9 1 9 3 0 13 1 -3 18 5 -4
194 1 9 3 0 13 1 -3 19 5 -4
194.1 1 9 3 0 13 1 -3 19 5 -4
194.2 1 9 3 0 13 1 -3 19 5 -4
194.3 1 9 3 0 13 1 -3 19 5 -4
194.4 1 9 3 0 13 1 -3 19 5 -4
194.5 1 9 3 0 12 1 -4 19 5 -4
194.6 1 9 3 1 12 1 -3 19 5 -4
194.7 1 9 3 1 12 1 -3 19 5 -4
194.8 1 9 3 1 12 1 -3 19 5 -4
194.9 1 9 3 0 12 1 -3 19 5 -4
195 1 9 3 1 12 1 -3 19 5 -4
195.1 1 9 3 1 12 1 -3 19 5 -4
195.2 1 9 3 1 12 1 -3 19 5 -4
195.3 1 9 3 1 12 1 -3 19 5 -4
195.4 1 9 3 1 12 1 -3 19 5 -3
195.5 1 9 3 1 12 1 -4 19 5 -3
195.6 1 9 3 1 12 1 -3 19 5 -3
195.7 1 9 3 1 12 1 -3 19 6 -4
195.8 1 9 3 1 12 1 -3 19 5 -3
195.9 1 9 3 1 12 1 -3 19 5 -2
196 1 9 3 1 12 0 -3 19 5 -3
196.1 1 9 3 1 12 0 -3 19 5 -3
196.2 1 9 3 1 12 0 -3 19 5 -3
196.3 1 9 3 1 12 1 -3 20 5 -3
196.4 1 9 3 1 12 1 -3 19 5 -3
196.5 1 9 3 1 12 1 -3 19 5 -3
196.6 1 9 3 1 12 1 -3 19 5 -3
196.7 1 9 3 1 12 1 -3 19 5 -3
196.8 1 9 3 1 12 1 -3 19 5 -3
196.9 1 9 3 1 12 1 -4 19 5 -2
197 1 9 3 1 12 1 -3 19 5 -3
197.1 1 9 3 1 12 1 -4 19 4 -3
197.2 1 9 3 1 12 1 -4 19 5 -3
197.3 1 9 3 1 12 1 -4 19 5 -3
197.4 1 9 3 1 12 1 -4 19 5 -4
197.5 1 9 3 1 12 1 -4 19 5 -3
197.6 1 9 3 1 12 1 -4 19 5 -3
197.7 1 9 3 1 12 1 -4 18 5 -3
197.8 1 9 3 1 12 2 -4 19 5 -3
197.9 1 9 3 1 12 1 -4 19 5 -3
198 1 9 3 1 12 2 -4 19 5 -3
198.1 1 9 3 1 12 2 -4 18 5 -4
198.2 1 9 3 1 12 2 -4 18 5 -3
198.3 1 9 3 1 12 1 -5 18 5 -3
198.4 1 9 3 1 12 2 -5 18 5 -3
198.5 1 9 3 1 12 2 -5 19 5 -3
198.6 1 9 3 1 12 2 -5 18 5 -3
198.7 1 9 3 1 12 2 -5 18 4 -3
198.8 1 9 3 0 12 2 -4 18 4 -3
198.9 1 9 3 1 12 2 -5 19 4 -3
199 1 9 3 0 12 2 -5 19 4 -3
199.1 1 9 3 0 12 2 -5 19 4 -3
199.2 1 9 3 0 12 2 -4 19 4 -3
199.3 1 9 3 0 12 2 -5 18 5 -4
199.4 1 9 3 0 12 2 -5 18 4 -3
199.5 1 9 3 0 12 2 -5 18 4 -3
199.6 1 9 3 0 12 2 -5 18 4 -3
199.7 1 9 3 0 12 2 -5 18 4 -2
199.8 1 9 3 0 12 2 -5 18 4 -3
199.9 1 9 3 0 11 2 -5 18 4 -3
200 1 9 3 0 11 2 -5 18 4 -3
200.1 1 9 3 1 11 2 -5 18 4 -3
200.2 1 9 3 1 11 1 -5 18 4 -3
200.3 1 9 3 1 11 1 -5 18 4 -3
200.4 1 9 3 1 11 1 -5 18 4 -2
200.5 1 9 3 0 11 2 -5 18 3 -2
200.6 1 9 3 0 11 2 -5 18 3 -2
200.7 1 9 3 0 11 2 -5 18 3 -2
200.8 1 9 3 0 11 2 -5 18 3 -2
200.9 1 9 3 0 11 2 -6 18 3 -3
201 1 9 3 0 11 2 -6 18 3 -2
201.1 1 9 3 0 11 1 -5 17 3 -3
201.2 1 9 3 0 11 1 -5 17 3 -3
201.3 1 9 3 0 11 1 -5 17 3 -3
201.4 1 9 3 1 11 1 -5 17 3 -3
201.5 1 9 3 1 11 1 -5 17 3 -3
201.6 1 9 3 1 11 1 -4 17 3 -3
201.7 1 9 3 1 11 1 -5 17 3 -3
201.8 1 9 3 1 11 2 -4 17 3 -3
201.9 1 9 3 1 11 2 -4 17 3 -3
202 1 9 3 1 11 2 -4 17 3 -3
202.1 1 9 3 1 11 2 -5 17 3 -3
202.2 1 9 3 1 11 1 -5 17 3 -3
202.3 1 9 3 1 11 1 -5 17 3 -3
202.4 1 9 3 0 11 1 -5 17 3 -3
202.5 1 9 3 1 11 1 -5 17 3 -3
202.6 1 9 3 0 11 1 -5 17 3 -3
202.7 1 9 3 1 11 2 -5 17 3 -3
202.8 1 9 3 0 11 1 -5 17 3 -4
202.9 1 9 3 1 11 1 -5 17 3 -4
203 1 9 3 1 11 1 -5 17 3 -4
203.1 1 9 3 1 11 1 -5 17 3 -4
203.2 1 9 3 1 11 1 -5 17 3 -4
203.3 1 9 3 1 11 1 -5 17 3 -3
203.4 1 9 3 1 11 1 -5 17 3 -4
203.5 1 9 3 1 11 1 -6 17 3 -3
203.6 1 9 3 1 11 1 -6 17 3 -4
203.7 1 9 3 1 11 1 -5 17 3 -3
203.8 1 9 3 0 11 1 -5 17 3 -4
203.9 1 9 3 1 11 1 -4 17 2 -4
204 1 9 3 0 10 1 -5 17 2 -3
204.1 1 9 3 0 10 1 -5 17 2 -4
204.2 1 9 3 0 10 1 -5 17 2 -4
204.3 1 9 3 0 10 1 -5 17 3 -4
204.4 1 9 3 0 10 1 -5 17 2 -4
204.5 1 9 3 0 10 1 -5 18 3 -4
204.6 1 9 3 0 10 1 -5 18 2 -4
204.7 1 9 3 0 10 1 -5 18 2 -4
204.8 1 9 3 0 10 1 -4 17 2 -4
204.9 1 9 3 0 10 1 -5 18 2 -4
205 1 9 3 0 10 1 -5 17 2 -4
205.1 1 9 3 0 10 1 -5 17 3 -3
205.2 1 9 4 0 10 1 -5 17 3 -4
205.3 1 9 4 0 10 1 -5 17 3 -3
205.4 1 9 4 0 10 1 -5 18 3 -3
205.5 1 9 4 0 10 2 -5 17 2 -3
205.6 1 9 4 0 10 2 -5 18 3 -3
205.7 1 9 4 0 10 2 -5 18 3 -3
205.8 1 9 4 0 10 2 -5 18 3 -3
205.9 1 9 3 0 10 2 -5 18 2 -3
206 1 9 3 0 10 2 -5 18 3 -3
206.1 1 9 3 1 10 2 -5 18 3 -3
206.2 1 9 3 0 10 2 -5 18 3 -3
206.3 1 9 3 0 10 2 -5 18 2 -3
206.4 1 9 3 0 10 2 -4 17 2 -3
206.5 1 9 3 0 10 2 -5 18 2 -3
206.6 1 9 3 0 10 2 -5 18 3 -3
206.7 1 9 3 0 10 2 -4 18 2 -3
206.8 1 9 3 0 10 2 -4 18 2 -3
206.9 1 9 4 0 10 2 -5 18 3 -3
207 1 9 3 0 10 3 -4 18 3 -3
207.1 1 9 3 0 10 3 -4 18 3 -3
207.2 1 9 3 0 10 2 -4 18 3 -3
207.3 1 9 3 0 10 2 -5 18 3 -3
207.4 1 9 3 0 10 2 -5 18 3 -3
207.5 1 9 3 0 10 2 -5 18 3 -3
207.6 1 9 3 0 10 2 -5 18 3 -3
207.7 1 9 3 0 10 3 -5 18 3 -3
207.8 1 9 3 0 10 3 -5 18 3 -3
207.9 1 9 3 0 10 3 -5 18 3 -3
208 1 9 3 0 11 3 -5 18 3 -3
208.1 1 9 3 0 11 3 -5 18 3 -3
208.2 1 9 3 0 10 2 -5 18 4 -3
208.3 1 9 3 0 10 2 -5 18 4 -3
208.4 1 9 3 0 11 2 -5 18 4 -3
208.5 1 9 3 0 10 2 -5 18 4 -3
208.6 1 9 3 0 10 2 -5 18 4 -3
208.7 1 9 3 0 10 2 -5 18 4 -2
208.8 1 9 3 0 11 2 -5 19 4 -3
208.9 1 9 3 0 11 2 -5 19 4 -3
209 1 9 3 0 11 2 -5 19 4 -3
209.1 1 9 3 0 11 2 -5 19 4 -2
209.2 1 9 3 0 11 2 -5 19 4 -2
209.3 1 9 3 0 11 2 -5 19 4 -2
209.4 1 9 3 0 11 2 -5 19 4 -2
209.5 1 9 3 0 11 2 -5 20 4 -2
209.6 1 9 3 0 11 2 -5 20 4 -2
209.7 1 9 3 0 11 2 -5 20 4 -2
209.8 1 9 3 0 11 2 -5 20 4 -2
209.9 1 9 3 0 11 2 -5 20 4 -2
210 1 9 3 0 11 2 -5 20 4 -3
210.1 1 9 3 0 11 2 -5 20 4 -2
210.2 1 9 3 0 11 2 -5 20 5 -2
210.3 1 9 3 0 10 2 -5 20 5 -3
210.4 1 9 3 0 10 2 -5 20 5 -2
210.5 1 9 3 0 10 2 -5 19 5 -3
210.6 1 9 3 0 11 2 -5 19 5 -2
210.7 1 9 3 0 11 2 -5 19 4 -3
210.8 1 9 3 0 11 2 -5 19 5 -3
210.9 1 9 2 0 11 2 -5 19 5 -3
211 1 9 2 0 11 2 -5 19 4 -2
211.1 1 9 3 0 10 2 -4 19 4 -3
211.2 1 9 3 1 10 2 -4 19 5 -2
211.3 1 9 2 1 10 2 -4 19 5 -2
211.4 1 9 2 1 10 2 -4 19 5 -3
211.5 1 9 2 0 11 2 -4 19 5 -2
211.6 1 9 3 1 10 2 -5 19 5 -2
211.7 1 9 3 1 10 2 -5 19 5 -2
211.8 1 9 3 0 10 2 -5 19 5 -2
211.9 1 9 3 1 11 2 -5 19 5 -2
212 1 9 3 1 11 2 -5 20 5 -2
212.1 1 9 3 0 11 2 -5 20 5 -3
212.2 1 9 3 1 11 2 -5 20 5 -2
212.3 1 9 3 0 10 2 -5 20 5 -3
212.4 1 9 3 0 10 2 -5 20 5 -2
212.5 1 9 3 0 10 2 -5 20 5 -3
212.6 1 9 3 1 10 2 -5 20 5 -3
212.7 1 9 3 0 10 2 -5 20 5 -3
212.8 1 9 3 1 10 2 -5 20 5 -3
212.9 1 9 3 1 10 2 -5 20 5 -3
213 1 9 3 1 10 2 -5 20 5 -3
213.1 1 9 3 1 10 2 -5 20 5 -3
213.2 1 9 3 1 10 2 -5 20 5 -3
213.3 1 9 3 1 10 2 -5 20 5 -3
213.4 1 9 3 0 10 2 -5 20 5 -3
213.5 1 9 3 0 10 2 -5 19 5 -3
213.6 1 9 3 1 10 2 -5 19 5 -3
213.7 1 9 3 1 10 2 -5 19 5 -3
213.8 1 9 3 1 10 2 -4 19 5 -3
213.9 1 9 3 1 10 2 -4 19 5 -3
214 1 9 3 1 10 2 -4 19 5 -3
214.1 1 9 3 1 10 2 -5 19 5 -3
214.2 1 9 3 1 10 2 -4 19 5 -3
214.3 1 9 3 1 10 2 -5 19 5 -3
214.4 1 9 3 1 10 2 -5 18 5 -3
214.5 1 9 3 1 11 2 -5 19 5 -3
214.6 1 9 3 1 11 2 -5 19 5 -3
214.7 1 9 3 1 11 2 -5 18 5 -3
214.8 1 9 3 1 11 2 -4 18 5 -3
214.9 1 9 3 1 11 2 -4 18 5 -3
215 1 9 3 1 10 2 -4 18 5 -2
215.1 1 9 3 1 10 2 -4 18 5 -2
215.2 1 9 3 1 11 2 -4 18 5 -2
215.3 1 9 3 1 11 2 -4 18 5 -2
215.4 1 9 3 0 11 2 -4 18 5 -3
215.5 1 9 3 0 11 2 -4 18 5 -2
215.6 1 9 3 1 10 2 -4 18 5 -2
215.7 1 9 3 0 10 2 -4 18 6 -2
215.8 1 9 3 0 10 2 -5 18 5 -2
215.9 1 9 3 0 10 2 -5 18 5 -1
216 1 9 4 0 10 2 -5 18 5 -2
216.1 1 9 4 0 10 2 -5 18 5 -3
216.2 1 9 3 0 10 2 -5 18 5 -2
216.3 1 9 3 0 10 2 -5 18 5 -2
216.4 1 9 3 0 10 2 -5 18 5 -2
216.5 1 9 3 0 10 2 -5 19 5 -3
216.6 1 9 3 0 11 2 -5 19 5 -2
216.7 1 9 3 1 10 2 -5 18 5 -2
216.8 1 9 4 0 10 2 -5 19 5 -2
216.9 1 9 3 0 11 2 -5 19 5 -2
217 1 9 3 0 11 3 -5 19 5 -3
217.1 1 9 3 0 11 3 -5 19 5 -3
217.2 1 9 3 1 11 3 -5 19 5 -3
217.3 1 9 3 0 11 3 -5 19 5 -3
217.4 1 9 3 0 11 3 -5 19 5 -3
217.5 1 9 3 0 11 3 -5 19 5 -4
217.6 1 9 3 0 11 3 -4 19 5 -3
217.7 1 9 3 1 11 3 -5 19 5 -3
217.8 1 9 3 0 11 3 -4 19 5 -3
217.9 1 9 3 0 11 3 -4 19 6 -4
218 1 9 3 0 11 3 -5 19 6 -4
218.1 1 9 3 0 11 3 -5 19 6 -4
218.2 1 9 3 0 11 3 -5 19 6 -4
218.3 1 9 3 0 11 3 -4 19 6 -4
218.4 1 9 3 0 11 3 -4 19 6 -4
218.5 1 9 3 0 11 3 -5 19 6 -5
218.6 1 9 3 0 11 3 -5 19 6 -4
218.7 1 9 3 0 11 3 -5 19 6 -4
218.8 1 9 3 0 11 3 -5 19 6 -5
218.9 1 9 3 0 11 3 -5 19 6 -4
219 1 9 3 0 11 3 -5 19 6 -4
219.1 1 9 3 0 11 3 -5 19 6 -5
219.2 1 9 3 0 11 3 -5 19 6 -4
219.3 1 9 3 1 11 3 -5 19 6 -5
219.4 1 9 3 0 11 3 -5 19 6 -4
219.5 1 9 3 0 11 3 -5 19 6 -4
219.6 1 9 3 0 11 3 -5 19 6 -4
219.7 1 9 3 0 11 3 -5 19 6 -4
219.8 1 9 3 0 11 3 -5 19 6 -4
219.9 1 9 3 -1 11 4 -5 18 6 -4
220 1 9 3 -1 11 4 -5 19 6 -3
220.1 1 9 3 -1 11 4 -5 19 6 -3
220.2 1 9 3 -1 11 4 -5 19 6 -3
220.3 1 9 3 -1 11 4 -5 19 6 -3
220.4 1 9 3 -1 11 4 -4 19 6 -3
220.5 1 9 3 -1 11 4 -5 19 5 -4
220.6 1 9 3 -1 11 4 -5 19 5 -3
220.7 1 9 3 -1 11 4 -5 19 6 -3
220.8 1 9 3 -1 11 4 -5 19 6 -3
220.9 1 9 3 -1 11 4 -5 19 6 -3
221 1 9 3 -1 11 4 -5 19 6 -3
221.1 1 9 3 -1 11 4 -5 19 6 -3
221.2 1 9 3 -1 11 3 -5 19 6 -3
221.3 1 9 3 -1 11 4 -5 19 6 -3
221.4 1 9 3 -1 11 3 -5 19 6 -3
221.5 1 9 3 0 11 4 -5 19 6 -3
221.6 1 9 3 0 11 4 -5 20 6 -3
221.7 1 9 3 0 11 4 -5 19 6 -3
221.8 1 9 3 0 11 4 -6 19 6 -3
221.9 1 9 3 -1 11 3 -6 19 6 -2
222 1 9 3 -1 11 3 -6 19 6 -3
222.1 1 9 3 -1 11 3 -5 19 6 -3
222.2 1 9 3 -1 11 4 -5 19 6 -3
222.3 1 9 3 -1 11 4 -6 19 6 -3
222.4 1 9 3 -1 11 4 -5 19 6 -2
222.5 1 9 3 -1 11 4 -5 19 6 -3
222.6 1 9 3 -1 11 4 -5 19 6 -3
222.7 1 9 3 -1 11 4 -5 19 6 -2
222.8 1 9 3 0 11 4 -5 19 6 -3
222.9 1 9 2 0 11 4 -5 19 6 -3
223 1 9 2 0 11 4 -5 19 6 -3
223.1 1 9 2 0 11 4 -5 19 6 -2
223.2 1 9 2 0 11 4 -5 19 6 -3
223.3 1 9 2 0 11 4 -5 20 6 -2
223.4 1 9 2 0 11 3 -6 19 6 -3
223.5 1 9 3 0 11 4 -6 19 6 -3
223.6 1 9 3 0 11 3 -6 20 5 -2
223.7 1 9 3 0 11 3 -6 20 6 -3
223.8 1 9 3 0 11 3 -5 20 6 -3
223.9 1 9 3 0 11 3 -6 19 6 -3
224 1 9 3 0 11 3 -6 19 6 -2
224.1 1 9 3 0 11 3 -5 19 6 -3
224.2 1 9 3 0 11 4 -5 19 6 -2
224.3 1 9 3 0 11 3 -6 19 6 -3
224.4 1 9 3 0 11 3 -5 19 6 -3
224.5 1 9 3 0 11 4 -5 20 6 -3
224.6 1 9 3 0 11 3 -5 20 6 -2
224.7 1 9 3 0 11 3 -5 20 6 -2
224.8 1 9 3 0 11 3 -5 20 6 -2
224.9 1 9 2 0 11 3 -5 20 6 -2
225 1 9 2 1 11 3 -5 20 6 -2
225.1 1 9 2 0 11 3 -5 20 7 -2
225.2 1 9 2 1 11 3 -5 20 7 -2
225.3 1 9 2 1 11 3 -5 20 7 -3
225.4 1 9 2 1 11 3 -5 20 7 -2
225.5 1 9 2 2 11 3 -5 20 7 -2
225.6 1 9 2 1 11 3 -5 20 7 -2
225.7 1 9 2 1 11 3 -5 20 8 -2
225.8 1 9 2 1 11 4 -5 20 7 -3
225.9 1 9 2 1 11 4 -5 20 7 -3
226 1 9 3 1 11 4 -5 20 7 -2
226.1 1 9 2 1 11 4 -6 20 7 -2
226.2 1 9 2 1 11 4 -5 20 7 -2
226.3 1 9 3 1 11 4 -5 19 7 -3
226.4 1 9 3 1 11 4 -5 19 7 -3
226.5 1 9 3 1 11 4 -5 19 7 -3
226.6 1 9 2 1 11 4 -5 19 7 -3
226.7 1 9 3 1 11 4 -5 19 7 -3
226.8 1 9 3 1 11 4 -5 20 7 -3
226.9 1 9 2 2 11 4 -5 20 7 -3
227 1 9 2 2 11 4 -5 19 7 -3
227.1 1 9 2 2 11 3 -5 19 7 -3
227.2 1 9 2 2 11 3 -4 19 7 -3
227.3 1 9 2 2 11 3 -4 19 7 -3
227.4 1 9 2 1 11 3 -4 19 7 -3
227.5 1 9 2 2 11 3 -4 19 7 -2
227.6 1 9 2 2 11 3 -4 19 7 -2
227.7 1 9 2 1 11 3 -4 19 7 -2
227.8 1 9 2 2 11 3 -4 19 7 -2
227.9 1 9 2 1 11 3 -4 19 7 -3
228 1 9 2 1 11 3 -4 19 7 -2
228.1 1 9 2 1 11 3 -4 19 7 -2
228.2 1 9 2 1 11 3 -4 19 8 -2
228.3 1 9 2 1 11 3 -4 19 8 -2
228.4 1 9 2 1 11 3 -4 19 7 -2
228.5 1 9 2 1 11 2 -4 19 7 -3
228.6 1 9 2 2 11 3 -4 19 7 -3
228.7 1 9 2 2 11 3 -4 19 7 -3
228.8 1 9 2 2 12 3 -3 19 7 -3
228.9 1 9 2 2 12 3 -3 19 7 -3
229 1 9 2 2 12 3 -3 19 7 -3
229.1 1 9 2 2 12 3 -3 19 7 -3
229.2 1 9 2 2 12 3 -3 19 7 -3
229.3 1 9 2 2 12 3 -3 19 7 -3
229.4 1 9 2 2 12 3 -4 19 7 -3
229.5 1 9 2 2 12 3 -3 19 7 -3
229.6 1 9 3 2 11 3 -3 19 7 -2
229.7 1 9 3 3 12 3 -3 19 7 -2
229.8 1 9 2 3 11 3 -4 19 7 -3
229.9 1 9 2 3 12 4 -3 19 7 -3
230 1 9 2 3 12 3 -4 19 7 -2
230.1 1 9 2 2 12 3 -3 20 7 -3
230.2 1 9 2 2 11 3 -3 19 7 -2
230.3 1 9 2 2 12 3 -4 19 7 -2
230.4 1 9 2 2 12 3 -4 19 7 -3
230.5 1 9 2 2 11 3 -3 19 7 -3
230.6 1 9 2 2 11 3 -4 19 7 -3
230.7 1 9 3 2 11 3 -4 19 7 -3
230.8 1 9 3 2 11 3 -4 19 7 -4
230.9 1 9 2 2 11 3 -4 19 7 -3
231 1 9 2 2 12 3 -4 19 7 -4
231.1 1 9 2 2 11 3 -4 19 7 -4
231.2 1 9 2 2 11 3 -4 19 7 -3
231.3 1 9 2 2 11 3 -4 19 7 -3
231.4 1 9 3 2 11 3 -4 19 7 -3
231.5 1 9 3 2 11 3 -4 19 7 -4
231.6 1 9 3 2 11 3 -4 19 7 -4
231.7 1 9 3 2 12 3 -4 19 7 -4
231.8 1 9 2 2 11 3 -4 19 7 -4
231.9 1 9 2 2 12 3 -4 19 7 -4
232 1 9 2 2 11 3 -4 18 7 -4
232.1 1 9 2 2 11 3 -4 18 7 -4
232.2 1 9 2 2 11 3 -4 18 7 -4
232.3 1 9 2 2 11 3 -4 18 7 -4
232.4 1 9 2 2 11 2 -4 18 6 -4
232.5 1 9 2 1 11 3 -4 18 6 -4
232.6 1 9 2 2 11 2 -4 18 7 -5
232.7 1 9 2 2 11 2 -4 18 7 -5
232.8 1 9 2 2 11 2 -4 18 6 -5
232.9 1 9 3 2 11 2 -4 18 7 -4
233 1 9 3 2 11 2 -4 19 7 -4
233.1 1 9 3 2 11 3 -4 19 7 -4
233.2 1 9 3 2 11 3 -4 18 7 -6
233.3 1 9 3 2 11 3 -4 19 7 -5
233.4 1 9 3 2 11 3 -4 18 7 -5
233.5 1 9 2 2 11 3 -4 18 7 -5
233.6 1 9 2 2 11 2 -4 18 7 -5
233.7 1 9 2 2 11 3 -3 18 7 -5
233.8 1 9 2 1 11 3 -3 18 7 -5
233.9 1 9 2 2 11 3 -4 18 7 -5
234 1 9 2 2 11 3 -3 18 7 -5
234.1 1 9 2 2 11 3 -4 18 7 -4
234.2 1 9 2 2 11 3 -4 18 6 -5
234.3 1 9 2 1 11 3 -3 18 6 -5
234.4 1 9 2 1 11 3 -4 18 7 -5
234.5 1 9 2 1 11 3 -4 18 7 -5
234.6 1 9 2 1 11 3 -4 18 7 -5
234.7 1 9 2 1 11 3 -4 18 7 -5
234.8 1 9 2 2 12 3 -3 18 7 -5
234.9 1 9 2 1 11 3 -4 18 7 -4
235 1 9 2 2 11 3 -4 18 6 -4
235.1 1 9 2 2 11 3 -4 18 6 -4
235.2 1 9 2 2 11 3 -4 18 6 -5
235.3 1 9 2 1 11 3 -4 18 6 -4
235.4 1 9 2 1 11 3 -4 18 6 -5
235.5 1 9 2 1 11 3 -4 18 6 -4
235.6 1 9 2 1 12 3 -4 18 6 -4
235.7 1 9 2 1 11 3 -4 18 6 -4
235.8 1 9 2 1 11 3 -4 18 6 -5
235.9 1 9 2 2 11 3 -4 18 6 -5
236 1 9 2 2 11 3 -4 18 6 -4
236.1 1 9 2 2 11 3 -4 18 6 -5
236.2 1 9 2 2 11 3 -4 18 6 -4
236.3 1 9 2 2 11 3 -4 18 6 -4
236.4 1 9 2 2 11 3 -4 18 6 -3
236.5 1 9 2 2 11 3 -4 18 6 -4
236.6 1 9 2 2 11 3 -4 18 6 -4
236.7 1 9 2 2 11 3 -4 18 6 -4
236.8 1 9 2 1 11 3 -4 18 6 -4
236.9 1 9 2 1 11 3 -4 18 6 -5
237 1 9 2 1 11 4 -5 18 6 -4
237.1 1 9 2 1 11 4 -5 18 6 -4
237.2 1 9 2 1 11 4 -5 18 6 -4
237.3 1 9 2 1 11 4 -5 18 6 -4
237.4 1 9 2 1 11 4 -5 18 6 -4
237.5 1 9 2 1 11 4 -4 18 6 -4
237.6 1 9 2 1 12 4 -4 18 6 -4
237.7 1 9 2 1 12 4 -4 18 6 -4
237.8 1 9 2 1 12 4 -4 18 5 -4
237.9 1 9 2 1 12 4 -4 18 5 -4
238 1 9 2 1 12 4 -4 18 5 -4
238.1 1 9 2 1 11 4 -4 18 5 -4
238.2 1 9 2 1 11 4 -4 18 5 -4
238.3 1 9 2 1 11 4 -4 18 5 -4
238.4 1 9 2 1 11 4 -4 19 5 -4
238.5 1 9 2 1 11 4 -4 18 6 -4
238.6 1 9 2 1 11 4 -4 18 6 -4
238.7 1 9 2 1 11 4 -4 18 6 -4
238.8 1 9 3 1 11 4 -4 18 6 -4
238.9 1 9 2 1 11 4 -4 18 6 -5
239 1 9 2 1 11 4 -4 18 6 -4
239.1 1 9 2 1 11 4 -4 18 6 -5
239.2 1 9 2 1 11 4 -4 18 6 -5
239.3 1 9 2 2 11 4 -4 18 6 -5
239.4 1 9 2 1 11 4 -4 18 6 -5
239.5 1 9 2 1 11 4 -4 18 6 -4
239.6 1 9 2 1 11 4 -4 18 6 -5
239.7 1 9 2 1 11 4 -4 18 6 -4
239.8 1 9 2 2 11 4 -4 18 6 -5
239.9 1 9 2 2 11 4 -4 18 6 -5
240 1 9 2 2 11 4 -4 18 6 -5
240.1 1 9 2 2 11 4 -4 18 6 -5
240.2 1 9 2 2 11 4 -4 18 6 -5
240.3 1 9 2 2 10 3 -4 18 6 -4
240.4 1 9 2 2 10 3 -4 18 6 -4
240.5 1 9 2 2 11 4 -4 18 6 -5
240.6 1 9 2 2 11 3 -4 18 6 -4
240.7 1 9 2 2 11 3 -4 17 6 -4
240.8 1 9 2 2 11 3 -4 18 6 -4
240.9 1 9 2 1 11 4 -4 17 6 -5
241 1 9 2 1 11 4 -4 17 6 -5
241.1 1 9 2 2 10 4 -4 17 6 -5
241.2 1 9 2 2 11 3 -4 18 6 -4
241.3 1 9 2 2 11 3 -4 18 6 -5
241.4 1 9 3 2 11 3 -4 18 6 -4
241.5 1 9 3 2 11 3 -4 18 6 -4
241.6 1 9 3 2 11 3 -3 18 6 -5
241.7 1 9 3 2 11 3 -4 17 6 -4
241.8 1 9 3 2 11 3 -4 17 6 -4
241.9 1 9 3 1 11 3 -4 17 6 -4
242 1 9 3 1 11 3 -4 17 6 -4
242.1 1 9 3 1 11 3 -4 18 6 -4
242.2 1 9 3 1 11 3 -4 18 6 -4
242.3 1 9 3 1 11 3 -4 17 6 -4
242.4 1 9 3 1 11 3 -4 17 6 -4
242.5 1 9 3 1 11 3 -4 17 6 -4
242.6 1 9 3 1 11 3 -4 17 6 -4
242.7 1 9 3 1 11 3 -4 17 6 -4
242.8 1 9 3 1 11 3 -4 17 6 -4
242.9 1 9 3 1 11 3 -4 17 6 -5
243 1 9 3 1 11 3 -4 17 6 -4
243.1 1 9 3 1 11 3 -5 18 5 -4
243.2 1 9 3 1 11 3 -4 18 5 -4
243.3 1 9 3 1 11 3 -4 18 5 -3
243.4 1 9 3 1 11 3 -4 18 5 -4
243.5 1 9 3 1 11 3 -4 18 5 -4
243.6 1 9 3 1 11 3 -5 17 5 -4
243.7 1 9 2 1 11 3 -5 17 6 -4
243.8 1 9 3 1 11 3 -4 17 6 -4
243.9 1 9 2 1 11 3 -4 17 5 -4
244 1 9 3 1 11 3 -4 17 5 -4
244.1 1 9 2 1 11 3 -4 17 6 -4
244.2 1 9 2 1 11 3 -5 17 5 -4
244.3 1 9 2 0 11 3 -4 18 6 -4
244.4 1 9 2 0 11 3 -4 18 6 -5
244.5 1 9 2 0 11 3 -4 18 6 -4
244.6 1 9 2 0 10 3 -5 18 6 -4
244.7 1 9 2 1 10 3 -5 18 6 -4
244.8 1 9 2 1 11 3 -5 18 6 -4
244.9 1 9 3 1 11 3 -5 18 6 -4
245 1 9 2 1 10 3 -5 18 6 -4
245.1 1 9 3 1 10 3 -5 18 7 -4
245.2 1 9 2 1 11 3 -5 18 6 -4
245.3 1 9 2 1 11 3 -5 18 6 -4
245.4 1 9 2 1 11 3 -4 18 6 -4
245.5 1 9 2 1 11 3 -4 18 6 -4
245.6 1 9 2 1 11 3 -4 18 6 -4
245.7 1 9 2 1 11 3 -4 18 6 -4
245.8 1 9 2 0 11 3 -4 18 6 -4
245.9 1 9 2 0 11 3 -4 18 6 -3
246 1 9 2 0 11 3 -4 18 6 -3
246.1 1 9 2 0 11 3 -4 18 6 -3
246.2 1 9 3 1 11 3 -4 18 6 -4
246.3 1 9 3 0 11 3 -4 18 6 -3
246.4 1 9 3 0 11 3 -5 18 6 -3
246.5 1 9 3 0 11 3 -5 18 6 -3
246.6 1 9 2 0 11 4 -5 18 6 -4
246.7 1 9 2 1 11 3 -5 18 6 -4
246.8 1 9 2 1 11 3 -5 18 5 -4
246.9 1 9 2 1 11 3 -5 18 6 -4
247 1 9 2 1 11 3 -5 18 6 -4
247.1 1 9 3 1 11 3 -5 19 6 -3
247.2 1 9 3 1 11 3 -5 18 5 -4
247.3 1 9 3 1 11 3 -5 19 5 -4
247.4 1 9 3 0 11 3 -5 18 5 -4
247.5 1 9 2 0 11 3 -5 18 5 -4
247.6 1 9 3 1 11 3 -4 18 5 -4
247.7 1 9 3 1 11 3 -5 18 5 -4
247.8 1 9 3 1 11 3 -5 18 5 -4
247.9 1 9 3 1 11 3 -5 18 5 -4
248 1 9 3 1 11 3 -4 18 5 -3
248.1 1 9 3 0 11 3 -5 19 5 -3
248.2 1 9 3 0 11 3 -5 18 5 -3
248.3 1 9 3 0 11 3 -5 18 5 -4
248.4 1 9 3 0 11 3 -5 18 5 -3
248.5 1 9 2 0 11 2 -4 18 5 -3
248.6 1 9 2 0 11 3 -5 18 5 -3
248.7 1 9 2 0 11 3 -5 18 5 -3
248.8 1 9 2 1 11 3 -4 18 5 -3
248.9 1 9 2 1 11 3 -5 18 4 -3
249 1 9 2 0 11 3 -5 18 5 -3
249.1 1 9 2 1 11 3 -5 18 4 -3
249.2 1 9 2 1 11 3 -4 18 4 -3
249.3 1 9 2 1 11 3 -4 18 4 -3
249.4 1 9 2 0 11 3 -5 18 4 -3
249.5 1 9 2 1 11 3 -5 18 4 -3
249.6 1 9 2 0 11 3 -5 17 4 -3
249.7 1 9 2 0 10 3 -5 17 4 -3
249.8 1 9 2 0 10 3 -5 17 4 -3
249.9 1 9 2 0 10 3 -5 17 4 -3
250 1 9 2 0 10 3 -5 17 4 -2
250.1 1 9 2 0 10 3 -5 17 4 -3
250.2 1 9 2 0 10 3 -5 17 4 -3
250.3 1 9 2 0 10 3 -5 17 4 -3
250.4 1 9 2 0 10 3 -6 17 4 -3
250.5 1 9 2 0 10 2 -6 17 4 -3
250.6 1 9 2 0 10 2 -6 17 4 -4
250.7 1 9 2 0 10 2 -6 17 4 -4
250.8 1 9 2 0 10 2 -6 17 4 -3
250.9 1 9 2 1 10 2 -6 17 4 -4
251 1 9 2 0 10 2 -6 17 4 -4
251.1 1 9 2 0 10 2 -6 17 4 -4
251.2 1 9 2 0 10 2 -6 17 4 -3
251.3 1 9 2 0 10 2 -6 17 4 -3
251.4 1 9 2 0 10 2 -6 17 5 -3
251.5 1 9 2 1 10 2 -6 17 5 -4
251.6 1 9 2 0 10 2 -6 17 4 -4
251.7 1 9 2 0 10 2 -6 17 5 -4
251.8 1 9 2 1 10 2 -6 17 4 -3
251.9 1 9 3 1 10 2 -6 17 5 -4
252 1 9 3 0 10 2 -6 17 5 -4
252.1 1 9 3 0 10 2 -6 17 5 -3
252.2 1 9 3 0 10 2 -6 18 5 -3
252.3 1 9 3 0 10 2 -6 18 5 -3
252.4 1 9 3 1 10 2 -6 18 5 -4
252.5 1 9 3 1 10 2 -6 18 5 -3
252.6 1 9 3 1 10 2 -6 18 5 -4
252.7 1 9 3 0 10 2 -5 17 5 -4
252.8 1 9 3 0 10 1 -5 18 5 -3
252.9 1 9 3 1 10 2 -5 18 5 -4
253 1 9 3 0 10 2 -6 18 5 -3
253.1 1 9 2 0 10 2 -5 18 5 -3
253.2 1 9 2 0 10 2 -5 18 5 -3
253.3 1 9 2 0 10 2 -5 18 5 -3
253.4 1 9 2 1 10 2 -5 18 5 -3
253.5 1 9 2 0 10 1 -5 18 5 -2
253.6 1 9 2 0 10 2 -5 19 5 -3
253.7 1 9 2 0 10 2 -5 19 4 -3
253.8 1 9 2 0 10 2 -5 18 4 -3
253.9 1 9 2 0 10 2 -5 18 4 -3
254 1 9 2 1 10 2 -5 18 4 -3
254.1 1 9 2 0 10 2 -5 18 4 -3
254.2 1 9 2 1 10 2 -5 18 4 -2
254.3 1 9 2 0 10 2 -5 18 4 -2
254.4 1 9 2 1 10 2 -5 18 4 -2
254.5 1 9 2 1 10 2 -5 18 4 -2
254.6 1 9 2 1 11 2 -5 18 4 -3
254.7 1 9 2 1 10 2 -5 18 4 -2
254.8 1 9 2 1 10 2 -5 18 4 -2
254.9 1 9 2 1 11 2 -5 18 4 -2
255 1 9 2 1 10 3 -5 18 4 -2
255.1 1 9 2 1 10 3 -5 18 4 -2
255.2 1 9 2 1 11 3 -5 18 4 -2
255.3 1 9 2 1 11 3 -5 18 4 -2
255.4 1 9 2 1 11 3 -5 18 4 -2
255.5 1 9 2 0 11 3 -5 18 4 -2
255.6 1 9 2 0 11 3 -5 18 4 -1
255.7 1 9 2 0 11 3 -5 18 5 -2
255.8 1 9 2 0 10 3 -5 18 5 -1
255.9 1 9 2 1 10 3 -5 18 5 -1
256 1 9 2 1 10 2 -5 18 5 -1
256.1 1 9 2 1 10 2 -5 18 5 -1
256.2 1 9 2 1 10 2 -5 18 5 -1
256.3 1 9 2 1 10 2 -5 18 5 -1
256.4 1 9 2 1 10 2 -5 18 5 -1
256.5 1 9 2 1 10 2 -6 18 5 -2
256.6 1 9 2 0 10 2 -5 18 5 -1
256.7 1 9 2 0 10 2 -5 18 5 -1
256.8 1 9 2 1 10 2 -5 18 4 -1
256.9 1 9 2 1 10 3 -5 18 4 -1
257 1 9 2 1 10 3 -5 18 4 -1
257.1 1 9 2 1 10 3 -5 18 4 -1
257.2 1 9 2 1 10 3 -5 17 4 -1
257.3 1 9 2 0 10 3 -5 17 4 -1
257.4 1 9 2 1 10 3 -5 18 4 -1
257.5 1 9 2 1 10 3 -5 18 4 -1
257.6 1 9 2 1 10 3 -6 18 4 -1
257.7 1 9 2 1 10 3 -5 18 5 -1
257.8 1 9 2 1 10 3 -5 18 5 -1
257.9 1 9 2 1 10 2 -5 18 5 0
258 1 9 2 1 10 2 -6 17 4 0
258.1 1 9 2 1 10 2 -5 18 5 0
258.2 1 9 2 1 10 2 -5 18 5 0
258.3 1 9 2 1 10 2 -5 18 5 0
258.4 1 9 2 1 10 2 -5 18 4 0
258.5 1 9 2 1 10 2 -5 18 4 0
258.6 1 9 2 1 10 2 -5 18 4 0
258.7 1 9 2 1 10 2 -5 18 4 0
258.8 1 9 2 1 10 2 -5 18 4 0
258.9 1 9 2 1 10 2 -5 18 4 0
259 1 9 2 1 10 2 -5 18 4 0
259.1 1 9 2 1 10 2 -5 18 4 0
259.2 1 9 2 1 10 2 -5 18 4 0
259.3 1 9 2 1 10 2 -5 18 4 0
259.4 1 9 2 1 10 2 -5 18 4 0
259.5 1 9 2 1 10 2 -5 18 5 0
259.6 1 9 1 1 10 2 -5 18 4 0
259.7 1 9 1 2 10 2 -5 18 4 -1
259.8 1 9 1 2 10 2 -5 18 4 -1
259.9 1 9 1 2 10 2 -5 18 4 -1
260 1 9 2 1 10 2 -5 18 4 0
260.1 1 9 1 1 10 2 -5 18 4 -1
260.2 1 9 1 1 10 2 -5 18 4 -1
260.3 1 9 1 1 10 2 -5 18 4 -1
260.4 1 9 1 2 10 2 -5 18 4 -1
260.5 1 9 1 2 10 2 -5 18 4 -1
260.6 1 9 1 2 10 2 -5 18 4 0
260.7 1 9 1 1 10 2 -5 18 5 0
260.8 1 9 1 1 10 2 -5 18 5 0
260.9 1 9 1 1 10 2 -5 19 5 0
261 1 9 1 1 10 2 -5 19 5 0
261.1 1 9 2 1 10 2 -5 19 5 0
261.2 1 9 2 1 10 2 -5 19 5 0
261.3 1 9 2 1 10 2 -5 19 5 0
261.4 1 9 2 1 10 2 -5 19 5 0
261.5 1 9 2 2 10 2 -5 19 5 0
261.6 1 9 2 2 10 2 -6 18 5 0
261.7 1 9 2 2 10 2 -5 18 5 0
261.8 1 9 2 1 10 2 -5 18 5 0
261.9 1 9 2 2 10 2 -5 18 5 0
262 1 9 2 2 10 2 -5 19 5 0
262.1 1 9 2 2 10 2 -5 18 5 0
262.2 1 9 2 2 10 2 -5 18 5 0
262.3 1 9 2 2 10 3 -5 18 5 -1
262.4 1 9 2 2 10 3 -5 19 5 0
262.5 1 9 2 1 10 3 -5 19 5 -1
262.6 1 9 2 2 10 3 -5 19 5 0
262.7 1 9 2 2 10 3 -5 19 5 0
262.8 1 9 2 2 10 2 -5 19 5 0
262.9 1 9 2 2 10 2 -6 19 5 0
263 1 9 2 1 10 2 -6 18 5 0
263.1 1 9 2 2 10 2 -5 19 5 0
263.2 1 9 2 2 10 2 -6 19 5 0
263.3 1 9 2 2 10 2 -6 18 5 0
263.4 1 9 2 2 10 2 -6 18 5 0
263.5 1 9 2 2 10 2 -6 18 5 0
263.6 1 9 2 2 10 2 -6 18 5 0
263.7 1 9 1 2 10 2 -6 18 5 0
263.8 1 9 2 2 10 2 -6 18 5 0
263.9 1 9 2 2 10 2 -6 18 4 0
264 1 9 2 3 10 2 -6 18 5 1
264.1 1 9 2 2 10 2 -6 18 4 0
264.2 1 9 2 2 10 2 -6 18 5 0
264.3 1 9 2 2 10 2 -6 18 5 1
264.4 1 9 2 2 10 1 -6 18 5 1
264.5 1 9 1 2 10 2 -6 18 5 1
264.6 1 9 2 2 9 1 -7 18 5 1
264.7 1 9 2 2 10 2 -6 18 5 1
264.8 1 9 1 2 10 2 -6 18 5 1
264.9 1 9 2 2 10 2 -6 18 5 1
265 1 9 2 2 9 2 -6 18 5 0
265.1 1 9 2 2 9 2 -6 18 5 1
265.2 1 9 2 2 9 2 -6 18 5 1
265.3 1 9 2 2 9 1 -6 18 5 1
265.4 1 9 2 2 9 1 -6 18 5 1
265.5 1 9 1 2 9 1 -6 18 5 1
265.6 1 9 2 2 9 1 -6 19 5 1
265.7 1 9 2 2 10 2 -6 19 5 1
265.8 1 9 2 2 10 2 -5 19 5 1
265.9 1 9 2 2 9 2 -6 19 5 1
266 1 9 2 2 10 2 -6 18 5 1
266.1 1 9 2 2 10 2 -6 19 5 2
266.2 1 9 1 2 10 2 -6 18 5 1
266.3 1 9 2 2 10 2 -6 18 5 2
266.4 1 9 1 2 10 2 -5 18 5 1
266.5 1 9 1 2 10 2 -5 18 5 2
266.6 1 9 1 2 10 2 -5 18 5 1
266.7 1 9 1 2 10 2 -5 18 5 1
266.8 1 9 1 2 10 2 -5 18 5 1
266.9 1 9 1 2 10 2 -5 18 5 2
267 1 9 1 2 10 2 -5 18 5 2
267.1 1 9 1 2 10 2 -5 18 5 2
267.2 1 8 1 2 10 2 -5 18 5 2
267.3 1 8 1 2 10 2 -5 18 5 2
267.4 1 9 1 3 10 3 -5 18 5 2
267.5 1 9 1 3 10 3 -5 18 5 2
267.6 1 9 1 2 10 2 -5 18 5 3
267.7 1 9 1 2 10 3 -5 18 5 3
267.8 1 9 1 2 10 2 -5 18 5 2
267.9 1 9 1 2 10 2 -5 18 5 2
268 1 9 1 2 10 2 -5 18 5 2
268.1 1 9 2 2 10 2 -5 18 5 3
268.2 1 9 2 2 10 2 -5 18 5 3
268.3 1 9 2 2 10 2 -5 18 5 2
268.4 1 9 2 2 10 2 -5 19 5 2
268.5 1 9 2 1 10 2 -6 19 5 3
268.6 1 9 2 1 10 2 -6 19 5 3
268.7 1 9 2 2 10 2 -6 19 5 3
268.8 1 9 2 1 10 2 -6 19 5 3
268.9 1 9 2 2 10 2 -6 19 5 3
269 1 9 2 2 10 2 -5 19 4 3
269.1 1 9 2 1 10 2 -6 19 5 3
269.2 1 9 2 1 10 2 -6 19 4 3
269.3 1 9 2 2 10 2 -6 19 5 4
269.4 1 9 2 2 10 2 -6 19 5 4
269.5 1 9 2 2 10 2 -5 19 4 4
269.6 1 9 2 2 10 2 -6 19 5 3
269.7 1 9 2 2 10 2 -5 19 5 4
269.8 1 9 2 2 10 2 -6 19 5 4
269.9 1 9 2 1 10 2 -6 19 5 4
270 1 9 2 2 10 2 -6 19 5 3
270.1 1 9 2 2 10 2 -6 19 5 3
270.2 1 9 2 2 10 2 -6 19 5 3
270.3 1 9 2 2 10 2 -6 19 5 3
270.4 1 9 2 2 10 2 -5 19 5 3
270.5 1 9 2 2 10 2 -6 19 5 4
270.6 1 9 2 2 10 2 -6 19 5 3
270.7 1 9 2 2 10 2 -6 19 5 3
270.8 1 9 2 2 10 2 -6 19 5 3
270.9 1 9 2 2 10 3 -6 19 5 4
271 1 9 2 2 10 3 -6 19 5 4
271.1 1 9 2 1 10 3 -6 19 4 4
271.2 1 9 2 2 10 3 -6 19 5 3
271.3 1 9 2 2 10 3 -6 19 4 3
271.4 1 9 2 2 10 3 -6 19 5 3
271.5 1 9 2 2 10 3 -6 19 4 3
271.6 1 9 2 2 10 3 -6 19 4 3
271.7 1 9 2 2 10 3 -6 19 4 3
271.8 1 9 2 2 10 3 -6 19 4 3
271.9 1 9 2 2 10 3 -6 18 4 3
272 1 9 2 2 10 3 -6 18 4 3
272.1 1 9 2 3 10 3 -6 19 4 2
272.2 1 9 2 2 10 3 -5 18 4 3
272.3 1 9 2 2 10 3 -6 18 4 3
272.4 1 9 2 2 10 3 -6 19 4 3
272.5 1 9 2 2 10 3 -6 19 4 3
272.6 1 9 2 2 10 3 -6 19 4 3
272.7 1 9 2 2 10 3 -6 19 4 3
272.8 1 8 2 2 10 3 -6 19 4 3
272.9 1 9 2 2 10 3 -6 18 4 3
273 1 9 2 3 10 3 -5 19 4 3
273.1 1 9 2 3 10 3 -5 18 4 3
273.2 1 9 2 3 11 3 -5 18 4 3
273.3 1 9 2 3 10 3 -5 18 4 3
273.4 1 9 2 3 10 3 -5 18 4 3
273.5 1 9 2 3 10 2 -5 18 4 3
273.6 1 9 2 3 10 2 -5 18 4 3
273.7 1 9 2 3 11 2 -4 18 4 3
273.8 1 8 2 3 11 2 -4 18 4 3
273.9 1 9 2 3 11 2 -4 18 4 3
274 1 9 2 3 11 2 -5 18 4 3
274.1 1 9 2 3 11 2 -5 18 4 3
274.2 1 9 2 3 11 2 -5 18 4 2
274.3 1 9 2 3 11 2 -5 18 4 2
274.4 1 9 2 3 11 2 -5 18 4 2
274.5 1 9 2 3 11 2 -5 18 4 2
274.6 1 9 2 3 11 2 -5 18 4 2
274.7 1 8 2 3 11 2 -5 18 4 2
274.8 1 8 2 3 11 2 -5 18 4 1
274.9 1 9 2 3 11 2 -5 18 4 2
275 1 9 2 3 10 2 -6 19 4 1
275.1 1 9 2 3 10 2 -6 19 4 1
275.2 1 9 2 3 10 2 -6 19 4 2
275.3 1 9 3 3 10 2 -5 19 4 2
275.4 1 9 2 3 10 2 -5 19 4 2
275.5 1 9 2 3 10 2 -6 19 4 2
275.6 1 9 3 3 10 2 -6 19 4 2
275.7 1 9 3 3 10 2 -6 19 4 2
275.8 1 9 3 3 10 2 -6 19 4 2
275.9 1 9 3 3 10 2 -6 19 4 2
276 1 9 3 3 10 2 -6 19 4 2
276.1 1 9 3 3 10 2 -6 19 4 2
276.2 1 9 3 3 10 3 -6 19 4 2
276.3 1 9 3 3 10 3 -6 19 4 2
276.4 1 9 3 3 10 2 -6 19 4 2
276.5 1 9 3 2 10 2 -6 19 4 2
276.6 1 9 3 3 11 3 -6 19 4 2
276.7 1 9 3 3 10 3 -6 19 4 2
276.8 1 9 3 3 11 2 -6 19 4 2
276.9 1 9 3 3 11 2 -6 19 4 3
277 1 9 3 3 11 2 -6 19 4 3
277.1 1 9 3 3 11 2 -6 19 4 2
277.2 1 9 3 3 11 2 -6 19 4 2
277.3 1 9 3 3 11 3 -6 19 4 3
277.4 1 9 3 2 11 3 -6 19 4 3
277.5 1 9 3 2 10 3 -6 20 4 2
277.6 1 9 3 3 11 3 -6 20 4 2
277.7 1 9 2 3 11 3 -5 20 4 1
277.8 1 9 3 2 11 3 -5 20 4 2
277.9 1 9 3 2 11 3 -5 20 4 2
278 1 9 3 2 11 3 -5 20 4 2
278.1 1 9 3 2 10 3 -5 20 4 2
278.2 1 9 3 2 11 3 -5 20 4 3
278.3 1 9 3 2 11 3 -6 20 4 3
278.4 1 9 3 1 10 3 -6 20 4 2
278.5 1 9 3 2 10 3 -5 20 4 2
278.6 1 9 3 2 10 3 -6 20 4 2
278.7 1 9 3 2 11 2 -5 20 4 2
278.8 1 9 3 2 11 2 -5 20 3 3
278.9 1 9 3 2 11 3 -5 20 3 2
279 1 9 3 2 11 3 -5 19 3 2
279.1 1 9 3 2 11 3 -5 19 3 2
279.2 1 9 3 2 11 3 -5 19 3 2
279.3 1 9 3 3 11 3 -6 19 3 3
279.4 1 9 3 2 11 3 -5 19 3 2
279.5 1 9 3 2 11 3 -5 20 3 2
279.6 1 9 3 2 11 3 -5 20 3 2
279.7 1 9 3 2 11 3 -5 20 4 2
279.8 1 9 3 2 11 3 -5 20 4 2
279.9 1 8 3 3 11 3 -5 20 4 2
280 1 9 3 3 11 3 -5 19 4 2
280.1 1 8 3 3 11 3 -5 19 4 2
280.2 1 8 3 3 11 3 -5 19 4 3
280.3 1 8 3 3 11 3 -5 19 4 3
280.4 1 9 3 3 11 3 -5 19 4 2
280.5 1 8 3 3 11 2 -5 19 4 3
280.6 1 8 3 3 11 2 -5 19 4 3
280.7 1 8 3 3 11 2 -5 19 4 2
280.8 1 8 3 3 11 2 -5 19 4 3
280.9 1 8 3 3 11 2 -5 19 4 3
281 1 8 3 3 11 2 -5 19 4 3
281.1 1 8 3 3 11 3 -5 20 4 3
281.2 1 8 3 3 11 2 -5 19 4 3
281.3 1 8 3 3 11 3 -5 19 4 2
281.4 1 8 2 3 11 3 -5 19 4 2
281.5 1 8 2 3 11 3 -5 19 4 3
281.6 1 9 2 2 11 3 -5 19 4 1
281.7 1 8 2 3 11 3 -5 19 4 1
281.8 1 8 2 3 11 3 -5 19 4 2
281.9 1 8 2 2 11 3 -5 19 3 2
282 1 8 2 3 11 3 -5 19 3 2
282.1 1 8 2 2 11 3 -5 19 3 2
282.2 1 9 2 2 11 3 -5 19 3 2
282.3 1 9 2 2 11 3 -5 19 3 2
282.4 1 9 2 2 11 3 -5 19 3 1
282.5 1 9 2 3 11 3 -5 19 3 2
282.6 1 9 2 2 11 3 -5 19 3 1
282.7 1 9 2 3 11 3 -5 19 3 2
282.8 1 9 2 3 11 3 -5 19 3 2
282.9 1 9 2 3 11 3 -5 19 3 2
283 1 9 2 3 11 3 -5 19 3 1
283.1 1 9 2 2 11 3 -5 19 3 2
283.2 1 9 2 2 11 3 -5 19 3 2
283.3 1 9 2 2 11 3 -5 19 3 2
283.4 1 9 2 3 11 3 -5 19 3 2
283.5 1 9 2 2 11 3 -6 19 3 2
283.6 1 9 2 2 11 3 -5 19 3 2
283.7 1 9 2 3 11 3 -5 19 3 3
283.8 1 9 2 3 11 3 -5 19 3 2
283.9 1 9 2 2 11 3 -5 19 3 2
284 1 8 2 2 11 3 -5 19 3 2
284.1 1 9 2 2 11 3 -5 19 3 2
284.2 1 9 2 2 11 3 -5 19 3 2
284.3 1 9 2 2 11 3 -5 19 3 2
284.4 1 9 2 2 11 3 -5 18 3 2
284.5 1 9 3 1 11 2 -5 18 3 2
284.6 1 9 3 2 11 3 -5 18 4 1
284.7 1 9 3 2 11 3 -5 19 4 1
284.8 1 9 3 2 11 2 -5 18 4 1
284.9 1 9 3 3 11 3 -5 18 4 1
285 1 9 2 2 11 3 -5 18 4 2
285.1 1 9 2 2 11 3 -5 19 4 1
285.2 1 9 2 2 11 3 -5 18 4 1
285.3 1 9 2 2 11 3 -5 18 4 1
285.4 1 9 2 2 11 3 -5 18 4 1
285.5 1 9 2 3 11 3 -5 18 3 2
285.6 1 9 2 2 11 3 -5 18 3 1
285.7 1 9 2 2 11 3 -5 18 4 1
285.8 1 9 3 2 11 3 -4 18 4 1
285.9 1 9 3 2 11 3 -5 18 4 1
286 1 9 3 3 11 3 -5 18 4 1
286.1 1 9 2 3 11 3 -5 18 3 1
286.2 1 9 2 3 11 4 -5 17 3 1
286.3 1 9 2 3 11 3 -5 17 4 1
286.4 1 8 3 3 11 3 -5 17 4 1
286.5 1 8 2 3 11 3 -5 17 4 1
286.6 1 8 3 3 11 4 -5 17 3 1
286.7 1 9 3 2 11 3 -5 17 3 0
286.8 1 9 3 2 11 3 -5 17 3 1
286.9 1 9 2 3 11 3 -5 17 3 1
287 1 9 3 2 11 3 -5 17 3 1
287.1 1 9 3 2 11 3 -5 17 3 1
287.2 1 9 3 3 11 3 -5 17 3 0
287.3 1 9 2 2 11 3 -5 17 3 0
287.4 1 9 2 2 11 3 -5 17 3 0
287.5 1 9 3 3 11 3 -5 17 3 0
287.6 1 9 2 3 11 3 -5 17 3 0
287.7 1 9 2 2 11 3 -5 17 3 0
287.8 1 9 2 2 11 3 -5 17 3 0
287.9 1 9 3 2 11 3 -4 17 3 0
288 1 9 2 2 11 3 -5 17 3 1
288.1 1 9 3 2 11 3 -5 17 3 0
288.2 1 9 2 2 11 3 -5 17 3 0
288.3 1 9 2 2 11 3 -5 17 3 0
288.4 1 9 3 2 11 4 -6 17 3 0
288.5 1 9 3 2 11 4 -5 17 3 0
288.6 1 9 3 2 11 3 -6 17 3 0
288.7 1 9 3 2 11 4 -6 17 3 0
288.8 1 9 3 2 10 4 -6 17 3 0
288.9 1 9 3 2 11 4 -6 17 3 -1
289 1 9 3 2 10 4 -6 17 3 0
289.1 1 9 3 2 10 4 -6 17 3 0
289.2 1 9 3 2 10 4 -6 17 3 0
289.3 1 9 3 2 10 4 -6 17 3 1
289.4 1 9 3 2 10 3 -7 17 3 0
289.5 1 9 3 2 10 4 -6 17 3 0
289.6 1 9 3 2 11 4 -6 17 4 0
289.7 1 9 3 2 10 4 -6 18 4 0
289.8 1 9 3 2 10 4 -6 18 4 0
289.9 1 9 3 2 10 4 -6 18 4 0
290 1 9 3 2 10 4 -6 18 3 1
290.1 1 9 3 2 10 4 -6 18 3 0
290.2 1 9 3 2 10 4 -6 18 3 0
290.3 1 9 3 2 10 4 -6 18 3 0
290.4 1 9 3 2 10 4 -6 17 3 0
290.5 1 9 3 3 10 4 -6 17 3 0
290.6 1 9 3 2 10 4 -6 17 3 0
290.7 1 9 3 2 10 4 -6 17 3 0
290.8 1 9 3 2 10 4 -6 17 3 0
290.9 1 8 3 2 10 4 -6 17 3 1
291 1 9 3 2 10 4 -6 18 3 0
291.1 1 9 3 2 10 4 -6 18 3 0
291.2 1 9 3 3 10 5 -6 18 3 0
291.3 1 9 3 2 10 5 -6 18 3 1
291.4 1 8 3 3 10 5 -6 18 3 1
291.5 1 8 2 3 10 5 -6 18 3 1
291.6 1 8 2 3 10 5 -7 18 3 0
291.7 1 9 2 3 10 5 -7 18 3 1
291.8 1 8 2 3 10 5 -7 18 3 1
291.9 1 8 2 3 10 5 -7 18 3 1
292 1 8 2 3 10 5 -7 18 3 1
292.1 1 8 2 3 10 5 -7 18 3 0
292.2 1 8 2 3 10 5 -7 18 3 0
292.3 1 9 3 3 10 5 -8 18 3 0
292.4 1 8 3 3 10 4 -7 18 3 0
292.5 1 8 3 3 10 4 -8 18 3 0
292.6 1 8 2 3 10 4 -7 18 2 0
292.7 1 8 2 3 10 5 -7 18 3 0
292.8 1 8 2 3 9 5 -7 18 3 0
292.9 1 8 2 3 9 4 -7 18 3 0
293 1 8 2 4 10 4 -7 18 3 0
293.1 1 8 2 3 9 5 -7 18 3 -1
293.2 1 8 2 3 10 5 -7 19 3 0
293.3 1 8 2 3 10 5 -7 19 3 0
293.4 1 8 2 3 10 5 -7 19 3 0
293.5 1 8 3 3 9 5 -7 19 3 0
293.6 1 8 3 3 9 4 -7 19 3 0
293.7 1 9 3 3 10 5 -7 18 3 1
293.8 1 9 3 3 10 4 -7 18 3 1
293.9 1 9 3 3 9 5 -7 19 3 0
294 1 9 3 3 9 4 -7 19 3 1
294.1 1 8 3 3 9 5 -7 19 3 0
294.2 1 8 3 3 9 5 -7 19 3 0
294.3 1 8 2 3 9 5 -7 19 2 0
294.4 1 9 3 3 9 5 -7 19 3 0
294.5 1 8 3 3 9 4 -7 19 3 0
294.6 1 8 3 3 9 4 -7 19 3 1
294.7 1 8 3 3 9 5 -7 19 3 0
294.8 1 8 3 3 9 5 -7 19 3 1
294.9 1 8 3 3 9 5 -7 19 3 0
295 1 8 3 3 9 4 -7 19 3 0
295.1 1 9 3 3 9 5 -7 19 2 1
295.2 1 9 3 3 9 5 -7 19 3 1
295.3 1 8 3 3 9 5 -7 18 2 1
295.4 1 8 3 3 9 5 -7 18 2 1
295.5 1 8 3 3 9 5 -7 18 3 1
295.6 1 9 3 3 9 5 -7 18 3 1
295.7 1 9 3 3 9 5 -7 18 2 1
295.8 1 9 3 2 9 5 -7 18 3 1
295.9 1 8 3 3 9 5 -7 18 3 1
296 1 8 3 3 9 4 -7 19 2 1
296.1 1 8 3 3 9 5 -7 19 2 1
296.2 1 9 3 3 9 5 -7 19 2 1
296.3 1 8 3 3 9 5 -7 19 2 1
296.4 1 9 3 3 9 4 -7 19 3 1
296.5 1 8 3 3 9 4 -7 19 3 1
296.6 1 8 3 3 9 5 -7 19 3 1
296.7 1 8 3 3 9 5 -7 19 3 1
296.8 1 8 3 3 9 4 -7 19 3 1
296.9 1 8 3 3 9 4 -7 19 3 1
297 1 8 3 4 9 4 -7 18 2 1
297.1 1 8 3 4 9 4 -7 18 3 1
297.2 1 8 3 3 9 4 -7 18 3 1
297.3 1 8 2 3 9 4 -7 18 2 2
297.4 1 8 2 4 9 4 -7 18 2 1
297.5 1 8 2 4 9 4 -7 18 2 1
297.6 1 9 2 4 9 4 -7 18 2 1
297.7 1 8 2 4 9 4 -7 18 2 1
297.8 1 8 2 4 9 4 -7 18 2 1
297.9 1 8 2 4 9 4 -7 18 2 1
298 1 8 2 4 9 4 -6 18 2 2
298.1 1 8 2 4 9 4 -7 19 2 2
298.2 1 8 2 4 9 4 -7 19 2 1
298.3 1 8 2 4 9 4 -7 19 2 2
298.4 1 8 2 4 9 3 -7 19 2 1
298.5 1 8 2 4 9 3 -7 19 2 1
298.6 1 8 2 4 9 3 -7 19 2 1
298.7 1 8 2 4 9 3 -7 19 2 1
298.8 1 8 3 4 9 3 -7 19 2 2
298.9 1 8 3 4 9 3 -7 19 2 2
299 1 8 3 4 9 3 -7 19 2 2
299.1 1 8 3 4 9 4 -7 19 2 1
299.2 1 8 3 4 9 4 -7 19 2 2
299.3 1 8 3 4 9 4 -7 19 2 2
299.4 1 8 3 4 9 4 -7 19 2 1
299.5 1 8 3 4 9 4 -7 19 2 2
299.6 1 8 3 4 9 4 -6 19 2 2
299.7 1 8 3 4 9 4 -6 19 2 1
299.8 1 8 3 4 9 4 -7 19 2 1
299.9 1 8 3 4 10 4 -7 19 2 1
300 1 8 3 4 9 4 -7 19 2 1
300.1 1 8 3 4 9 5 -7 19 2 1
300.2 1 8 3 4 9 4 -7 19 2 2
300.3 1 8 3 4 9 4 -7 19 2 1
300.4 1 8 3 3 9 4 -7 19 2 1
300.5 1 8 3 4 9 4 -7 19 2 1
300.6 1 8 3 3 9 4 -7 19 2 1
300.7 1 8 3 3 9 4 -7 19 2 1
300.8 1 8 3 3 9 4 -7 19 2 1
300.9 1 8 3 3 9 4 -7 19 2 1
301 1 8 3 3 9 4 -8 19 2 1
301.1 1 8 3 3 9 4 -8 19 2 1
301.2 1 8 3 3 9 4 -8 19 2 2
301.3 1 8 3 3 9 5 -8 19 2 2
301.4 1 9 3 3 9 5 -7 19 2 2
301.5 1 8 3 3 9 5 -8 19 2 1
301.6 1 8 3 3 9 5 -8 18 2 1
301.7 1 8 3 3 9 5 -8 19 2 2
301.8 1 8 3 3 9 4 -8 19 2 1
301.9 1 8 2 4 9 5 -8 19 3 1
302 1 8 3 4 8 5 -8 19 3 1
302.1 1 8 3 4 9 5 -8 19 3 1
302.2 1 8 3 4 8 5 -8 19 3 1
302.3 1 8 2 4 9 5 -8 19 3 0
302.4 1 8 3 4 9 5 -7 19 3 1
302.5 1 8 2 4 9 5 -7 19 3 2
302.6 1 8 2 4 9 5 -7 19 3 1
302.7 1 8 2 4 9 5 -7 19 3 1
302.8 1 8 2 4 9 5 -7 18 3 1
302.9 1 8 2 4 9 5 -7 18 3 1
303 1 8 2 4 9 5 -7 18 3 1
303.1 1 8 3 4 9 5 -7 18 3 1
303.2 1 8 2 4 9 5 -7 18 3 1
303.3 1 8 3 3 9 5 -7 18 3 1
303.4 1 8 3 3 9 5 -7 18 4 1
303.5 1 8 2 3 9 5 -7 18 4 1
303.6 1 8 3 3 9 5 -7 18 4 0
303.7 1 8 2 3 9 5 -8 18 4 0
303.8 1 8 3 3 9 5 -7 18 4 0
303.9 1 8 3 3 9 5 -7 18 4 0
304 1 8 2 3 9 5 -7 18 4 0
304.1 1 9 2 3 9 5 -8 18 4 0
304.2 1 9 2 3 9 5 -8 18 4 0
304.3 1 9 2 3 9 5 -7 18 4 0
304.4 1 9 2 3 9 5 -8 18 4 0
304.5 1 9 2 3 9 5 -8 18 4 0
304.6 1 9 3 3 9 5 -8 18 4 0
304.7 1 9 2 2 9 5 -8 19 4 0
304.8 1 9 3 2 9 5 -8 18 3 0
304.9 1 9 3 2 10 5 -7 18 3 1
305 1 9 3 2 10 5 -7 18 3 1
305.1 1 9 3 2 10 5 -7 19 3 1
305.2 1 9 3 2 9 5 -7 19 3 1
305.3 1 9 3 2 9 5 -7 19 3 1
305.4 1 9 3 3 9 5 -7 18 3 0
305.5 1 9 3 2 9 5 -7 19 2 1
305.6 1 9 3 2 9 5 -7 18 3 0
305.7 1 9 3 2 9 5 -7 18 3 1
305.8 1 9 3 2 9 5 -7 18 3 0
305.9 1 9 2 3 9 5 -8 18 2 0
306 1 9 2 2 9 5 -7 18 2 0
306.1 1 9 3 2 9 5 -8 18 3 1
306.2 1 9 3 2 10 5 -7 19 2 0
306.3 1 9 3 2 10 5 -7 18 2 0
306.4 1 9 3 2 9 5 -8 18 2 1
306.5 1 9 3 2 10 5 -7 18 2 1
306.6 1 9 3 2 10 5 -7 18 2 1
306.7 1 9 3 2 9 5 -7 18 2 0
306.8 1 9 3 2 9 5 -7 18 3 0
306.9 1 9 3 2 9 5 -7 18 3 0
307 1 9 3 2 9 5 -7 18 3 1
307.1 1 9 3 3 9 5 -7 18 3 1
307.2 1 9 3 3 9 5 -7 18 3 1
307.3 1 9 3 3 9 5 -7 18 3 0
307.4 1 9 3 3 9 5 -8 18 3 1
307.5 1 9 3 3 9 5 -8 18 2 1
307.6 1 9 3 3 9 5 -8 18 3 1
307.7 1 9 3 3 9 5 -8 18 3 1
307.8 1 8 3 3 9 5 -8 18 3 1
307.9 1 8 3 3 9 5 -8 18 3 1
308 1 9 3 3 9 5 -8 18 3 1
308.1 1 8 3 3 9 5 -8 18 3 1
308.2 1 9 3 3 9 5 -8 18 3 1
308.3 1 9 3 2 8 5 -8 18 3 1
308.4 1 9 3 3 9 5 -8 18 3 1
308.5 1 9 3 3 9 5 -8 18 2 1
308.6 1 9 3 2 9 5 -7 18 2 1
308.7 1 9 3 3 9 5 -8 18 2 2
308.8 1 8 3 2 9 5 -8 18 2 1
308.9 1 9 3 2 9 5 -8 18 2 1
309 1 9 3 2 9 5 -8 18 2 1
309.1 1 9 3 2 9 5 -8 18 2 1
309.2 1 9 2 2 9 5 -8 18 2 1
309.3 1 9 2 2 9 5 -8 18 2 1
309.4 1 9 2 2 9 5 -7 18 2 1
309.5 1 9 2 2 9 5 -8 18 2 1
309.6 1 9 3 3 9 5 -8 18 2 1
309.7 1 9 2 3 9 5 -8 18 2 1
309.8 1 8 2 3 9 5 -8 19 2 1
309.9 1 8 2 3 9 5 -8 19 2 1
310 1 9 2 3 9 5 -8 19 3 1
310.1 1 9 3 3 8 5 -9 19 3 1
310.2 1 9 3 3 8 5 -9 18 3 1
310.3 1 9 3 3 9 4 -8 18 3 1
310.4 1 9 3 3 9 4 -8 18 3 1
310.5 1 8 3 3 9 4 -8 18 3 1
310.6 1 8 2 3 9 4 -8 19 3 1
310.7 1 9 2 3 9 4 -8 19 3 1
310.8 1 9 2 3 9 4 -8 19 3 1
310.9 1 8 2 3 9 4 -8 19 3 1
311 1 9 2 3 9 4 -8 19 3 1
311.1 1 8 2 3 9 4 -8 19 3 1
311.2 1 8 2 3 9 4 -8 20 3 2
311.3 1 8 2 3 9 5 -8 20 3 2
311.4 1 8 2 3 9 5 -8 20 3 2
311.5 1 8 2 3 9 4 -8 20 2 2
311.6 1 9 2 3 9 4 -8 20 2 2
311.7 1 9 2 2 9 4 -8 20 3 2
311.8 1 9 2 2 9 4 -8 20 3 2
311.9 1 9 3 2 9 4 -9 20 3 2
312 1 9 2 2 9 4 -8 20 3 2
312.1 1 8 2 3 9 4 -8 20 3 2
312.2 1 9 2 3 9 4 -8 20 3 3
312.3 1 9 2 3 9 4 -8 20 3 2
312.4 1 9 2 3 9 4 -8 20 3 3
312.5 1 8 2 3 9 4 -8 20 3 3
312.6 1 8 2 3 9 4 -8 20 3 3
312.7 1 8 2 3 9 4 -8 20 3 3
312.8 1 8 2 3 9 4 -8 20 3 4
312.9 1 8 2 3 9 4 -8 20 3 3
313 1 8 2 3 9 4 -8 20 3 3
313.1 1 8 2 2 9 4 -7 20 3 4
313.2 1 8 2 3 9 3 -8 20 3 3
313.3 1 8 2 3 9 3 -7 20 3 3
313.4 1 9 2 3 9 3 -7 20 3 3
313.5 1 8 2 3 9 3 -7 20 4 3
313.6 1 8 2 3 9 3 -7 20 4 3
313.7 1 8 2 3 9 3 -7 20 4 3
313.8 1 8 2 3 9 3 -7 20 4 4
313.9 1 8 2 3 9 4 -7 20 4 4
314 1 8 2 3 9 4 -7 20 4 3
314.1 1 8 2 3 9 3 -8 20 4 4
314.2 1 8 2 3 9 3 -8 20 4 4
314.3 1 8 2 3 9 3 -8 19 4 4
314.4 1 8 2 3 9 3 -8 19 4 4
314.5 1 8 2 3 9 4 -7 19 4 4
314.6 1 8 2 3 9 3 -7 19 4 4
314.7 1 8 2 3 9 3 -7 19 4 4
314.8 1 8 2 3 9 3 -8 19 4 4
314.9 1 8 2 3 9 3 -7 20 4 4
315 1 8 2 3 9 3 -7 20 5 4
315.1 1 8 2 3 9 3 -8 20 5 4
315.2 1 8 2 3 9 3 -8 20 4 4
315.3 1 8 2 2 9 3 -8 20 4 4
315.4 1 9 2 2 9 3 -8 20 4 4
315.5 1 9 2 2 9 3 -7 20 4 4
315.6 1 9 2 2 9 3 -7 20 5 4
315.7 1 9 2 2 9 3 -7 19 5 4
315.8 1 9 2 2 9 3 -7 19 5 4
315.9 1 9 2 2 9 3 -7 19 5 4
316 1 9 2 2 9 2 -7 19 5 4
316.1 1 8 2 2 9 2 -8 19 5 4
316.2 1 8 2 2 9 2 -8 19 5 5
316.3 1 8 2 2 8 3 -8 19 5 5
316.4 1 8 2 2 9 3 -8 19 5 4
316.5 1 8 2 3 8 3 -8 19 5 4
316.6 1 8 2 2 9 3 -7 19 5 4
316.7 1 8 2 2 9 2 -8 19 5 4
316.8 1 8 2 2 9 3 -8 19 5 4
316.9 1 8 2 2 9 3 -8 19 5 3
317 1 8 2 2 8 3 -8 19 5 3
317.1 1 8 2 2 8 3 -8 18 5 3
317.2 1 8 2 2 8 3 -8 18 5 3
317.3 1 8 2 2 8 3 -8 18 5 4
317.4 1 8 2 2 8 3 -8 19 5 4
317.5 1 8 2 2 8 3 -8 19 5 4
317.6 1 8 2 2 8 3 -8 19 5 4
317.7 1 8 2 2 8 4 -8 19 5 4
317.8 1 8 2 2 8 4 -8 19 5 4
317.9 1 8 2 2 9 4 -8 18 5 4
318 1 8 2 2 8 4 -9 19 5 4
318.1 1 8 2 2 8 4 -9 19 5 4
318.2 1 8 2 2 8 4 -9 19 5 4
318.3 1 8 2 2 8 4 -9 18 5 4
318.4 1 9 2 2 8 4 -9 18 5 4
318.5 1 8 2 2 8 4 -9 18 5 4
318.6 1 8 2 2 8 4 -9 19 5 4
318.7 1 8 2 2 8 4 -9 18 5 5
318.8 1 8 2 2 8 4 -9 18 5 4
318.9 1 9 2 2 8 4 -9 19 5 4
319 1 8 2 2 8 4 -9 19 5 4
319.1 1 8 2 2 8 4 -9 19 5 4
319.2 1 8 2 2 8 3 -9 19 5 4
319.3 1 9 2 1 8 4 -8 19 5 3
319.4 1 9 2 2 8 4 -8 19 5 3
319.5 1 8 2 2 8 4 -8 19 5 3
319.6 1 9 3 1 8 4 -8 19 5 4
319.7 1 9 3 2 8 4 -8 19 5 4
319.8 1 8 2 2 8 3 -8 19 5 4
319.9 1 9 3 2 8 3 -8 19 5 3
320 1 9 2 2 8 3 -8 19 5 4
320.1 1 8 2 2 8 3 -8 19 5 4
320.2 1 8 2 2 8 3 -8 18 5 4
320.3 1 9 2 2 8 3 -8 18 5 4
320.4 1 8 2 2 8 3 -8 18 5 4
320.5 1 8 3 2 8 3 -8 18 5 4
320.6 1 9 2 2 8 3 -8 18 4 4
320.7 1 8 2 2 8 3 -8 18 4 4
320.8 1 8 2 2 8 3 -8 18 4 5
320.9 1 8 2 2 8 3 -8 18 4 4
321 1 9 2 2 7 3 -8 18 4 4
321.1 1 8 2 2 7 3 -8 18 4 4
321.2 1 8 3 2 8 3 -8 18 4 4
321.3 1 8 2 2 7 3 -8 17 4 4
321.4 1 8 2 2 7 3 -8 18 4 4
321.5 1 8 2 2 7 3 -8 18 4 4
321.6 1 8 2 2 8 3 -8 18 4 5
321.7 1 9 2 2 8 3 -8 18 4 5
321.8 1 8 2 2 7 3 -8 17 4 5
321.9 1 8 3 2 7 3 -8 17 4 5
322 1 8 2 2 7 3 -8 17 4 5
322.1 1 8 2 2 7 3 -9 17 4 5
322.2 1 8 3 2 7 3 -8 17 4 5
322.3 1 8 2 2 7 3 -8 17 4 4
322.4 1 8 2 2 7 3 -8 17 4 5
322.5 1 8 2 2 7 3 -8 17 4 4
322.6 1 9 2 2 7 3 -8 17 4 5
322.7 1 8 3 3 7 3 -8 17 4 5
322.8 1 9 3 2 7 3 -8 17 4 5
322.9 1 8 3 2 7 3 -8 17 4 5
323 1 8 3 2 7 2 -8 17 4 5
323.1 1 8 3 2 7 2 -8 17 4 5
323.2 1 9 3 2 7 2 -9 17 4 5
323.3 1 9 3 2 7 2 -9 17 4 4
323.4 1 9 3 2 7 2 -9 17 3 4
323.5 1 9 2 2 7 2 -9 18 3 5
323.6 1 9 2 2 7 2 -9 17 3 4
323.7 1 8 3 2 6 2 -9 17 3 5
323.8 1 8 3 2 6 2 -9 17 3 5
323.9 1 9 3 2 6 2 -9 17 3 5
324 1 9 3 2 7 2 -9 17 3 5
324.1 1 9 3 2 7 2 -9 17 3 5
324.2 1 9 3 2 7 2 -9 17 3 5
324.3 1 9 3 2 7 3 -9 17 3 5
324.4 1 9 2 2 7 3 -9 17 3 5
324.5 1 9 2 2 7 3 -9 17 3 5
324.6 1 9 3 2 7 3 -9 17 4 5
324.7 1 9 3 1 7 3 -9 17 4 5
324.8 1 9 3 2 7 3 -9 17 4 5
324.9 1 9 3 1 6 3 -9 17 3 5
325 1 9 3 1 7 3 -9 17 4 5
325.1 1 9 3 1 6 3 -9 17 3 5
325.2 1 9 2 1 6 2 -9 17 3 5
325.3 1 9 2 1 6 2 -9 17 3 5
325.4 1 9 2 2 6 2 -9 17 3 4
325.5 1 9 2 2 6 3 -9 17 3 4
325.6 1 9 2 2 6 3 -9 17 4 4
325.7 1 9 2 2 6 3 -9 16 3 5
325.8 1 9 2 2 6 3 -9 16 3 4
325.9 1 9 2 3 6 3 -9 16 3 5
326 1 9 2 2 6 3 -9 16 3 5
326.1 1 9 2 3 6 3 -9 16 3 5
326.2 1 9 2 3 6 3 -9 16 3 5
326.3 1 9 3 3 6 3 -9 16 3 5
326.4 1 8 2 3 6 3 -9 16 3 5
326.5 1 9 2 3 7 3 -8 16 3 5
326.6 1 9 2 3 6 3 -9 16 3 4
326.7 1 9 3 3 6 3 -9 16 3 4
326.8 1 9 3 3 6 3 -9 17 3 4
326.9 1 9 3 3 6 3 -9 17 3 4
327 1 9 3 3 6 3 -9 17 3 4
327.1 1 9 3 3 6 3 -9 17 3 4
327.2 1 9 3 3 6 3 -9 17 3 3
327.3 1 9 3 3 6 2 -9 17 3 4
327.4 1 9 3 3 6 2 -9 17 3 4
327.5 1 9 3 2 6 2 -8 17 3 3
327.6 1 9 3 2 6 2 -9 17 3 4
327.7 1 9 3 2 6 2 -9 17 3 4
327.8 1 9 3 2 6 2 -9 17 3 3
327.9 1 9 3 2 6 2 -9 16 4 3
328 1 9 3 2 6 2 -9 16 3 3
328.1 1 9 3 2 6 2 -9 16 3 3
328.2 1 9 3 2 6 2 -9 16 3 3
328.3 1 9 3 2 6 2 -9 16 3 3
328.4 1 9 3 2 6 2 -9 16 3 3
328.5 1 9 3 2 6 2 -8 16 3 3
328.6 1 9 3 1 6 2 -9 16 3 3
328.7 1 9 3 1 6 2 -9 17 3 3
328.8 1 9 3 1 6 2 -9 17 3 3
328.9 1 9 2 1 6 2 -9 17 3 3
329 1 9 2 1 6 2 -8 17 3 3
329.1 1 9 2 1 6 2 -8 16 3 3
329.2 1 9 2 1 6 2 -8 17 3 2
329.3 1 9 2 2 6 2 -8 17 3 3
329.4 1 9 2 2 6 2 -8 17 3 3
329.5 1 9 2 2 6 2 -8 17 3 3
329.6 1 9 2 2 6 2 -9 17 3 3
329.7 1 8 2 2 6 2 -9 17 3 3
329.8 1 9 2 2 6 2 -9 17 3 3
329.9 1 9 2 3 6 2 -9 17 2 3
330 1 8 2 3 6 2 -8 17 3 3
330.1 1 9 2 3 6 2 -9 17 2 3
330.2 1 8 1 3 6 2 -8 17 3 3
330.3 1 9 2 3 6 2 -8 17 3 3
330.4 1 9 2 3 6 2 -8 17 3 3
330.5 1 9 1 3 6 2 -8 17 3 3
330.6 1 8 1 2 6 2 -9 17 3 3
330.7 1 8 1 2 6 2 -9 17 3 2
330.8 1 8 2 2 6 2 -9 17 3 3
330.9 1 9 2 2 6 3 -9 17 3 3
331 1 9 2 2 6 3 -9 17 3 3
331.1 1 9 2 2 6 3 -9 17 3 3
331.2 1 9 2 2 6 3 -9 17 3 4
331.3 1 9 2 2 6 3 -9 17 3 3
331.4 1 9 2 2 6 3 -9 17 3 4
331.5 1 9 2 2 5 2 -9 17 3 4
331.6 1 9 2 2 6 3 -9 17 3 4
331.7 1 8 2 2 6 2 -9 17 3 4
331.8 1 9 2 2 5 2 -9 17 4 4
331.9 1 9 2 2 5 2 -8 17 3 3
332 1 9 2 2 6 2 -8 17 3 3
332.1 1 9 2 2 6 2 -8 18 4 3
332.2 1 9 2 2 6 2 -8 17 3 3
332.3 1 9 2 2 6 2 -8 17 3 3
332.4 1 9 2 2 6 2 -8 18 3 3
332.5 1 9 2 2 6 2 -8 18 3 3
332.6 1 9 2 2 6 2 -8 18 3 3
332.7 1 9 2 2 6 2 -8 18 4 4
332.8 1 9 2 2 6 2 -8 18 4 3
332.9 1 9 2 1 6 2 -8 18 4 3
333 1 9 2 1 6 2 -8 18 4 3
333.1 1 9 2 1 6 2 -9 18 4 2
333.2 1 9 2 1 6 2 -9 19 4 3
333.3 1 9 2 1 6 2 -8 19 4 3
333.4 1 9 2 2 6 2 -9 19 4 3
333.5 1 9 2 2 6 2 -9 19 3 3
333.6 1 9 2 2 6 1 -9 19 4 3
333.7 1 9 2 2 6 1 -9 18 3 3
333.8 1 9 2 2 6 2 -9 18 3 3
333.9 1 9 2 1 5 2 -9 18 3 4
334 1 9 2 1 5 1 -9 18 3 4
334.1 1 9 2 1 6 2 -9 18 3 4
334.2 1 9 3 1 6 1 -9 18 3 4
334.3 1 9 2 1 5 1 -9 18 3 3
334.4 1 9 2 1 5 2 -9 18 3 4
334.5 1 9 3 1 5 1 -9 18 3 3
334.6 1 9 2 1 5 2 -9 18 3 4
334.7 1 9 2 1 5 1 -9 18 3 3
334.8 1 9 3 1 5 2 -9 19 3 3
334.9 1 9 3 1 5 2 -9 19 3 4
335 1 9 3 1 5 2 -9 19 3 3
335.1 1 9 2 1 5 2 -9 19 4 3
335.2 1 9 2 1 6 2 -9 19 4 4
335.3 1 9 2 1 5 2 -9 19 4 4
335.4 1 9 2 1 5 2 -9 19 4 4
335.5 1 9 2 1 5 2 -9 19 3 4
335.6 1 9 2 1 5 2 -9 19 3 3
335.7 1 9 2 1 5 2 -9 19 3 3
335.8 1 9 2 2 5 2 -9 19 3 4
335.9 1 9 2 2 5 2 -9 19 3 4
336 1 9 3 2 5 2 -9 19 3 4
336.1 1 9 3 2 5 2 -9 19 3 4
336.2 1 9 3 1 5 2 -8 19 3 3
336.3 1 9 2 1 5 2 -9 19 3 4
336.4 1 9 2 1 5 2 -9 19 3 4
336.5 1 9 2 1 5 1 -9 18 3 4
336.6 1 9 2 1 5 1 -9 18 3 4
336.7 1 9 2 1 5 1 -9 18 3 3
336.8 1 9 2 2 5 1 -9 18 3 4
336.9 1 9 2 2 5 1 -9 18 3 4
337 1 9 3 2 5 1 -9 18 3 3
337.1 1 9 2 2 5 1 -9 18 3 3
337.2 1 9 2 1 5 1 -9 18 3 3
337.3 1 9 2 2 5 1 -8 18 3 3
337.4 1 9 2 2 5 1 -8 18 3 3
337.5 1 9 2 2 5 1 -8 18 3 2
337.6 1 9 2 2 5 1 -8 18 3 3
337.7 1 9 2 2 5 1 -9 18 3 3
337.8 1 9 2 2 5 1 -8 19 3 3
337.9 1 9 2 2 5 1 -8 19 3 3
338 1 9 2 2 5 1 -8 19 3 3
338.1 1 9 2 2 5 1 -9 19 3 3
338.2 1 9 2 2 5 1 -9 18 3 3
338.3 1 9 2 2 5 1 -8 18 3 3
338.4 1 9 2 2 5 1 -9 18 3 3
338.5 1 9 2 2 5 1 -9 18 3 2
338.6 1 9 2 2 5 1 -9 18 2 3
338.7 1 9 2 2 5 1 -9 18 2 3
338.8 1 9 2 2 5 1 -9 18 2 2
338.9 1 9 2 2 5 2 -9 18 2 3
339 1 9 2 2 5 1 -9 18 2 2
339.1 1 9 2 2 5 1 -9 18 2 2
339.2 1 9 2 2 5 2 -9 18 2 3
339.3 1 9 3 2 5 2 -9 18 2 3
339.4 1 9 3 2 5 2 -9 19 2 2
339.5 1 9 2 2 5 2 -9 18 2 3
339.6 1 9 3 2 5 2 -9 18 2 2
339.7 1 9 3 2 5 2 -9 18 2 3
339.8 1 9 2 2 5 2 -9 18 2 2
339.9 1 9 2 2 5 1 -9 18 2 2
340 1 9 2 2 5 2 -8 18 2 2
340.1 1 9 2 2 5 2 -8 18 2 3
340.2 1 9 2 2 5 2 -8 18 2 3
340.3 1 9 3 2 5 2 -8 18 2 3
340.4 1 9 3 2 5 2 -8 18 2 2
340.5 1 9 3 2 6 2 -8 18 2 3
340.6 1 9 3 2 5 2 -9 18 2 3
340.7 1 9 3 2 6 2 -8 18 2 3
340.8 1 9 3 2 5 2 -9 18 2 3
340.9 1 9 3 2 5 2 -9 18 2 2
341 1 9 3 2 5 2 -9 18 2 2
341.1 1 9 2 3 6 2 -9 18 2 3
341.2 1 9 3 2 6 2 -9 18 2 2
341.3 1 9 2 2 5 2 -9 18 2 3
341.4 1 9 2 2 5 2 -9 17 2 3
341.5 1 9 3 2 5 2 -9 17 2 2
341.6 1 9 2 2 5 2 -9 17 2 2
341.7 1 9 2 3 5 2 -9 17 2 3
341.8 1 9 2 2 5 2 -9 18 2 2
341.9 1 9 2 3 5 2 -9 18 2 3
342 1 9 3 2 5 2 -9 18 2 3
342.1 1 9 3 3 5 2 -9 18 2 3
342.2 1 9 3 3 5 2 -9 18 2 3
342.3 1 9 3 3 5 2 -9 18 2 3
342.4 1 8 2 3 5 2 -9 18 2 3
342.5 1 9 2 3 5 2 -9 18 2 3
342.6 1 9 2 3 5 2 -9 18 2 3
342.7 1 9 2 2 5 2 -9 17 2 3
342.8 1 9 2 3 5 2 -9 17 2 3
342.9 1 9 2 3 5 2 -9 17 2 3
343 1 9 2 2 5 2 -9 17 2 3
343.1 1 9 2 2 5 2 -9 17 3 2
343.2 1 9 2 2 5 2 -9 18 3 3
343.3 1 9 2 3 5 2 -9 18 2 2
343.4 1 9 2 3 4 2 -9 18 2 3
343.5 1 9 3 3 5 2 -9 18 2 3
343.6 1 9 3 3 4 2 -9 18 2 3
343.7 1 9 3 3 5 2 -9 18 2 3
343.8 1 9 2 2 4 2 -9 18 2 3
343.9 1 9 3 3 4 2 -9 17 2 3
344 1 9 3 3 4 2 -9 17 2 2
344.1 1 9 3 3 4 2 -9 17 2 2
344.2 1 9 3 3 4 2 -10 17 2 2
344.3 1 9 3 3 4 3 -9 17 2 2
344.4 1 9 3 3 4 3 -9 17 2 2
344.5 1 9 3 3 4 3 -10 17 2 2
344.6 1 9 3 2 4 3 -9 17 1 1
344.7 1 9 3 2 4 3 -9 18 1 2
344.8 1 9 3 2 4 3 -9 18 1 2
344.9 1 9 3 2 4 3 -9 18 1 2
345 1 9 3 2 4 3 -9 18 1 1
345.1 1 9 3 2 4 3 -9 18 1 2
345.2 1 9 3 2 4 3 -9 18 1 1
345.3 1 9 3 2 4 3 -9 17 1 2
345.4 1 9 3 2 4 3 -9 17 1 1
345.5 1 9 3 2 4 3 -9 17 1 2
345.6 1 9 3 2 4 3 -9 17 1 2
345.7 1 9 3 2 4 3 -9 18 1 2
345.8 1 9 2 2 4 3 -9 17 1 2
345.9 1 9 2 2 4 3 -9 18 1 2
346 1 9 2 2 4 2 -9 18 1 2
346.1 1 9 2 2 4 2 -9 17 1 2
346.2 1 9 2 2 5 2 -9 17 1 2
346.3 1 9 2 2 5 2 -9 17 1 2
346.4 1 9 2 2 5 2 -9 17 1 2
346.5 1 9 2 2 4 2 -9 17 1 2
346.6 1 9 2 2 4 2 -9 17 1 3
346.7 1 9 3 2 4 2 -9 17 1 3
346.8 1 9 2 2 4 2 -9 17 1 3
346.9 1 9 2 2 4 2 -9 17 1 3
347 1 9 3 2 5 2 -9 17 1 3
347.1 1 9 3 2 5 2 -9 17 1 3
347.2 1 8 3 3 5 2 -9 17 1 2
347.3 1 9 3 2 5 2 -9 17 1 3
347.4 1 9 3 2 5 2 -9 17 1 2
347.5 1 9 3 2 4 2 -9 18 1 2
347.6 1 8 3 3 4 2 -9 18 1 2
347.7 1 9 3 2 4 2 -9 18 1 1
347.8 1 8 3 3 5 2 -9 18 2 2
347.9 1 9 3 3 4 2 -9 18 2 1
348 1 9 3 3 4 2 -9 18 2 2
348.1 1 9 3 3 4 2 -8 18 2 1
348.2 1 8 3 3 4 2 -9 18 2 1
348.3 1 9 3 3 4 2 -9 18 2 1
348.4 1 9 3 3 4 2 -8 18 2 1
348.5 1 9 3 3 4 2 -9 17 1 1
348.6 1 9 3 3 4 2 -9 17 2 1
348.7 1 9 3 3 4 2 -9 17 2 1
348.8 1 9 3 3 4 2 -9 17 1 1
348.9 1 9 3 3 4 2 -9 17 1 1
349 1 9 2 3 4 2 -9 17 1 2
349.1 1 9 2 3 4 2 -9 16 1 2
349.2 1 9 2 3 4 2 -9 17 1 1
349.3 1 9 3 3 4 2 -9 17 2 1
349.4 1 9 2 3 4 2 -9 16 1 1
349.5 1 9 3 3 4 2 -9 17 1 1
349.6 1 9 3 3 4 2 -9 17 1 1
349.7 1 9 2 2 4 3 -9 17 2 0
349.8 1 9 2 2 4 2 -9 17 2 0
349.9 1 9 2 3 4 3 -9 17 1 1
350 1 9 3 2 4 3 -9 17 2 1
350.1 1 9 2 2 3 2 -9 17 1 1
350.2 1 9 2 3 4 2 -9 16 1 1
350.3 1 9 2 2 4 2 -9 16 1 1
350.4 1 9 2 2 4 2 -9 16 1 1
350.5 1 9 2 2 4 2 -9 16 1 1
350.6 1 9 2 2 3 2 -9 16 1 1
350.7 1 9 2 2 4 2 -9 16 1 1
350.8 1 9 2 2 3 2 -9 16 1 1
350.9 1 9 2 2 4 1 -9 16 1 1
351 1 9 2 2 4 1 -9 16 1 1
351.1 1 9 2 2 4 1 -9 16 1 1
351.2 1 9 3 2 4 1 -9 16 1 1
351.3 1 9 3 2 3 1 -9 16 0 1
351.4 1 9 3 2 3 1 -9 16 0 1
351.5 1 9 3 2 4 1 -9 16 0 1
351.6 1 9 3 2 3 1 -9 16 0 1
351.7 1 9 3 2 4 1 -9 16 0 1
351.8 1 9 3 2 4 2 -9 16 0 1
351.9 1 9 3 2 4 1 -9 16 0 1
352 1 9 3 2 4 1 -9 16 0 1
352.1 1 9 3 1 4 1 -9 16 0 2
352.2 1 9 3 1 4 1 -9 16 0 1
352.3 1 9 3 1 4 1 -9 17 0 2
352.4 1 9 3 1 4 1 -8 17 0 1
352.5 1 9 3 1 4 1 -9 16 0 2
352.6 1 9 3 1 4 1 -9 16 0 1
352.7 1 9 3 1 4 1 -9 16 0 1
352.8 1 9 3 1 4 1 -8 16 0 1
352.9 1 9 3 2 4 1 -8 16 0 1
353 1 9 3 1 4 1 -8 16 0 1
353.1 1 9 3 1 4 1 -8 16 0 1
353.2 1 9 3 1 4 2 -8 17 0 1
353.3 1 9 3 1 4 2 -8 17 0 1
353.4 1 9 3 1 4 1 -8 17 0 1
353.5 1 9 3 1 4 2 -8 17 0 1
353.6 1 9 3 1 4 2 -9 17 0 1
353.7 1 9 3 1 4 2 -8 17 0 1
353.8 1 9 3 1 4 2 -8 17 0 0
353.9 1 9 3 1 4 2 -8 17 0 0
354 1 9 3 1 4 1 -8 18 0 1
354.1 1 9 3 1 5 2 -8 18 0 1
354.2 1 9 3 1 5 2 -8 18 0 1
354.3 1 9 3 0 5 2 -8 17 0 1
354.4 1 9 3 0 5 2 -8 17 0 0
354.5 1 9 3 0 5 2 -8 17 0 1
354.6 1 9 3 1 5 2 -8 17 0 1
354.7 1 9 3 0 5 2 -8 17 0 1
354.8 1 9 3 0 5 2 -8 17 0 1
354.9 1 9 3 0 5 2 -8 17 0 1
355 1 9 3 1 5 2 -8 17 0 1
355.1 1 9 3 1 5 2 -8 18 0 1
355.2 1 9 3 0 5 2 -8 18 0 1
355.3 1 9 3 1 5 2 -9 17 0 2
355.4 1 9 3 1 5 2 -9 17 0 1
355.5 1 9 3 0 5 2 -9 17 0 1
355.6 1 9 3 0 5 2 -9 18 0 2
355.7 1 9 3 0 5 2 -9 18 0 1
355.8 1 9 3 1 5 2 -9 18 0 1
355.9 1 9 3 0 5 2 -9 18 0 1
356 1 9 3 0 5 2 -9 18 0 1
356.1 1 9 3 0 5 2 -9 18 0 1
356.2 1 9 3 1 5 2 -9 18 0 0
356.3 1 9 3 1 5 2 -9 18 0 1
356.4 1 9 3 1 5 2 -9 18 0 1
356.5 1 9 3 1 5 2 -9 18 0 1
356.6 1 9 3 1 6 2 -9 18 0 1
356.7 1 9 3 1 5 2 -9 18 0 1
356.8 1 9 3 1 6 2 -9 18 0 1
356.9 1 9 3 1 5 2 -9 18 0 1
357 1 9 3 1 5 2 -9 18 0 1
357.1 1 9 3 1 5 2 -9 17 0 1
357.2 1 9 3 1 5 2 -9 17 1 0
357.3 1 9 3 1 5 2 -9 18 1 0
357.4 1 9 3 1 5 2 -9 18 1 1
357.5 1 9 3 1 5 2 -9 18 1 1
357.6 1 9 3 1 5 2 -9 18 1 1
357.7 1 9 3 2 5 2 -9 18 1 1
357.8 1 9 3 1 5 2 -9 18 0 2
357.9 1 9 3 1 5 2 -9 18 0 1
358 1 9 3 1 5 2 -9 18 0 1
358.1 1 9 3 1 5 2 -9 18 0 1
358.2 1 9 3 1 5 2 -9 18 0 1
358.3 1 8 3 1 5 2 -9 18 0 1
358.4 1 9 3 1 5 2 -10 18 0 2
358.5 1 9 3 1 5 2 -9 18 0 2
358.6 1 9 3 1 5 2 -10 18 0 1
358.7 1 9 3 1 4 2 -10 18 0 1
358.8 1 9 3 2 5 2 -9 18 1 1
358.9 1 9 3 1 4 2 -9 18 1 1
359 1 9 3 1 4 2 -9 18 1 1
359.1 1 9 3 1 4 2 -9 18 1 1
359.2 1 9 3 1 4 2 -10 18 1 1
359.3 1 9 3 1 4 2 -10 17 1 1
359.4 1 9 3 2 4 2 -10 18 1 0
359.5 1 9 3 2 4 2 -10 18 1 0
359.6 1 9 3 2 4 2 -10 17 1 1
359.7 1 9 3 2 5 2 -10 18 1 1
359.8 1 9 3 2 4 2 -10 18 1 1
359.9 1 9 3 2 4 2 -10 18 0 1
360 1 9 3 2 5 2 -9 18 1 1
360.1 1 9 3 2 5 2 -10 18 0 1
360.2 1 9 3 2 5 2 -9 17 1 1
360.3 1 9 3 1 4 2 -10 17 1 1
360.4 1 9 3 2 5 2 -9 17 1 1
360.5 1 9 3 2 5 2 -9 17 1 1
360.6 1 9 3 2 5 2 -10 17 1 1
360.7 1 9 3 2 5 2 -10 17 1 1
360.8 1 9 3 1 5 2 -9 17 2 1
360.9 1 9 3 2 4 2 -9 17 2 1
361 1 9 3 1 5 2 -9 17 2 1
361.1 1 9 3 1 5 2 -9 17 2 1
361.2 1 9 3 1 5 2 -9 17 2 1
361.3 1 9 3 1 5 1 -9 17 2 1
361.4 1 9 3 1 5 1 -9 17 2 1
361.5 1 9 3 1 5 1 -9 17 2 1
361.6 1 9 3 1 5 1 -9 17 2 2
361.7 1 9 3 1 5 1 -9 17 2 2
361.8 1 9 3 1 5 1 -9 17 2 2
361.9 1 9 3 1 5 1 -9 17 2 2
362 1 9 3 1 5 1 -9 17 2 2
362.1 1 9 3 1 5 1 -9 17 2 2
362.2 1 9 3 1 5 1 -9 17 2 2
362.3 1 9 3 1 5 1 -9 17 2 2
362.4 1 9 3 1 5 1 -9 17 2 2
362.5 1 9 3 1 5 1 -9 17 2 2
362.6 1 9 3 1 5 1 -9 17 2 2
362.7 1 9 3 1 5 1 -9 18 2 2
362.8 1 9 3 1 5 1 -9 18 3 2
362.9 1 9 3 1 5 1 -9 17 3 1
363 1 9 3 1 5 1 -9 18 3 1
363.1 1 9 3 1 5 1 -9 18 3 2
363.2 1 9 3 0 5 1 -9 18 3 2
363.3 1 9 3 0 5 1 -9 18 3 2
363.4 1 9 3 0 5 1 -9 18 2 2
363.5 1 9 3 0 5 1 -9 18 2 2
363.6 1 9 3 0 5 1 -9 18 2 2
363.7 1 9 3 0 5 1 -9 18 2 2
363.8 1 9 3 0 5 1 -9 18 2 2
363.9 1 9 3 0 5 2 -9 18 2 2
364 1 9 3 0 5 2 -9 17 3 2
364.1 1 9 3 0 5 2 -9 18 3 2
364.2 1 9 3 0 5 1 -9 18 3 2
364.3 1 9 3 1 5 1 -9 18 3 2
364.4 1 9 3 1 5 1 -9 18 3 1
364.5 1 9 3 1 5 2 -8 18 3 1
364.6 1 9 3 1 5 2 -9 18 3 1
364.7 1 9 3 1 5 2 -9 18 3 2
364.8 1 9 3 1 5 2 -9 17 3 1
364.9 1 9 3 1 5 2 -9 18 3 1
365 1 9 3 1 5 2 -9 18 3 2
365.1 1 9 3 1 5 2 -9 18 2 1
365.2 1 9 3 1 5 2 -9 17 2 1
365.3 1 9 3 0 5 2 -8 17 2 1
365.4 1 9 3 1 5 2 -8 17 2 1
365.5 1 9 3 0 5 2 -9 17 2 1
365.6 1 9 3 0 5 2 -9 17 3 1
365.7 1 9 3 1 6 2 -9 18 2 1
365.8 1 9 3 1 6 2 -9 18 2 1
365.9 1 9 3 1 6 2 -8 18 2 1
366 1 9 3 1 6 2 -8 18 2 1
366.1 1 9 3 1 6 2 -8 18 2 1
366.2 1 9 3 0 6 2 -8 18 2 2
366.3 1 9 3 1 6 2 -8 18 2 2
366.4 1 9 3 1 6 2 -8 18 2 1
366.5 1 9 3 1 6 2 -8 17 2 2
366.6 1 9 3 1 6 3 -8 18 2 2
366.7 1 9 3 1 6 3 -8 18 2 2
366.8 1 9 3 1 6 3 -8 18 3 1
366.9 1 9 3 1 6 3 -8 18 3 2
367 1 9 3 1 6 3 -8 18 3 2
367.1 1 9 3 2 6 3 -8 17 3 1
367.2 1 9 3 1 6 3 -8 17 2 2
367.3 1 9 3 1 5 3 -9 17 2 2
367.4 1 9 3 1 5 3 -9 17 2 2
367.5 1 9 3 2 5 3 -9 17 3 1
367.6 1 9 3 1 5 3 -9 17 2 2
367.7 1 9 3 1 5 3 -9 17 2 1
367.8 1 9 3 1 5 3 -9 17 2 1
367.9 1 9 3 1 5 3 -9 17 2 1
368 1 9 3 1 5 3 -9 17 2 1
368.1 1 9 3 1 5 3 -9 17 2 1
368.2 1 9 3 1 5 3 -9 17 2 1
368.3 1 9 3 1 5 3 -9 17 2 2
368.4 1 9 3 2 5 3 -9 17 2 2
368.5 1 9 3 1 5 3 -9 17 2 2
368.6 1 9 3 1 5 3 -9 17 2 2
368.7 1 9 3 2 5 3 -9 17 2 2
368.8 1 9 3 1 5 3 -9 17 2 2
368.9 1 9 3 2 5 3 -9 17 2 2
369 1 9 3 2 5 3 -9 17 2 2
369.1 1 9 3 2 5 3 -9 17 2 2
369.2 1 9 3 2 5 3 -9 17 2 2
369.3 1 9 3 2 5 3 -9 17 2 2
369.4 1 9 3 2 5 3 -8 17 2 2
369.5 1 9 3 1 5 3 -8 17 2 2
369.6 1 9 3 1 5 3 -8 18 2 2
369.7 1 9 3 1 6 3 -8 18 2 2
369.8 1 9 3 1 5 3 -8 18 2 2
369.9 1 9 3 1 6 3 -8 18 2 2
370 1 9 3 2 6 3 -8 18 2 2
370.1 1 9 3 2 6 3 -8 18 2 2
370.2 1 9 3 2 6 4 -8 17 2 2
370.3 1 9 4 2 6 4 -8 18 2 2
370.4 1 9 3 2 6 4 -8 18 2 2
370.5 1 9 3 2 6 4 -8 18 2 2
370.6 1 9 3 2 6 4 -8 18 2 1
370.7 1 9 3 2 6 4 -8 18 2 2
370.8 1 9 3 2 6 4 -8 18 2 2
370.9 1 9 3 2 5 4 -8 18 2 2
371 1 9 4 2 6 4 -8 18 2 2
371.1 1 9 3 3 6 4 -8 18 2 2
371.2 1 9 3 2 5 4 -8 18 3 2
371.3 1 9 3 2 6 3 -8 17 3 1
371.4 1 9 3 2 6 4 -8 17 3 2
371.5 1 9 3 2 6 3 -8 17 3 1
371.6 1 9 3 2 5 3 -8 17 3 2
371.7 1 9 3 2 5 3 -8 17 3 2
371.8 1 9 3 2 5 3 -8 17 3 3
371.9 1 9 3 2 5 3 -8 17 3 2
372 1 9 3 2 5 3 -8 17 3 2
372.1 1 9 3 2 5 3 -8 17 3 2
372.2 1 9 3 2 5 4 -8 17 3 2
372.3 1 9 3 2 5 4 -8 17 3 2
372.4 1 9 3 2 5 3 -8 17 3 2
372.5 1 9 3 2 5 3 -8 17 3 2
372.6 1 9 4 2 5 3 -8 17 3 2
372.7 1 9 3 2 6 3 -8 17 3 2
372.8 1 9 4 2 6 3 -8 17 3 3
372.9 1 9 3 2 5 3 -8 17 3 3
373 1 9 3 2 5 3 -8 17 3 3
373.1 1 9 3 2 5 3 -8 17 3 2
373.2 1 9 3 2 5 3 -8 17 3 3
373.3 1 9 3 2 6 3 -8 18 3 2
373.4 1 9 3 2 6 3 -8 18 2 3
373.5 1 9 4 2 6 3 -8 17 2 2
373.6 1 9 4 2 6 3 -8 17 2 2
373.7 1 9 4 2 6 3 -8 17 2 3
373.8 1 9 4 2 6 3 -8 17 2 2
373.9 1 9 4 2 6 3 -8 17 2 2
374 1 9 4 2 6 3 -8 17 2 2
374.1 1 9 3 1 6 3 -8 17 2 2
374.2 1 9 3 2 6 3 -8 17 2 2
374.3 1 9 3 2 6 3 -8 17 1 3
374.4 1 9 3 2 6 3 -8 17 1 3
374.5 1 9 3 2 6 3 -8 17 2 2
374.6 1 9 3 2 6 2 -8 17 2 2
374.7 1 9 3 2 6 2 -8 17 2 2
374.8 1 9 3 2 6 2 -8 17 2 2
374.9 1 9 3 2 6 2 -8 17 2 2
375 1 9 3 2 6 2 -8 17 2 2
375.1 1 9 3 2 6 2 -8 17 1 2
375.2 1 9 3 2 6 2 -8 17 1 2
375.3 1 9 3 2 6 2 -8 17 1 2
375.4 1 9 3 2 6 2 -8 17 1 2
375.5 1 9 4 2 6 2 -8 17 1 1
375.6 1 9 3 2 6 2 -8 17 1 2
375.7 1 9 3 2 6 2 -8 17 1 1
375.8 1 9 3 2 6 2 -8 17 1 1
375.9 1 9 3 2 6 2 -8 17 1 1
376 1 9 3 2 6 2 -8 17 1 1
376.1 1 9 3 2 6 2 -8 17 1 1
376.2 1 9 3 2 6 2 -8 17 1 1
376.3 1 9 3 2 6 2 -8 17 1 1
376.4 1 8 3 2 6 2 -8 17 1 2
376.5 1 8 3 2 6 2 -7 17 1 2
376.6 1 9 3 2 6 2 -7 17 1 1
376.7 1 9 3 2 6 2 -8 17 1 2
376.8 1 9 3 2 6 2 -7 17 1 2
376.9 1 9 3 2 6 2 -7 17 1 2
377 1 9 3 2 6 2 -8 17 1 2
377.1 1 9 3 3 7 2 -7 17 1 2
377.2 1 9 3 3 6 2 -8 17 1 2
377.3 1 9 3 2 6 2 -8 17 1 2
377.4 1 9 3 2 6 2 -8 17 1 2
377.5 1 9 3 2 6 2 -8 17 1 2
377.6 1 9 3 2 6 2 -8 17 1 2
377.7 1 9 3 2 6 2 -8 16 1 2
377.8 1 8 3 2 6 2 -8 17 1 2
377.9 1 9 3 2 6 2 -8 17 1 2
378 1 9 3 2 6 2 -8 17 1 2
378.1 1 9 3 2 6 2 -8 17 1 2
378.2 1 9 3 2 6 2 -8 17 1 1
378.3 1 9 3 2 6 2 -8 17 1 1
378.4 1 9 3 2 6 2 -8 17 1 2
378.5 1 9 3 2 6 2 -8 17 1 2
378.6 1 9 3 3 6 2 -8 17 1 1
378.7 1 9 3 2 6 2 -8 17 1 2
378.8 1 9 3 2 6 2 -8 17 1 2
378.9 1 8 3 2 6 2 -8 17 1 2
379 1 8 3 2 6 2 -8 17 1 2
379.1 1 9 3 2 6 2 -8 17 1 2
379.2 1 9 3 3 6 2 -8 17 1 2
379.3 1 8 3 3 6 2 -8 17 1 1
379.4 1 9 3 3 6 2 -8 17 1 1
379.5 1 8 3 3 7 2 -8 17 1 1
379.6 1 9 3 3 6 2 -8 17 1 1
379.7 1 9 3 2 6 2 -8 17 1 1
379.8 1 9 3 2 7 2 -8 17 1 1
379.9 1 9 3 2 7 2 -8 17 1 2
380 1 9 3 3 7 2 -8 17 1 2
380.1 1 8 3 3 7 2 -8 17 1 2
380.2 1 8 3 3 7 2 -8 17 0 2
380.3 1 8 3 3 7 2 -8 17 1 2
380.4 1 8 3 3 7 2 -8 17 1 2
380.5 1 8 3 3 7 2 -8 17 0 2
380.6 1 8 3 3 7 3 -8 17 0 2
380.7 1 8 3 3 7 3 -8 17 0 2
380.8 1 8 3 3 7 3 -8 17 0 2
380.9 1 8 3 3 7 3 -8 17 0 2
381 1 9 3 3 7 3 -8 17 0 2
381.1 1 8 3 3 7 3 -8 17 1 2
381.2 1 8 3 3 7 3 -8 17 0 2
381.3 1 8 3 3 7 3 -7 17 0 2
381.4 1 9 3 3 7 3 -7 17 0 2
381.5 1 8 3 3 7 3 -7 17 0 2
381.6 1 8 3 3 7 2 -7 17 1 2
381.7 1 8 3 2 7 2 -7 17 1 2
381.8 1 9 3 3 7 3 -7 17 1 2
381.9 1 9 3 2 7 3 -7 17 1 2
382 1 9 3 2 7 3 -7 17 1 2
382.1 1 9 3 2 7 3 -7 17 1 3
382.2 1 9 3 2 7 3 -7 17 1 2
382.3 1 9 3 2 7 3 -8 17 1 3
382.4 1 9 3 2 7 3 -8 17 1 2
382.5 1 9 3 2 7 3 -7 17 1 2
382.6 1 8 3 2 7 3 -7 17 1 3
382.7 1 9 3 2 7 3 -7 17 1 3
382.8 1 9 3 2 7 3 -7 17 1 3
382.9 1 9 3 2 7 3 -7 17 1 3
383 1 9 3 2 7 3 -7 17 1 3
383.1 1 9 3 2 7 3 -7 17 1 2
383.2 1 9 3 2 7 3 -7 17 1 2
383.3 1 9 3 2 7 3 -7 16 1 3
383.4 1 9 3 2 7 3 -7 16 1 2
383.5 1 9 3 2 7 3 -7 17 1 3
383.6 1 9 3 2 7 3 -7 17 1 3
383.7 1 9 3 2 7 3 -7 17 1 2
383.8 1 9 3 2 7 3 -7 17 0 2
383.9 1 9 3 2 7 3 -7 17 1 2
384 1 9 3 2 7 3 -7 17 1 2
384.1 1 9 3 2 7 2 -7 17 1 2
384.2 1 9 3 2 7 2 -7 17 0 2
384.3 1 9 3 2 8 2 -7 17 0 2
384.4 1 9 3 2 8 3 -7 17 0 2
384.5 1 9 3 1 8 3 -7 17 0 2
384.6 1 9 3 1 8 3 -7 17 0 1
384.7 1 9 3 1 7 3 -7 17 0 2
384.8 1 9 3 2 7 2 -7 17 0 2
384.9 1 9 3 2 7 2 -7 17 0 2
385 1 9 3 2 7 2 -7 17 0 2
385.1 1 9 3 2 7 2 -7 17 0 2
385.2 1 9 3 2 7 2 -7 17 0 2
385.3 1 9 3 2 7 2 -7 18 -1 2
385.4 1 9 3 2 7 2 -7 18 -1 2
385.5 1 9 3 2 7 2 -7 18 -1 2
385.6 1 9 3 2 7 2 -7 18 -1 2
385.7 1 9 3 2 7 2 -7 19 -1 2
385.8 1 9 3 2 7 2 -7 19 -1 2
385.9 1 9 3 2 7 2 -7 19 -1 2
386 1 9 3 2 7 2 -7 19 -1 1
386.1 1 9 3 2 7 2 -7 19 -1 1
386.2 1 9 3 2 7 2 -7 19 -1 1
386.3 1 9 3 2 7 2 -6 19 -1 1
386.4 1 9 3 2 7 2 -7 19 -1 1
386.5 1 9 3 3 7 2 -7 19 -1 1
386.6 1 9 3 2 7 2 -7 19 -1 0
386.7 1 9 3 2 7 2 -7 19 -1 0
386.8 1 9 3 2 8 2 -7 19 -1 0
386.9 1 9 3 2 8 2 -7 19 0 0
387 1 9 3 2 8 2 -7 19 0 0
387.1 1 9 3 2 7 2 -7 19 0 0
387.2 1 9 3 2 7 2 -7 19 0 0
387.3 1 9 3 2 8 2 -7 19 0 0
387.4 1 9 3 2 7 2 -7 19 0 0
387.5 1 9 3 2 8 2 -6 19 0 0
387.6 1 9 3 2 7 2 -7 19 0 0
387.7 1 9 3 2 8 2 -7 19 0 0
387.8 1 9 3 2 8 2 -7 19 0 0
387.9 1 9 3 2 7 2 -7 19 0 0
388 1 9 3 2 7 2 -7 19 0 1
388.1 1 9 3 2 8 2 -7 19 0 1
388.2 1 9 3 2 8 2 -7 19 0 1
388.3 1 9 3 2 8 2 -7 19 0 1
388.4 1 9 3 2 7 2 -7 19 -1 1
388.5 1 9 3 2 8 2 -7 19 0 1
388.6 1 8 3 2 8 2 -7 19 0 1
388.7 1 8 3 2 8 2 -7 19 0 1
388.8 1 8 3 3 8 2 -7 18 0 1
388.9 1 8 3 2 8 2 -7 18 0 1
389 1 8 3 3 7 2 -7 18 0 1
389.1 1 8 3 3 7 2 -7 18 0 1
389.2 1 8 3 3 7 2 -7 18 0 1
389.3 1 8 3 3 7 2 -7 18 0 1
389.4 1 9 3 3 7 2 -8 18 0 0
389.5 1 8 3 3 7 2 -8 18 1 1
389.6 1 8 3 3 7 3 -7 19 0 1
389.7 1 8 3 3 7 2 -8 19 0 1
389.8 1 8 3 4 7 2 -8 19 0 1
389.9 1 8 3 4 7 2 -8 19 0 1
390 1 8 3 4 7 2 -8 18 0 1
390.1 1 8 3 4 7 3 -8 19 0 1
390.2 1 8 3 4 7 2 -8 19 1 0
390.3 1 8 3 4 7 2 -7 18 1 2
390.4 1 8 3 4 7 3 -7 19 1 1
390.5 1 8 3 4 7 3 -7 18 0 1
390.6 1 8 3 4 7 3 -7 18 0 1
390.7 1 8 3 4 7 3 -7 18 0 1
390.8 1 8 3 4 7 3 -7 18 1 1
390.9 1 8 3 4 7 3 -7 18 1 1
391 1 8 3 4 7 3 -7 18 0 1
391.1 1 8 3 4 7 3 -7 18 0 1
391.2 1 8 3 4 7 3 -7 18 0 1
391.3 1 8 3 4 7 3 -7 18 1 1
391.4 1 8 3 4 7 3 -7 18 1 1
391.5 1 8 3 4 7 3 -7 18 1 1
391.6 1 8 3 4 7 3 -7 18 1 1
391.7 1 8 3 4 7 3 -7 18 1 0
391.8 1 8 3 4 7 3 -7 18 1 0
391.9 1 8 3 4 7 2 -8 18 0 0
392 1 8 3 4 7 2 -8 18 1 0
392.1 1 8 3 4 7 3 -7 18 0 0
392.2 1 8 3 4 7 2 -8 18 0 0
392.3 1 8 3 4 7 2 -8 18 0 1
392.4 1 8 3 4 7 3 -8 18 0 1
392.5 1 8 3 4 7 3 -8 18 0 0
392.6 1 8 3 4 7 3 -8 18 0 0
392.7 1 8 3 4 7 2 -8 18 0 0
392.8 1 8 3 4 7 3 -8 18 0 1
392.9 1 8 3 4 7 3 -8 18 0 0
393 1 8 3 4 7 3 -8 18 0 0
393.1 1 8 3 4 7 3 -8 18 0 0
393.2 1 8 3 4 7 3 -8 18 0 1
393.3 1 8 3 4 7 2 -8 18 0 0
393.4 1 8 3 3 7 2 -8 18 0 0
393.5 1 8 3 3 7 2 -8 18 -1 1
393.6 1 8 3 4 7 2 -8 18 0 1
393.7 1 8 3 4 7 2 -8 18 -1 1
393.8 1 8 3 4 7 2 -8 18 0 1
393.9 1 8 3 4 7 2 -8 18 -1 2
394 1 8 3 4 7 2 -7 18 -1 2
394.1 1 8 3 4 7 2 -7 18 -1 2
394.2 1 8 3 4 7 2 -7 18 0 2
394.3 1 8 3 4 7 2 -7 18 0 3
394.4 1 8 3 4 7 2 -7 18 0 3
394.5 1 8 3 4 7 2 -8 18 0 3
394.6 1 8 3 4 7 2 -8 18 0 3
394.7 1 8 3 4 7 2 -8 17 0 2
394.8 1 8 3 4 6 2 -8 18 0 3
394.9 1 8 3 4 7 2 -8 17 0 3
395 1 8 3 4 6 2 -8 17 0 3
395.1 1 8 3 5 6 3 -8 17 0 3
395.2 1 8 3 4 6 3 -8 17 0 3
395.3 1 7 3 5 6 3 -8 17 0 3
395.4 1 8 3 4 6 3 -8 17 -1 2
395.5 1 7 3 5 7 3 -8 17 -1 2
395.6 1 7 3 5 6 3 -8 17 -1 2
395.7 1 8 3 5 7 3 -8 17 0 2
395.8 1 7 3 5 7 2 -7 17 0 2
395.9 1 7 3 5 7 2 -7 17 0 1
396 1 8 3 4 7 2 -7 17 0 1
396.1 1 8 3 4 7 2 -7 17 0 1
396.2 1 8 3 4 7 2 -7 17 0 1
396.3 1 8 3 4 7 2 -7 17 -1 1
396.4 1 8 3 4 7 2 -7 17 0 1
396.5 1 8 3 4 7 2 -8 17 0 1
396.6 1 8 3 5 7 2 -7 17 0 2
396.7 1 8 3 4 7 2 -7 17 0 2
396.8 1 8 3 4 7 2 -7 18 0 2
396.9 1 8 3 4 7 2 -8 18 0 2
397 1 7 3 4 7 2 -7 18 0 2
397.1 1 7 3 4 7 2 -7 18 0 2
397.2 1 7 3 4 7 2 -7 18 0 2
397.3 1 8 3 4 7 2 -7 18 0 2
397.4 1 8 3 4 7 2 -7 18 0 2
397.5 1 8 3 4 7 2 -7 18 0 2
397.6 1 8 3 4 8 2 -7 18 0 2
397.7 1 8 3 5 8 2 -7 18 0 2
397.8 1 7 3 4 7 2 -7 18 0 2
397.9 1 7 3 4 8 2 -6 18 0 2
398 1 7 3 5 8 2 -6 18 0 2
398.1 1 7 3 4 8 2 -7 18 0 3
398.2 1 7 3 5 8 2 -7 18 0 2
398.3 1 7 3 4 8 2 -6 18 0 2
398.4 1 7 3 5 8 2 -7 18 0 2
398.5 1 7 3 5 8 2 -7 18 0 2
398.6 1 7 3 5 8 2 -6 18 0 2
398.7 1 8 3 5 8 2 -7 18 0 2
398.8 1 7 3 5 8 2 -7 18 0 2
398.9 1 8 3 5 8 2 -7 18 0 2
399 1 7 3 5 8 2 -7 18 0 2
399.1 1 7 3 5 8 2 -7 18 0 2
399.2 1 7 3 5 8 2 -7 18 0 2
399.3 1 8 3 5 8 2 -7 18 0 2
399.4 1 8 3 5 8 2 -7 18 -1 2
399.5 1 7 3 5 8 2 -7 18 -1 1
399.6 1 8 3 5 8 2 -7 18 -1 1
399.7 1 8 3 5 8 2 -6 18 0 2
399.8 1 8 3 5 8 2 -6 18 0 1
399.9 1 7 3 5 8 1 -6 18 0 1
400 1 7 2 5 8 1 -7 18 0 1
400.1 1 7 3 5 7 2 -7 18 -1 1
400.2 1 8 3 5 7 2 -7 18 -1 1
400.3 1 7 3 5 7 2 -7 18 -1 1
400.4 1 8 3 5 7 1 -7 18 -1 1
400.5 1 8 3 5 7 2 -6 18 -1 1
400.6 1 7 3 5 7 1 -7 18 -1 1
400.7 1 8 3 5 8 1 -7 18 -1 1
400.8 1 8 3 5 7 1 -7 18 -1 1
400.9 1 8 3 5 7 1 -7 18 -1 1
401 1 8 3 5 8 1 -6 18 -1 1
401.1 1 8 3 5 8 1 -6 19 -1 0
401.2 1 8 3 5 7 1 -6 18 -1 0
401.3 1 8 3 5 7 1 -7 18 0 0
401.4 1 8 3 5 7 1 -6 18 -1 0
401.5 1 8 3 5 7 1 -6 18 -1 -1
401.6 1 8 3 5 7 1 -6 18 0 0
401.7 1 8 3 5 7 1 -7 18 0 -1
401.8 1 8 3 5 7 1 -6 18 0 -1
401.9 1 8 3 5 7 1 -7 18 0 -1
402 1 8 3 5 7 1 -7 18 0 0
402.1 1 8 3 4 7 1 -7 18 0 0
402.2 1 8 3 4 7 1 -7 18 0 -1
402.3 1 8 3 5 7 1 -7 18 0 -1
402.4 1 8 3 4 7 1 -7 18 0 -1
402.5 1 8 3 4 7 1 -7 18 -1 -1
402.6 1 8 3 5 7 1 -7 18 -1 -1
402.7 1 8 3 4 7 1 -7 18 -1 -1
402.8 1 8 3 4 7 1 -7 18 -1 -1
402.9 1 8 3 4 7 1 -6 18 -1 -1
403 1 8 3 5 7 1 -6 18 0 -1
403.1 1 8 2 5 7 1 -6 18 0 -2
403.2 1 8 2 5 7 1 -6 18 0 -1
403.3 1 8 2 5 7 1 -6 18 0 -2
403.4 1 8 2 5 7 1 -6 18 0 -2
403.5 1 8 2 5 7 1 -7 18 0 -1
403.6 1 8 2 5 7 0 -6 18 0 -2
403.7 1 8 2 5 7 1 -6 18 0 -2
403.8 1 8 2 5 7 1 -6 18 0 -2
403.9 1 8 2 5 7 1 -6 18 0 -2
404 1 8 2 5 7 1 -6 18 0 -2
404.1 1 8 2 4 7 1 -6 18 0 -1
404.2 1 8 2 4 7 1 -7 18 1 -1
404.3 1 8 3 4 7 1 -6 18 1 -1
404.4 1 8 3 4 7 1 -6 19 1 -2
404.5 1 8 3 4 7 1 -6 19 0 -1
404.6 1 8 3 5 7 1 -6 19 1 -1
404.7 1 8 3 5 7 1 -6 18 0 -2
404.8 1 8 3 5 7 1 -6 19 1 -1
404.9 1 8 3 4 7 1 -6 19 1 -1
405 1 8 3 4 7 1 -6 18 1 -1
405.1 1 8 3 5 7 1 -6 18 1 -1
405.2 1 8 3 4 7 1 -6 18 1 -1
405.3 1 8 3 4 7 0 -6 18 0 -1
405.4 1 8 3 5 8 1 -6 18 0 -1
405.5 1 8 3 5 7 1 -6 18 0 -1
405.6 1 8 3 5 7 0 -6 18 1 -1
405.7 1 8 3 5 8 0 -6 18 1 -1
405.8 1 8 3 5 8 1 -6 19 0 -1
405.9 1 8 3 4 8 1 -6 19 0 -1
406 1 8 2 5 8 0 -6 19 1 -1
406.1 1 8 3 5 8 0 -6 19 1 -2
406.2 1 8 2 5 8 0 -6 19 1 -1
406.3 1 7 2 5 8 1 -6 19 1 -2
406.4 1 8 3 5 7 0 -6 19 1 -2
406.5 1 8 3 5 7 0 -6 19 1 -2
406.6 1 8 3 4 7 1 -6 19 1 -2
406.7 1 8 3 5 7 0 -6 19 1 -2
406.8 1 8 3 4 8 0 -6 19 1 -2
406.9 1 8 3 4 7 1 -6 19 1 -2
407 1 8 3 5 8 1 -6 19 1 -2
407.1 1 8 3 4 8 1 -6 19 1 -1
407.2 1 8 3 4 8 1 -6 19 1 -1
407.3 1 8 3 4 8 0 -6 19 1 -1
407.4 1 8 3 4 8 0 -6 19 1 -1
407.5 1 8 2 4 7 1 -6 18 1 -1
407.6 1 8 3 4 7 1 -6 19 2 -1
407.7 1 8 3 4 7 1 -6 19 2 -1
407.8 1 8 2 4 7 1 -7 19 2 -2
407.9 1 8 2 4 7 1 -7 19 2 -1
408 1 8 2 4 7 1 -7 19 2 -2
408.1 1 8 2 4 7 1 -7 19 1 -2
408.2 1 8 2 4 7 1 -7 19 1 -2
408.3 1 8 2 4 7 1 -6 19 2 -2
408.4 1 8 3 4 7 1 -7 19 1 -2
408.5 1 8 3 4 7 1 -7 19 1 -2
408.6 1 8 3 4 7 1 -6 19 2 -2
408.7 1 8 3 4 7 1 -7 19 2 -3
408.8 1 8 3 4 7 1 -7 19 2 -3
408.9 1 8 3 4 7 1 -7 19 2 -3
409 1 8 3 4 8 1 -6 19 2 -2
409.1 1 8 3 4 8 1 -6 19 3 -2
409.2 1 8 3 4 7 1 -6 19 3 -3
409.3 1 8 3 4 8 1 -6 20 3 -3
409.4 1 8 3 4 8 1 -6 20 2 -3
409.5 1 8 3 4 8 1 -6 20 3 -3
409.6 1 8 3 4 7 0 -6 20 3 -3
409.7 1 8 3 4 8 1 -6 20 3 -3
409.8 1 8 3 4 8 1 -6 20 3 -3
409.9 1 8 3 4 8 1 -6 20 3 -3
410 1 8 3 4 7 1 -7 20 3 -3
410.1 1 8 3 4 8 1 -6 19 3 -3
410.2 1 8 3 4 8 1 -6 20 3 -3
410.3 1 8 3 4 7 1 -6 20 3 -3
410.4 1 8 3 4 7 1 -6 20 3 -3
410.5 1 8 3 3 7 1 -6 20 3 -3
410.6 1 8 3 3 7 1 -6 20 3 -3
410.7 1 8 3 4 7 1 -6 20 3 -3
410.8 1 8 3 4 7 1 -6 19 3 -3
410.9 1 8 3 4 7 1 -6 19 3 -3
411 1 8 3 4 7 1 -6 20 3 -3
411.1 1 8 3 4 7 1 -6 20 3 -3
411.2 1 8 3 3 7 1 -7 20 3 -4
411.3 1 8 3 3 7 1 -6 20 3 -3
411.4 1 8 3 3 7 1 -6 19 3 -3
411.5 1 8 3 4 7 1 -6 19 3 -3
411.6 1 8 4 3 7 1 -6 20 3 -3
411.7 1 8 3 3 7 1 -6 20 3 -3
411.8 1 8 3 3 7 1 -6 20 2 -3
411.9 1 8 3 3 7 1 -6 20 2 -3
412 1 8 3 3 7 1 -6 20 2 -4
412.1 1 8 3 3 7 1 -6 20 2 -3
412.2 1 8 3 3 7 1 -6 20 2 -4
412.3 1 8 3 3 7 1 -7 20 2 -3
412.4 1 8 3 4 6 1 -7 20 2 -4
412.5 1 8 3 3 6 1 -7 19 2 -4
412.6 1 8 3 3 6 1 -7 19 2 -4
412.7 1 8 3 3 6 1 -7 19 1 -4
412.8 1 9 3 3 6 1 -7 19 2 -4
412.9 1 8 3 3 6 1 -7 19 2 -4
413 1 8 3 3 6 1 -7 19 2 -4
413.1 1 9 3 3 6 1 -7 19 2 -3
413.2 1 9 3 3 6 1 -7 19 2 -3
413.3 1 9 3 3 6 1 -7 19 2 -4
413.4 1 9 3 3 6 1 -8 19 2 -4
413.5 1 9 3 3 6 1 -7 19 2 -4
413.6 1 9 3 3 6 1 -7 19 1 -5
413.7 1 9 3 3 6 1 -7 19 2 -4
413.8 1 9 3 3 6 1 -8 19 2 -5
413.9 1 9 3 3 6 1 -8 19 2 -4
414 1 9 3 3 6 1 -8 19 2 -5
414.1 1 9 3 3 6 1 -8 19 2 -5
414.2 1 9 3 3 6 1 -8 19 2 -4
414.3 1 9 3 3 6 1 -8 19 2 -4
414.4 1 9 3 3 6 1 -8 19 2 -4
414.5 1 9 3 3 6 1 -8 19 2 -4
414.6 1 9 3 2 6 2 -8 19 2 -4
414.7 1 9 3 2 6 1 -8 19 2 -4
414.8 1 8 3 2 6 1 -8 19 2 -4
414.9 1 9 3 2 6 1 -8 19 2 -4
415 1 9 3 3 6 1 -8 19 2 -5
415.1 1 9 3 3 5 1 -8 19 2 -5
415.2 1 8 3 3 5 1 -8 19 2 -5
415.3 1 9 3 3 6 1 -8 19 2 -5
415.4 1 8 3 3 6 1 -8 19 2 -5
415.5 1 9 3 3 6 1 -8 19 2 -5
415.6 1 9 3 2 6 2 -8 19 2 -4
415.7 1 9 3 2 6 2 -8 19 2 -5
415.8 1 9 3 3 6 2 -8 19 2 -5
415.9 1 9 3 3 6 2 -8 19 2 -4
416 1 9 3 3 6 2 -8 19 2 -5
416.1 1 9 3 2 6 2 -8 19 2 -5
416.2 1 9 3 3 6 1 -8 19 2 -5
416.3 1 9 3 2 6 1 -8 19 2 -5
416.4 1 9 3 2 6 1 -8 19 2 -4
416.5 1 9 3 2 6 1 -8 19 2 -5
416.6 1 9 3 2 6 1 -8 19 2 -5
416.7 1 9 3 2 6 2 -8 19 2 -5
416.8 1 9 3 2 6 2 -8 19 2 -5
416.9 1 9 3 2 6 2 -8 19 2 -5
417 1 9 3 2 6 2 -8 19 2 -5
417.1 1 9 3 2 6 2 -8 19 2 -5
417.2 1 9 3 2 6 2 -8 19 2 -5
417.3 1 9 3 2 6 2 -8 19 2 -5
417.4 1 9 3 2 6 2 -8 19 2 -4
417.5 1 9 3 2 6 2 -8 19 2 -4
417.6 1 9 3 2 6 2 -8 19 2 -4
417.7 1 9 3 2 6 2 -8 19 2 -4
417.8 1 9 3 2 6 2 -8 19 2 -4
417.9 1 9 3 2 6 2 -8 19 2 -3
418 1 9 3 2 6 2 -8 18 2 -4
418.1 1 9 4 2 6 2 -8 19 2 -4
418.2 1 9 3 2 6 2 -8 19 2 -3
418.3 1 9 3 2 6 2 -8 19 2 -3
418.4 1 9 3 2 6 2 -8 19 2 -4
418.5 1 9 3 2 6 2 -8 19 2 -4
418.6 1 9 4 2 6 2 -8 19 2 -4
418.7 1 9 4 2 6 2 -8 19 2 -4
418.8 1 9 3 1 6 2 -8 19 2 -3
418.9 1 9 3 2 5 2 -8 19 2 -4
419 1 9 3 2 6 2 -8 19 2 -4
419.1 1 9 3 2 6 2 -8 19 2 -5
419.2 1 9 3 2 6 2 -8 19 2 -4
419.3 1 9 3 2 5 2 -9 19 2 -4
419.4 1 9 3 1 6 2 -8 19 1 -4
419.5 1 9 3 2 5 2 -9 19 1 -4
419.6 1 9 3 1 5 2 -9 19 2 -4
419.7 1 9 3 1 5 2 -9 19 1 -4
419.8 1 9 3 1 5 2 -9 19 1 -4
419.9 1 9 3 1 5 2 -9 18 1 -4
420 1 9 3 1 5 2 -9 18 1 -4
420.1 1 9 3 1 5 2 -9 19 2 -4
420.2 1 9 3 1 5 2 -8 19 2 -4
420.3 1 9 3 1 5 2 -9 19 1 -4
420.4 1 9 3 1 5 2 -9 18 1 -4
420.5 1 9 3 1 5 2 -9 18 1 -4
420.6 1 9 3 1 5 2 -9 19 1 -4
420.7 1 9 3 2 5 2 -9 19 1 -4
420.8 1 9 3 2 5 2 -9 19 1 -4
420.9 1 9 3 1 5 2 -8 19 1 -4
421 1 9 3 1 5 2 -8 19 1 -4
421.1 1 9 3 1 5 2 -8 18 2 -4
421.2 1 9 3 1 5 2 -8 19 1 -4
421.3 1 9 3 1 5 2 -8 19 1 -4
421.4 1 9 3 1 6 2 -8 19 1 -4
421.5 1 9 3 1 5 2 -8 18 1 -4
421.6 1 9 3 1 5 1 -8 18 1 -4
421.7 1 9 3 1 5 1 -8 18 1 -4
421.8 1 9 3 1 5 1 -8 18 1 -4
421.9 1 9 3 1 5 1 -8 18 1 -4
422 1 9 3 1 5 2 -8 18 1 -3
422.1 1 9 3 1 5 1 -8 18 0 -3
422.2 1 9 3 1 5 1 -8 18 0 -3
422.3 1 9 3 1 5 2 -9 18 0 -3
422.4 1 9 3 1 4 2 -9 18 0 -3
422.5 1 9 3 1 5 2 -9 18 0 -3
422.6 1 9 3 1 4 2 -9 19 1 -3
422.7 1 9 3 1 5 2 -9 19 1 -4
422.8 1 9 3 1 4 2 -9 19 1 -4
422.9 1 9 3 1 5 2 -9 19 1 -3
423 1 9 3 1 4 1 -9 19 1 -3
423.1 1 9 3 1 4 1 -9 19 1 -3
423.2 1 9 3 0 4 1 -9 19 0 -4
423.3 1 9 3 0 4 2 -9 19 1 -4
423.4 1 9 3 0 4 1 -9 19 1 -4
423.5 1 9 3 1 4 2 -9 19 1 -4
423.6 1 9 3 0 4 2 -9 19 1 -4
423.7 1 9 3 0 4 2 -9 19 1 -4
423.8 1 9 3 1 4 2 -9 19 1 -4
423.9 1 9 3 0 5 2 -9 19 1 -4
424 1 9 3 1 4 1 -9 18 1 -4
424.1 1 9 2 1 4 1 -9 18 1 -3
424.2 1 9 3 0 4 1 -9 18 1 -4
424.3 1 9 3 1 5 1 -9 19 1 -3
424.4 1 9 3 0 4 1 -9 19 1 -3
424.5 1 9 3 1 5 1 -9 19 1 -3
424.6 1 9 3 1 4 1 -9 19 1 -3
424.7 1 9 3 1 5 2 -9 19 1 -3
424.8 1 9 3 1 5 2 -9 19 1 -3
424.9 1 9 3 1 5 2 -9 19 1 -3
425 1 9 3 1 5 2 -9 19 1 -3
425.1 1 9 3 1 5 2 -9 19 1 -3
425.2 1 9 3 1 5 2 -9 19 1 -3
425.3 1 9 3 1 5 2 -9 19 1 -3
425.4 1 9 3 1 5 1 -9 19 1 -3
425.5 1 9 3 1 5 2 -9 19 1 -3
425.6 1 9 3 1 5 1 -9 19 1 -3
425.7 1 9 3 1 5 1 -9 19 1 -2
425.8 1 9 3 1 5 1 -9 19 1 -3
425.9 1 9 3 1 5 1 -8 19 1 -3
426 1 9 3 1 5 1 -8 19 1 -3
426.1 1 9 3 1 5 1 -9 19 1 -3
426.2 1 9 3 1 5 1 -8 19 1 -3
426.3 1 9 3 1 5 1 -9 19 1 -3
426.4 1 9 3 1 5 1 -8 19 1 -3
426.5 1 9 3 1 5 1 -9 19 1 -3
426.6 1 9 3 1 4 1 -9 19 1 -3
426.7 1 9 3 1 4 1 -9 19 2 -3
426.8 1 9 3 1 5 1 -9 19 2 -3
426.9 1 9 3 1 5 1 -9 19 2 -3
427 1 9 3 1 5 1 -9 19 2 -3
427.1 1 9 3 1 4 1 -9 19 2 -4
427.2 1 9 3 1 5 1 -9 19 2 -3
427.3 1 9 3 1 5 2 -9 19 3 -4
427.4 1 9 3 1 5 1 -9 19 3 -3
427.5 1 9 3 1 5 1 -9 19 3 -3
427.6 1 9 3 1 5 1 -9 19 3 -4
427.7 1 9 3 1 5 1 -9 19 3 -4
427.8 1 9 3 1 4 1 -9 19 3 -4
427.9 1 9 3 1 4 1 -9 19 3 -3
428 1 9 3 1 4 1 -9 19 3 -3
428.1 1 9 3 1 4 1 -9 18 3 -4
428.2 1 9 3 1 4 1 -9 18 3 -3
428.3 1 9 3 1 4 1 -9 18 3 -3
428.4 1 9 3 1 4 1 -9 18 3 -3
428.5 1 9 3 1 4 1 -9 18 3 -2
428.6 1 9 3 1 4 1 -9 18 3 -3
428.7 1 9 3 1 4 1 -9 18 3 -2
428.8 1 9 3 1 4 1 -9 18 3 -2
428.9 1 9 3 1 4 2 -9 18 3 -3
429 1 9 3 1 4 1 -9 18 3 -3
429.1 1 9 3 1 4 2 -9 19 2 -2
429.2 1 9 3 1 4 2 -9 18 2 -2
429.3 1 9 3 1 4 2 -9 18 2 -2
429.4 1 9 3 1 4 2 -9 18 2 -3
429.5 1 9 3 1 4 2 -9 18 2 -3
429.6 1 9 3 1 4 1 -9 18 2 -3
429.7 1 9 3 1 4 2 -9 18 2 -2
429.8 1 9 3 1 4 2 -9 18 2 -2
429.9 1 9 3 1 4 2 -9 18 2 -3
430 1 9 3 1 4 2 -9 18 2 -2
430.1 1 9 3 1 4 2 -9 18 1 -2
430.2 1 9 3 1 4 1 -9 18 1 -2
430.3 1 9 3 1 5 1 -9 19 1 -3
430.4 1 9 3 1 5 1 -9 19 1 -3
430.5 1 9 3 1 5 1 -9 19 1 -2
430.6 1 9 3 1 5 1 -9 19 2 -2
430.7 1 9 3 1 5 1 -9 19 2 -2
430.8 1 9 3 1 5 1 -9 19 2 -2
430.9 1 9 3 1 4 1 -9 19 2 -3
431 1 9 3 1 4 1 -9 19 2 -3
431.1 1 9 2 1 4 1 -9 19 2 -2
431.2 1 9 3 1 4 1 -9 19 2 -2
431.3 1 9 3 1 4 1 -9 19 2 -3
431.4 1 9 2 1 4 1 -9 19 2 -3
431.5 1 9 2 1 4 0 -9 19 2 -3
431.6 1 9 2 1 4 1 -9 19 2 -3
431.7 1 9 2 1 4 1 -9 19 2 -2
431.8 1 9 2 1 4 1 -9 19 2 -2
431.9 1 9 2 1 4 0 -9 19 2 -2
432 1 9 2 1 4 1 -9 19 2 -2
432.1 1 9 2 1 4 1 -9 19 2 -3
432.2 1 9 2 1 4 1 -9 19 2 -3
432.3 1 9 2 1 4 1 -9 19 2 -3
432.4 1 9 2 1 4 1 -9 19 2 -3
432.5 1 9 2 1 4 1 -9 19 2 -3
432.6 1 9 2 1 4 1 -9 19 2 -3
432.7 1 9 2 1 4 1 -9 19 2 -3
432.8 1 9 2 1 5 1 -9 19 2 -3
432.9 1 9 2 1 4 1 -9 19 2 -3
433 1 9 2 1 4 1 -9 19 2 -3
433.1 1 9 2 1 4 1 -9 19 2 -3
433.2 1 9 2 1 4 1 -9 19 2 -3
433.3 1 9 2 1 4 1 -9 19 2 -3
433.4 1 9 2 1 4 1 -9 19 2 -3
433.5 1 9 2 1 4 1 -9 19 2 -3
433.6 1 9 2 1 4 1 -9 19 2 -2
433.7 1 9 3 1 4 1 -9 19 2 -2
433.8 1 9 2 1 4 1 -9 18 2 -3
433.9 1 9 3 1 4 1 -9 19 2 -3
434 1 9 2 1 4 1 -9 19 2 -3
434.1 1 9 2 1 4 0 -9 19 3 -2
434.2 1 9 2 1 4 1 -9 19 3 -3
434.3 1 9 2 1 4 1 -9 19 3 -3
434.4 1 9 2 1 4 1 -9 19 3 -3
434.5 1 9 3 1 4 0 -9 19 3 -3
434.6 1 9 3 1 4 0 -9 19 2 -3
434.7 1 9 3 1 4 0 -9 19 2 -3
434.8 1 9 2 1 4 0 -9 19 2 -3
434.9 1 9 2 0 4 0 -9 19 2 -3
435 1 9 2 0 4 0 -9 19 2 -3
435.1 1 9 3 0 4 0 -9 19 2 -3
435.2 1 9 3 1 4 0 -9 19 2 -3
435.3 1 9 2 1 4 0 -9 19 2 -3
435.4 1 9 3 1 4 1 -9 18 2 -3
435.5 1 9 2 1 4 0 -9 19 2 -3
435.6 1 9 3 1 4 0 -9 19 2 -2
435.7 1 9 2 1 4 0 -9 19 2 -2
435.8 1 9 3 1 4 0 -9 18 2 -2
435.9 1 9 3 1 4 0 -9 19 2 -2
436 1 9 2 1 4 1 -9 18 2 -2
436.1 1 9 2 1 4 0 -9 18 2 -2
436.2 1 9 2 1 4 0 -9 18 2 -2
436.3 1 9 2 1 4 0 -9 18 2 -2
436.4 1 9 2 1 4 1 -9 18 2 -1
436.5 1 9 2 1 4 1 -9 18 2 -2
436.6 1 9 2 1 4 1 -9 18 2 -2
436.7 1 9 2 1 4 1 -9 18 2 -2
436.8 1 9 2 1 4 1 -9 18 2 -2
436.9 1 9 2 1 4 1 -9 18 2 -2
437 1 9 2 1 4 1 -9 18 1 -2
437.1 1 9 2 1 4 1 -9 18 1 -2
437.2 1 9 2 1 4 1 -9 18 1 -2
437.3 1 9 2 1 4 1 -9 18 1 -2
437.4 1 9 2 1 4 1 -9 18 1 -2
437.5 1 9 2 1 5 1 -9 18 1 -2
437.6 1 9 2 1 4 1 -9 18 2 -2
437.7 1 9 2 1 4 0 -9 18 2 -2
437.8 1 9 2 1 4 0 -9 18 2 -2
437.9 1 9 2 1 4 1 -9 18 2 -1
438 1 9 2 1 5 1 -9 18 2 -2
438.1 1 9 2 1 4 0 -9 18 1 -2
438.2 1 9 2 1 4 1 -9 18 2 -2
438.3 1 9 2 1 4 1 -9 18 2 -2
438.4 1 9 2 1 4 1 -9 18 2 -2
438.5 1 9 2 1 4 1 -9 18 2 -2
438.6 1 9 2 1 5 1 -9 18 1 -2
438.7 1 9 2 1 4 1 -9 18 1 -2
438.8 1 9 2 1 4 1 -9 18 1 -2
438.9 1 9 2 1 4 1 -10 18 2 -2
439 1 9 2 1 4 1 -10 18 2 -2
439.1 1 9 2 1 4 1 -9 18 1 -2
439.2 1 9 2 1 4 1 -9 18 1 -1
439.3 1 9 2 1 4 1 -9 18 2 -1
439.4 1 9 2 1 4 1 -9 18 1 -1
439.5 1 9 2 1 4 1 -9 18 1 -1
439.6 1 9 2 1 4 2 -9 18 1 -1
439.7 1 9 2 1 4 1 -9 18 1 -1
439.8 1 9 2 1 5 2 -9 18 2 -1
439.9 1 9 2 1 4 1 -9 18 2 -1
440 1 9 2 1 4 1 -9 18 2 -1
440.1 1 9 2 1 4 1 -9 18 2 -2
440.2 1 9 2 1 4 1 -9 18 2 -1
440.3 1 9 2 1 5 1 -9 18 2 -1
440.4 1 9 2 1 4 1 -9 18 2 -1
440.5 1 9 2 1 4 1 -9 18 3 -1
440.6 1 9 2 1 4 1 -9 18 3 -2
440.7 1 9 2 1 4 1 -9 18 3 -1
440.8 1 9 2 1 4 1 -9 19 3 -1
440.9 1 9 2 1 4 2 -9 19 2 -1
441 1 9 2 1 4 1 -9 19 2 -2
441.1 1 9 2 1 4 1 -9 19 2 -1
441.2 1 9 2 1 4 1 -9 19 2 -2
441.3 1 9 2 1 4 1 -9 19 2 -1
441.4 1 9 2 1 4 1 -9 19 2 -1
441.5 1 9 2 1 4 1 -9 19 2 -1
441.6 1 9 2 1 4 1 -9 19 2 -1
441.7 1 9 2 1 4 1 -9 19 2 -1
441.8 1 9 3 1 4 1 -9 19 2 -1
441.9 1 9 2 1 4 1 -9 19 2 -1
442 1 9 2 1 4 1 -9 19 2 -1
442.1 1 9 2 1 4 1 -9 19 2 0
442.2 1 9 2 1 4 1 -9 19 2 0
442.3 1 9 2 1 4 1 -9 19 2 0
442.4 1 9 2 1 4 1 -9 19 2 0
442.5 1 9 2 1 4 1 -9 19 2 0
442.6 1 9 3 1 4 1 -9 19 2 0
442.7 1 9 2 1 3 1 -9 19 2 0
442.8 1 9 2 1 3 1 -9 19 2 0
442.9 1 9 2 1 3 1 -9 19 2 1
443 1 9 2 1 3 1 -9 19 2 1
443.1 1 9 2 1 4 1 -9 19 2 0
443.2 1 9 2 1 4 1 -9 19 2 0
443.3 1 9 2 1 3 1 -9 19 2 0
443.4 1 9 2 2 3 1 -9 19 2 1
443.5 1 9 2 1 3 1 -9 19 2 0
443.6 1 9 2 1 3 1 -9 19 3 0
443.7 1 9 2 1 3 1 -9 20 2 0
443.8 1 9 2 1 4 1 -9 19 2 0
443.9 1 9 2 1 3 1 -9 19 2 0
444 1 9 2 1 3 1 -9 19 2 0
444.1 1 9 2 1 3 1 -9 19 3 0
444.2 1 9 2 1 4 1 -9 19 3 -1
444.3 1 9 2 1 4 1 -9 19 3 0
444.4 1 9 2 1 4 0 -9 19 3 0
444.5 1 9 2 1 4 0 -9 20 3 0
444.6 1 9 2 1 3 0 -9 19 3 0
444.7 1 9 2 1 3 1 -9 20 3 0
444.8 1 9 2 0 3 1 -9 19 3 -1
444.9 1 9 2 1 3 0 -9 19 3 -1
445 1 9 2 0 3 1 -9 19 3 -1
445.1 1 9 2 0 3 1 -9 19 3 0
445.2 1 9 2 0 3 1 -9 19 3 -1
445.3 1 9 2 0 3 1 -9 19 3 0
445.4 1 9 2 0 4 1 -9 19 4 -1
445.5 1 9 2 1 3 1 -9 19 4 -1
445.6 1 9 2 1 4 1 -9 19 4 0
445.7 1 9 2 1 3 1 -9 19 4 0
445.8 1 9 2 1 4 1 -9 19 4 0
445.9 1 9 2 1 4 1 -9 19 4 1
446 1 9 2 1 4 2 -9 19 4 1
446.1 1 9 2 1 4 2 -9 19 4 0
446.2 1 9 2 1 3 2 -9 19 4 0
446.3 1 9 2 1 4 2 -9 19 4 0
446.4 1 9 2 1 4 2 -9 19 5 0
446.5 1 9 2 2 4 2 -9 19 5 0
446.6 1 9 2 2 4 2 -9 19 5 0
446.7 1 9 2 2 4 2 -9 19 5 -1
446.8 1 9 2 2 4 1 -9 19 5 0
446.9 1 9 2 2 3 1 -9 19 5 0
447 1 9 2 2 4 2 -9 19 5 0
447.1 1 9 2 2 4 2 -9 19 5 -1
447.2 1 9 2 2 4 1 -9 19 5 0
447.3 1 9 2 1 4 1 -9 19 5 0
447.4 1 9 2 1 4 1 -9 19 5 0
447.5 1 9 2 1 4 1 -9 19 5 0
447.6 1 9 2 1 4 1 -9 19 6 0
447.7 1 9 2 2 4 1 -9 19 5 0
447.8 1 9 2 2 4 1 -9 19 6 0
447.9 1 9 2 2 4 1 -9 19 5 0
448 1 9 2 2 4 2 -9 19 5 0
448.1 1 8 2 2 4 1 -9 19 6 0
448.2 1 9 2 2 4 1 -9 19 5 1
448.3 1 9 2 2 4 1 -9 19 6 1
448.4 1 9 2 2 3 1 -10 19 6 1
448.5 1 9 2 2 3 2 -10 19 6 1
448.6 1 9 2 2 3 2 -10 19 6 1
448.7 1 9 2 2 3 2 -10 19 6 1
448.8 1 9 2 2 3 2 -10 19 5 1
448.9 1 9 2 2 3 1 -10 19 6 1
449 1 9 2 2 3 1 -10 19 6 1
449.1 1 9 2 1 3 1 -10 19 6 1
449.2 1 9 2 1 3 2 -10 19 6 1
449.3 1 9 2 1 3 2 -10 19 6 1
449.4 1 9 2 1 3 2 -10 19 6 1
449.5 1 9 2 1 3 2 -10 19 6 1
449.6 1 9 2 1 3 2 -10 19 6 1
449.7 1 9 2 1 3 2 -10 19 6 0
449.8 1 9 2 1 3 2 -10 19 5 0
449.9 1 9 2 1 3 2 -10 19 5 0
450 1 9 2 1 3 2 -10 19 5 0
450.1 1 9 2 1 3 2 -10 19 5 0
450.2 1 9 2 1 3 2 -10 19 5 0
450.3 1 9 1 1 3 2 -10 19 5 0
450.4 1 9 1 1 3 2 -10 19 5 0
450.5 1 9 1 1 3 2 -10 19 5 0
450.6 1 9 2 1 3 2 -10 19 5 0
450.7 1 9 2 1 3 2 -10 19 5 0
450.8 1 9 2 1 3 2 -10 19 5 0
450.9 1 9 1 1 3 2 -10 19 5 0
451 1 9 2 1 3 2 -10 19 5 0
451.1 1 9 2 1 3 2 -10 19 5 0
451.2 1 9 2 1 4 2 -10 19 5 1
451.3 1 9 2 1 4 2 -10 19 5 0
451.4 1 9 2 1 4 2 -10 19 5 0
451.5 1 9 2 1 4 2 -10 19 5 0
451.6 1 9 2 1 4 2 -10 19 5 0
451.7 1 9 2 1 4 2 -10 19 5 0
451.8 1 9 2 1 4 1 -10 19 5 1
451.9 1 9 2 1 4 1 -9 19 5 1
452 1 9 2 1 4 1 -9 19 5 0
452.1 1 9 2 1 4 1 -9 19 5 0
452.2 1 9 2 1 4 2 -9 19 5 0
452.3 1 9 2 1 4 1 -9 19 5 0
452.4 1 9 2 1 4 2 -9 19 5 0
452.5 1 9 2 1 4 2 -9 19 5 0
452.6 1 9 2 1 4 2 -9 19 5 0
452.7 1 9 2 1 4 2 -9 19 5 0
452.8 1 9 2 1 4 2 -9 19 5 0
452.9 1 9 2 1 4 2 -9 19 5 0
453 1 9 2 0 3 2 -9 19 5 0
453.1 1 9 2 0 3 2 -10 19 5 0
453.2 1 9 2 0 3 1 -9 19 5 0
453.3 1 9 2 0 3 1 -9 19 5 0
453.4 1 9 2 1 4 2 -9 19 5 -1
453.5 1 9 2 1 3 2 -10 19 5 -1
453.6 1 9 2 1 3 2 -10 19 5 -1
453.7 1 9 2 1 3 2 -10 19 4 -1
453.8 1 9 2 1 3 2 -10 19 5 0
453.9 1 9 2 1 4 2 -10 20 5 0
454 1 9 2 1 4 2 -10 19 5 -1
454.1 1 9 2 1 4 2 -10 19 4 -1
454.2 1 9 2 0 4 2 -9 19 4 -1
454.3 1 9 2 1 4 2 -9 19 4 -1
454.4 1 9 2 1 3 2 -9 19 4 -1
454.5 1 9 2 1 4 2 -9 19 4 0
454.6 1 9 2 1 4 2 -9 19 4 0
454.7 1 9 2 1 4 2 -9 19 4 0
454.8 1 9 1 1 4 2 -9 19 4 0
454.9 1 9 1 1 4 1 -9 19 4 0
455 1 9 1 1 4 1 -9 19 4 0
455.1 1 9 1 1 4 1 -9 20 4 0
455.2 1 9 2 1 4 1 -9 20 4 -1
455.3 1 9 2 1 4 1 -9 20 4 -2
455.4 1 9 2 1 4 1 -9 20 4 -1
455.5 1 9 2 1 4 1 -9 19 4 -1
455.6 1 9 2 1 4 1 -9 19 4 -1
455.7 1 9 1 1 4 1 -9 19 4 -1
455.8 1 9 1 1 4 1 -9 19 4 -1
455.9 1 9 1 1 4 1 -9 19 4 -1
456 1 9 1 1 4 1 -9 19 4 -1
456.1 1 9 2 1 4 1 -9 19 4 -1
456.2 1 9 2 1 4 1 -9 19 4 -1
456.3 1 9 2 1 4 1 -9 19 4 -1
456.4 1 9 2 1 4 1 -9 19 4 -1
456.5 1 9 2 1 4 1 -9 19 4 -1
456.6 1 9 2 1 4 1 -9 19 4 -1
456.7 1 9 2 1 4 1 -9 19 4 -1
456.8 1 9 2 2 5 1 -9 19 4 -1
456.9 1 9 2 2 5 1 -9 19 4 -1
457 1 9 2 2 5 2 -9 19 4 -2
457.1 1 9 2 1 5 2 -9 19 4 -1
457.2 1 9 2 1 5 2 -9 19 4 -1
457.3 1 9 2 1 5 1 -9 19 4 -1
457.4 1 9 2 1 5 1 -9 19 4 -1
457.5 1 9 1 1 4 1 -9 19 4 -1
457.6 1 9 1 1 5 1 -9 19 4 -2
457.7 1 9 2 1 4 1 -9 19 4 -2
457.8 1 9 1 1 4 1 -9 19 4 -2
457.9 1 9 1 2 4 1 -9 19 4 -2
458 1 9 1 2 4 1 -9 19 4 -2
458.1 1 9 1 2 4 1 -9 19 4 -2
458.2 1 9 1 2 4 1 -9 19 4 -2
458.3 1 9 1 2 4 1 -9 18 4 -2
458.4 1 9 1 2 3 1 -9 18 4 -2
458.5 1 9 1 2 3 2 -9 18 4 -2
458.6 1 8 1 2 4 2 -9 18 4 -1
458.7 1 8 1 2 4 2 -9 18 4 -2
458.8 1 8 1 2 4 2 -9 18 4 -3
458.9 1 9 1 2 3 2 -9 18 4 -3
459 1 9 1 2 4 2 -9 18 4 -3
459.1 1 9 1 2 4 2 -9 18 4 -2
459.2 1 9 1 2 4 2 -9 18 4 -2
459.3 1 9 1 2 4 2 -9 18 4 -2
459.4 1 9 2 2 4 2 -9 18 4 -2
459.5 1 8 1 2 4 2 -9 18 4 -1
459.6 1 9 1 2 3 2 -9 18 4 -1
459.7 1 9 1 2 4 2 -10 18 5 -1
459.8 1 9 2 2 3 2 -10 18 5 -1
459.9 1 9 1 2 3 2 -10 18 5 -1
460 1 9 1 2 3 2 -10 18 5 -1
460.1 1 9 1 2 3 2 -10 18 5 -1
460.2 1 9 1 2 3 2 -10 18 5 0
460.3 1 9 1 2 3 2 -10 18 5 -1
460.4 1 9 1 2 3 2 -10 18 5 0
460.5 1 9 2 2 3 2 -10 18 5 0
460.6 1 9 1 2 3 2 -10 18 5 0
460.7 1 8 1 2 3 2 -10 18 5 -1
460.8 1 9 1 2 3 2 -10 18 5 -1
460.9 1 9 2 2 3 2 -10 18 5 0
461 1 9 2 2 3 2 -10 18 5 0
461.1 1 9 2 2 3 3 -10 18 5 0
461.2 1 9 2 2 3 3 -10 18 6 0
461.3 1 9 1 2 3 3 -10 18 6 0
461.4 1 8 2 2 4 2 -10 18 6 0
461.5 1 9 2 2 4 2 -9 18 6 0
461.6 1 9 2 2 3 2 -10 18 6 0
461.7 1 9 1 2 3 2 -10 18 6 0
461.8 1 9 1 2 4 2 -10 18 6 0
461.9 1 9 2 2 4 2 -10 18 6 0
462 1 9 2 2 4 2 -9 18 6 0
462.1 1 9 2 2 4 2 -10 18 5 0
462.2 1 8 2 2 4 2 -10 18 5 0
462.3 1 9 2 2 4 3 -10 18 5 0
462.4 1 8 2 2 4 2 -10 18 5 0
462.5 1 8 2 2 4 3 -10 18 5 -1
462.6 1 9 2 2 4 3 -10 18 5 0
462.7 1 8 2 1 4 3 -9 18 5 0
462.8 1 8 2 1 4 2 -9 18 5 0
462.9 1 8 2 2 4 2 -9 18 5 0
463 1 8 2 2 4 2 -9 17 5 0
463.1 1 8 2 2 4 2 -9 18 6 0
463.2 1 8 2 2 4 2 -9 18 5 0
463.3 1 8 2 2 4 2 -9 18 5 0
463.4 1 8 2 2 4 2 -9 18 6 0
463.5 1 9 2 2 4 2 -9 18 6 0
463.6 1 9 2 1 4 2 -9 18 6 0
463.7 1 9 2 1 4 2 -9 17 6 0
463.8 1 8 2 1 4 2 -9 17 6 -1
463.9 1 9 2 1 4 2 -9 17 6 -1
464 1 9 2 1 4 2 -9 18 6 -1
464.1 1 9 2 1 4 2 -9 18 6 -1
464.2 1 9 2 1 4 2 -9 18 5 0
464.3 1 9 2 1 4 2 -9 18 6 0
464.4 1 9 2 1 4 2 -9 18 6 0
464.5 1 9 2 1 4 2 -9 18 5 0
464.6 1 9 2 1 4 2 -9 18 5 0
464.7 1 8 2 1 5 2 -9 18 5 0
464.8 1 9 2 1 5 2 -9 18 5 0
464.9 1 9 2 1 5 1 -9 18 5 -1
465 1 9 2 1 5 2 -9 18 5 0
465.1 1 9 2 1 5 2 -9 18 5 0
465.2 1 9 2 1 5 2 -9 18 5 0
465.3 1 9 2 1 5 1 -9 18 5 0
465.4 1 9 2 1 5 1 -9 18 5 -1
465.5 1 9 2 1 5 1 -9 17 5 0
465.6 1 9 2 1 5 1 -9 17 5 0
465.7 1 9 2 1 5 1 -9 18 5 0
465.8 1 9 2 1 5 1 -9 18 5 0
465.9 1 9 2 1 5 1 -9 17 5 0
466 1 9 2 1 5 1 -8 17 5 0
466.1 1 9 2 1 5 1 -8 17 5 0
466.2 1 9 2 1 6 1 -8 17 5 0
466.3 1 9 2 1 5 1 -8 17 5 1
466.4 1 9 2 1 5 1 -8 17 5 0
466.5 1 8 2 1 5 1 -9 17 5 0
466.6 1 8 2 1 5 1 -9 17 6 0
466.7 1 9 2 1 5 2 -8 17 5 -1
466.8 1 8 2 1 6 2 -8 17 5 0
466.9 1 8 2 1 5 1 -8 17 5 -1
467 1 9 2 1 6 1 -8 17 5 -1
467.1 1 8 2 1 6 2 -8 17 5 -1
467.2 1 8 2 1 6 1 -8 17 6 -1
467.3 1 8 2 2 6 2 -8 18 6 -1
467.4 1 8 2 2 6 2 -8 18 6 -1
467.5 1 8 2 2 6 2 -8 18 6 0
467.6 1 8 2 2 6 2 -8 18 6 -1
467.7 1 8 2 2 6 2 -8 18 6 0
467.8 1 8 2 2 6 1 -8 18 6 -1
467.9 1 8 2 2 6 1 -8 18 6 -1
468 1 8 2 2 6 1 -8 17 7 -1
468.1 1 8 2 2 6 1 -8 18 7 -1
468.2 1 8 2 1 6 2 -8 17 6 0
468.3 1 8 2 1 6 2 -8 17 7 0
468.4 1 8 2 1 6 2 -8 17 7 0
468.5 1 8 2 1 6 2 -8 18 6 0
468.6 1 8 2 1 5 2 -8 18 6 0
468.7 1 8 2 1 5 2 -8 18 6 0
468.8 1 8 2 1 5 2 -8 18 6 0
468.9 1 8 2 1 6 2 -8 19 6 0
469 1 8 1 1 6 2 -8 18 6 0
469.1 1 9 1 0 6 2 -8 18 6 0
469.2 1 8 1 0 6 2 -8 18 6 0
469.3 1 9 1 0 6 2 -8 18 6 0
469.4 1 9 1 1 6 2 -9 18 6 0
469.5 1 9 1 1 6 2 -9 18 7 0
469.6 1 9 1 0 5 2 -9 18 7 0
469.7 1 9 1 0 5 2 -9 18 7 0
469.8 1 9 1 0 5 2 -9 18 6 0
469.9 1 9 1 0 6 2 -9 18 6 0
470 1 8 1 1 5 2 -9 18 6 0
470.1 1 8 1 1 6 3 -9 18 6 0
470.2 1 8 1 0 6 2 -8 18 6 0
470.3 1 8 2 0 6 3 -8 18 6 0
470.4 1 8 2 0 6 3 -8 18 6 0
470.5 1 8 1 0 6 3 -8 18 6 0
470.6 1 9 1 0 6 3 -8 18 6 0
470.7 1 8 1 0 6 2 -8 18 6 0
470.8 1 8 1 0 6 3 -8 18 6 0
470.9 1 8 1 0 6 2 -8 18 6 0
471 1 8 1 0 6 2 -8 18 6 0
471.1 1 8 1 0 6 2 -8 18 7 0
471.2 1 8 1 0 6 2 -8 18 7 0
471.3 1 8 1 0 6 2 -8 18 7 0
471.4 1 9 1 1 6 2 -8 17 7 0
471.5 1 8 2 0 6 2 -8 17 6 0
471.6 1 9 2 0 6 2 -8 17 7 0
471.7 1 9 2 0 6 2 -8 18 7 -1
471.8 1 9 2 0 6 2 -8 18 7 -1
471.9 1 9 2 1 6 2 -8 18 7 -1
472 1 9 2 1 6 2 -8 18 7 -1
472.1 1 9 2 1 6 2 -8 18 7 0
472.2 1 9 2 1 6 2 -8 18 7 0
472.3 1 9 2 1 6 2 -8 18 7 0
472.4 1 9 2 1 6 2 -8 18 7 0
472.5 1 9 2 1 6 2 -8 18 7 0
472.6 1 9 2 1 6 2 -8 18 7 0
472.7 1 9 2 1 6 2 -8 18 7 0
472.8 1 9 1 1 6 2 -8 18 7 -1
472.9 1 9 2 1 6 2 -8 18 7 0
473 1 9 1 0 6 2 -8 18 7 0
473.1 1 9 1 0 6 2 -8 18 7 -1
473.2 1 9 2 0 6 2 -8 18 7 0
473.3 1 9 1 0 6 2 -8 18 7 -1
473.4 1 9 1 0 6 2 -8 18 7 -1
473.5 1 9 1 0 6 2 -8 18 6 -1
473.6 1 9 1 0 6 2 -8 18 7 0
473.7 1 9 1 1 6 2 -8 18 7 -1
473.8 1 9 1 1 6 2 -8 19 7 -1
473.9 1 9 1 1 6 2 -8 19 7 -1
474 1 9 1 0 6 2 -8 18 7 0
474.1 1 8 2 0 6 2 -8 18 7 0
474.2 1 9 2 0 6 2 -8 18 7 0
474.3 1 8 1 0 6 2 -8 18 6 -1
474.4 1 9 1 1 6 2 -9 18 7 0
474.5 1 8 2 1 6 2 -8 18 7 0
474.6 1 9 1 1 6 2 -8 18 7 0
474.7 1 8 1 1 6 2 -8 18 7 0
474.8 1 9 1 1 6 3 -8 18 7 0
474.9 1 9 1 1 6 2 -9 18 7 0
475 1 9 2 1 6 3 -8 18 7 0
475.1 1 8 2 1 6 2 -8 18 6 0
475.2 1 8 1 1 6 3 -8 18 6 0
475.3 1 8 1 1 6 3 -8 18 6 0
475.4 1 8 1 1 6 3 -8 18 6 0
475.5 1 8 1 1 6 3 -8 18 6 0
475.6 1 8 1 1 6 3 -8 18 7 0
475.7 1 8 1 1 6 3 -9 18 7 0
475.8 1 8 1 1 6 3 -8 18 7 0
475.9 1 9 1 1 6 2 -8 18 7 0
476 1 8 1 1 6 3 -8 18 7 0
476.1 1 8 1 1 6 3 -8 18 7 0
476.2 1 8 2 1 6 3 -8 18 7 1
476.3 1 8 1 1 6 3 -8 18 7 1
476.4 1 8 1 1 6 3 -8 18 7 0
476.5 1 9 1 1 6 3 -8 18 7 0
476.6 1 8 1 1 6 3 -8 18 7 0
476.7 1 8 1 1 6 2 -8 18 7 0
476.8 1 8 1 1 6 2 -8 18 7 0
476.9 1 8 2 2 6 2 -8 18 6 0
477 1 8 2 2 6 2 -8 18 7 0
477.1 1 9 2 1 6 2 -8 18 7 0
477.2 1 9 2 2 6 2 -8 17 7 0
477.3 1 9 2 1 6 2 -8 18 7 0
477.4 1 9 2 1 6 2 -8 18 7 0
477.5 1 9 2 1 6 2 -8 18 7 1
477.6 1 9 2 1 6 2 -8 18 7 1
477.7 1 9 2 2 6 3 -8 18 7 0
477.8 1 8 2 2 6 3 -8 18 7 0
477.9 1 9 2 1 6 3 -8 18 7 0
478 1 9 2 2 6 2 -8 18 7 0
478.1 1 9 2 2 6 3 -8 18 7 0
478.2 1 9 2 2 6 2 -8 18 6 0
478.3 1 9 2 2 6 2 -8 18 7 0
478.4 1 9 1 1 6 2 -8 18 7 0
478.5 1 9 1 2 6 2 -8 18 6 0
478.6 1 9 1 2 6 2 -8 18 6 0
478.7 1 9 1 2 6 2 -8 18 6 0
478.8 1 9 1 2 6 2 -8 18 6 1
478.9 1 8 1 2 6 2 -8 18 6 0
479 1 8 1 2 6 2 -8 18 6 1
479.1 1 8 2 2 6 2 -8 18 6 1
479.2 1 9 1 2 6 2 -8 18 6 0
479.3 1 8 1 2 6 1 -8 18 6 0
479.4 1 9 1 2 6 1 -8 18 6 1
479.5 1 9 1 2 6 1 -8 18 6 1
479.6 1 9 1 2 6 2 -8 18 6 0
479.7 1 9 1 2 6 1 -8 18 6 0
479.8 1 9 1 2 6 1 -8 18 6 0
479.9 1 8 1 2 6 2 -8 18 6 0
480 1 8 1 2 6 2 -8 18 6 0
480.1 1 8 1 2 6 1 -8 18 6 0
480.2 1 8 1 2 6 1 -8 18 6 0
480.3 1 8 1 2 6 2 -8 18 6 0
480.4 1 8 1 2 6 2 -8 18 6 0
480.5 1 8 1 3 6 2 -8 18 6 0
480.6 1 8 1 2 6 2 -8 18 6 0
480.7 1 8 1 2 5 2 -8 18 6 0
480.8 1 8 1 2 6 2 -8 18 6 -1
480.9 1 8 1 3 5 2 -8 18 6 0
481 1 8 1 2 5 2 -8 18 6 0
481.1 1 8 1 3 5 2 -9 18 6 -1
481.2 1 8 1 2 5 2 -8 18 6 0
481.3 1 9 1 2 5 2 -9 18 6 0
481.4 1 8 1 2 5 2 -9 18 6 -1
481.5 1 8 1 2 5 2 -9 18 6 0
481.6 1 8 1 2 5 2 -9 18 6 0
481.7 1 8 1 2 5 2 -9 18 6 0
481.8 1 8 1 3 5 2 -9 18 6 0
481.9 1 8 1 3 5 2 -9 17 6 0
482 1 8 1 3 5 2 -9 17 6 0
482.1 1 8 1 3 5 2 -9 17 6 -1
482.2 1 9 1 2 5 2 -9 17 6 -1
482.3 1 9 1 2 5 2 -9 17 6 0
482.4 1 8 1 2 5 2 -9 17 6 0
482.5 1 8 1 2 5 1 -9 17 6 0
482.6 1 8 1 3 5 1 -9 17 5 0
482.7 1 8 1 3 5 1 -8 17 5 0
482.8 1 8 1 2 5 1 -9 17 5 0
482.9 1 8 1 2 5 1 -9 17 5 0
483 1 9 1 2 5 1 -8 17 6 0
483.1 1 9 1 2 5 1 -8 17 6 0
483.2 1 9 1 2 5 1 -8 17 5 0
483.3 1 9 1 3 5 1 -8 17 5 0
483.4 1 8 1 2 5 1 -8 17 5 1
483.5 1 9 1 2 5 1 -8 17 5 1
483.6 1 9 1 2 5 1 -8 17 5 1
483.7 1 9 1 2 5 1 -8 17 5 1
483.8 1 9 1 2 5 1 -8 16 5 1
483.9 1 9 1 2 5 1 -9 17 5 1
484 1 9 1 2 5 1 -8 16 4 1
484.1 1 9 1 2 5 2 -9 16 4 0
484.2 1 8 1 3 5 2 -8 16 4 0
484.3 1 9 1 2 5 2 -9 16 4 1
484.4 1 9 1 3 5 2 -9 16 4 1
484.5 1 9 1 3 5 2 -9 16 4 1
484.6 1 9 1 2 5 2 -9 16 4 0
484.7 1 9 1 3 5 2 -9 16 4 0
484.8 1 9 1 2 5 1 -9 16 4 0
484.9 1 9 1 2 5 1 -9 16 4 0
485 1 9 1 2 5 2 -9 17 4 0
485.1 1 9 1 2 5 2 -9 17 5 0
485.2 1 9 1 2 5 2 -9 17 5 0
485.3 1 9 1 2 5 1 -9 17 5 -1
485.4 1 9 1 2 5 2 -9 17 5 -1
485.5 1 9 1 2 5 2 -9 17 5 0
485.6 1 9 1 2 5 2 -9 16 5 0
485.7 1 9 1 2 5 2 -9 16 5 0
485.8 1 9 1 2 6 1 -9 16 5 0
485.9 1 8 2 2 5 1 -9 16 5 0
486 1 9 1 2 5 1 -9 16 4 0
486.1 1 8 2 2 5 1 -8 16 4 0
486.2 1 9 1 2 5 1 -8 16 4 0
486.3 1 9 1 2 6 1 -8 16 5 0
486.4 1 8 1 2 6 1 -8 16 5 0
486.5 1 9 1 2 5 1 -8 16 4 1
486.6 1 9 2 1 6 1 -8 16 4 1
486.7 1 9 2 2 6 1 -8 16 4 1
486.8 1 9 2 2 6 1 -8 16 4 1
486.9 1 9 2 2 6 1 -8 16 4 1
487 1 9 2 2 5 1 -8 16 4 1
487.1 1 9 2 2 5 1 -8 16 4 1
487.2 1 9 2 2 6 1 -8 16 4 2
487.3 1 8 2 2 5 1 -8 16 4 1
487.4 1 9 2 2 5 1 -8 16 4 2
487.5 1 9 2 2 5 1 -8 16 4 2
487.6 1 9 2 2 5 1 -8 16 4 2
487.7 1 9 2 2 5 1 -8 16 4 2
487.8 1 9 2 2 5 1 -8 16 4 2
487.9 1 9 2 2 5 1 -8 16 5 2
488 1 8 2 2 5 1 -8 16 4 2
488.1 1 9 2 2 5 1 -8 16 5 2
488.2 1 9 2 2 5 1 -8 16 5 2
488.3 1 9 2 2 5 0 -8 16 5 2
488.4 1 9 1 2 5 1 -8 16 5 2
488.5 1 9 1 2 5 0 -7 16 5 2
488.6 1 9 1 2 5 0 -8 16 5 2
488.7 1 9 1 2 5 0 -7 16 5 2
488.8 1 9 2 2 5 0 -7 16 5 2
488.9 1 9 1 2 5 1 -7 16 5 2
489 1 9 1 2 5 0 -7 16 5 2
489.1 1 9 1 2 5 1 -8 16 5 2
489.2 1 9 1 2 6 1 -7 16 5 2
489.3 1 9 2 2 6 1 -7 16 5 2
489.4 1 9 2 2 6 1 -7 16 5 2
489.5 1 9 2 2 6 0 -7 16 5 2
489.6 1 9 1 2 6 1 -7 16 5 2
489.7 1 9 2 2 6 1 -7 16 5 2
489.8 1 9 2 2 6 0 -7 16 5 1
489.9 1 9 2 2 6 1 -7 16 5 2
490 1 9 2 2 6 1 -7 16 5 2
490.1 1 8 2 3 6 1 -7 16 5 2
490.2 1 9 2 2 6 1 -7 16 5 2
490.3 1 9 2 3 7 1 -7 16 5 1
490.4 1 9 1 3 6 2 -7 16 5 2
490.5 1 8 1 3 7 1 -7 16 5 2
490.6 1 9 2 2 6 1 -7 16 5 2
490.7 1 8 2 2 6 1 -7 16 5 2
490.8 1 8 1 3 6 1 -7 16 5 2
490.9 1 8 2 3 6 2 -7 16 5 2
491 1 8 2 2 6 1 -7 16 5 2
491.1 1 9 2 2 6 2 -7 16 5 3
491.2 1 9 2 2 6 2 -7 16 5 3
491.3 1 9 1 3 6 2 -7 16 5 3
491.4 1 8 2 3 6 2 -7 16 5 2
491.5 1 8 2 3 6 1 -7 16 5 3
491.6 1 8 2 3 6 1 -7 16 5 3
491.7 1 8 2 2 6 1 -7 16 5 3
491.8 1 8 2 3 6 1 -7 16 5 3
491.9 1 8 2 2 6 1 -7 16 5 3
492 1 8 2 2 6 1 -7 16 5 3
492.1 1 9 2 2 6 1 -7 16 5 3
492.2 1 8 2 2 7 1 -7 16 5 2
492.3 1 9 2 2 6 1 -7 16 5 2
492.4 1 9 2 2 6 1 -7 16 5 2
492.5 1 8 2 2 6 1 -7 16 5 2
492.6 1 9 2 2 6 2 -7 16 5 2
492.7 1 8 2 2 6 2 -7 16 5 2
492.8 1 8 2 2 6 2 -8 16 5 2
492.9 1 8 2 2 6 2 -8 16 5 2
493 1 8 2 2 6 2 -8 16 5 1
493.1 1 8 2 2 6 2 -8 16 5 1
493.2 1 8 2 2 6 2 -8 16 5 2
493.3 1 8 2 2 6 2 -8 16 5 1
493.4 1 8 2 2 6 2 -8 16 4 2
493.5 1 8 2 2 6 2 -8 16 4 2
493.6 1 8 2 2 6 2 -8 16 4 2
493.7 1 8 2 2 6 2 -8 16 4 2
493.8 1 9 2 1 6 2 -8 16 4 2
493.9 1 8 2 1 6 2 -8 16 4 2
494 1 8 2 1 6 2 -8 16 4 2
494.1 1 8 2 2 6 2 -8 16 4 2
494.2 1 8 2 1 6 2 -8 16 4 1
494.3 1 8 2 1 6 2 -8 16 4 2
494.4 1 8 2 1 6 2 -8 16 4 2
494.5 1 8 2 1 6 2 -8 16 4 1
494.6 1 9 2 1 6 2 -8 16 4 2
494.7 1 8 2 2 6 2 -8 16 3 2
494.8 1 8 2 2 6 2 -8 16 4 1
494.9 1 9 2 1 5 2 -8 16 3 2
495 1 8 2 1 5 2 -8 16 3 1
495.1 1 9 2 1 5 2 -9 16 3 1
495.2 1 8 2 1 5 2 -8 16 3 1
495.3 1 8 2 2 5 2 -9 16 3 1
495.4 1 8 2 1 5 2 -9 16 4 1
495.5 1 8 2 1 5 2 -9 16 4 1
495.6 1 9 2 1 5 2 -9 16 4 1
495.7 1 8 2 1 5 2 -9 16 3 1
495.8 1 8 2 1 5 3 -9 16 4 1
495.9 1 8 2 1 5 3 -9 16 4 2
496 1 8 2 1 5 3 -9 17 4 1
496.1 1 9 2 1 5 3 -9 16 4 2
496.2 1 9 2 1 5 2 -9 17 4 2
496.3 1 9 2 1 5 3 -9 17 4 2
496.4 1 9 2 1 5 3 -9 17 4 2
496.5 1 9 2 1 5 3 -9 17 3 2
496.6 1 9 2 1 5 3 -9 17 3 2
496.7 1 9 2 1 5 3 -9 17 4 2
496.8 1 9 2 1 5 3 -9 17 4 2
496.9 1 9 2 1 6 2 -9 17 4 2
497 1 9 2 1 5 3 -9 17 4 3
497.1 1 9 2 1 5 3 -9 17 4 3
497.2 1 9 2 1 5 3 -9 17 4 2
497.3 1 9 2 1 5 2 -9 17 4 2
497.4 1 9 2 1 6 2 -8 17 4 2
497.5 1 9 2 1 6 2 -8 17 4 2
497.6 1 9 2 1 5 2 -9 17 4 2
497.7 1 9 2 1 6 2 -8 17 4 2
497.8 1 9 2 1 6 2 -9 17 4 2
497.9 1 9 2 2 6 2 -8 17 4 2
498 1 9 2 2 6 2 -8 17 4 2
498.1 1 9 2 2 6 2 -8 18 4 2
498.2 1 9 2 1 6 2 -8 18 4 2
498.3 1 9 2 1 6 2 -8 18 4 2
498.4 1 9 2 1 6 2 -8 18 4 2
498.5 1 9 2 2 6 2 -8 18 4 3
498.6 1 9 2 1 6 2 -8 18 4 2
498.7 1 9 2 1 6 3 -8 18 4 2
498.8 1 9 2 1 6 3 -9 18 3 2
498.9 1 9 2 1 6 3 -9 18 4 2
499 1 9 2 1 6 3 -8 18 4 2
499.1 1 9 2 1 6 3 -9 18 4 2
499.2 1 9 3 0 5 3 -9 18 3 2
499.3 1 9 2 0 5 3 -9 18 4 2
499.4 1 9 2 0 5 3 -9 18 4 2
499.5 1 9 3 0 5 3 -9 18 4 2
499.6 1 9 3 0 5 3 -9 17 4 2
499.7 1 9 3 0 5 3 -9 17 4 2
499.8 1 9 3 0 5 3 -9 17 4 2
499.9 1 9 3 0 5 3 -9 17 4 2
500 1 9 2 1 5 3 -9 17 4 2
500.1 1 9 3 1 5 3 -9 18 4 2
500.2 1 9 3 1 5 3 -9 17 4 2
500.3 1 9 3 1 5 3 -9 17 5 2
500.4 1 9 2 1 5 3 -9 17 5 2
500.5 1 9 2 1 5 3 -9 17 4 2
500.6 1 9 2 1 5 3 -9 17 4 2
500.7 1 9 2 1 5 3 -9 18 4 2
500.8 1 9 2 1 5 2 -9 18 5 2
500.9 1 9 2 1 6 3 -9 17 5 3
501 1 9 2 1 6 2 -9 18 4 3
501.1 1 9 2 1 6 2 -9 18 4 2
501.2 1 9 2 1 5 2 -9 18 5 2
501.3 1 9 2 1 5 3 -9 18 5 2
501.4 1 9 2 1 5 2 -9 18 5 2
501.5 1 9 2 1 5 3 -9 18 5 2
501.6 1 9 2 1 5 3 -9 18 5 2
501.7 1 9 2 1 5 3 -9 18 4 2
501.8 1 9 2 0 6 2 -9 18 4 2
501.9 1 9 2 1 6 3 -8 18 5 2
502 1 9 2 1 6 3 -9 18 5 2
502.1 1 9 2 1 6 3 -9 18 5 2
502.2 1 9 2 1 6 3 -9 18 5 2
502.3 1 9 2 1 6 3 -9 18 5 2
502.4 1 9 2 1 6 3 -8 18 5 2
502.5 1 9 2 1 6 3 -8 18 4 2
502.6 1 9 2 1 6 3 -8 18 4 2
502.7 1 9 2 1 6 3 -9 18 4 2
502.8 1 9 2 1 6 3 -9 18 4 2
502.9 1 9 2 1 6 3 -9 18 4 2
503 1 9 2 1 6 3 -9 17 5 2
503.1 1 9 2 1 5 3 -9 17 5 2
503.2 1 9 2 0 5 2 -9 17 5 1
503.3 1 9 2 1 5 2 -9 17 5 2
503.4 1 9 2 0 6 2 -8 17 5 2
503.5 1 9 2 0 5 2 -9 17 5 1
503.6 1 9 2 1 5 2 -9 17 5 2
503.7 1 8 2 1 5 2 -9 17 5 2
503.8 1 9 2 1 6 2 -9 17 5 2
503.9 1 9 2 1 5 2 -9 17 5 2
504 1 9 2 1 5 2 -9 17 5 2
504.1 1 9 2 1 5 2 -9 17 5 2
504.2 1 9 2 1 5 2 -9 17 5 2
504.3 1 9 2 1 6 2 -9 17 5 2
504.4 1 9 2 0 5 2 -9 17 5 2
504.5 1 9 2 0 5 2 -9 17 6 2
504.6 1 9 2 1 5 2 -9 17 6 2
504.7 1 9 2 1 5 2 -9 17 6 3
504.8 1 9 2 1 6 2 -9 17 6 2
504.9 1 9 2 1 5 1 -9 17 6 2
505 1 9 2 1 5 1 -9 17 6 2
505.1 1 9 2 1 5 1 -8 17 6 2
505.2 1 9 2 1 5 1 -9 17 6 2
505.3 1 9 2 1 5 1 -8 17 6 2
505.4 1 9 3 0 5 1 -8 18 6 2
505.5 1 9 2 0 5 1 -8 17 6 2
505.6 1 9 2 1 5 1 -9 18 6 2
505.7 1 9 2 0 6 1 -8 18 6 2
505.8 1 9 2 1 6 1 -8 18 6 2
505.9 1 9 2 1 6 1 -8 18 6 2
506 1 9 2 1 6 1 -8 18 6 2
506.1 1 9 2 1 6 1 -8 17 6 2
506.2 1 9 2 1 6 1 -8 17 6 2
506.3 1 9 2 1 6 1 -8 18 5 2
506.4 1 9 2 1 6 1 -8 17 5 2
506.5 1 9 2 0 6 1 -8 18 5 2
506.6 1 9 2 0 6 1 -8 18 5 2
506.7 1 9 2 0 6 1 -8 18 5 2
506.8 1 9 2 1 6 1 -8 18 5 1
506.9 1 9 2 0 5 1 -8 18 5 1
507 1 9 2 0 6 1 -8 18 5 1
507.1 1 9 2 0 6 1 -8 18 5 0
507.2 1 9 3 0 5 1 -8 18 5 1
507.3 1 9 3 0 5 1 -8 18 5 1
507.4 1 9 3 0 5 1 -8 18 5 1
507.5 1 9 3 0 6 1 -8 18 5 1
507.6 1 9 3 0 6 1 -8 18 5 1
507.7 1 9 3 0 5 1 -8 18 5 1
507.8 1 9 2 0 5 1 -8 18 5 1
507.9 1 9 2 0 5 1 -8 18 5 1
508 1 9 3 0 5 1 -8 18 5 1
508.1 1 9 3 0 5 1 -9 18 5 1
508.2 1 9 2 0 5 1 -8 18 5 1
508.3 1 9 2 0 5 1 -9 18 5 0
508.4 1 9 2 0 5 1 -8 18 5 1
508.5 1 9 3 0 5 1 -8 18 4 1
508.6 1 9 3 0 5 1 -8 17 4 1
508.7 1 9 2 -1 5 1 -9 17 4 1
508.8 1 9 2 -1 5 1 -9 17 4 1
508.9 1 9 2 -1 5 1 -8 18 4 1
509 1 9 3 0 5 1 -8 18 4 1
509.1 1 9 2 0 6 1 -8 18 4 1
509.2 1 9 2 0 6 1 -8 18 4 1
509.3 1 9 2 0 6 2 -8 18 4 1
509.4 1 9 2 0 6 1 -8 18 4 1
509.5 1 9 2 0 6 1 -8 18 5 1
509.6 1 9 2 0 6 1 -8 18 5 1
509.7 1 9 2 0 5 1 -9 18 5 1
509.8 1 9 2 1 5 1 -9 18 5 1
509.9 1 9 2 1 5 1 -8 18 5 1
510 1 8 3 1 5 1 -9 18 5 0
510.1 1 9 3 1 5 1 -9 18 5 1
510.2 1 9 2 1 5 1 -9 18 5 0
510.3 1 9 2 1 5 1 -9 18 5 0
510.4 1 9 3 1 5 1 -9 18 5 1
510.5 1 9 2 1 5 1 -9 18 5 0
510.6 1 9 2 1 5 2 -9 18 5 0
510.7 1 9 2 1 5 2 -9 18 5 1
510.8 1 9 2 1 5 2 -9 18 5 1
510.9 1 9 2 1 5 2 -9 18 5 0
511 1 9 2 1 5 2 -9 18 5 1
511.1 1 9 3 0 5 2 -9 18 5 0
511.2 1 9 3 1 5 2 -9 18 5 0
511.3 1 9 3 1 5 2 -9 18 5 0
511.4 1 9 3 0 5 2 -9 18 5 1
511.5 1 9 2 1 5 2 -9 18 4 1
511.6 1 9 3 0 4 2 -9 18 4 1
511.7 1 9 3 1 5 2 -9 18 4 0
511.8 1 9 3 1 5 1 -9 18 4 1
511.9 1 9 2 1 5 2 -9 18 4 0
512 1 9 2 1 5 2 -9 18 4 0
512.1 1 9 2 1 4 2 -9 18 4 0
512.2 1 9 2 1 4 2 -9 18 4 0
512.3 1 9 2 1 5 2 -9 18 4 0
512.4 1 9 2 1 5 2 -9 18 4 0
512.5 1 9 2 1 5 2 -9 18 4 0
512.6 1 9 2 1 5 2 -9 18 4 0
512.7 1 9 2 0 5 2 -9 18 4 0
512.8 1 9 2 0 5 2 -9 18 4 0
512.9 1 9 2 0 5 2 -9 18 4 1
513 1 9 2 1 5 2 -9 18 4 0
513.1 1 9 2 1 5 2 -9 18 4 1
513.2 1 9 2 0 5 2 -9 18 3 0
513.3 1 9 2 0 5 2 -9 18 3 0
513.4 1 9 2 1 4 2 -9 17 3 0
513.5 1 9 2 1 4 2 -9 17 3 0
513.6 1 9 2 1 4 2 -9 17 3 0
513.7 1 9 2 0 5 2 -9 17 3 0
513.8 1 8 2 1 5 2 -9 17 2 0
513.9 1 8 2 1 5 2 -9 17 2 0
514 1 9 2 1 5 2 -9 17 2 0
514.1 1 9 2 1 5 2 -9 17 2 0
514.2 1 9 2 1 5 3 -9 17 2 0
514.3 1 8 2 1 5 3 -9 17 2 1
514.4 1 9 2 1 5 3 -9 17 2 1
514.5 1 9 2 1 5 3 -10 17 2 1
514.6 1 9 2 1 4 3 -10 17 2 1
514.7 1 9 2 1 4 3 -10 17 2 1
514.8 1 9 2 1 4 3 -10 17 2 1
514.9 1 9 2 1 4 3 -10 17 2 0
515 1 9 2 1 4 3 -10 17 2 1
515.1 1 9 2 1 4 3 -10 17 2 0
515.2 1 9 2 1 4 3 -10 17 2 0
515.3 1 9 2 1 5 3 -10 17 2 0
515.4 1 9 2 1 4 3 -10 17 2 1
515.5 1 9 2 1 4 3 -10 17 2 1
515.6 1 9 2 1 4 3 -10 17 2 0
515.7 1 9 2 1 4 3 -10 17 2 0
515.8 1 9 2 1 5 3 -9 17 3 1
515.9 1 8 2 1 5 3 -9 17 3 0
516 1 8 2 1 5 4 -9 18 3 1
516.1 1 8 2 1 5 4 -9 17 3 1
516.2 1 8 2 1 5 4 -9 18 3 1
516.3 1 8 2 1 5 3 -9 18 3 1
516.4 1 8 2 1 5 4 -9 17 3 1
516.5 1 8 2 1 5 3 -9 17 3 1
516.6 1 8 2 1 5 3 -9 17 3 1
516.7 1 8 2 1 5 3 -9 17 3 1
516.8 1 9 2 1 5 3 -9 18 3 1
516.9 1 9 2 1 4 3 -10 17 3 1
517 1 9 2 1 5 3 -9 18 3 1
517.1 1 9 2 0 5 3 -9 18 3 1
517.2 1 8 2 0 5 3 -9 18 3 1
517.3 1 8 2 0 5 3 -9 17 3 1
517.4 1 9 2 0 5 3 -9 17 3 1
517.5 1 9 2 0 5 3 -9 17 3 2
517.6 1 9 2 0 5 3 -9 17 2 2
517.7 1 9 2 0 5 3 -9 17 2 2
517.8 1 9 2 0 5 2 -9 17 2 1
517.9 1 9 2 0 5 2 -9 18 2 2
518 1 9 2 0 5 2 -9 17 2 2
518.1 1 9 2 0 5 2 -9 17 2 2
518.2 1 9 2 0 5 2 -9 17 2 2
518.3 1 9 2 0 5 2 -9 17 2 2
518.4 1 8 2 0 5 2 -9 17 2 3
518.5 1 8 2 0 5 3 -9 17 2 3
518.6 1 8 2 0 5 2 -9 17 2 2
518.7 1 9 2 1 5 2 -9 17 1 2
518.8 1 9 2 0 5 2 -9 17 1 3
518.9 1 9 2 1 5 2 -9 17 1 3
519 1 8 2 1 5 2 -9 17 2 2
519.1 1 8 2 0 5 2 -9 17 1 3
519.2 1 9 2 1 5 2 -9 17 2 2
519.3 1 8 2 0 5 2 -9 17 2 2
519.4 1 8 2 0 5 2 -9 17 2 3
519.5 1 8 2 0 5 2 -9 17 2 3
519.6 1 8 2 0 5 2 -9 17 1 3
519.7 1 8 2 0 5 2 -9 17 1 3
519.8 1 8 2 0 5 2 -9 17 1 3
519.9 1 8 2 0 5 2 -9 17 1 3
520 1 8 2 0 4 2 -9 17 1 3
520.1 1 8 2 0 5 2 -9 17 1 2
520.2 1 8 2 0 4 2 -9 17 1 3
520.3 1 8 2 0 5 2 -9 17 1 3
520.4 1 8 2 0 4 2 -9 17 1 3
520.5 1 9 2 0 4 3 -10 17 1 2
520.6 1 9 2 0 4 3 -9 17 1 3
520.7 1 8 2 -1 4 3 -9 17 1 3
520.8 1 8 2 -1 4 3 -10 17 1 2
520.9 1 8 2 0 4 3 -9 17 1 2
521 1 8 2 0 4 3 -9 17 1 2
521.1 1 8 2 0 4 3 -10 17 2 2
521.2 1 8 2 -1 4 3 -10 17 2 2
521.3 1 8 2 0 4 3 -10 17 2 1
521.4 1 8 2 -1 4 3 -10 17 2 2
521.5 1 8 2 0 4 2 -10 17 2 1
521.6 1 8 2 0 4 3 -10 17 3 1
521.7 1 8 2 0 4 3 -10 17 2 2
521.8 1 8 2 0 4 3 -10 17 2 1
521.9 1 8 2 0 4 3 -9 17 2 1
522 1 8 2 0 4 3 -10 17 2 1
522.1 1 8 2 0 4 3 -10 17 2 1
522.2 1 8 2 -1 4 2 -9 17 2 1
522.3 1 8 2 0 4 2 -9 17 2 1
522.4 1 8 2 0 4 2 -9 17 2 1
522.5 1 8 2 0 5 2 -9 17 2 1
522.6 1 8 2 0 4 2 -9 17 2 1
522.7 1 8 2 0 4 2 -9 17 3 2
522.8 1 8 2 0 4 2 -9 17 3 1
522.9 1 8 2 -1 4 2 -9 17 2 1
523 1 8 2 0 4 2 -9 17 2 1
523.1 1 8 2 0 4 2 -9 16 2 1
523.2 1 8 2 0 4 2 -9 16 2 1
523.3 1 8 2 -1 4 2 -10 16 2 0
523.4 1 8 2 -1 4 2 -9 16 2 1
523.5 1 8 2 -1 4 2 -10 16 3 1
523.6 1 8 2 -1 4 2 -10 16 2 0
523.7 1 8 2 -1 4 2 -10 16 2 1
523.8 1 8 2 -1 4 2 -10 16 2 1
523.9 1 8 2 -1 4 2 -10 16 2 0
524 1 8 2 -1 3 2 -10 16 2 1
524.1 1 8 2 -1 4 2 -9 16 2 1
524.2 1 8 2 -1 4 2 -9 16 2 1
524.3 1 8 2 -1 4 2 -10 16 2 1
524.4 1 8 2 -1 5 2 -9 16 2 1
524.5 1 8 2 -1 4 3 -10 16 2 1
524.6 1 8 3 -1 4 3 -9 16 2 2
524.7 1 8 2 -1 5 2 -9 16 2 2
524.8 1 8 3 -1 4 2 -10 16 2 1
524.9 1 9 3 -1 5 3 -9 16 2 2
525 1 9 3 -1 5 3 -9 16 2 2
525.1 1 8 3 -1 5 3 -9 16 2 2
525.2 1 8 2 -1 5 3 -9 16 2 1
525.3 1 9 2 -1 5 3 -9 16 2 2
525.4 1 9 2 -1 5 3 -9 16 2 1
525.5 1 9 2 -1 5 2 -9 17 2 1
525.6 1 9 2 -1 5 2 -9 17 2 2
525.7 1 8 2 -1 5 2 -9 17 2 1
525.8 1 9 2 -1 5 2 -9 17 2 1
525.9 1 9 3 -1 5 2 -9 17 2 1
526 1 9 3 -1 5 2 -9 17 2 1
526.1 1 8 3 -1 5 2 -9 17 2 1
526.2 1 9 3 -1 5 2 -9 17 2 1
526.3 1 9 3 -1 4 2 -9 17 2 1
526.4 1 9 2 -1 4 2 -9 17 2 1
526.5 1 9 2 -1 5 2 -9 17 3 1
526.6 1 9 2 -1 5 3 -9 17 3 1
526.7 1 9 2 0 5 3 -9 16 3 1
526.8 1 9 2 0 5 3 -9 16 3 1
526.9 1 9 2 0 4 3 -9 16 3 1
527 1 9 2 0 4 3 -9 17 3 1
527.1 1 9 2 0 4 3 -9 17 3 1
527.2 1 8 2 -1 4 3 -9 17 3 1
527.3 1 9 2 -1 4 3 -9 16 3 1
527.4 1 9 2 -1 4 2 -9 16 3 1
527.5 1 9 2 0 4 3 -9 16 3 1
527.6 1 9 2 -1 4 3 -9 16 3 1
527.7 1 9 2 -1 4 3 -9 16 2 1
527.8 1 9 2 -1 4 3 -9 16 2 1
527.9 1 9 2 -1 4 2 -9 16 2 1
528 1 9 2 -1 4 3 -9 17 2 1
528.1 1 9 2 -1 4 3 -9 17 2 1
528.2 1 8 2 -1 5 3 -9 17 2 1
528.3 1 9 2 -1 5 3 -9 17 2 1
528.4 1 9 2 0 4 3 -9 17 2 1
528.5 1 9 2 -1 4 3 -9 17 2 1
528.6 1 9 2 -1 5 3 -9 17 2 1
528.7 1 9 2 -1 5 3 -9 17 2 2
528.8 1 9 2 0 4 2 -9 17 2 2
528.9 1 8 2 -1 4 2 -9 17 3 2
529 1 8 2 -1 4 2 -9 17 3 1
529.1 1 8 2 -1 4 2 -9 17 3 2
529.2 1 9 2 0 5 2 -9 17 3 2
529.3 1 9 2 0 5 2 -8 17 3 2
529.4 1 9 2 -1 5 2 -9 17 3 2
529.5 1 9 2 -1 5 2 -9 17 3 2
529.6 1 9 2 -1 5 2 -9 17 3 1
529.7 1 8 2 0 5 2 -8 17 3 1
529.8 1 8 2 -1 5 2 -8 17 3 2
529.9 1 9 2 -1 5 2 -8 17 3 2
530 1 9 2 -1 5 2 -8 17 3 2
530.1 1 9 2 -1 5 2 -8 17 2 3
530.2 1 9 2 0 5 2 -8 17 2 2
530.3 1 9 2 0 5 2 -8 17 2 3
530.4 1 9 2 -1 5 2 -8 17 3 3
530.5 1 9 2 -1 5 2 -8 17 2 2
530.6 1 9 2 -1 5 2 -8 17 2 3
530.7 1 9 2 0 5 2 -9 17 2 3
530.8 1 9 2 0 5 2 -8 17 2 3
530.9 1 9 2 -1 5 2 -9 17 2 3
531 1 8 2 -1 5 2 -9 17 3 3
531.1 1 9 2 -1 5 2 -8 17 2 4
531.2 1 9 2 -1 5 2 -8 17 2 3
531.3 1 9 2 -1 5 2 -8 17 3 4
531.4 1 9 2 -1 5 2 -8 18 3 3
531.5 1 9 2 -1 5 2 -8 17 3 3
531.6 1 8 2 0 5 2 -8 17 3 3
531.7 1 9 2 0 5 2 -9 17 3 3
531.8 1 8 2 0 5 2 -9 17 3 3
531.9 1 9 2 0 5 2 -8 17 4 3
532 1 9 2 -1 5 2 -9 17 4 3
532.1 1 9 2 -1 4 2 -9 17 4 3
532.2 1 9 2 0 5 2 -9 17 4 3
532.3 1 9 2 -1 4 2 -9 17 4 3
532.4 1 9 2 -1 5 2 -9 17 4 3
532.5 1 9 2 -1 5 2 -9 17 4 3
532.6 1 9 2 -1 5 2 -9 17 4 3
532.7 1 9 2 -1 5 2 -9 17 3 3
532.8 1 9 2 -1 4 2 -9 17 4 4
532.9 1 8 2 -1 5 2 -9 17 3 4
533 1 9 2 0 4 2 -9 17 4 3
533.1 1 8 2 -1 4 2 -9 17 3 4
533.2 1 9 2 0 4 2 -9 17 4 3
533.3 1 9 2 -1 5 2 -8 17 3 3
533.4 1 9 2 -1 5 2 -9 17 3 3
533.5 1 9 2 -1 5 2 -9 17 3 3
533.6 1 9 2 -1 5 2 -8 17 3 3
533.7 1 9 2 -1 5 1 -9 17 3 3
533.8 1 9 2 0 5 1 -9 17 4 3
533.9 1 9 2 -1 5 2 -8 17 4 3
534 1 9 2 -1 5 2 -8 17 4 3
534.1 1 9 2 -1 4 1 -9 17 4 3
534.2 1 9 2 -1 5 2 -8 16 4 3
534.3 1 9 3 -1 5 2 -8 16 4 3
534.4 1 9 2 -1 5 2 -8 16 3 3
534.5 1 9 2 -1 5 2 -8 16 3 3
534.6 1 9 2 -1 4 1 -8 16 4 3
534.7 1 9 2 -1 5 1 -8 16 4 3
534.8 1 9 2 -1 5 1 -8 16 4 4
534.9 1 9 2 -1 5 1 -8 16 4 3
535 1 9 2 0 5 1 -8 16 4 4
535.1 1 9 2 -1 5 1 -8 16 4 3
535.2 1 8 2 -1 5 1 -8 16 3 3
535.3 1 8 2 -1 5 1 -8 16 3 3
535.4 1 8 2 -1 5 1 -8 16 3 3
535.5 1 9 2 -1 5 1 -8 17 3 3
535.6 1 8 2 0 5 1 -8 17 3 3
535.7 1 9 2 0 5 1 -8 17 3 3
535.8 1 8 2 0 5 1 -8 17 3 3
535.9 1 8 2 0 5 1 -8 17 3 3
536 1 8 2 0 5 2 -8 17 3 2
536.1 1 8 2 -1 5 2 -8 17 3 2
536.2 1 8 2 0 5 2 -8 17 3 2
536.3 1 8 2 0 6 2 -8 16 2 2
536.4 1 8 2 -1 6 2 -8 17 3 2
536.5 1 8 2 -1 6 2 -8 17 2 2
536.6 1 8 2 -1 5 2 -8 17 2 1
536.7 1 9 2 -1 5 2 -8 17 2 2
536.8 1 9 2 -1 5 2 -8 17 2 2
536.9 1 8 2 -1 5 2 -8 17 2 1
537 1 8 2 -1 5 2 -8 17 3 2
537.1 1 9 2 -1 5 2 -8 17 3 2
537.2 1 8 2 -1 5 2 -8 17 3 1
537.3 1 8 2 0 5 2 -8 17 3 1
537.4 1 8 2 -1 6 2 -7 17 3 1
537.5 1 9 2 -1 6 1 -7 17 3 1
537.6 1 9 2 -1 5 1 -7 18 3 0
537.7 1 9 2 -1 5 1 -7 17 3 1
537.8 1 9 2 -1 6 1 -7 17 3 1
537.9 1 9 2 -1 6 1 -7 18 3 1
538 1 8 2 -1 6 1 -7 18 3 1
538.1 1 9 2 -1 6 1 -7 18 3 1
538.2 1 9 2 -1 5 1 -8 18 3 1
538.3 1 9 2 -1 5 1 -8 17 3 1
538.4 1 9 2 -1 5 1 -8 17 3 1
538.5 1 9 2 -2 5 1 -8 17 3 1
538.6 1 9 2 -1 5 1 -8 17 3 1
538.7 1 9 2 -1 5 1 -8 17 3 1
538.8 1 9 2 -1 5 1 -8 17 3 1
538.9 1 9 2 -1 5 1 -8 17 3 1
539 1 9 2 -1 5 1 -8 17 3 1
539.1 1 9 2 -1 5 1 -8 17 3 1
539.2 1 9 2 -1 5 2 -8 17 3 1
539.3 1 9 2 -1 5 1 -8 17 3 1
539.4 1 9 2 -1 6 2 -8 17 3 1
539.5 1 9 2 -1 6 2 -8 17 2 1
539.6 1 9 2 -1 6 2 -8 17 3 1
539.7 1 9 2 -1 5 2 -8 17 3 1
539.8 1 9 2 -1 5 2 -8 17 3 1
539.9 1 9 2 -1 5 2 -8 16 3 1
540 1 9 2 -1 6 2 -8 17 3 1
540.1 1 9 2 -1 6 2 -8 16 4 1
540.2 1 9 2 -1 6 2 -8 16 3 1
540.3 1 9 2 -1 6 2 -8 16 3 1
540.4 1 9 2 -1 6 3 -8 16 3 1
540.5 1 9 2 0 6 3 -8 16 3 1
540.6 1 9 2 0 6 2 -8 16 3 1
540.7 1 9 2 0 6 2 -8 16 3 0
540.8 1 9 2 0 6 2 -8 16 4 1
540.9 1 9 2 0 6 2 -8 16 4 1
541 1 9 2 -1 6 2 -8 17 4 1
541.1 1 9 2 0 6 2 -8 17 4 1
541.2 1 9 2 0 6 3 -8 17 4 1
541.3 1 9 2 0 6 3 -8 17 3 0
541.4 1 9 2 0 6 3 -8 17 3 0
541.5 1 8 2 0 6 3 -8 17 3 0
541.6 1 9 2 0 6 3 -8 17 3 0
541.7 1 9 2 0 6 2 -8 17 3 0
541.8 1 9 2 -1 5 2 -8 16 4 0
541.9 1 9 2 0 6 2 -8 16 4 0
542 1 9 2 0 6 2 -8 17 4 0
542.1 1 9 2 0 6 2 -8 17 4 -1
542.2 1 9 2 0 6 2 -8 17 4 0
542.3 1 9 2 0 6 2 -8 17 4 -1
542.4 1 9 2 0 6 2 -8 17 4 0
542.5 1 9 2 0 6 2 -8 16 4 -1
542.6 1 9 2 0 6 2 -8 17 4 -1
542.7 1 9 2 0 5 2 -8 17 4 -1
542.8 1 9 2 0 5 2 -8 16 4 -1
542.9 1 9 2 0 5 2 -8 17 4 -1
543 1 9 2 0 5 2 -8 17 4 0
543.1 1 9 2 0 5 2 -8 17 4 -1
543.2 1 9 2 0 6 2 -8 17 4 -1
543.3 1 9 2 0 6 2 -8 16 4 -1
543.4 1 9 2 0 6 1 -8 16 4 -1
543.5 1 9 2 0 6 2 -8 16 4 -1
543.6 1 9 2 0 6 2 -8 16 4 -1
543.7 1 9 2 0 6 2 -8 16 4 -1
543.8 1 9 2 0 5 1 -8 16 5 -1
543.9 1 9 2 0 6 1 -8 16 5 -1
544 1 9 2 0 5 1 -8 16 4 -1
544.1 1 9 2 0 6 2 -8 16 4 -2
544.2 1 9 2 0 5 1 -8 17 5 -1
544.3 1 9 2 0 5 2 -8 17 4 -1
544.4 1 9 2 0 5 1 -8 17 4 -1
544.5 1 9 2 0 5 1 -8 16 4 -2
544.6 1 9 2 0 5 1 -8 16 4 -2
544.7 1 9 2 0 5 1 -8 16 4 -2
544.8 1 9 2 0 5 1 -8 16 4 -1
544.9 1 9 2 0 5 1 -8 16 5 -2
545 1 9 3 0 6 1 -8 16 5 -2
545.1 1 9 2 0 6 1 -8 16 5 -2
545.2 1 9 2 0 5 1 -8 16 5 -2
545.3 1 9 2 0 5 1 -8 16 4 -2
545.4 1 9 2 0 5 1 -8 16 4 -2
545.5 1 9 2 0 5 1 -8 16 5 -2
545.6 1 9 2 1 5 1 -8 17 5 -2
545.7 1 9 2 0 5 1 -8 16 4 -2
545.8 1 9 2 0 5 1 -8 16 4 -2
545.9 1 9 2 0 5 1 -8 17 4 -2
546 1 9 2 0 5 1 -8 17 5 -3
546.1 1 9 2 1 5 1 -8 17 5 -3
546.2 1 9 2 1 5 1 -8 17 5 -3
546.3 1 9 2 1 6 2 -8 17 5 -3
546.4 1 9 2 1 6 2 -8 17 4 -4
546.5 1 9 2 1 5 2 -8 16 4 -3
546.6 1 9 2 1 5 2 -8 16 4 -3
546.7 1 9 2 1 5 2 -8 16 4 -3
546.8 1 9 2 1 5 1 -8 16 4 -3
546.9 1 9 2 1 6 2 -8 16 4 -3
547 1 9 2 1 6 2 -8 16 4 -4
547.1 1 9 2 1 6 2 -8 16 4 -3
547.2 1 9 2 1 6 2 -8 16 4 -3
547.3 1 9 2 1 6 2 -8 16 4 -3
547.4 1 9 2 0 6 2 -8 16 4 -4
547.5 1 9 2 0 6 2 -8 16 4 -4
547.6 1 9 2 0 5 2 -8 16 4 -3
547.7 1 9 2 1 6 2 -8 16 3 -3
547.8 1 9 2 1 5 2 -8 16 3 -3
547.9 1 9 2 1 5 2 -8 16 3 -3
548 1 9 2 1 5 2 -8 15 3 -4
548.1 1 9 2 1 5 2 -8 15 3 -4
548.2 1 9 2 1 5 2 -9 15 3 -4
548.3 1 9 2 0 5 2 -9 15 3 -3
548.4 1 9 2 0 5 2 -9 15 3 -3
548.5 1 9 2 1 6 2 -8 15 3 -3
548.6 1 9 2 0 6 2 -8 15 3 -3
548.7 1 9 2 0 5 2 -8 15 3 -4
548.8 1 9 2 0 5 2 -8 15 3 -4
548.9 1 9 2 0 5 2 -8 15 3 -4
549 1 9 2 0 6 2 -9 15 3 -4
549.1 1 9 2 0 5 2 -9 15 3 -4
549.2 1 9 2 0 5 2 -9 15 3 -3
549.3 1 9 2 0 5 2 -9 15 3 -4
549.4 1 9 2 0 5 2 -9 15 3 -4
549.5 1 9 2 0 5 2 -9 15 3 -4
549.6 1 9 2 0 5 2 -9 15 3 -4
549.7 1 9 2 0 5 2 -9 15 4 -4
549.8 1 9 2 0 5 2 -9 15 4 -4
549.9 1 9 2 0 5 1 -8 15 4 -4
550 1 9 2 0 5 1 -8 15 4 -4
550.1 1 9 2 1 5 1 -8 15 4 -4
550.2 1 9 2 0 5 2 -9 15 4 -4
550.3 1 9 2 0 5 2 -9 15 4 -4
550.4 1 9 2 0 5 2 -9 15 4 -4
550.5 1 9 2 0 5 2 -9 15 5 -4
550.6 1 9 2 0 5 3 -9 15 5 -5
550.7 1 9 2 0 5 3 -9 15 5 -4
550.8 1 9 2 0 5 3 -9 15 5 -4
550.9 1 9 2 0 5 3 -9 15 5 -4
551 1 9 2 0 5 3 -9 15 5 -5
551.1 1 9 2 0 5 2 -9 15 4 -5
551.2 1 9 2 0 5 2 -9 15 5 -5
551.3 1 9 2 0 5 3 -9 15 5 -4
551.4 1 9 2 0 5 3 -9 15 5 -4
551.5 1 9 2 0 5 3 -9 15 5 -4
551.6 1 9 2 0 5 3 -9 15 5 -4
551.7 1 9 2 0 5 3 -9 15 5 -4
551.8 1 8 2 0 5 3 -9 15 4 -4
551.9 1 9 1 0 5 2 -9 15 4 -5
552 1 9 2 0 4 2 -9 15 4 -4
552.1 1 9 2 0 4 2 -9 15 5 -4
552.2 1 9 2 0 4 2 -9 15 5 -5
552.3 1 9 2 0 4 2 -9 15 5 -5
552.4 1 9 2 0 4 2 -9 15 5 -5
552.5 1 9 2 0 4 2 -9 15 5 -5
552.6 1 9 2 0 4 2 -10 15 5 -5
552.7 1 9 2 0 4 2 -9 15 4 -5
552.8 1 9 2 0 5 2 -9 15 4 -5
552.9 1 9 2 0 5 2 -9 15 4 -5
553 1 9 2 0 4 2 -9 15 4 -5
553.1 1 9 2 0 4 2 -9 15 4 -5
553.2 1 9 2 0 4 2 -9 15 4 -5
553.3 1 9 2 0 5 2 -9 15 4 -5
553.4 1 9 2 0 4 1 -9 15 4 -5
553.5 1 9 2 0 5 2 -9 15 4 -5
553.6 1 9 2 0 5 2 -9 14 4 -5
553.7 1 9 2 0 4 1 -9 15 4 -5
553.8 1 9 2 0 5 2 -9 14 4 -5
553.9 1 9 2 0 4 2 -9 14 4 -5
554 1 9 2 -1 5 2 -9 14 4 -5
554.1 1 9 2 -1 5 2 -9 14 5 -5
554.2 1 9 2 0 5 2 -9 14 5 -4
554.3 1 9 2 -1 5 2 -9 14 5 -5
554.4 1 9 2 -1 5 2 -9 15 5 -4
554.5 1 9 2 -1 5 2 -9 15 5 -5
554.6 1 9 2 0 5 1 -9 14 5 -4
554.7 1 9 2 0 5 1 -9 15 5 -5
554.8 1 9 2 0 5 2 -9 15 5 -5
554.9 1 8 2 0 5 2 -9 15 5 -5
555 1 8 2 0 5 2 -9 15 5 -5
555.1 1 9 2 -1 5 2 -9 15 4 -5
555.2 1 8 2 -1 4 2 -9 15 4 -5
555.3 1 8 2 -1 4 1 -9 15 4 -5
555.4 1 9 2 -1 4 2 -9 15 5 -6
555.5 1 9 2 -1 4 2 -9 15 4 -5
555.6 1 9 2 -1 5 2 -9 15 4 -5
555.7 1 9 2 -1 4 2 -9 15 4 -6
555.8 1 9 2 -1 5 2 -9 15 4 -6
555.9 1 9 2 -1 4 2 -9 15 4 -6
556 1 9 2 -1 5 2 -9 15 4 -6
556.1 1 9 2 -1 4 2 -9 15 4 -5
556.2 1 9 2 -1 5 2 -9 15 4 -5
556.3 1 9 2 -1 4 2 -9 14 4 -5
556.4 1 9 2 -1 4 2 -9 14 4 -5
556.5 1 9 2 -1 5 2 -9 15 4 -6
556.6 1 9 2 0 5 2 -9 15 4 -6
556.7 1 9 2 -1 5 2 -9 15 4 -6
556.8 1 9 2 0 5 2 -9 15 4 -6
556.9 1 9 2 0 5 2 -9 15 4 -6
557 1 9 2 0 5 2 -9 15 4 -5
557.1 1 9 2 -1 5 2 -9 15 4 -5
557.2 1 9 2 -1 5 2 -9 15 4 -5
557.3 1 9 2 -1 5 2 -9 15 4 -6
557.4 1 9 2 -1 5 2 -9 15 4 -5
557.5 1 9 2 -1 5 2 -9 16 4 -5
557.6 1 9 2 -1 5 2 -9 16 4 -6
557.7 1 9 2 -1 4 2 -9 16 5 -5
557.8 1 9 2 0 4 1 -9 16 4 -5
557.9 1 9 2 0 4 1 -9 16 4 -5
558 1 9 2 0 4 1 -10 16 4 -5
558.1 1 9 2 0 4 1 -10 16 4 -5
558.2 1 9 2 -1 4 1 -9 16 4 -5
558.3 1 9 2 0 4 1 -10 16 4 -5
558.4 1 9 2 -1 4 1 -9 16 4 -5
558.5 1 9 2 0 5 2 -9 16 4 -5
558.6 1 9 2 -1 5 2 -9 16 4 -5
558.7 1 9 2 -1 4 2 -9 16 4 -5
558.8 1 9 2 -1 5 2 -9 16 5 -5
558.9 1 9 2 -1 5 2 -9 16 5 -6
559 1 9 2 -1 5 2 -9 16 5 -6
559.1 1 9 2 0 5 2 -9 16 5 -6
559.2 1 9 2 -1 5 2 -9 16 5 -5
559.3 1 9 2 -1 5 2 -9 16 5 -5
559.4 1 9 2 -1 5 2 -9 16 5 -5
559.5 1 9 2 0 5 2 -9 16 5 -5
559.6 1 9 2 0 5 2 -9 16 5 -5
559.7 1 9 2 0 5 2 -9 16 5 -5
559.8 1 9 2 0 5 1 -9 16 5 -5
559.9 1 9 2 -1 5 2 -9 16 5 -5
560 1 9 2 -1 5 1 -9 16 5 -5
560.1 1 9 2 -1 5 2 -9 16 4 -5
560.2 1 9 2 -1 5 2 -9 16 5 -5
560.3 1 9 2 -1 5 2 -9 16 5 -5
560.4 1 9 2 -1 5 2 -9 16 5 -5
560.5 1 9 2 -1 5 2 -9 16 5 -5
560.6 1 9 2 -1 5 2 -9 16 5 -5
560.7 1 9 2 0 5 2 -9 16 5 -5
560.8 1 9 2 0 5 2 -9 16 5 -5
560.9 1 9 2 0 5 2 -9 16 5 -5
561 1 9 2 0 5 1 -9 16 5 -4
561.1 1 9 2 0 5 2 -9 16 5 -5
561.2 1 9 2 0 4 1 -9 16 5 -5
561.3 1 9 2 0 5 2 -9 16 4 -5
561.4 1 9 2 0 5 2 -9 16 5 -5
561.5 1 9 2 0 5 2 -9 15 5 -5
561.6 1 9 2 0 5 2 -9 16 5 -5
561.7 1 9 2 0 5 2 -9 16 5 -5
561.8 1 9 2 0 5 2 -9 16 5 -6
561.9 1 9 2 0 5 2 -9 16 5 -6
562 1 9 2 0 5 2 -9 16 5 -6
562.1 1 9 2 -1 5 2 -9 16 5 -6
562.2 1 9 2 0 5 1 -9 16 5 -5
562.3 1 9 2 -1 5 2 -9 16 5 -6
562.4 1 9 2 0 5 2 -9 16 5 -6
562.5 1 9 2 0 5 2 -9 16 5 -6
562.6 1 9 2 0 5 2 -9 16 5 -6
562.7 1 9 2 -1 4 2 -9 17 5 -6
562.8 1 9 2 -1 4 2 -9 17 5 -6
562.9 1 9 2 0 4 2 -10 17 5 -6
563 1 9 2 0 4 2 -10 16 5 -6
563.1 1 9 2 0 4 2 -9 16 5 -7
563.2 1 8 2 0 4 2 -10 16 5 -6
563.3 1 9 2 0 4 2 -10 16 5 -6
563.4 1 9 2 0 4 2 -10 17 5 -6
563.5 1 9 2 0 4 2 -9 16 5 -6
563.6 1 9 2 0 4 2 -9 16 5 -6
563.7 1 9 2 0 5 2 -10 16 5 -6
563.8 1 9 2 -1 5 2 -9 16 5 -6
563.9 1 9 2 -1 5 2 -9 16 5 -6
564 1 9 2 -1 5 2 -9 16 5 -6
564.1 1 9 2 -1 5 2 -9 17 5 -5
564.2 1 9 2 -1 5 2 -9 16 4 -5
564.3 1 9 2 -1 5 2 -9 16 5 -5
564.4 1 9 2 -1 5 2 -9 16 5 -6
564.5 1 9 2 0 5 2 -9 16 5 -6
564.6 1 9 2 0 5 2 -10 16 4 -6
564.7 1 9 2 0 5 2 -9 17 4 -6
564.8 1 9 2 0 5 2 -9 17 5 -6
564.9 1 9 2 0 5 3 -9 17 5 -5
565 1 9 2 0 4 2 -9 17 4 -5
565.1 1 8 2 0 4 2 -10 17 4 -5
565.2 1 9 2 -1 4 2 -10 17 4 -5
565.3 1 9 2 -1 4 2 -9 17 4 -5
565.4 1 9 2 -1 4 2 -10 17 4 -5
565.5 1 9 2 -1 4 2 -10 17 5 -5
565.6 1 8 2 -1 4 2 -10 17 4 -4
565.7 1 8 2 -1 4 2 -10 17 4 -5
565.8 1 8 2 -1 4 2 -9 17 4 -5
565.9 1 9 2 -1 4 2 -10 17 4 -6
566 1 8 2 -1 4 2 -10 17 4 -6
566.1 1 8 1 -1 4 2 -10 17 4 -6
566.2 1 9 1 -1 4 2 -10 17 4 -6
566.3 1 9 2 -1 4 2 -10 17 4 -6
566.4 1 9 2 -1 4 2 -10 18 4 -6
566.5 1 9 2 -1 4 2 -10 18 5 -5
566.6 1 9 2 -1 4 2 -10 18 5 -5
566.7 1 9 2 -1 4 2 -10 17 5 -5
566.8 1 9 2 -1 4 2 -10 17 5 -5
566.9 1 9 2 -1 4 2 -10 17 5 -5
567 1 9 2 -1 4 2 -10 17 5 -6
567.1 1 9 2 -1 4 2 -10 17 4 -5
567.2 1 9 2 0 4 2 -10 17 4 -5
567.3 1 9 2 0 4 2 -10 17 4 -5
567.4 1 9 2 -1 4 2 -10 17 4 -5
567.5 1 9 2 -1 4 2 -10 17 4 -5
567.6 1 8 2 -1 4 2 -10 17 4 -6
567.7 1 8 2 -1 4 2 -9 17 4 -6
567.8 1 9 2 -1 4 2 -9 17 4 -5
567.9 1 8 1 -1 4 2 -9 18 4 -5
568 1 8 1 -1 4 2 -10 17 4 -5
568.1 1 8 1 -1 4 2 -10 17 4 -5
568.2 1 8 1 -1 4 1 -9 17 4 -5
568.3 1 9 1 -1 4 2 -9 18 4 -5
568.4 1 9 1 -1 4 1 -9 17 4 -5
568.5 1 9 2 -1 4 2 -9 17 4 -5
568.6 1 9 2 -1 4 1 -9 17 4 -5
568.7 1 9 2 -1 4 1 -9 17 4 -5
568.8 1 9 2 0 4 1 -9 17 5 -4
568.9 1 9 2 0 5 1 -9 17 5 -4
569 1 9 2 0 4 1 -9 17 5 -4
569.1 1 9 2 0 4 1 -9 17 4 -5
569.2 1 9 1 -1 4 1 -9 17 4 -4
569.3 1 9 2 0 4 1 -9 17 4 -4
569.4 1 9 2 -1 4 1 -9 17 4 -4
569.5 1 9 2 0 4 1 -9 17 4 -4
569.6 1 9 2 -1 4 1 -9 17 4 -4
569.7 1 9 2 -1 4 2 -9 17 4 -4
569.8 1 9 2 -1 4 2 -9 17 5 -4
569.9 1 9 2 -1 4 2 -9 17 5 -4
570 1 9 1 -1 5 2 -9 17 5 -4
570.1 1 9 1 -1 4 1 -9 16 5 -4
570.2 1 9 1 -1 4 2 -9 16 5 -4
570.3 1 9 1 -1 4 2 -9 16 5 -4
570.4 1 9 1 -1 5 2 -9 16 5 -4
570.5 1 9 1 -1 5 1 -9 17 5 -4
570.6 1 9 1 -1 4 1 -9 17 5 -3
570.7 1 9 1 -1 4 2 -9 17 5 -4
570.8 1 8 1 -1 4 1 -9 17 5 -4
570.9 1 9 1 -1 5 2 -9 17 5 -4
571 1 9 1 -1 4 2 -9 17 5 -4
571.1 1 9 1 -1 5 2 -9 17 5 -4
571.2 1 8 1 -1 5 2 -9 17 5 -4
571.3 1 8 1 -1 5 2 -9 17 5 -4
571.4 1 8 1 -1 4 2 -9 17 5 -3
571.5 1 8 1 -1 5 2 -9 17 5 -3
571.6 1 8 1 -1 5 2 -9 17 5 -3
571.7 1 8 1 -1 4 2 -9 17 5 -3
571.8 1 8 1 -1 5 2 -9 17 5 -3
571.9 1 8 1 -1 5 2 -9 17 5 -3
572 1 8 1 -1 5 2 -9 18 5 -3
572.1 1 8 1 -1 5 2 -9 18 5 -3
572.2 1 8 1 0 5 2 -9 18 5 -3
572.3 1 8 1 0 5 3 -9 18 5 -3
572.4 1 8 1 0 5 2 -9 18 5 -3
572.5 1 8 1 -1 5 2 -9 18 5 -3
572.6 1 9 1 -1 5 2 -9 18 5 -3
572.7 1 8 1 -1 5 2 -9 18 5 -3
572.8 1 8 1 -1 5 2 -9 18 5 -3
572.9 1 8 1 -1 5 2 -9 17 5 -3
573 1 8 1 -1 5 2 -9 17 5 -3
573.1 1 9 1 -1 5 2 -9 17 6 -2
573.2 1 8 1 -1 5 2 -9 17 6 -3
573.3 1 8 1 -1 5 2 -9 17 6 -2
573.4 1 9 1 -1 4 2 -9 18 6 -2
573.5 1 9 1 -1 5 1 -9 18 5 -2
573.6 1 9 1 -1 5 1 -9 18 5 -2
573.7 1 9 1 -1 5 1 -9 18 5 -2
573.8 1 8 1 -1 5 1 -9 18 6 -2
573.9 1 8 1 -1 5 1 -9 18 6 -2
574 1 9 1 -1 5 1 -9 18 5 -2
574.1 1 8 1 -1 5 1 -9 18 5 -2
574.2 1 9 1 -1 5 2 -9 18 5 -2
574.3 1 8 1 -1 5 2 -9 18 5 -2
574.4 1 8 1 -1 6 2 -9 18 5 -2
574.5 1 8 1 -1 6 2 -9 18 5 -2
574.6 1 8 1 -1 6 2 -9 18 5 -3
574.7 1 8 1 -1 5 1 -9 18 5 -3
574.8 1 8 1 -1 5 1 -9 18 5 -2
574.9 1 8 1 -1 5 2 -9 18 5 -3
575 1 8 1 -1 5 1 -9 17 5 -3
575.1 1 8 1 -1 5 1 -9 18 5 -3
575.2 1 8 1 -1 5 2 -9 18 5 -3
575.3 1 8 1 -1 5 1 -9 18 4 -2
575.4 1 8 1 -1 5 2 -9 18 4 -2
575.5 1 8 1 -1 5 2 -9 18 4 -2
575.6 1 8 2 -1 5 2 -9 18 4 -2
575.7 1 8 1 -1 5 2 -9 18 4 -2
575.8 1 8 2 -1 5 2 -9 18 5 -2
575.9 1 8 2 -1 5 2 -9 18 4 -3
576 1 8 1 -1 5 2 -9 19 4 -2
576.1 1 8 1 -1 5 2 -8 19 4 -3
576.2 1 8 1 -1 6 2 -8 19 4 -3
576.3 1 8 1 -1 6 2 -8 18 4 -3
576.4 1 8 1 -1 6 2 -8 19 4 -3
576.5 1 8 2 -1 6 2 -8 19 4 -2
576.6 1 8 1 -1 6 2 -8 19 4 -2
576.7 1 8 1 -1 6 2 -8 19 4 -3
576.8 1 8 1 -1 6 2 -8 19 4 -3
576.9 1 8 1 -1 6 2 -8 19 4 -3
577 1 8 1 -1 6 2 -8 18 4 -3
577.1 1 8 1 -1 6 2 -8 18 4 -3
577.2 1 8 1 -1 6 2 -8 18 4 -2
577.3 1 8 1 -1 6 2 -8 19 5 -2
577.4 1 8 1 -1 6 2 -8 19 5 -3
577.5 1 8 2 -1 6 2 -8 19 5 -3
577.6 1 8 2 -1 6 1 -8 19 5 -2
577.7 1 8 2 -1 6 2 -8 19 5 -2
577.8 1 8 2 0 5 2 -9 19 5 -2
577.9 1 8 2 -1 5 1 -8 19 5 -2
578 1 8 2 0 5 2 -9 19 5 -3
578.1 1 8 2 0 6 2 -8 19 5 -2
578.2 1 8 2 0 5 2 -9 19 5 -2
578.3 1 8 2 0 5 1 -9 19 5 -2
578.4 1 8 2 0 5 2 -9 19 5 -2
578.5 1 8 1 1 6 2 -9 19 5 -3
578.6 1 8 1 1 5 2 -9 19 5 -3
578.7 1 8 2 1 5 2 -9 19 5 -2
578.8 1 8 2 0 6 2 -9 19 5 -2
578.9 1 8 2 0 5 2 -9 19 4 -2
579 1 8 1 0 5 2 -9 18 4 -2
579.1 1 8 1 0 5 2 -9 18 4 -2
579.2 1 8 1 0 6 2 -8 18 4 -2
579.3 1 8 1 0 6 3 -9 18 4 -2
579.4 1 8 1 0 6 2 -9 19 4 -2
579.5 1 8 1 0 6 2 -9 19 4 -2
579.6 1 8 2 0 5 2 -9 18 4 -1
579.7 1 8 2 0 5 2 -9 18 4 -2
579.8 1 8 1 0 5 2 -9 18 4 -2
579.9 1 8 1 -1 5 2 -9 18 4 -2
580 1 9 1 -1 5 2 -9 18 4 -2
580.1 1 8 2 -1 5 2 -9 18 4 -2
580.2 1 9 2 0 5 2 -9 19 4 -1
580.3 1 9 2 0 5 2 -9 19 4 -1
580.4 1 9 2 0 5 2 -9 18 4 -2
580.5 1 9 2 0 5 2 -9 19 4 -1
580.6 1 9 2 0 6 2 -8 19 4 -1
580.7 1 8 2 0 5 2 -9 18 4 -1
580.8 1 8 2 0 5 2 -8 18 4 -1
580.9 1 8 2 0 5 3 -9 18 4 -2
581 1 8 1 0 5 2 -9 18 4 -1
581.1 1 8 1 -1 5 2 -9 18 3 -1
581.2 1 9 1 -1 5 2 -9 18 3 -1
581.3 1 9 1 -1 5 2 -8 18 3 -1
581.4 1 8 1 0 5 2 -9 18 3 0
581.5 1 8 1 -1 6 2 -8 18 3 -1
581.6 1 8 1 0 5 2 -8 18 3 0
581.7 1 8 1 0 5 2 -9 18 3 -1
581.8 1 9 1 -1 5 2 -9 18 4 0
581.9 1 9 1 0 5 2 -9 18 4 0
582 1 9 1 0 5 2 -9 18 3 -1
582.1 1 9 1 -1 5 2 -9 19 3 0
582.2 1 9 1 0 5 2 -9 18 3 -1
582.3 1 9 1 -1 5 2 -9 18 3 0
582.4 1 8 1 -1 5 2 -9 18 3 0
582.5 1 9 1 0 5 3 -9 18 3 0
582.6 1 9 1 -1 5 2 -9 18 4 -1
582.7 1 9 1 -1 5 2 -9 18 4 0
582.8 1 9 1 0 5 3 -9 18 4 -1
582.9 1 9 1 0 5 2 -9 18 4 -1
583 1 9 1 0 5 2 -9 18 4 -1
583.1 1 9 1 0 6 3 -9 18 4 -1
583.2 1 9 1 0 5 2 -9 18 4 -1
583.3 1 9 1 0 5 2 -9 18 4 -1
583.4 1 9 2 0 5 2 -9 18 4 -1
583.5 1 9 2 0 5 2 -9 18 4 -1
583.6 1 9 2 0 5 2 -9 18 4 -1
583.7 1 9 2 0 5 2 -9 18 4 -2
583.8 1 9 2 0 5 2 -9 18 4 -1
583.9 1 9 1 0 5 2 -9 18 4 -1
584 1 9 2 0 5 2 -9 18 4 -1
584.1 1 9 2 0 5 3 -9 18 4 -2
584.2 1 8 1 0 5 3 -9 18 4 -1
584.3 1 8 1 1 5 3 -9 18 4 -1
584.4 1 9 2 0 5 3 -9 18 4 -1
584.5 1 9 2 0 5 3 -9 18 4 -1
584.6 1 9 2 0 5 3 -9 18 4 -1
584.7 1 9 2 0 5 2 -9 18 4 -1
584.8 1 9 1 1 4 2 -9 18 4 -1
584.9 1 9 2 0 4 2 -9 18 4 -2
585 1 9 1 1 4 2 -9 18 4 -2
585.1 1 9 2 1 5 2 -9 18 4 -2
585.2 1 9 2 1 5 2 -9 18 4 -2
585.3 1 9 1 1 5 2 -9 18 5 -2
585.4 1 9 1 0 4 3 -9 18 5 -2
585.5 1 9 2 1 4 3 -9 18 4 -2
585.6 1 9 1 0 4 3 -10 19 4 -2
585.7 1 9 2 0 4 3 -10 19 4 -2
585.8 1 9 2 1 4 3 -10 19 4 -2
585.9 1 8 2 1 4 3 -9 19 4 -2
586 1 9 2 1 4 3 -9 19 4 -2
586.1 1 8 2 1 4 2 -10 18 4 -3
586.2 1 8 1 1 4 2 -9 18 4 -2
586.3 1 8 2 1 4 2 -9 18 4 -3
586.4 1 9 2 1 4 2 -9 18 4 -3
586.5 1 8 2 1 4 2 -9 18 4 -2
586.6 1 9 2 1 4 2 -9 18 4 -2
586.7 1 9 2 1 4 2 -9 18 4 -3
586.8 1 9 2 1 4 2 -9 18 4 -2
586.9 1 9 2 0 4 2 -9 18 4 -2
587 1 9 2 1 4 2 -9 18 4 -2
587.1 1 9 2 0 4 2 -10 18 4 -1
587.2 1 8 2 0 4 3 -9 18 4 -2
587.3 1 8 2 0 4 2 -10 18 4 -2
587.4 1 8 2 0 4 2 -9 18 3 -2
587.5 1 9 2 0 4 2 -9 18 3 -2
587.6 1 9 2 0 3 2 -9 18 3 -3
587.7 1 9 2 0 4 2 -9 18 4 -3
587.8 1 9 2 0 4 2 -9 18 4 -2
587.9 1 9 2 0 4 2 -10 18 4 -3
588 1 9 2 0 4 2 -10 18 4 -3
588.1 1 9 2 0 4 2 -10 18 4 -3
588.2 1 9 2 0 4 2 -10 18 4 -2
588.3 1 9 1 0 4 2 -9 18 4 -2
588.4 1 9 1 0 4 2 -10 18 4 -2
588.5 1 8 1 0 4 2 -10 18 4 -2
588.6 1 8 1 0 4 2 -10 18 4 -2
588.7 1 9 2 0 4 3 -10 18 3 -2
588.8 1 9 1 0 4 3 -10 18 3 -2
588.9 1 8 1 0 4 3 -10 18 3 -2
589 1 9 1 0 4 3 -10 18 3 -2
589.1 1 8 1 0 4 3 -10 18 3 -3
589.2 1 8 1 0 4 3 -10 18 4 -3
589.3 1 9 1 0 4 3 -10 18 4 -3
589.4 1 9 1 0 4 3 -10 18 4 -3
589.5 1 9 1 0 4 3 -10 18 3 -2
589.6 1 9 1 1 4 3 -10 18 4 -3
589.7 1 9 2 0 4 3 -10 18 3 -2
589.8 1 9 2 0 4 3 -10 18 4 -2
589.9 1 9 2 0 4 3 -10 18 3 -2
590 1 9 2 0 4 3 -10 18 3 -2
590.1 1 9 1 0 4 3 -10 18 4 -2
590.2 1 9 1 0 4 3 -10 18 4 -2
590.3 1 9 1 0 4 3 -10 18 4 -2
590.4 1 9 1 0 4 3 -10 18 4 -2
590.5 1 9 2 0 5 3 -9 17 4 -2
590.6 1 9 2 0 5 3 -9 17 4 -2
590.7 1 8 1 0 5 3 -9 17 4 -2
590.8 1 8 1 0 5 3 -9 17 3 -1
590.9 1 9 1 0 5 3 -9 17 3 -1
591 1 9 1 0 4 3 -10 17 3 -2
591.1 1 8 1 0 5 3 -9 17 4 -2
591.2 1 9 1 1 5 3 -9 17 4 -2
591.3 1 9 1 0 5 3 -9 17 4 -2
591.4 1 9 1 1 5 4 -9 17 4 -2
591.5 1 9 1 1 4 3 -10 17 3 -2
591.6 1 9 2 0 5 4 -9 17 3 -2
591.7 1 9 2 0 4 3 -10 17 3 -2
591.8 1 9 2 0 5 3 -10 17 3 -2
591.9 1 9 2 0 4 3 -10 17 3 -2
592 1 9 2 0 5 4 -9 17 3 -2
592.1 1 9 2 1 5 4 -9 17 3 -2
592.2 1 9 2 0 5 3 -10 16 3 -2
592.3 1 9 2 0 5 4 -9 16 3 -2
592.4 1 9 2 0 5 4 -9 16 3 -2
592.5 1 9 2 0 5 3 -9 16 3 -2
592.6 1 9 2 0 5 3 -9 16 3 -2
592.7 1 9 2 0 5 3 -9 16 3 -2
592.8 1 9 2 0 5 4 -9 16 3 -2
592.9 1 9 2 0 5 3 -9 16 3 -3
593 1 9 2 0 4 3 -9 16 3 -2
593.1 1 9 2 0 4 3 -9 16 3 -3
593.2 1 9 2 0 5 3 -9 16 3 -3
593.3 1 8 2 0 5 3 -9 16 4 -3
593.4 1 9 2 0 4 3 -9 16 4 -3
593.5 1 9 2 0 5 4 -9 16 3 -3
593.6 1 9 2 0 4 3 -10 16 4 -3
593.7 1 9 2 0 5 3 -9 16 3 -3
593.8 1 9 1 0 4 3 -10 16 3 -3
593.9 1 9 1 0 4 3 -10 16 3 -3
594 1 8 1 0 5 3 -9 16 3 -3
594.1 1 9 2 0 4 3 -10 16 3 -3
594.2 1 8 2 0 4 3 -9 16 4 -3
594.3 1 9 1 0 5 3 -10 16 4 -3
594.4 1 9 1 0 4 3 -10 16 4 -3
594.5 1 9 1 0 4 3 -10 17 4 -3
594.6 1 9 1 0 4 3 -10 17 4 -3
594.7 1 9 1 0 4 4 -10 17 4 -3
594.8 1 9 2 0 4 3 -10 17 4 -3
594.9 1 9 1 0 4 3 -10 17 3 -3
595 1 9 2 0 4 3 -10 17 3 -3
595.1 1 9 1 0 4 3 -10 17 3 -3
595.2 1 8 1 0 4 3 -10 17 3 -3
595.3 1 9 2 0 4 3 -10 17 3 -4
595.4 1 9 2 0 4 3 -10 17 3 -3
595.5 1 9 2 0 4 3 -10 17 3 -3
595.6 1 9 2 0 4 3 -10 17 3 -4
595.7 1 9 2 0 4 3 -10 17 4 -4
595.8 1 9 2 0 4 3 -10 17 4 -4
595.9 1 9 2 0 4 3 -10 17 4 -4
596 1 9 2 0 4 3 -10 16 4 -4
596.1 1 9 2 0 3 3 -10 17 4 -3
596.2 1 9 2 0 4 3 -10 17 4 -4
596.3 1 9 2 0 4 3 -10 17 4 -4
596.4 1 9 2 0 4 3 -10 17 4 -4
596.5 1 9 2 0 4 3 -10 17 4 -4
596.6 1 9 2 0 3 3 -10 17 4 -4
596.7 1 8 2 0 4 3 -10 17 4 -4
596.8 1 8 2 0 4 3 -10 17 4 -4
596.9 1 9 2 0 4 3 -10 17 4 -4
597 1 8 2 0 4 4 -10 17 4 -4
597.1 1 9 1 0 4 4 -10 17 4 -4
597.2 1 9 2 0 4 4 -10 17 4 -4
597.3 1 9 2 0 4 4 -10 17 4 -4
597.4 1 8 2 0 4 4 -10 17 4 -4
597.5 1 8 2 0 4 4 -10 18 4 -3
597.6 1 9 2 -1 4 4 -10 17 4 -4
597.7 1 8 2 -1 4 4 -10 17 4 -3
597.8 1 8 2 -1 4 4 -10 17 4 -3
597.9 1 8 2 -1 4 4 -10 17 4 -3
598 1 8 1 0 4 4 -10 17 4 -3
598.1 1 9 2 -1 5 4 -9 17 4 -3
598.2 1 8 1 0 4 3 -10 17 4 -3
598.3 1 8 2 0 5 4 -10 17 4 -3
598.4 1 8 2 0 4 3 -10 17 4 -4
598.5 1 8 2 -1 4 4 -10 16 4 -3
598.6 1 8 2 -1 4 4 -10 16 4 -4
598.7 1 8 2 -1 4 4 -10 17 4 -3
598.8 1 8 2 -1 5 4 -9 17 4 -3
598.9 1 8 2 -1 4 4 -10 17 4 -3
599 1 8 1 -1 4 4 -10 17 4 -3
599.1 1 8 1 -1 5 4 -10 17 4 -4
599.2 1 8 1 -1 5 4 -10 17 4 -3
599.3 1 8 1 -2 5 4 -10 17 4 -3
599.4 1 8 1 -1 5 4 -9 17 4 -3
599.5 1 8 1 -2 5 4 -10 16 4 -2
599.6 1 8 1 -2 5 4 -9 17 4 -3
599.7 1 8 1 -2 5 4 -10 17 4 -2
599.8 1 8 1 -2 5 4 -9 17 4 -2
599.9 1 8 1 -2 4 4 -10 17 4 -3
600 1 8 1 -2 5 4 -10 17 4 -3
600.1 1 8 1 -2 4 4 -10 17 4 -3
600.2 1 8 2 -2 4 4 -10 17 4 -3
600.3 1 8 1 -1 4 4 -10 17 4 -3
600.4 1 8 1 -1 4 4 -10 17 3 -3
600.5 1 8 1 -1 4 4 -10 17 4 -3
600.6 1 8 1 -1 4 4 -10 17 4 -3
600.7 1 8 1 -1 4 4 -10 17 4 -3
600.8 1 8 1 -1 5 4 -10 17 4 -2
600.9 1 8 1 -1 4 4 -10 17 4 -2
601 1 8 1 -1 4 3 -10 17 4 -2
601.1 1 8 1 -2 4 4 -9 17 4 -2
601.2 1 8 1 -1 4 4 -10 17 4 -2
601.3 1 8 1 -2 4 4 -10 17 4 -2
601.4 1 8 1 -2 4 4 -10 17 4 -2
601.5 1 8 1 -2 4 3 -10 17 4 -2
601.6 1 8 1 -2 4 3 -10 18 4 -2
601.7 1 8 1 -1 4 3 -10 18 4 -2
601.8 1 8 1 -1 4 3 -10 18 4 -2
601.9 1 8 1 -1 4 3 -9 18 4 -2
602 1 8 1 -1 4 3 -9 18 4 -1
602.1 1 8 1 -1 4 3 -9 18 4 -1
602.2 1 8 1 -1 4 3 -10 18 5 -2
602.3 1 8 1 -1 4 3 -9 18 4 -1
602.4 1 8 1 -2 4 3 -10 18 4 -1
602.5 1 8 1 -2 4 3 -9 18 4 -2
602.6 1 8 1 -1 4 3 -10 18 5 -2
602.7 1 8 1 -1 4 3 -10 18 5 -1
602.8 1 8 1 -2 4 3 -10 18 5 -2
602.9 1 8 1 -1 4 3 -10 18 5 -2
603 1 8 1 -1 4 3 -10 18 5 -2
603.1 1 8 1 -1 4 3 -10 19 5 -2
603.2 1 8 1 -2 4 3 -10 19 5 -2
603.3 1 8 1 -2 4 3 -10 19 5 -2
603.4 1 8 2 -1 4 3 -10 19 5 -2
603.5 1 8 1 -1 4 3 -10 19 5 -1
603.6 1 8 1 -1 4 3 -10 18 5 -2
603.7 1 8 1 -1 4 3 -10 18 5 -2
603.8 1 8 1 -1 4 3 -10 18 6 -2
603.9 1 8 1 -1 4 3 -10 18 6 -2
604 1 8 1 -1 4 3 -10 18 6 -1
604.1 1 8 1 -1 4 3 -10 18 6 -1
604.2 1 8 1 -1 4 3 -10 18 5 -1
604.3 1 8 1 -1 4 3 -10 18 5 -1
604.4 1 8 1 -1 4 3 -10 18 5 -2
604.5 1 8 1 -1 4 3 -10 18 5 -1
604.6 1 8 1 -1 4 3 -10 18 5 -1
604.7 1 8 1 -1 4 3 -10 18 5 -2
604.8 1 8 1 -1 4 3 -10 18 5 -1
604.9 1 8 1 -1 4 3 -10 18 5 -1
605 1 8 1 0 4 3 -10 18 5 -1
605.1 1 8 1 -1 4 3 -10 18 5 -2
605.2 1 9 1 0 4 3 -10 18 6 -1
605.3 1 8 1 0 4 3 -9 18 6 -1
605.4 1 9 2 0 4 3 -10 18 6 -1
605.5 1 9 2 -1 4 2 -10 18 6 -2
605.6 1 9 2 -1 4 3 -10 18 6 -2
605.7 1 8 2 -1 3 2 -10 18 6 -2
605.8 1 8 2 -1 4 3 -10 18 6 -2
605.9 1 8 2 -1 4 3 -10 18 6 -2
606 1 8 2 -1 3 3 -10 18 6 -1
606.1 1 8 2 -1 4 3 -10 17 6 -1
606.2 1 8 1 0 4 3 -10 17 6 -2
606.3 1 8 1 0 4 3 -10 17 6 -1
606.4 1 8 1 0 4 3 -10 17 6 -1
606.5 1 8 1 -1 4 3 -10 17 6 -1
606.6 1 9 1 -1 4 3 -10 17 6 -1
606.7 1 8 2 -1 4 3 -10 17 6 -1
606.8 1 8 1 0 4 3 -10 17 6 -1
606.9 1 8 2 0 4 3 -10 17 6 -1
607 1 9 1 0 4 3 -10 17 6 -1
607.1 1 9 1 0 4 3 -10 17 6 -1
607.2 1 9 1 0 4 3 -10 18 5 -1
607.3 1 8 1 0 4 3 -10 18 6 -1
607.4 1 9 1 0 4 3 -10 18 6 0
607.5 1 9 1 -1 4 3 -10 18 6 0
607.6 1 9 1 -1 4 3 -10 17 5 0
607.7 1 8 2 -1 4 4 -10 17 6 0
607.8 1 8 2 -1 4 3 -10 17 5 0
607.9 1 8 2 -1 3 3 -10 17 5 0
608 1 8 2 0 4 4 -10 17 5 1
608.1 1 8 2 0 4 4 -10 17 5 1
608.2 1 8 2 0 4 4 -10 17 5 1
608.3 1 8 2 -1 4 3 -10 17 5 0
608.4 1 8 2 -1 3 3 -10 18 5 0
608.5 1 8 2 0 4 3 -10 17 5 0
608.6 1 9 2 0 4 3 -10 17 5 0
608.7 1 9 2 0 4 3 -10 17 5 0
608.8 1 9 2 0 3 3 -10 17 5 0
608.9 1 8 2 0 4 3 -10 17 5 0
609 1 9 2 0 4 3 -10 17 5 0
609.1 1 9 2 0 4 3 -10 17 5 0
609.2 1 8 1 0 4 3 -10 17 5 0
609.3 1 9 2 0 4 3 -10 17 5 0
609.4 1 8 1 0 4 3 -10 17 5 0
609.5 1 9 2 0 4 3 -10 17 4 0
609.6 1 9 2 0 4 3 -10 17 5 0
609.7 1 9 2 0 4 3 -10 17 5 0
609.8 1 9 2 -1 4 3 -10 17 5 0
609.9 1 9 1 0 4 3 -10 17 5 0
610 1 9 1 0 4 3 -10 17 5 0
610.1 1 9 1 0 4 3 -10 17 5 0
610.2 1 9 1 0 3 3 -10 17 5 0
610.3 1 8 1 0 4 3 -10 17 5 -1
610.4 1 9 1 0 4 3 -10 17 5 -1
610.5 1 9 1 0 3 3 -10 17 5 -1
610.6 1 9 1 0 3 3 -10 17 5 -1
610.7 1 9 1 0 3 3 -10 17 5 -1
610.8 1 9 1 0 3 3 -10 17 4 -1
610.9 1 9 1 0 3 3 -10 17 5 -1
611 1 9 2 0 3 4 -10 17 4 -1
611.1 1 8 2 0 3 3 -10 17 4 -2
611.2 1 9 2 0 3 3 -10 17 4 -2
611.3 1 9 1 0 4 3 -10 17 4 -2
611.4 1 9 1 0 4 3 -10 17 4 -2
611.5 1 9 1 0 4 3 -10 17 4 -2
611.6 1 9 2 0 4 3 -10 17 4 -2
611.7 1 9 2 0 4 3 -10 17 4 -2
611.8 1 9 2 -1 4 3 -10 17 4 -2
611.9 1 9 2 0 4 4 -10 17 4 -2
612 1 9 2 0 4 4 -10 17 4 -2
612.1 1 9 2 0 4 3 -10 17 4 -2
612.2 1 9 1 0 3 3 -10 17 4 -2
612.3 1 9 2 0 4 3 -10 18 4 -2
612.4 1 8 2 0 4 3 -10 17 4 -2
612.5 1 9 2 0 4 3 -10 17 4 -2
612.6 1 9 2 0 4 3 -10 17 4 -2
612.7 1 8 2 0 4 4 -10 17 5 -2
612.8 1 9 2 0 4 3 -10 17 4 -2
612.9 1 9 2 0 4 3 -10 17 4 -2
613 1 9 2 0 4 3 -10 17 4 -2
613.1 1 9 1 0 4 4 -10 17 4 -2
613.2 1 9 2 0 4 4 -10 17 4 -2
613.3 1 9 2 0 4 4 -10 17 4 -2
613.4 1 9 2 0 4 3 -10 16 4 -2
613.5 1 9 2 0 4 3 -10 16 4 -2
613.6 1 9 2 0 4 3 -10 16 4 -2
613.7 1 9 2 0 4 3 -10 16 4 -2
613.8 1 9 2 0 4 3 -10 16 4 -2
613.9 1 9 2 0 4 3 -10 16 4 -1
614 1 9 2 0 5 3 -9 16 4 -1
614.1 1 9 2 -1 4 3 -10 16 4 -1
614.2 1 9 2 -1 5 3 -9 16 4 -1
614.3 1 9 2 -1 4 3 -10 16 4 -1
614.4 1 9 2 -1 4 3 -10 16 5 -2
614.5 1 9 2 -1 4 3 -10 16 4 -1
614.6 1 9 2 -1 4 3 -10 16 5 -1
614.7 1 9 2 -1 4 3 -10 16 5 -1
614.8 1 9 2 -1 4 2 -10 16 5 -1
614.9 1 9 2 -1 4 3 -10 16 5 -1
615 1 9 2 -1 4 2 -10 16 5 -1
615.1 1 9 2 0 4 3 -10 16 5 -1
615.2 1 9 1 0 4 3 -10 16 5 -1
615.3 1 9 1 -1 4 3 -10 16 4 -1
615.4 1 9 1 0 4 3 -10 16 4 -1
615.5 1 9 1 0 4 3 -10 16 4 -1
615.6 1 9 1 0 4 3 -10 16 5 -2
615.7 1 9 1 0 5 3 -10 16 5 -1
615.8 1 8 1 0 5 3 -9 16 5 -1
615.9 1 9 2 0 5 3 -9 16 5 -1
616 1 9 2 0 5 3 -9 16 5 -1
616.1 1 9 2 -1 5 3 -9 16 5 -1
616.2 1 9 1 -1 4 3 -9 16 5 -1
616.3 1 9 1 -1 5 3 -9 16 5 -1
616.4 1 8 1 -1 4 3 -10 16 5 -1
616.5 1 8 1 -1 4 3 -10 16 5 -1
616.6 1 8 1 -1 5 3 -9 16 5 -1
616.7 1 8 1 -1 5 3 -9 16 5 -1
616.8 1 9 1 -1 4 3 -10 16 4 -1
616.9 1 8 1 -1 4 3 -10 16 4 -1
617 1 8 1 -1 4 3 -10 16 4 -1
617.1 1 8 1 -1 4 3 -10 15 4 -1
617.2 1 8 2 -1 4 4 -10 15 4 -1
617.3 1 8 1 -1 4 4 -10 15 4 -1
617.4 1 8 1 -1 4 3 -10 15 4 -1
617.5 1 8 2 -1 4 3 -10 16 4 -1
617.6 1 8 2 -1 4 3 -10 16 4 -2
617.7 1 8 2 -1 4 3 -10 16 4 -2
617.8 1 8 2 -1 4 3 -10 16 4 -2
617.9 1 8 1 -2 4 3 -10 16 4 -2
618 1 8 1 -2 4 3 -9 15 4 -2
618.1 1 8 1 -2 4 3 -10 16 4 -2
618.2 1 9 2 -1 4 3 -10 16 4 -2
618.3 1 8 2 -1 4 3 -10 16 4 -2
618.4 1 8 2 -1 4 4 -10 16 4 -1
618.5 1 9 2 -1 4 4 -10 16 4 -2
618.6 1 8 2 -1 4 4 -10 16 4 -1
618.7 1 8 1 -1 4 3 -10 17 4 -1
618.8 1 9 2 -1 4 3 -10 17 4 -1
618.9 1 8 2 -1 4 3 -10 17 4 -1
619 1 8 2 -1 4 4 -10 17 4 -1
619.1 1 9 2 -1 4 4 -10 16 3 -1
619.2 1 8 2 -1 4 4 -10 16 3 -1
619.3 1 9 2 -1 4 4 -10 16 3 -1
619.4 1 9 2 -1 4 3 -10 16 3 -1
619.5 1 9 2 -1 4 3 -10 16 3 -1
619.6 1 9 2 -1 4 3 -10 16 3 -1
619.7 1 9 2 -1 4 3 -10 16 3 0
619.8 1 9 2 -1 4 3 -10 16 3 -1
619.9 1 9 2 -1 4 3 -10 16 3 -1
620 1 9 2 -1 4 3 -10 15 3 -1
620.1 1 8 2 -1 4 3 -10 16 3 -1
620.2 1 9 2 -1 4 3 -10 15 3 0
620.3 1 8 2 -1 3 3 -10 16 3 -1
620.4 1 9 2 -1 3 3 -10 16 3 -1
620.5 1 9 2 -1 4 3 -10 16 3 -1
620.6 1 8 2 -1 4 3 -10 16 3 -2
620.7 1 9 2 -1 4 3 -10 16 3 -2
620.8 1 9 2 -1 4 4 -10 16 2 -1
620.9 1 9 2 -1 4 4 -10 16 2 -2
621 1 9 2 0 4 4 -10 16 2 -1
621.1 1 9 2 0 4 3 -10 16 2 -2
621.2 1 9 2 -1 4 4 -10 16 3 -2
621.3 1 8 2 0 4 3 -10 16 3 -2
621.4 1 8 2 -1 4 3 -10 16 3 -2
621.5 1 8 2 -1 4 4 -10 16 3 -1
621.6 1 8 2 -1 4 4 -10 16 3 -2
621.7 1 9 2 -1 4 4 -10 16 3 -2
621.8 1 8 2 -1 4 4 -10 16 3 -2
621.9 1 8 2 -1 3 4 -10 16 3 -2
622 1 8 2 -1 3 4 -10 16 3 -1
622.1 1 8 1 -1 3 4 -10 16 3 -1
622.2 1 8 1 -1 3 3 -10 16 3 -1
622.3 1 8 1 -1 4 4 -10 16 2 -1
622.4 1 8 1 -1 4 3 -10 16 2 -1
622.5 1 9 1 -1 4 3 -10 16 2 -2
622.6 1 8 1 -1 4 3 -10 16 2 -2
622.7 1 8 1 -1 4 4 -10 16 2 -1
622.8 1 8 1 -1 4 4 -10 16 2 -1
622.9 1 8 1 -1 4 4 -10 16 2 -2
623 1 8 1 -1 4 4 -10 16 2 -2
623.1 1 9 1 -1 4 4 -10 16 2 -2
623.2 1 8 1 -1 4 4 -10 16 2 -2
623.3 1 8 1 -1 3 3 -10 16 2 -1
623.4 1 8 1 -1 4 3 -10 16 2 -1
623.5 1 8 1 -1 3 3 -10 16 2 -1
623.6 1 9 2 -1 3 3 -10 16 2 -2
623.7 1 8 1 -1 4 3 -10 16 2 -1
623.8 1 8 1 -1 3 3 -10 16 2 -2
623.9 1 8 1 -1 4 4 -10 16 3 -2
624 1 8 1 -1 3 4 -10 16 3 -1
624.1 1 8 1 -1 3 4 -10 16 3 -2
624.2 1 8 2 0 3 3 -10 16 3 -1
624.3 1 8 1 0 3 3 -10 16 3 -1
624.4 1 8 1 0 3 3 -10 16 3 -2
624.5 1 8 1 -1 3 3 -10 16 3 -1
624.6 1 8 1 -1 3 3 -10 16 2 -1
624.7 1 8 1 -1 3 3 -10 16 2 -2
624.8 1 8 2 -1 4 3 -10 16 2 -1
624.9 1 9 2 -1 3 3 -10 16 2 -1
625 1 8 2 -1 3 3 -10 16 3 -2
625.1 1 9 1 -1 3 2 -10 16 3 -1
625.2 1 9 1 -1 4 2 -9 15 3 -2
625.3 1 9 1 -1 4 2 -9 16 3 -2
625.4 1 9 1 -1 4 2 -9 16 3 -2
625.5 1 8 1 -1 4 2 -9 16 3 -2
625.6 1 8 1 -1 4 2 -9 15 3 -2
625.7 1 9 1 -1 4 3 -9 15 3 -2
625.8 1 8 1 -1 4 2 -9 15 4 -2
625.9 1 9 1 -1 4 3 -10 15 4 -2
626 1 8 1 -1 4 3 -9 15 4 -2
626.1 1 8 1 -1 4 3 -9 15 4 -1
626.2 1 8 1 -1 4 3 -9 15 4 -2
626.3 1 8 1 -1 4 3 -10 15 4 -2
626.4 1 8 1 -1 4 3 -10 16 4 -2
626.5 1 8 1 -1 4 3 -10 16 4 -2
626.6 1 8 1 -1 4 3 -10 15 4 -2
626.7 1 8 1 -1 4 3 -10 15 4 -2
626.8 1 8 1 -1 4 3 -10 16 4 -2
626.9 1 8 1 0 4 3 -10 16 3 -2
627 1 8 1 0 4 3 -10 16 3 -2
627.1 1 8 1 0 4 3 -9 16 3 -2
627.2 1 8 1 0 4 3 -10 16 3 -2
627.3 1 8 1 0 4 3 -10 16 3 -2
627.4 1 8 1 0 4 3 -9 16 3 -2
627.5 1 8 1 -1 4 3 -10 16 3 -3
627.6 1 8 1 -1 4 3 -10 16 3 -3
627.7 1 8 1 -1 4 3 -10 16 3 -2
627.8 1 8 1 -1 4 3 -10 16 3 -3
627.9 1 8 1 -1 4 3 -10 16 3 -2
628 1 8 1 0 4 3 -10 16 3 -2
628.1 1 8 1 0 4 3 -9 16 3 -2
628.2 1 8 1 0 4 3 -9 16 3 -2
628.3 1 8 1 0 4 3 -9 16 3 -2
628.4 1 9 1 0 4 3 -10 16 3 -2
628.5 1 8 1 0 4 3 -9 16 3 -2
628.6 1 8 1 0 4 3 -9 16 3 -2
628.7 1 8 1 0 4 3 -10 16 3 -2
628.8 1 8 1 0 4 3 -10 16 3 -3
628.9 1 8 1 0 4 3 -10 16 3 -3
629 1 9 1 0 4 3 -10 16 3 -2
629.1 1 8 1 0 4 3 -9 16 3 -2
629.2 1 8 1 0 4 3 -10 16 3 -2
629.3 1 9 1 -1 4 3 -10 17 3 -2
629.4 1 8 1 -1 4 3 -10 17 3 -2
629.5 1 8 1 -1 4 3 -10 17 3 -3
629.6 1 8 1 -1 4 3 -10 17 3 -3
629.7 1 8 1 0 4 3 -10 17 3 -3
629.8 1 8 1 0 4 3 -10 17 3 -3
629.9 1 8 1 -1 4 3 -10 17 3 -3
630 1 8 1 0 4 3 -9 17 3 -3
630.1 1 8 1 0 4 2 -9 16 3 -3
630.2 1 8 1 -1 4 3 -10 16 3 -3
630.3 1 8 1 -1 4 3 -10 16 3 -3
630.4 1 8 1 0 4 3 -9 16 3 -3
630.5 1 8 1 0 4 3 -9 16 3 -3
630.6 1 8 1 0 5 3 -9 16 3 -3
630.7 1 8 1 0 4 3 -9 16 3 -2
630.8 1 9 1 0 4 3 -9 16 3 -3
630.9 1 9 1 0 4 3 -9 16 3 -2
631 1 9 1 0 4 3 -9 16 3 -2
631.1 1 9 1 0 4 3 -9 16 3 -2
631.2 1 9 1 0 4 3 -9 16 4 -2
631.3 1 9 1 0 5 3 -9 16 4 -3
631.4 1 9 1 0 5 3 -9 16 4 -3
631.5 1 9 1 0 5 3 -9 16 4 -3
631.6 1 9 1 0 5 3 -9 16 4 -3
631.7 1 9 1 0 5 3 -9 16 4 -3
631.8 1 9 1 0 4 3 -9 15 4 -3
631.9 1 9 1 0 4 3 -9 16 4 -3
632 1 8 1 0 5 3 -9 16 4 -3
632.1 1 9 1 0 5 3 -9 16 4 -3
632.2 1 9 1 0 4 3 -9 16 4 -3
632.3 1 8 1 0 5 3 -9 16 4 -3
632.4 1 8 1 0 5 3 -9 16 4 -3
632.5 1 8 1 0 5 3 -9 16 4 -3
632.6 1 8 1 0 4 3 -9 15 5 -3
632.7 1 8 1 0 5 3 -9 16 5 -3
632.8 1 9 1 0 4 3 -9 16 5 -3
632.9 1 8 1 0 5 3 -9 16 4 -3
633 1 9 1 0 4 3 -9 16 5 -3
633.1 1 9 1 0 4 2 -9 16 5 -3
633.2 1 9 1 0 4 2 -9 16 5 -3
633.3 1 9 1 0 5 2 -9 16 5 -3
633.4 1 8 1 0 5 2 -9 16 5 -3
633.5 1 8 1 -1 5 2 -9 16 4 -3
633.6 1 8 1 0 5 2 -9 16 4 -3
633.7 1 8 1 -1 5 2 -9 16 4 -3
633.8 1 8 1 0 5 2 -9 16 4 -2
633.9 1 8 1 0 5 2 -9 16 4 -2
634 1 8 1 0 5 2 -9 16 4 -2
634.1 1 8 1 -1 5 2 -9 16 4 -2
634.2 1 8 1 0 5 3 -9 16 4 -2
634.3 1 8 1 0 5 3 -9 16 4 -2
634.4 1 8 1 -1 5 3 -9 16 3 -2
634.5 1 8 1 -1 5 3 -9 16 3 -2
634.6 1 8 1 -1 5 3 -9 16 3 -2
634.7 1 8 1 -1 5 3 -9 16 4 -2
634.8 1 8 1 -1 5 3 -9 16 4 -2
634.9 1 8 1 -1 5 3 -9 16 4 -2
635 1 8 1 0 5 4 -9 16 4 -2
635.1 1 8 1 -1 5 4 -9 16 4 -2
635.2 1 8 1 0 5 4 -9 16 4 -2
635.3 1 8 1 -1 5 4 -9 16 4 -2
635.4 1 8 1 -1 5 4 -9 16 4 -2
635.5 1 8 1 0 5 4 -9 16 4 -2
635.6 1 8 1 -1 5 4 -9 16 4 -2
635.7 1 8 1 -1 4 4 -10 16 4 -2
635.8 1 8 1 -1 5 4 -9 17 4 -2
635.9 1 8 1 0 5 4 -10 17 4 -2
636 1 8 1 -1 4 4 -10 17 4 -2
636.1 1 8 1 0 5 3 -9 17 4 -1
636.2 1 8 1 0 5 4 -9 17 4 -1
636.3 1 8 1 0 5 3 -9 17 4 -1
636.4 1 8 1 0 5 3 -9 17 4 -1
636.5 1 8 1 0 5 4 -9 17 4 -2
636.6 1 8 1 0 5 4 -9 17 4 -2
636.7 1 8 1 0 5 4 -10 17 4 -2
636.8 1 8 1 0 5 4 -9 17 3 -1
636.9 1 8 1 0 5 4 -9 17 4 -2
637 1 8 1 0 5 4 -9 16 3 -1
637.1 1 8 1 -1 5 3 -9 17 3 -1
637.2 1 8 1 -1 5 3 -9 17 3 -1
637.3 1 8 1 -1 5 3 -9 17 3 -2
637.4 1 8 1 -1 5 4 -9 17 3 -1
637.5 1 8 1 -1 5 3 -9 16 4 -1
637.6 1 8 1 -1 5 4 -9 16 4 -1
637.7 1 8 1 -1 5 4 -9 16 4 0
637.8 1 8 1 -1 5 3 -9 16 4 -1
637.9 1 8 1 -1 5 3 -9 16 4 0
638 1 8 1 -1 5 4 -9 16 4 0
638.1 1 8 1 -1 5 3 -9 16 4 0
638.2 1 8 1 -1 5 3 -9 16 4 0
638.3 1 8 1 -1 5 3 -9 16 4 0
638.4 1 9 2 -1 5 3 -9 16 4 0
638.5 1 9 2 -1 5 4 -9 16 4 0
638.6 1 8 2 -1 5 3 -9 16 4 0
638.7 1 8 2 -1 5 3 -9 16 4 0
638.8 1 8 2 -1 5 3 -9 16 5 0
638.9 1 8 2 -1 5 3 -9 17 5 1
639 1 8 2 -1 5 4 -9 17 5 0
639.1 1 9 2 -1 5 4 -9 17 5 0
639.2 1 8 2 -1 5 3 -9 17 5 0
639.3 1 9 2 -1 5 3 -9 17 5 1
639.4 1 9 2 -1 5 3 -9 17 5 1
639.5 1 9 2 -1 5 3 -9 17 5 1
639.6 1 9 2 -1 4 3 -9 17 5 1
639.7 1 9 2 -1 4 3 -9 17 5 1
639.8 1 8 2 -1 4 3 -10 17 5 2
639.9 1 8 2 -1 4 3 -10 17 5 2
640 1 8 2 -1 4 3 -10 17 5 1
640.1 1 9 2 -1 4 3 -10 17 5 1
640.2 1 9 2 -1 3 3 -10 17 5 2
640.3 1 9 2 -1 3 3 -10 17 5 1
640.4 1 9 2 -1 4 3 -10 17 5 1
640.5 1 9 2 -1 4 3 -10 17 5 1
640.6 1 9 2 -1 4 3 -10 17 5 1
640.7 1 9 2 -1 4 3 -10 17 4 1
640.8 1 9 2 0 4 3 -10 17 4 1
640.9 1 9 2 -1 4 3 -10 17 4 1
641 1 9 2 -1 4 3 -10 17 4 1
641.1 1 9 2 0 3 3 -10 17 4 0
641.2 1 9 2 -1 4 3 -10 17 4 0
641.3 1 9 2 0 4 3 -10 17 4 0
641.4 1 9 2 0 4 3 -9 16 4 1
641.5 1 9 2 -1 4 3 -10 16 4 1
641.6 1 9 2 0 4 3 -10 16 4 0
641.7 1 9 2 -1 4 3 -10 16 3 0
641.8 1 9 2 -1 4 3 -10 16 3 0
641.9 1 9 2 -1 4 3 -10 17 3 0
642 1 9 2 -1 4 3 -10 17 3 0
642.1 1 9 2 -1 4 3 -10 17 4 0
642.2 1 9 2 -1 4 3 -10 16 4 0
642.3 1 9 2 -1 4 3 -10 17 4 0
642.4 1 9 2 -1 4 3 -10 16 4 0
642.5 1 9 2 -1 4 3 -10 16 4 0
642.6 1 9 2 -1 4 2 -10 16 4 0
642.7 1 8 2 -1 4 3 -10 16 4 -1
642.8 1 9 2 -1 3 3 -10 16 4 -1
642.9 1 9 2 -1 3 2 -10 16 4 0
643 1 9 2 -1 3 3 -10 16 4 0
643.1 1 9 2 -1 3 3 -10 16 4 -1
643.2 1 9 2 -1 3 3 -10 16 4 0
643.3 1 9 2 -1 4 3 -10 16 4 0
643.4 1 8 2 -1 3 2 -10 16 4 0
643.5 1 9 2 -1 3 2 -10 16 4 0
643.6 1 9 2 -1 3 2 -10 16 4 0
643.7 1 9 2 -1 3 2 -10 16 3 0
643.8 1 8 2 -1 4 2 -10 16 3 0
643.9 1 9 2 -1 4 2 -10 16 3 0
644 1 9 2 -1 4 2 -10 16 3 0
644.1 1 8 2 -2 4 2 -10 16 4 -1
644.2 1 8 2 -2 4 2 -10 16 3 -1
644.3 1 8 2 -2 4 2 -10 16 3 -1
644.4 1 8 2 -2 4 2 -9 16 4 -1
644.5 1 8 2 -2 4 3 -10 16 4 -1
644.6 1 9 2 -2 4 2 -10 16 4 0
644.7 1 8 2 -2 4 2 -10 16 4 -1
644.8 1 8 2 -2 4 2 -10 16 4 -1
644.9 1 8 2 -2 4 2 -10 16 4 -1
645 1 8 1 -2 4 3 -10 16 4 -1
645.1 1 8 2 -2 4 3 -10 16 4 -1
645.2 1 8 2 -2 4 3 -10 16 4 -1
645.3 1 9 1 -2 4 3 -10 16 4 -1
645.4 1 8 1 -2 4 3 -10 16 4 -1
645.5 1 8 1 -2 4 3 -10 16 4 -2
645.6 1 8 1 -1 4 3 -10 16 4 -2
645.7 1 8 1 -1 4 3 -10 16 4 -2
645.8 1 8 1 -1 4 3 -10 16 3 -2
645.9 1 8 1 -1 4 3 -10 16 3 -2
646 1 8 1 -2 4 3 -10 16 3 -2
646.1 1 8 1 -2 4 3 -10 16 3 -2
646.2 1 8 1 -2 4 3 -10 15 3 -2
646.3 1 8 1 -2 4 3 -10 16 3 -2
646.4 1 8 1 -2 4 3 -10 15 4 -2
646.5 1 8 1 -2 4 3 -10 16 4 -2
646.6 1 8 1 -2 4 3 -10 16 4 -1
646.7 1 8 1 -2 4 3 -10 16 3 -2
646.8 1 8 1 -1 4 3 -10 15 3 -2
646.9 1 8 1 -2 4 3 -10 15 3 -2
647 1 8 1 -1 4 3 -10 15 4 -2
647.1 1 8 1 -2 4 3 -10 15 4 -2
647.2 1 8 1 -2 4 3 -10 16 4 -1
647.3 1 8 2 -1 5 3 -10 16 4 -2
647.4 1 8 1 -2 5 3 -10 16 4 -1
647.5 1 8 1 -2 5 3 -10 16 4 -1
647.6 1 8 1 -2 5 3 -10 15 4 -1
647.7 1 8 1 -1 5 3 -10 15 4 -1
647.8 1 8 1 -2 5 3 -10 15 4 -1
647.9 1 8 1 -2 5 3 -10 15 5 -2
648 1 8 1 -1 5 3 -9 15 5 -2
648.1 1 8 1 -1 5 3 -9 15 4 -2
648.2 1 8 1 -1 5 3 -9 15 4 -1
648.3 1 8 1 -1 5 3 -9 15 4 -2
648.4 1 8 1 -2 5 3 -9 15 4 -1
648.5 1 8 1 -1 5 3 -9 15 5 -2
648.6 1 8 1 -1 5 3 -9 15 5 -2
648.7 1 8 2 -1 5 3 -9 15 4 -2
648.8 1 8 1 -1 5 3 -9 15 4 -2
648.9 1 8 2 -1 5 3 -9 14 4 -2
649 1 8 2 -1 5 3 -9 14 4 -2
649.1 1 8 2 -1 5 3 -9 15 4 -2
649.2 1 8 2 -1 5 3 -9 15 4 -2
649.3 1 8 2 -1 5 3 -9 15 4 -1
649.4 1 8 1 -1 5 3 -9 15 4 -2
649.5 1 8 2 -1 5 3 -9 14 4 -2
649.6 1 8 2 -1 5 2 -9 14 4 -1
649.7 1 9 2 -1 6 2 -9 14 5 -2
649.8 1 9 2 -1 6 2 -9 15 4 -2
649.9 1 9 2 -1 6 2 -9 15 4 -1
650 1 9 2 -1 6 2 -8 14 4 -1
650.1 1 8 2 -1 6 2 -8 15 5 -1
650.2 1 9 2 -1 6 2 -8 15 5 -1
650.3 1 8 1 -1 6 2 -8 15 5 -1
650.4 1 8 1 -1 6 2 -8 15 4 -1
650.5 1 9 2 -1 6 2 -8 15 4 -1
650.6 1 8 2 -1 6 2 -8 15 5 -2
650.7 1 8 2 -1 6 2 -8 15 5 -1
650.8 1 8 2 -1 6 2 -8 15 4 -2
650.9 1 9 2 -1 6 2 -8 15 4 -1
651 1 9 2 -1 6 2 -8 15 4 -1
651.1 1 9 2 -1 6 2 -8 15 5 -1
651.2 1 9 2 -1 6 2 -8 15 5 -1
651.3 1 8 2 -1 6 2 -8 15 5 -1
651.4 1 8 2 -1 6 1 -8 15 5 -2
651.5 1 8 2 -1 6 2 -8 15 5 -2
651.6 1 9 2 -1 6 2 -8 15 5 -2
651.7 1 9 2 -1 6 2 -8 15 5 -2
651.8 1 9 2 -1 6 2 -8 15 5 -2
651.9 1 9 2 -1 6 1 -8 15 5 -2
652 1 9 2 -1 6 1 -8 15 5 -2
652.1 1 9 2 -1 6 1 -8 15 5 -2
652.2 1 9 2 -1 6 1 -8 15 5 -1
652.3 1 8 2 -1 6 1 -8 15 5 -2
652.4 1 8 2 -2 6 2 -8 15 5 -2
652.5 1 8 2 -1 6 2 -8 15 5 -2
652.6 1 8 2 -1 6 2 -8 15 5 -3
652.7 1 8 2 -1 6 2 -9 15 6 -3
652.8 1 8 2 -1 6 2 -8 15 5 -3
652.9 1 9 2 -1 6 2 -8 15 5 -3
653 1 8 2 -1 6 2 -8 16 5 -2
653.1 1 8 2 -1 6 2 -8 15 5 -2
653.2 1 8 2 -1 6 2 -9 15 5 -2
653.3 1 8 2 -1 6 2 -8 15 5 -2
653.4 1 8 1 -2 6 2 -9 15 5 -2
653.5 1 8 2 -1 6 2 -9 16 5 -2
653.6 1 8 2 -2 6 2 -9 15 5 -2
653.7 1 8 2 -2 6 2 -8 15 5 -2
653.8 1 8 2 -2 5 2 -9 15 5 -2
653.9 1 8 1 -1 6 2 -9 15 5 -2
654 1 8 1 -1 6 2 -8 15 6 -2
654.1 1 8 1 -1 6 2 -8 15 5 -2
654.2 1 8 2 -1 5 1 -9 15 5 -2
654.3 1 8 2 -1 5 1 -9 15 5 -2
654.4 1 8 2 -1 5 1 -9 15 5 -2
654.5 1 8 2 -1 5 1 -8 15 5 -2
654.6 1 8 2 -1 6 1 -8 15 5 -2
654.7 1 8 2 -1 6 1 -8 14 5 -2
654.8 1 8 2 -1 6 1 -8 15 5 -2
654.9 1 8 2 -1 6 1 -8 15 5 -1
655 1 8 2 -1 6 1 -8 15 5 -2
655.1 1 8 2 -1 6 1 -8 15 5 -2
655.2 1 8 2 -1 6 1 -8 15 5 -2
655.3 1 8 2 -1 6 2 -8 15 5 -2
655.4 1 8 2 -1 6 2 -8 15 5 -2
655.5 1 8 2 -1 6 2 -8 15 5 -2
655.6 1 8 2 -2 6 2 -8 15 5 -2
655.7 1 8 1 -1 6 1 -8 15 5 -2
655.8 1 8 1 -1 6 2 -8 15 5 -2
655.9 1 8 1 -1 6 2 -8 15 5 -2
656 1 8 1 -1 6 2 -8 15 5 -2
656.1 1 8 1 -1 6 2 -8 15 5 -2
656.2 1 8 2 -2 6 2 -8 14 5 -2
656.3 1 8 2 -1 5 2 -8 14 5 -3
656.4 1 8 2 -2 6 2 -9 14 5 -2
656.5 1 8 2 -2 6 2 -9 14 5 -2
656.6 1 8 2 -2 6 2 -9 14 5 -2
656.7 1 8 2 -2 6 2 -9 14 5 -2
656.8 1 8 2 -2 6 2 -9 14 5 -2
656.9 1 8 2 -2 5 2 -9 14 5 -2
657 1 8 2 -2 6 2 -9 14 5 -2
657.1 1 8 2 -2 6 2 -9 14 5 -3
657.2 1 8 2 -2 6 2 -9 14 5 -2
657.3 1 8 2 -2 6 2 -8 14 5 -2
657.4 1 8 2 -2 6 2 -9 14 5 -2
657.5 1 8 2 -2 6 2 -9 14 5 -2
657.6 1 8 2 -2 6 2 -8 14 5 -2
657.7 1 8 2 -2 6 2 -8 14 5 -2
657.8 1 8 2 -2 6 2 -9 14 5 -2
657.9 1 8 2 -2 6 2 -8 14 5 -2
658 1 8 2 -2 6 2 -9 14 5 -3
658.1 1 8 2 -2 5 1 -8 14 5 -3
658.2 1 8 2 -2 5 2 -9 14 5 -3
658.3 1 8 2 -3 5 2 -9 14 6 -3
658.4 1 8 2 -3 6 2 -8 14 5 -3
658.5 1 8 2 -2 5 2 -9 14 6 -4
658.6 1 8 2 -2 5 2 -9 14 6 -3
658.7 1 8 2 -2 5 2 -8 14 5 -3
658.8 1 8 1 -2 5 2 -8 14 5 -3
658.9 1 8 1 -2 5 2 -9 14 5 -3
659 1 8 2 -2 5 2 -8 14 6 -2
659.1 1 8 1 -2 5 2 -9 14 6 -2
659.2 1 8 1 -2 5 2 -9 14 6 -2
659.3 1 8 1 -2 5 2 -9 14 6 -2
659.4 1 8 1 -3 5 2 -9 14 6 -2
659.5 1 8 2 -2 5 2 -9 14 6 -2
659.6 1 8 2 -2 5 2 -9 14 6 -2
659.7 1 8 2 -2 5 2 -9 14 6 -2
659.8 1 8 2 -2 5 2 -9 14 6 -2
659.9 1 8 2 -2 5 2 -9 15 6 -2
660 1 8 2 -2 5 3 -9 14 6 -2
660.1 1 8 2 -2 5 3 -9 14 6 -2
660.2 1 8 2 -2 5 2 -9 15 6 -2
660.3 1 8 2 -2 5 2 -9 15 6 -2
660.4 1 8 2 -2 5 2 -9 15 6 -2
660.5 1 8 2 -2 5 2 -9 15 7 -2
660.6 1 8 2 -2 5 2 -9 15 7 -2
660.7 1 8 2 -2 5 2 -9 15 6 -2
660.8 1 8 2 -2 5 3 -9 15 6 -2
660.9 1 8 2 -2 5 3 -9 15 6 -2
661 1 8 2 -2 5 3 -9 16 6 -2
661.1 1 8 2 -2 5 2 -9 15 6 -2
661.2 1 8 2 -2 5 2 -9 16 6 -2
661.3 1 8 2 -2 5 2 -9 15 6 -2
661.4 1 8 2 -2 5 2 -9 15 6 -3
661.5 1 8 2 -2 5 2 -9 15 6 -3
661.6 1 8 2 -2 5 2 -9 15 6 -3
661.7 1 8 2 -2 6 3 -9 15 6 -3
661.8 1 8 2 -2 5 3 -9 16 6 -3
661.9 1 8 2 -2 5 3 -9 16 6 -2
662 1 8 2 -2 5 3 -9 16 6 -2
662.1 1 8 2 -2 5 3 -9 16 6 -2
662.2 1 8 2 -2 5 3 -9 16 6 -2
662.3 1 8 2 -2 6 3 -8 15 6 -2
662.4 1 8 2 -2 6 3 -9 16 6 -2
662.5 1 8 2 -2 5 2 -9 16 6 -2
662.6 1 8 2 -2 5 2 -9 16 6 -2
662.7 1 8 2 -2 5 2 -9 16 6 -2
662.8 1 8 2 -2 5 2 -9 16 6 -2
662.9 1 8 2 -2 5 2 -9 16 6 -2
663 1 8 2 -2 5 2 -9 16 6 -2
663.1 1 8 2 -2 5 2 -9 16 6 -2
663.2 1 8 2 -1 5 2 -9 16 6 -2
663.3 1 9 2 -1 6 2 -9 16 6 -2
663.4 1 9 2 -1 5 2 -9 16 6 -2
663.5 1 8 2 -1 6 2 -9 16 6 -3
663.6 1 9 2 -1 6 2 -8 16 7 -3
663.7 1 9 2 -1 6 2 -8 16 7 -2
663.8 1 8 1 -1 6 2 -8 16 7 -3
663.9 1 8 1 -1 6 2 -8 16 7 -3
664 1 8 2 -1 6 2 -9 16 7 -3
664.1 1 8 1 -1 5 2 -9 16 7 -3
664.2 1 8 1 -1 5 2 -9 16 7 -3
664.3 1 9 1 -1 6 2 -8 16 7 -3
664.4 1 8 1 -1 6 2 -9 16 7 -3
664.5 1 8 1 -1 6 2 -8 16 7 -3
664.6 1 8 1 -1 5 2 -8 16 7 -3
664.7 1 8 2 -1 5 2 -8 16 7 -3
664.8 1 9 2 -1 5 2 -8 16 7 -3
664.9 1 9 2 -1 5 2 -9 16 7 -3
665 1 8 2 -1 5 1 -9 16 8 -3
665.1 1 8 2 -1 5 1 -9 16 8 -3
665.2 1 8 2 -1 5 1 -8 16 8 -3
665.3 1 8 2 -1 5 1 -8 16 8 -3
665.4 1 8 2 -1 5 1 -9 16 8 -3
665.5 1 8 2 -1 5 1 -9 16 8 -3
665.6 1 9 2 -1 5 1 -9 16 7 -2
665.7 1 8 2 -1 5 1 -9 16 7 -2
665.8 1 8 2 -1 5 1 -9 16 7 -3
665.9 1 8 2 -1 5 1 -9 16 7 -3
666 1 8 1 -1 5 1 -9 16 7 -2
666.1 1 8 1 -1 4 1 -9 16 7 -2
666.2 1 8 1 -1 4 2 -9 16 7 -3
666.3 1 8 1 -1 4 2 -9 16 7 -2
666.4 1 8 1 -1 5 2 -9 16 8 -3
666.5 1 8 1 -1 5 2 -9 16 8 -2
666.6 1 8 1 -1 5 2 -9 16 8 -2
666.7 1 8 1 -1 5 2 -9 16 8 -2
666.8 1 8 1 -1 5 2 -9 16 8 -2
666.9 1 8 1 -1 5 2 -9 16 8 -2
667 1 8 1 -1 5 2 -9 16 7 -2
667.1 1 8 2 -1 5 2 -9 16 8 -2
667.2 1 8 1 -1 5 2 -9 16 8 -3
667.3 1 8 1 -1 5 2 -9 16 7 -2
667.4 1 8 1 -1 5 2 -9 16 7 -2
667.5 1 8 1 -1 5 2 -9 16 7 -3
667.6 1 8 1 -1 5 2 -9 16 7 -3
667.7 1 8 1 -1 5 2 -9 16 7 -3
667.8 1 8 1 -1 5 2 -9 16 7 -3
667.9 1 8 1 -1 5 2 -9 16 7 -3
668 1 8 1 -1 5 2 -9 16 7 -3
668.1 1 8 1 -1 5 2 -9 16 7 -3
668.2 1 8 2 -1 5 2 -9 17 7 -3
668.3 1 8 1 -1 5 2 -9 16 8 -2
668.4 1 8 1 -1 5 2 -9 17 8 -2
668.5 1 8 1 -1 5 2 -9 17 8 -2
668.6 1 8 1 -1 5 2 -9 17 8 -2
668.7 1 8 1 -1 5 2 -9 17 8 -2
668.8 1 8 1 -1 5 2 -9 17 7 -2
668.9 1 8 1 -1 5 2 -9 17 8 -2
669 1 8 1 -1 5 2 -9 17 7 -3
669.1 1 8 1 -1 5 2 -9 17 7 -2
669.2 1 8 1 -1 5 2 -9 17 7 -2
669.3 1 8 1 -1 4 2 -9 17 7 -3
669.4 1 8 1 -1 5 2 -9 17 7 -2
669.5 1 8 1 -1 5 1 -9 17 7 -2
669.6 1 8 1 -1 5 1 -9 17 7 -2
669.7 1 8 1 -1 5 1 -9 18 7 -2
669.8 1 8 1 -1 5 1 -9 18 7 -3
669.9 1 8 1 -1 5 1 -9 18 7 -2
670 1 8 1 -1 5 1 -9 17 7 -2
670.1 1 8 1 -1 5 2 -9 18 7 -2
670.2 1 8 1 -1 5 2 -9 18 7 -2
670.3 1 8 1 -1 5 2 -9 18 7 -3
670.4 1 8 1 -1 5 1 -9 18 7 -2
670.5 1 8 1 -2 5 1 -9 17 7 -2
670.6 1 8 1 -1 5 2 -9 17 7 -3
670.7 1 8 1 -1 5 2 -9 17 7 -2
670.8 1 8 1 -1 5 2 -9 17 7 -3
670.9 1 8 2 -1 5 2 -9 17 7 -2
671 1 8 2 -1 5 2 -9 18 7 -2
671.1 1 8 1 -1 5 1 -9 17 7 -3
671.2 1 8 1 -2 5 2 -9 17 7 -2
671.3 1 8 1 -1 5 2 -9 17 7 -2
671.4 1 8 2 -2 5 1 -9 17 7 -2
671.5 1 8 2 -2 5 2 -9 17 7 -2
671.6 1 8 2 -2 5 2 -9 17 7 -2
671.7 1 8 1 -2 5 2 -9 17 7 -2
671.8 1 8 1 -2 4 2 -9 16 7 -2
671.9 1 8 1 -2 4 2 -9 16 7 -2
672 1 8 1 -1 5 2 -9 16 7 -2
672.1 1 8 1 -1 4 2 -9 16 7 -2
672.2 1 8 1 -1 4 2 -9 16 7 -2
672.3 1 8 2 -1 4 2 -9 16 7 -2
672.4 1 8 1 -1 5 2 -9 16 7 -2
672.5 1 8 1 -1 4 2 -9 16 7 -2
672.6 1 8 2 -1 4 2 -9 16 7 -2
672.7 1 8 1 -1 4 2 -9 16 7 -1
672.8 1 8 2 -1 4 2 -9 16 7 -2
672.9 1 8 2 -1 4 3 -9 16 7 -2
673 1 8 2 -1 4 3 -9 16 7 -2
673.1 1 8 2 -1 4 3 -9 16 7 -2
673.2 1 8 2 0 4 3 -9 17 8 -1
673.3 1 8 2 -1 4 2 -9 17 7 -2
673.4 1 8 2 -1 4 2 -10 16 7 -2
673.5 1 8 2 -1 3 2 -10 16 8 -2
673.6 1 8 2 -1 3 2 -10 16 8 -2
673.7 1 8 2 -1 3 3 -10 16 8 -2
673.8 1 8 2 -1 4 2 -10 16 8 -1
673.9 1 8 2 -1 4 2 -10 16 9 -1
674 1 8 2 -1 3 3 -10 16 8 -1
674.1 1 8 2 -1 4 3 -10 15 8 -1
674.2 1 8 2 -1 4 3 -10 15 8 -1
674.3 1 8 2 -1 4 3 -10 15 8 -1
674.4 1 8 2 -1 4 3 -10 16 9 -1
674.5 1 8 2 -1 4 3 -10 16 9 -1
674.6 1 8 2 -1 4 3 -10 16 9 -1
674.7 1 8 2 -1 4 3 -10 16 9 -1
674.8 1 8 2 -1 4 3 -10 16 9 -1
674.9 1 8 2 -1 4 3 -10 16 9 0
675 1 8 2 -1 4 3 -10 16 9 -1
675.1 1 8 2 -1 4 3 -10 16 9 -1
675.2 1 8 2 -1 4 3 -10 16 10 0
675.3 1 8 2 -1 4 3 -10 16 10 -1
675.4 1 8 2 -1 4 3 -10 16 10 0
675.5 1 8 2 -1 4 3 -10 16 10 -1
675.6 1 8 2 -1 4 3 -10 16 10 -1
675.7 1 8 2 -1 4 3 -10 15 10 -1
675.8 1 8 2 -1 4 2 -10 15 10 -1
675.9 1 9 2 -1 4 2 -10 16 10 0
676 1 9 2 -1 4 2 -10 15 10 -1
676.1 1 8 2 -1 4 2 -9 15 10 -1
676.2 1 9 2 -1 4 2 -9 15 10 -1
676.3 1 8 2 -1 4 2 -9 15 10 -1
676.4 1 9 2 -1 4 2 -9 15 10 -1
676.5 1 9 2 -1 4 2 -9 16 10 0
676.6 1 9 2 0 4 2 -9 15 10 0
676.7 1 9 2 0 4 2 -10 15 10 -1
676.8 1 9 2 -1 4 2 -9 15 10 -1
676.9 1 8 2 -1 4 2 -9 15 10 0
677 1 8 2 -1 4 2 -9 16 10 -1
677.1 1 8 2 -1 4 2 -9 16 10 -1
677.2 1 8 2 -1 4 2 -9 16 10 -1
677.3 1 8 1 -1 4 2 -9 15 10 -1
677.4 1 8 2 -1 4 2 -10 15 10 -1
677.5 1 8 2 0 4 2 -10 15 10 -1
677.6 1 8 2 0 4 2 -10 15 10 -2
677.7 1 8 2 0 4 2 -10 15 10 -2
677.8 1 8 2 0 4 2 -10 16 10 -2
677.9 1 8 2 -1 4 3 -10 16 9 -1
678 1 8 2 0 4 3 -10 16 9 -2
678.1 1 8 2 0 4 3 -10 16 9 -2
678.2 1 8 2 0 4 3 -10 16 9 -2
678.3 1 8 2 0 4 3 -10 16 9 -2
678.4 1 8 2 0 4 3 -10 16 9 -2
678.5 1 8 2 0 5 3 -9 16 10 -2
678.6 1 8 1 0 4 3 -10 16 10 -1
678.7 1 8 2 0 4 3 -10 16 10 -2
678.8 1 8 2 0 5 4 -10 16 10 -2
678.9 1 8 2 0 5 4 -10 16 10 -2
679 1 8 2 -1 5 4 -10 16 10 -2
679.1 1 8 2 -1 5 4 -9 16 10 -3
679.2 1 8 2 0 5 3 -9 16 10 -2
679.3 1 8 2 -1 5 4 -9 16 10 -2
679.4 1 8 1 0 5 4 -9 16 10 -2
679.5 1 8 2 0 5 4 -9 16 10 -2
679.6 1 8 2 0 5 4 -9 16 10 -1
679.7 1 8 2 0 5 4 -9 16 10 -1
679.8 1 8 2 0 5 4 -9 16 10 -1
679.9 1 8 2 0 5 4 -9 16 10 -2
680 1 8 2 0 5 4 -9 16 10 -1
680.1 1 8 2 -1 5 4 -9 16 10 -1
680.2 1 8 2 0 5 5 -9 16 10 -1
680.3 1 8 2 0 5 5 -9 16 10 -1
680.4 1 8 2 0 5 5 -9 16 10 -2
680.5 1 8 2 -1 5 5 -10 16 10 -1
680.6 1 8 2 -1 5 5 -10 16 11 -2
680.7 1 8 2 0 5 5 -9 16 10 -2
680.8 1 8 2 0 5 5 -9 16 10 -2
680.9 1 9 2 0 5 5 -9 16 10 -2
681 1 9 2 -1 5 5 -9 16 10 -2
681.1 1 8 2 -1 5 5 -9 16 10 -2
681.2 1 9 2 -1 5 5 -9 16 10 -2
681.3 1 8 2 0 5 5 -9 16 10 -2
681.4 1 8 2 -1 5 5 -9 16 10 -2
681.5 1 9 2 -1 5 5 -9 16 10 -2
681.6 1 9 2 -1 5 6 -9 16 10 -2
681.7 1 9 2 -1 5 5 -9 16 10 -2
681.8 1 9 2 -1 5 6 -9 16 10 -2
681.9 1 9 2 -1 5 6 -9 16 10 -2
682 1 9 2 -1 5 6 -9 16 10 -2
682.1 1 9 2 0 5 6 -9 16 10 -2
682.2 1 9 2 -1 5 6 -9 16 10 -2
682.3 1 8 2 -1 5 6 -9 16 10 -2
682.4 1 9 2 -1 5 6 -9 16 10 -2
682.5 1 9 2 -1 5 6 -10 17 10 -2
682.6 1 9 2 -1 5 6 -9 17 10 -1
682.7 1 8 2 -1 6 6 -9 17 10 -1
682.8 1 9 2 0 6 6 -9 17 10 -1
682.9 1 9 2 0 6 6 -9 17 10 -1
683 1 8 2 -1 6 6 -9 17 10 -1
683.1 1 8 2 -1 6 6 -9 17 9 -1
683.2 1 8 2 -1 6 6 -9 17 9 -1
683.3 1 8 2 -1 6 6 -9 17 9 -1
683.4 1 8 2 -1 6 6 -9 17 9 -1
683.5 1 8 2 -1 6 6 -9 17 9 -1
683.6 1 8 2 0 6 6 -9 17 9 -1
683.7 1 8 2 0 6 6 -9 17 9 -2
683.8 1 8 1 -1 6 6 -9 17 9 -1
683.9 1 8 2 -1 6 6 -9 17 9 -1
684 1 8 2 -1 6 6 -9 17 9 -1
684.1 1 8 2 -1 6 6 -9 17 9 -1
684.2 1 8 2 -1 5 6 -9 17 9 -1
684.3 1 8 2 -1 5 6 -9 17 9 -2
684.4 1 8 1 -1 5 6 -9 17 10 -2
684.5 1 8 1 -1 5 6 -10 17 10 -1
684.6 1 8 1 -1 5 6 -10 17 10 -1
684.7 1 8 2 -1 5 7 -9 17 10 -1
684.8 1 8 1 -1 6 7 -9 17 10 -1
684.9 1 8 1 -1 6 7 -9 17 10 -1
685 1 8 1 -1 5 7 -9 17 10 -1
685.1 1 8 1 -1 5 7 -9 17 10 -1
685.2 1 8 1 -1 5 6 -9 17 10 -1
685.3 1 8 1 -1 5 6 -10 17 10 -1
685.4 1 8 1 -1 5 6 -9 17 9 0
685.5 1 8 1 -1 5 6 -9 17 9 -1
685.6 1 8 1 -1 5 6 -10 17 10 -1
685.7 1 8 1 -1 4 6 -10 17 10 -1
685.8 1 8 1 -1 5 6 -10 17 10 -1
685.9 1 8 1 -1 5 6 -10 17 10 -2
686 1 8 1 -1 4 6 -10 17 10 -1
686.1 1 8 1 -2 4 6 -10 17 10 -1
686.2 1 8 1 -1 4 6 -10 17 9 -1
686.3 1 8 1 -1 4 6 -10 17 10 -1
686.4 1 8 1 -1 4 6 -10 17 9 -1
686.5 1 8 1 -1 4 6 -10 17 10 -1
686.6 1 8 1 -1 5 6 -10 17 10 -1
686.7 1 8 1 -1 5 6 -10 17 10 -1
686.8 1 8 1 -1 5 6 -10 17 10 -1
686.9 1 8 1 -2 5 6 -10 17 10 -1
687 1 8 1 -2 5 6 -10 17 10 -1
687.1 1 8 2 -1 5 6 -10 17 10 -1
687.2 1 8 2 -1 5 6 -10 17 10 -1
687.3 1 8 2 -1 5 6 -10 17 10 -1
687.4 1 8 2 -1 5 6 -10 17 9 -1
687.5 1 8 2 -1 5 6 -10 17 10 -1
687.6 1 8 2 -1 5 6 -9 17 10 -1
687.7 1 8 2 -1 5 6 -10 16 10 -1
687.8 1 8 2 -1 5 6 -10 16 10 -1
687.9 1 8 2 -1 5 6 -10 16 10 -1
688 1 8 2 -1 5 6 -9 16 10 -1
688.1 1 8 2 -1 5 6 -9 16 10 -1
688.2 1 8 2 -1 5 6 -10 16 10 -2
688.3 1 8 2 -1 5 6 -10 16 10 -1
688.4 1 8 2 -1 5 6 -10 16 10 -2
688.5 1 8 2 -1 5 6 -10 16 10 -2
688.6 1 8 2 -1 5 6 -10 16 10 -2
688.7 1 8 2 -1 5 5 -9 16 9 -1
688.8 1 8 1 -1 5 6 -9 16 9 -2
688.9 1 8 1 -1 5 6 -9 16 10 -1
689 1 8 2 -1 5 6 -9 16 10 -1
689.1 1 8 2 0 5 6 -9 16 10 -1
689.2 1 8 2 0 6 5 -9 16 10 -1
689.3 1 8 2 0 6 5 -9 16 10 -2
689.4 1 8 1 0 6 5 -9 16 10 -1
689.5 1 8 2 0 6 5 -9 16 10 -1
689.6 1 8 2 -1 6 5 -9 16 10 -1
689.7 1 8 2 -1 6 5 -9 16 10 -1
689.8 1 8 2 -1 6 5 -9 16 10 -1
689.9 1 8 2 -1 5 5 -9 16 10 -2
690 1 8 2 -1 6 5 -9 16 10 -2
690.1 1 8 2 -1 6 6 -9 17 10 -1
690.2 1 8 2 -1 6 6 -9 17 10 -1
690.3 1 8 2 -1 6 6 -9 17 10 -1
690.4 1 8 2 -1 6 5 -9 17 10 -1
690.5 1 8 2 -1 5 5 -9 17 10 -1
690.6 1 8 1 -1 6 5 -9 17 10 0
690.7 1 8 2 -1 6 5 -9 17 10 0
690.8 1 8 1 -1 6 5 -9 17 10 0
690.9 1 8 1 -1 6 5 -9 17 10 0
691 1 8 1 -1 6 5 -9 17 10 -1
691.1 1 8 2 -1 6 5 -9 17 11 -1
691.2 1 8 1 0 6 5 -9 17 11 0
691.3 1 8 2 -1 6 5 -9 17 10 0
691.4 1 8 2 0 6 5 -9 17 10 0
691.5 1 8 2 -1 6 5 -9 17 10 0
691.6 1 8 2 -1 6 5 -9 17 10 0
691.7 1 8 1 -1 6 6 -9 17 10 0
691.8 1 8 2 -1 6 6 -9 17 10 0
691.9 1 9 2 -1 6 5 -9 17 10 0
692 1 9 2 0 6 5 -9 17 10 0
692.1 1 9 2 0 6 5 -9 17 10 0
692.2 1 9 2 0 6 5 -9 17 10 0
692.3 1 9 2 0 6 5 -9 17 10 0
692.4 1 9 2 0 6 6 -9 17 10 0
692.5 1 9 2 0 6 6 -9 17 10 -1
692.6 1 9 2 0 6 6 -9 17 10 -1
692.7 1 9 2 0 6 6 -9 17 10 -1
692.8 1 9 2 0 6 6 -9 17 11 -1
692.9 1 9 2 0 6 6 -9 17 11 -1
693 1 8 2 0 5 5 -9 17 11 -1
693.1 1 8 2 0 6 5 -9 17 11 -1
693.2 1 8 2 0 5 5 -9 17 11 -1
693.3 1 8 2 0 5 5 -9 17 11 0
693.4 1 8 2 0 5 5 -9 17 11 -1
693.5 1 8 2 0 5 5 -9 17 11 -1
693.6 1 8 2 -1 5 5 -9 17 10 -1
693.7 1 8 1 -1 5 5 -10 17 10 -1
693.8 1 8 1 -1 5 5 -10 17 10 -1
693.9 1 8 1 -1 5 5 -10 17 11 -1
694 1 8 1 -1 5 5 -10 17 11 -1
694.1 1 8 2 -1 5 5 -9 17 11 -1
694.2 1 8 2 -1 5 5 -9 17 11 -1
694.3 1 8 2 -1 5 5 -10 17 11 0
694.4 1 8 2 -1 5 5 -10 17 11 -1
694.5 1 8 2 -1 5 5 -10 17 11 -1
694.6 1 8 2 -1 5 5 -10 17 11 -1
694.7 1 8 2 -1 5 5 -10 17 10 -1
694.8 1 8 1 -1 5 5 -10 17 10 -1
694.9 1 8 1 -1 5 5 -10 17 10 -1
695 1 8 1 -1 5 5 -10 17 10 -1
695.1 1 8 1 -1 5 5 -10 17 10 0
695.2 1 8 1 -1 4 5 -10 17 11 0
695.3 1 8 2 -1 4 5 -10 17 10 1
695.4 1 8 2 -1 4 5 -10 17 10 1
695.5 1 8 2 -1 5 5 -10 17 10 1
695.6 1 8 2 -1 5 5 -10 17 10 0
695.7 1 8 2 -1 5 5 -10 17 10 0
695.8 1 8 2 -1 5 5 -10 17 10 1
695.9 1 8 2 -1 5 5 -10 17 11 1
696 1 8 2 -1 4 5 -10 17 11 0
696.1 1 8 2 -1 4 5 -10 17 11 1
696.2 1 8 2 -1 5 5 -10 17 11 1
696.3 1 8 2 -1 5 5 -10 17 11 1
696.4 1 8 2 -1 5 5 -10 17 11 1
696.5 1 8 2 -1 5 5 -9 16 11 1
696.6 1 8 2 -1 5 5 -9 16 11 1
696.7 1 8 2 -1 5 5 -9 17 11 1
696.8 1 8 2 -1 5 5 -9 17 11 2
696.9 1 8 2 0 5 4 -9 17 10 2
697 1 8 1 0 5 5 -9 17 10 2
697.1 1 8 2 -1 5 5 -9 17 10 2
697.2 1 8 2 -1 5 5 -9 17 10 1
697.3 1 8 2 -1 6 5 -9 17 10 1
697.4 1 8 2 -1 6 5 -9 16 11 2
697.5 1 8 2 -1 5 5 -9 16 11 2
697.6 1 8 2 -1 5 5 -9 16 11 2
697.7 1 8 2 -1 5 5 -9 16 11 2
697.8 1 8 2 -1 5 5 -9 16 11 2
697.9 1 8 2 -1 5 4 -9 16 11 2
698 1 8 2 -1 6 4 -9 16 10 2
698.1 1 8 2 -1 6 4 -9 16 11 2
698.2 1 8 2 0 5 4 -9 16 10 2
698.3 1 8 2 -1 5 4 -9 16 10 2
698.4 1 8 2 -1 5 4 -9 16 11 2
698.5 1 8 2 -1 5 4 -9 16 11 2
698.6 1 8 2 -1 5 4 -9 16 11 2
698.7 1 8 2 -1 5 4 -9 16 11 2
698.8 1 8 2 0 5 5 -9 16 11 1
698.9 1 8 2 -1 5 4 -9 16 11 1
699 1 8 2 -1 5 4 -9 16 11 1
699.1 1 8 2 -1 5 4 -9 16 11 1
699.2 1 8 2 -1 5 4 -9 16 11 2
699.3 1 8 2 -1 5 4 -10 16 11 1
699.4 1 8 2 -1 5 4 -10 16 11 1
699.5 1 8 2 -1 5 4 -10 16 11 1
699.6 1 8 2 -1 4 4 -10 16 11 1
699.7 1 8 1 -1 5 4 -9 16 11 1
699.8 1 8 2 -1 4 4 -10 16 11 0
699.9 1 8 2 -1 4 4 -10 16 11 0
700 1 8 2 -1 4 4 -10 17 11 1
700.1 1 8 2 -1 4 4 -10 17 11 0
700.2 1 8 2 -1 4 5 -10 17 10 0
700.3 1 8 2 0 5 5 -10 16 10 1
700.4 1 8 2 -1 5 5 -10 16 10 0
700.5 1 8 2 -1 5 5 -9 16 10 0
700.6 1 8 2 0 5 5 -9 17 10 0
700.7 1 8 2 0 5 5 -9 16 10 1
700.8 1 8 2 0 5 5 -10 16 10 1
700.9 1 8 2 0 4 5 -10 17 10 0
701 1 8 2 0 5 5 -10 17 10 0
701.1 1 9 2 0 5 5 -9 17 10 0
701.2 1 8 2 0 5 5 -10 17 10 0
701.3 1 8 2 0 5 5 -10 17 10 0
701.4 1 8 2 0 5 5 -9 17 10 0
701.5 1 8 2 0 5 5 -9 17 10 0
701.6 1 8 2 0 5 4 -9 17 10 0
701.7 1 8 2 0 5 4 -9 17 10 0
701.8 1 8 2 0 5 4 -10 17 11 0
701.9 1 8 2 0 4 4 -10 17 11 0
702 1 8 2 0 5 4 -10 17 10 0
702.1 1 8 2 0 5 4 -10 17 11 -1
702.2 1 8 2 0 4 4 -10 17 11 0
702.3 1 8 2 -1 4 4 -10 17 10 -1
702.4 1 8 2 -1 5 5 -10 17 11 -1
702.5 1 8 2 -1 4 4 -10 17 10 0
702.6 1 8 2 -1 4 4 -10 17 10 0
702.7 1 8 2 -1 4 4 -10 17 10 0
702.8 1 8 1 -1 4 4 -10 17 10 0
702.9 1 8 2 0 4 4 -10 17 10 -1
703 1 8 2 -1 4 5 -10 18 10 -1
703.1 1 8 2 -1 4 4 -10 18 10 -1
703.2 1 8 2 0 4 5 -10 18 10 -1
703.3 1 8 2 -1 4 4 -10 18 10 -1
703.4 1 8 2 -1 4 4 -10 18 10 -1
703.5 1 8 2 -1 5 4 -9 18 10 -1
703.6 1 8 2 -1 5 4 -10 18 10 -1
703.7 1 8 1 -1 5 4 -10 18 10 -1
703.8 1 8 1 -1 4 4 -9 18 10 -1
703.9 1 8 2 -1 4 4 -10 17 10 -1
704 1 8 2 -1 4 4 -9 17 10 -1
704.1 1 8 2 -1 4 4 -10 17 10 -1
704.2 1 8 2 -2 4 4 -10 17 10 -1
704.3 1 8 2 -1 5 4 -10 17 10 -2
704.4 1 8 2 -1 5 4 -10 17 10 -1
704.5 1 8 2 -1 5 4 -9 17 10 -1
704.6 1 8 2 -1 5 4 -9 17 10 -1
704.7 1 8 2 -1 5 4 -9 17 10 -1
704.8 1 8 2 -1 5 4 -9 17 10 -1
704.9 1 8 2 -1 5 4 -9 17 10 -1
705 1 8 2 -2 5 3 -9 17 10 -1
705.1 1 8 2 -2 5 3 -9 17 10 -1
705.2 1 8 2 -1 5 3 -9 17 11 -1
705.3 1 8 2 -2 5 4 -9 17 10 -1
705.4 1 8 2 -2 5 3 -9 17 10 -2
705.5 1 8 2 -1 5 4 -9 17 11 -1
705.6 1 8 2 -1 5 3 -9 17 10 -1
705.7 1 8 2 -1 5 3 -9 17 11 -1
705.8 1 8 2 -1 5 3 -9 17 11 -1
705.9 1 8 2 -1 5 3 -9 17 11 0
706 1 8 2 -1 5 3 -9 17 11 0
706.1 1 8 2 -1 5 3 -9 17 10 -1
706.2 1 8 2 -1 5 3 -9 17 10 -1
706.3 1 9 2 -1 5 3 -9 17 10 0
706.4 1 8 2 -1 5 3 -9 17 10 0
706.5 1 8 2 -1 5 3 -9 17 11 -1
706.6 1 9 2 -1 5 3 -9 17 11 -1
706.7 1 8 2 -1 5 3 -9 17 11 0
706.8 1 8 2 -1 5 3 -9 17 10 -1
706.9 1 8 2 -1 5 3 -9 17 10 0
707 1 8 2 -1 5 3 -9 17 10 -1
707.1 1 8 2 -1 5 4 -9 17 10 -1
707.2 1 8 2 -1 5 3 -9 17 10 -1
707.3 1 8 2 -1 5 4 -9 17 10 -1
707.4 1 8 2 -1 5 4 -9 17 10 -1
707.5 1 8 2 -1 5 4 -9 17 10 -1
707.6 1 8 2 -1 5 3 -9 17 10 -1
707.7 1 8 2 -1 5 4 -9 17 10 -1
707.8 1 8 2 -1 5 4 -9 17 9 -1
707.9 1 8 2 -1 5 4 -9 17 9 -1
708 1 8 2 -1 6 4 -9 17 9 -1
708.1 1 8 2 -1 5 4 -9 17 9 -1
708.2 1 8 2 -1 5 4 -9 17 9 -1
708.3 1 8 2 -1 5 4 -9 17 9 -1
708.4 1 8 2 -1 5 4 -9 17 9 -1
708.5 1 8 2 -1 6 4 -9 17 9 -1
708.6 1 8 2 -1 5 3 -9 17 9 -1
708.7 1 8 2 -1 6 3 -9 17 9 -1
708.8 1 8 2 -1 6 4 -9 17 9 -1
708.9 1 8 2 -1 6 4 -9 17 8 -1
709 1 8 2 -1 6 4 -9 17 9 -1
709.1 1 8 2 -1 6 4 -8 17 9 -1
709.2 1 8 2 -1 5 4 -9 17 8 -1
709.3 1 9 2 -1 5 4 -9 17 8 -1
709.4 1 8 2 -1 6 4 -9 17 8 -1
709.5 1 8 2 -1 6 4 -8 17 9 -1
709.6 1 8 2 -1 5 4 -9 17 9 -1
709.7 1 8 1 -1 5 4 -9 17 9 -1
709.8 1 8 2 -1 5 4 -9 17 9 -1
709.9 1 8 2 -1 5 4 -9 17 9 -1
710 1 8 1 -1 5 4 -9 17 9 -1
710.1 1 8 1 -1 5 4 -9 17 9 -1
710.2 1 8 1 -1 5 4 -10 17 9 -1
710.3 1 8 1 -1 5 4 -9 17 9 -1
710.4 1 8 2 -1 5 4 -9 17 9 -1
710.5 1 8 2 -1 5 4 -9 17 9 -1
710.6 1 8 2 -1 5 4 -9 17 9 -1
710.7 1 9 2 -1 5 4 -9 17 9 -2
710.8 1 8 2 -1 5 4 -9 17 9 -2
710.9 1 8 2 -1 5 4 -9 17 9 -2
711 1 8 2 -1 5 4 -9 17 9 -2
711.1 1 8 2 -1 5 4 -9 17 9 -2
711.2 1 8 2 -2 6 5 -9 17 9 -1
711.3 1 8 2 -1 5 4 -9 17 9 -1
711.4 1 8 2 -1 5 4 -9 17 9 -1
711.5 1 8 2 -1 5 4 -9 17 9 -1
711.6 1 9 2 -1 5 4 -9 17 9 -2
711.7 1 8 2 -1 6 4 -9 17 9 -1
711.8 1 8 2 -1 5 4 -9 17 9 -2
711.9 1 8 2 -1 5 4 -9 17 9 -2
712 1 8 2 -1 6 4 -9 17 9 -1
712.1 1 8 2 -1 5 4 -9 17 9 -2
712.2 1 8 2 -1 5 5 -9 17 9 -2
712.3 1 8 2 -1 5 5 -9 17 9 -2
712.4 1 8 2 -1 5 5 -9 17 9 -2
712.5 1 8 2 -1 5 5 -9 17 9 -2
712.6 1 8 2 -2 5 5 -9 17 9 -1
712.7 1 8 2 -2 5 5 -9 17 9 -2
712.8 1 8 2 -2 5 5 -9 17 9 -2
712.9 1 8 2 -2 6 5 -9 17 9 -2
713 1 8 2 -2 5 5 -9 17 9 -2
713.1 1 8 2 -2 6 5 -9 17 9 -2
713.2 1 8 2 -2 5 5 -9 17 9 -2
713.3 1 8 2 -2 5 5 -9 17 9 -3
713.4 1 8 2 -1 5 5 -9 17 9 -3
713.5 1 8 2 -1 5 5 -9 17 9 -2
713.6 1 8 2 -1 6 5 -9 17 9 -3
713.7 1 8 2 -1 5 5 -9 17 9 -3
713.8 1 8 2 -1 5 5 -9 17 9 -3
713.9 1 8 2 -1 5 6 -9 17 9 -3
714 1 8 2 -1 5 5 -9 17 9 -2
714.1 1 9 3 -1 5 5 -9 17 9 -2
714.2 1 9 2 -1 5 5 -9 17 9 -3
714.3 1 9 2 -1 5 5 -9 17 9 -3
714.4 1 9 2 -1 5 5 -9 17 9 -3
714.5 1 9 2 -1 5 5 -9 17 9 -3
714.6 1 9 2 -1 5 5 -9 17 9 -3
714.7 1 9 2 -1 5 5 -9 17 9 -3
714.8 1 9 2 0 5 5 -9 16 9 -3
714.9 1 9 2 -1 5 5 -9 17 9 -3
715 1 9 2 -1 5 5 -9 16 9 -3
715.1 1 9 2 -1 6 5 -9 17 9 -3
715.2 1 9 2 -1 5 5 -9 17 9 -3
715.3 1 9 2 -1 5 5 -9 17 10 -3
715.4 1 8 2 -1 5 5 -9 16 10 -3
715.5 1 9 2 -1 5 5 -9 16 10 -3
715.6 1 9 2 -1 5 5 -9 16 10 -3
715.7 1 9 2 -1 5 5 -9 16 10 -3
715.8 1 9 2 -1 5 5 -9 16 10 -3
715.9 1 9 2 -1 5 5 -9 16 10 -3
716 1 9 2 -1 5 5 -9 16 10 -3
716.1 1 9 2 -1 5 5 -9 16 10 -3
716.2 1 9 2 -1 5 5 -9 17 10 -3
716.3 1 9 2 -1 5 5 -9 17 10 -3
716.4 1 9 2 -1 5 5 -9 17 10 -3
716.5 1 9 2 -1 5 5 -9 17 11 -3
716.6 1 9 2 -1 5 5 -9 17 11 -3
716.7 1 9 2 -1 5 5 -9 17 10 -3
716.8 1 9 2 -1 5 5 -9 17 10 -3
716.9 1 9 2 -2 5 6 -9 17 10 -3
717 1 9 2 -1 5 6 -9 17 10 -3
717.1 1 9 2 -1 5 6 -9 17 10 -3
717.2 1 9 2 -2 5 5 -9 17 10 -3
717.3 1 9 2 -1 5 5 -9 17 10 -2
717.4 1 9 2 -1 5 6 -9 17 10 -3
717.5 1 9 2 -1 6 5 -9 17 10 -3
717.6 1 9 2 -2 5 5 -9 17 10 -3
717.7 1 9 2 -2 6 5 -9 17 10 -3
717.8 1 9 2 -2 5 5 -9 17 10 -3
717.9 1 9 2 -1 5 5 -9 17 11 -2
718 1 9 2 -1 5 5 -9 17 11 -3
718.1 1 9 2 -1 5 5 -9 17 11 -2
718.2 1 9 2 -1 5 5 -9 17 11 -3
718.3 1 9 2 -1 5 6 -9 17 11 -2
718.4 1 9 2 -2 5 6 -9 17 11 -2
718.5 1 9 2 -2 5 6 -9 17 11 -2
718.6 1 9 2 -2 5 6 -9 17 11 -3
718.7 1 9 2 -2 5 5 -9 17 11 -2
718.8 1 9 2 -2 5 5 -9 17 11 -2
718.9 1 9 2 -2 5 5 -9 17 11 -2
719 1 9 2 -1 5 5 -9 16 11 -2
719.1 1 9 2 -1 5 5 -9 16 11 -2
719.2 1 9 2 -2 5 5 -9 16 11 -2
719.3 1 9 2 -1 5 5 -9 16 11 -1
719.4 1 9 2 -1 5 5 -9 16 11 -2
719.5 1 8 2 -2 5 5 -9 16 11 -2
719.6 1 8 2 -2 5 5 -9 16 11 -2
719.7 1 9 2 -2 5 5 -9 16 11 -2
719.8 1 9 2 -2 6 5 -9 16 11 -2
719.9 1 9 2 -2 5 5 -9 17 11 -2
720 1 9 2 -2 5 5 -9 17 11 -2
720.1 1 9 2 -2 5 5 -9 17 11 -2
720.2 1 8 2 -2 5 5 -9 17 11 -2
720.3 1 9 2 -2 5 5 -9 17 10 -1
720.4 1 9 2 -2 5 5 -9 17 10 -1
720.5 1 9 2 -2 5 5 -9 17 10 -1
720.6 1 9 2 -2 5 5 -9 17 10 -1
720.7 1 9 2 -2 5 5 -9 17 10 -1
720.8 1 9 2 -1 6 5 -9 17 11 -1
720.9 1 9 2 -1 6 5 -9 17 10 -1
721 1 8 2 -1 6 5 -9 17 10 -1
721.1 1 8 2 -1 6 5 -9 17 10 -1
721.2 1 8 2 -2 6 5 -9 17 10 -1
721.3 1 9 2 -1 6 5 -8 17 10 -1
721.4 1 9 2 -1 6 5 -9 17 10 -1
721.5 1 9 2 -1 6 5 -9 17 10 -2
721.6 1 9 2 -1 6 5 -9 17 10 -2
721.7 1 9 2 -1 6 5 -9 17 10 -2
721.8 1 8 2 -1 6 5 -9 18 10 -2
721.9 1 9 2 -1 6 5 -9 17 10 -2
722 1 9 2 -1 6 5 -9 17 10 -2
722.1 1 8 2 -1 6 5 -8 17 11 -2
722.2 1 8 2 -1 6 5 -8 17 11 -2
722.3 1 8 2 -1 6 5 -8 17 11 -3
722.4 1 8 2 -1 6 5 -8 17 11 -2
722.5 1 9 2 -1 6 5 -8 17 11 -2
722.6 1 9 2 -1 6 5 -8 17 11 -2
722.7 1 8 2 -1 6 5 -8 17 11 -2
722.8 1 9 2 -1 6 6 -8 17 11 -2
722.9 1 9 2 -1 6 5 -8 16 11 -1
723 1 9 2 -1 6 5 -8 16 11 -2
723.1 1 9 2 -1 6 5 -8 16 11 -2
723.2 1 8 2 -1 6 5 -8 16 12 -3
723.3 1 9 2 -1 6 5 -8 17 12 -3
723.4 1 9 2 -1 6 5 -8 17 12 -2
723.5 1 9 2 -1 6 5 -8 17 12 -2
723.6 1 9 2 -1 6 5 -8 16 12 -2
723.7 1 9 2 -1 6 5 -8 16 11 -2
723.8 1 9 2 0 6 5 -8 16 12 -2
723.9 1 9 2 -1 6 5 -8 16 12 -2
724 1 9 2 -1 6 5 -8 16 12 -2
724.1 1 9 2 -1 7 5 -8 16 12 -2
724.2 1 8 2 -1 6 5 -8 16 12 -2
724.3 1 9 2 -1 7 5 -8 16 12 -2
724.4 1 8 2 -1 7 5 -8 16 12 -2
724.5 1 9 2 -1 7 5 -8 16 12 -2
724.6 1 9 2 -1 6 5 -8 16 13 -2
724.7 1 9 2 -1 7 5 -7 16 13 -2
724.8 1 9 2 -1 7 5 -8 15 13 -2
724.9 1 9 2 -1 7 5 -8 15 13 -2
725 1 9 2 -1 7 5 -8 15 13 -2
725.1 1 9 2 -1 7 5 -8 15 13 -1
725.2 1 9 2 -1 7 5 -8 15 13 -2
725.3 1 9 2 -1 7 5 -8 15 13 -2
725.4 1 9 2 -1 7 5 -8 15 13 -2
725.5 1 9 2 -1 6 4 -8 15 13 -2
725.6 1 9 2 -1 6 4 -8 15 13 -2
725.7 1 9 2 -1 6 4 -8 15 13 -2
725.8 1 9 2 -1 6 4 -8 15 13 -2
725.9 1 9 2 -1 6 4 -8 15 13 -2
726 1 9 2 -1 7 4 -7 15 13 -2
726.1 1 9 2 -1 7 4 -7 15 13 -2
726.2 1 9 2 -1 7 4 -7 15 13 -2
726.3 1 9 2 -1 6 3 -8 15 12 -3
726.4 1 9 2 -1 7 4 -7 15 12 -3
726.5 1 9 2 -1 6 4 -8 15 12 -2
726.6 1 9 2 -1 7 4 -8 15 12 -2
726.7 1 8 2 -1 6 4 -8 15 12 -2
726.8 1 8 2 -1 6 4 -8 15 12 -3
726.9 1 9 2 -1 6 4 -8 14 12 -3
727 1 8 2 -1 6 4 -8 15 12 -3
727.1 1 8 2 -1 6 4 -8 15 12 -3
727.2 1 8 2 -1 6 4 -8 15 12 -3
727.3 1 8 2 -1 6 3 -8 15 12 -3
727.4 1 8 2 -2 6 3 -8 15 12 -3
727.5 1 8 2 -2 6 4 -8 14 12 -3
727.6 1 8 2 -2 6 3 -8 15 12 -3
727.7 1 8 2 -1 6 3 -9 15 12 -3
727.8 1 8 2 -1 6 3 -9 15 12 -2
727.9 1 8 2 -2 6 4 -9 15 12 -3
728 1 9 2 -1 6 4 -9 15 12 -3
728.1 1 8 2 -1 6 4 -9 15 12 -3
728.2 1 8 2 -2 6 4 -8 15 12 -3
728.3 1 8 2 -1 5 4 -9 15 12 -3
728.4 1 8 2 -2 6 4 -9 15 12 -2
728.5 1 8 2 -2 6 4 -9 15 12 -2
728.6 1 8 2 -1 6 4 -9 15 12 -2
728.7 1 8 2 -1 6 4 -9 15 12 -2
728.8 1 9 2 -1 5 4 -9 15 12 -2
728.9 1 8 2 -1 5 4 -9 15 13 -2
729 1 8 2 -1 5 4 -9 15 13 -3
729.1 1 9 2 -1 5 4 -9 15 13 -2
729.2 1 9 2 -1 5 4 -9 15 12 -2
729.3 1 9 2 -1 5 4 -9 15 12 -2
729.4 1 8 2 -1 5 4 -9 15 12 -1
729.5 1 9 2 -1 5 4 -9 15 12 -2
729.6 1 9 2 -1 5 4 -9 15 12 -2
729.7 1 8 2 -1 5 4 -9 15 12 -2
729.8 1 8 2 -1 5 4 -9 15 13 -2
729.9 1 8 2 -1 5 4 -9 15 13 -2
730 1 8 2 -1 5 4 -9 15 13 -2
730.1 1 8 2 -1 5 4 -9 15 13 -2
730.2 1 8 2 -1 5 4 -9 15 13 -1
730.3 1 8 2 -1 5 4 -9 15 13 -1
730.4 1 8 2 -1 5 4 -9 14 13 -1
730.5 1 8 2 -2 5 4 -9 14 12 -2
730.6 1 8 2 -2 5 4 -8 15 12 -1
730.7 1 8 2 -2 5 4 -9 14 12 -1
730.8 1 8 2 -2 5 3 -9 15 12 -1
730.9 1 8 2 -1 5 4 -9 14 13 -1
731 1 8 2 -1 5 4 -9 14 12 0
731.1 1 8 2 -1 5 3 -9 15 12 -1
731.2 1 8 2 -1 5 4 -8 15 12 -1
731.3 1 9 2 -1 5 3 -9 15 12 0
731.4 1 8 2 -1 5 3 -9 15 12 -1
731.5 1 8 2 -1 5 3 -9 15 12 -1
731.6 1 8 2 -1 5 3 -9 15 13 -1
731.7 1 8 2 -2 5 3 -9 15 13 -1
731.8 1 8 2 -2 5 4 -9 15 13 -1
731.9 1 8 2 -1 5 4 -9 16 13 -1
732 1 8 2 -1 5 4 -9 15 13 -1
732.1 1 8 2 -1 5 4 -9 15 13 -1
732.2 1 8 2 -1 5 4 -9 15 13 -1
732.3 1 8 2 -1 5 4 -9 15 13 -1
732.4 1 8 2 -1 5 4 -9 15 12 -1
732.5 1 8 2 -2 5 4 -9 16 13 -1
732.6 1 8 2 -2 5 4 -9 16 13 -1
732.7 1 8 2 -2 5 4 -9 15 13 -1
732.8 1 8 2 -2 5 4 -9 15 13 -2
732.9 1 8 2 -2 5 4 -9 15 13 -2
733 1 8 2 -2 5 4 -9 15 13 -2
733.1 1 8 2 -2 5 4 -9 15 13 -1
733.2 1 8 2 -2 5 4 -9 16 13 -1
733.3 1 8 2 -2 5 4 -9 16 13 -1
733.4 1 8 2 -2 5 4 -9 15 13 -1
733.5 1 8 2 -2 5 4 -9 15 13 -1
733.6 1 8 2 -2 5 4 -9 15 13 -1
733.7 1 8 2 -2 5 4 -9 15 13 -1
733.8 1 8 2 -2 5 4 -9 15 12 -1
733.9 1 8 2 -2 5 4 -9 15 12 -1
734 1 8 2 -2 5 4 -9 15 12 -1
734.1 1 8 2 -2 5 4 -9 15 12 -1
734.2 1 8 2 -2 5 4 -9 16 12 -1
734.3 1 8 2 -2 5 4 -9 16 12 -1
734.4 1 8 2 -2 4 4 -10 16 12 -1
734.5 1 8 2 -2 5 4 -9 16 12 -1
734.6 1 8 2 -2 5 4 -9 16 12 -1
734.7 1 8 2 -2 5 4 -9 16 12 -1
734.8 1 8 2 -2 5 4 -9 16 12 -1
734.9 1 8 2 -2 5 4 -9 16 12 -1
735 1 8 2 -2 5 4 -9 16 12 -1
735.1 1 8 2 -2 5 4 -9 16 12 -1
735.2 1 8 2 -2 5 4 -9 16 12 -1
735.3 1 8 2 -2 5 5 -9 16 11 -1
735.4 1 8 2 -2 5 5 -9 16 12 -1
735.5 1 8 2 -2 5 5 -9 16 12 -1
735.6 1 9 2 -2 5 5 -9 16 12 -1
735.7 1 8 2 -2 5 5 -9 16 11 -1
735.8 1 8 2 -2 5 5 -9 16 11 -1
735.9 1 8 2 -2 4 5 -10 15 11 -2
736 1 8 2 -2 5 5 -9 15 11 -2
736.1 1 8 2 -2 4 5 -9 15 11 -2
736.2 1 8 2 -2 5 5 -10 15 11 -1
736.3 1 8 2 -2 4 5 -10 15 11 -2
736.4 1 8 2 -2 4 5 -10 16 11 -1
736.5 1 8 2 -3 5 6 -9 15 11 -2
736.6 1 8 2 -2 5 6 -9 15 11 -1
736.7 1 8 2 -2 4 6 -10 15 11 -1
736.8 1 8 2 -2 5 6 -9 15 11 -1
736.9 1 8 2 -2 4 5 -10 15 11 -2
737 1 8 2 -2 4 5 -10 15 11 -2
737.1 1 8 2 -3 4 5 -10 15 11 -2
737.2 1 8 2 -2 4 5 -10 15 12 -2
737.3 1 8 2 -2 4 5 -10 14 12 -2
737.4 1 8 2 -2 5 5 -9 15 12 -2
737.5 1 8 2 -2 4 5 -9 14 12 -2
737.6 1 8 2 -2 5 5 -9 15 12 -2
737.7 1 8 2 -2 4 5 -9 15 12 -2
737.8 1 8 2 -2 5 5 -9 14 12 -2
737.9 1 8 2 -2 4 5 -10 14 12 -2
738 1 8 2 -2 5 5 -9 14 12 -2
738.1 1 8 2 -2 5 5 -9 14 13 -2
738.2 1 8 2 -2 5 5 -9 14 13 -1
738.3 1 8 2 -2 5 5 -9 14 13 -2
738.4 1 8 2 -2 5 5 -9 14 13 -2
738.5 1 8 2 -2 5 5 -9 14 13 -2
738.6 1 8 2 -2 4 5 -9 14 13 -2
738.7 1 8 2 -2 5 5 -9 14 14 -2
738.8 1 8 2 -2 5 5 -9 14 14 -2
738.9 1 8 2 -2 5 5 -9 14 14 -1
739 1 8 2 -2 5 5 -9 14 13 -2
739.1 1 8 2 -2 4 4 -9 14 13 -2
739.2 1 9 2 -1 5 4 -9 14 13 -1
739.3 1 9 2 -1 4 4 -9 14 13 -1
739.4 1 9 2 -1 4 5 -9 14 13 -1
739.5 1 9 2 -1 5 5 -9 14 13 -1
739.6 1 9 2 -2 5 5 -10 14 13 -2
739.7 1 9 2 -1 5 5 -9 14 13 -2
739.8 1 8 2 -1 4 5 -10 14 13 -1
739.9 1 8 2 -1 4 4 -10 14 13 -1
740 1 8 2 -2 4 4 -10 14 13 -2
740.1 1 8 2 -2 4 4 -10 14 13 -2
740.2 1 9 2 -2 4 4 -10 15 13 -2
740.3 1 9 2 -2 4 5 -9 15 13 -2
740.4 1 9 2 -2 4 5 -9 15 13 -2
740.5 1 9 2 -2 4 5 -10 15 13 -2
740.6 1 9 2 -2 4 5 -10 15 13 -2
740.7 1 9 2 -1 4 4 -9 15 13 -2
740.8 1 9 2 -1 4 4 -9 15 13 -2
740.9 1 9 2 -2 4 4 -10 15 13 -2
741 1 9 2 -1 4 5 -10 15 13 -2
741.1 1 9 2 -1 4 4 -10 15 13 -2
741.2 1 9 3 -1 4 4 -10 15 13 -2
741.3 1 9 2 -1 4 5 -10 15 13 -2
741.4 1 9 2 -1 4 4 -10 15 13 -2
741.5 1 9 2 -2 3 5 -10 15 13 -2
741.6 1 9 2 -1 3 5 -10 15 13 -2
741.7 1 9 2 -1 3 5 -10 15 13 -3
741.8 1 8 2 -2 3 5 -10 15 14 -2
741.9 1 8 2 -2 4 5 -10 15 13 -3
742 1 9 2 -2 4 5 -10 15 14 -3
742.1 1 8 2 -2 4 5 -10 15 13 -3
742.2 1 9 2 -2 4 5 -10 15 14 -3
742.3 1 8 2 -2 4 5 -10 14 14 -3
742.4 1 8 2 -2 4 5 -10 14 14 -3
742.5 1 9 2 -2 4 5 -10 14 13 -3
742.6 1 9 2 -2 4 5 -10 14 13 -3
742.7 1 9 2 -2 4 5 -10 14 14 -3
742.8 1 9 2 -1 4 5 -10 14 14 -3
742.9 1 9 2 -1 4 5 -10 14 14 -3
743 1 9 2 -2 4 4 -10 14 14 -3
743.1 1 8 2 -2 4 4 -10 14 14 -3
743.2 1 8 2 -2 4 4 -10 14 14 -3
743.3 1 9 2 -2 4 4 -10 14 14 -3
743.4 1 9 2 -1 4 4 -10 14 14 -3
743.5 1 9 2 -2 4 5 -10 14 14 -3
743.6 1 9 2 -2 4 4 -10 14 14 -2
743.7 1 8 2 -2 4 4 -9 14 14 -2
743.8 1 8 2 -2 4 5 -9 14 13 -3
743.9 1 8 2 -2 4 5 -10 14 13 -2
744 1 8 2 -2 5 5 -9 14 13 -3
744.1 1 8 2 -2 4 5 -10 14 13 -3
744.2 1 8 2 -2 4 4 -10 14 13 -2
744.3 1 8 2 -2 4 4 -10 14 13 -2
744.4 1 9 2 -2 5 4 -10 14 13 -2
744.5 1 8 2 -2 4 4 -9 14 13 -1
744.6 1 8 2 -2 5 4 -9 14 13 -1
744.7 1 9 2 -2 5 4 -9 14 13 -2
744.8 1 8 2 -2 5 4 -9 14 13 -2
744.9 1 8 2 -2 4 4 -9 14 13 -1
745 1 8 2 -2 4 4 -9 14 13 -1
745.1 1 8 2 -2 5 4 -9 14 13 -1
745.2 1 9 2 -2 5 4 -9 14 13 -1
745.3 1 8 2 -1 4 4 -10 14 14 -1
745.4 1 8 2 -2 5 4 -9 14 14 -1
745.5 1 8 2 -2 5 4 -9 14 14 -1
745.6 1 8 2 -2 5 4 -9 14 14 -1
745.7 1 8 2 -2 5 4 -9 14 14 0
745.8 1 8 2 -2 5 4 -9 14 14 -1
745.9 1 8 2 -2 5 4 -9 14 14 -1
746 1 8 2 -2 5 4 -9 14 14 -1
746.1 1 9 2 -1 5 4 -9 14 14 -1
746.2 1 8 2 -1 5 4 -9 14 14 -1
746.3 1 9 2 -1 4 4 -9 14 14 -1
746.4 1 9 2 -1 4 4 -9 14 13 -1
746.5 1 9 2 -1 5 4 -9 14 14 -1
746.6 1 9 2 -1 5 4 -9 14 14 -1
746.7 1 9 2 -1 5 4 -9 14 14 -1
746.8 1 9 2 -1 4 4 -9 14 14 -1
746.9 1 9 2 -1 4 4 -9 14 14 -1
747 1 9 2 -1 4 4 -9 14 14 -1
747.1 1 9 2 -2 4 4 -9 14 14 -1
747.2 1 9 2 -1 4 4 -9 14 14 -1
747.3 1 9 2 -1 4 4 -9 14 14 -1
747.4 1 9 2 -1 4 4 -9 14 14 0
747.5 1 9 2 -1 4 4 -9 14 14 0
747.6 1 9 2 0 4 4 -9 14 14 0
747.7 1 9 2 0 4 4 -9 14 14 0
747.8 1 9 2 0 4 4 -9 14 14 1
747.9 1 9 2 -1 4 4 -9 14 14 0
748 1 9 2 -1 4 4 -10 14 14 0
748.1 1 9 2 -1 4 4 -10 14 14 0
748.2 1 9 2 -1 4 4 -9 14 14 0
748.3 1 9 2 -1 4 4 -9 14 14 0
748.4 1 9 2 -1 4 4 -10 14 14 1
748.5 1 9 2 -1 4 4 -9 14 13 0
748.6 1 9 2 -1 4 4 -9 14 13 0
748.7 1 9 2 -1 4 4 -10 14 13 0
748.8 1 9 2 0 4 4 -9 14 13 0
748.9 1 9 2 -1 4 4 -9 14 13 0
749 1 9 3 -1 4 4 -9 14 13 0
749.1 1 9 2 0 4 4 -9 14 13 0
749.2 1 9 2 -1 4 4 -10 14 14 0
749.3 1 9 3 -1 4 4 -10 14 13 0
749.4 1 9 2 -1 4 4 -10 14 13 0
749.5 1 9 2 -1 4 4 -10 14 13 0
749.6 1 9 2 -1 4 4 -10 14 13 1
749.7 1 9 2 0 4 4 -10 14 13 0
749.8 1 9 2 0 4 3 -10 14 13 0
749.9 1 9 3 -1 4 3 -10 14 13 0
750 1 9 3 -1 4 3 -10 14 13 0
750.1 1 9 3 -1 4 3 -9 14 13 0
750.2 1 9 3 -1 4 3 -9 14 13 0
750.3 1 9 3 -1 4 3 -9 14 13 0
750.4 1 9 3 -1 4 4 -9 14 13 0
750.5 1 9 3 -1 4 4 -9 13 13 0
750.6 1 9 3 -1 4 3 -9 14 13 0
750.7 1 9 3 -1 4 3 -9 14 13 -1
750.8 1 9 2 -1 4 3 -9 14 13 0
750.9 1 9 2 -1 4 3 -9 14 13 0
751 1 9 2 -1 4 3 -9 14 13 0
751.1 1 9 3 -1 4 3 -9 14 13 0
751.2 1 9 3 -1 5 3 -9 14 13 -1
751.3 1 9 2 -1 4 3 -9 14 13 0
751.4 1 9 2 -1 4 3 -9 14 13 0
751.5 1 9 2 -1 4 3 -9 14 13 0
751.6 1 9 2 -1 4 3 -9 14 13 0
751.7 1 9 2 -1 4 3 -9 14 13 1
751.8 1 9 2 -1 4 3 -9 14 13 0
751.9 1 9 2 -1 4 3 -9 14 13 0
752 1 9 2 -1 4 3 -9 14 13 0
752.1 1 9 3 -1 4 3 -9 14 13 0
752.2 1 9 3 -1 4 3 -9 14 13 1
752.3 1 9 3 -1 4 3 -9 14 13 1
752.4 1 9 3 -1 4 3 -9 14 13 0
752.5 1 9 3 -1 4 3 -9 14 13 1
752.6 1 9 3 -1 4 3 -9 14 13 0
752.7 1 9 3 -2 4 3 -9 14 13 0
752.8 1 9 3 -2 4 3 -9 14 13 0
752.9 1 9 3 -2 5 3 -9 14 13 0
753 1 9 3 -1 5 3 -9 14 13 0
753.1 1 9 3 -1 4 3 -9 14 13 0
753.2 1 9 3 -1 4 3 -9 14 13 0
753.3 1 9 3 -1 4 3 -9 14 13 0
753.4 1 9 3 -1 4 3 -9 14 13 0
753.5 1 9 3 -1 4 3 -9 15 13 0
753.6 1 9 3 -1 4 3 -9 15 13 0
753.7 1 9 3 -2 4 3 -9 15 13 0
753.8 1 9 2 -1 5 3 -9 14 13 0
753.9 1 9 3 -1 5 3 -9 14 13 0
754 1 8 2 -2 5 2 -9 15 13 0
754.1 1 9 2 -1 4 2 -9 14 13 -1
754.2 1 8 2 -2 5 3 -9 14 13 -1
754.3 1 9 2 -2 5 3 -9 14 13 0
754.4 1 9 2 -1 5 2 -9 15 13 -1
754.5 1 9 2 -2 4 2 -9 15 13 -1
754.6 1 8 2 -2 5 2 -9 15 13 0
754.7 1 8 3 -2 5 2 -9 15 13 -1
754.8 1 9 2 -1 5 2 -9 15 13 0
754.9 1 9 2 -1 5 3 -9 15 13 0
755 1 9 2 -1 4 3 -9 14 13 0
755.1 1 8 2 -2 4 3 -10 14 13 0
755.2 1 8 2 -2 4 3 -10 15 13 0
755.3 1 8 2 -2 4 3 -9 15 13 0
755.4 1 8 2 -2 4 3 -9 15 13 0
755.5 1 8 2 -2 4 3 -10 15 13 -1
755.6 1 8 2 -2 4 3 -9 14 13 0
755.7 1 8 2 -2 4 3 -9 14 14 -1
755.8 1 8 2 -2 5 4 -9 14 14 0
755.9 1 8 2 -2 4 3 -9 15 14 0
756 1 8 2 -3 4 4 -10 15 14 0
756.1 1 8 2 -3 4 3 -9 15 14 0
756.2 1 8 2 -3 5 4 -9 15 14 0
756.3 1 8 2 -3 5 4 -10 15 14 0
756.4 1 8 2 -3 4 3 -10 15 14 -1
756.5 1 8 2 -3 4 3 -9 15 14 0
756.6 1 8 2 -2 5 3 -9 15 13 -1
756.7 1 8 2 -3 4 3 -10 15 13 -1
756.8 1 8 2 -3 4 4 -10 15 13 0
756.9 1 8 3 -3 4 4 -9 15 13 -1
757 1 8 2 -3 4 4 -9 15 13 0
757.1 1 8 2 -2 4 4 -9 15 14 0
757.2 1 8 2 -2 4 4 -9 15 14 0
757.3 1 8 2 -2 4 4 -9 15 14 0
757.4 1 8 2 -2 4 3 -9 15 14 0
757.5 1 8 2 -2 4 3 -9 15 14 0
757.6 1 9 2 -2 4 4 -9 14 14 0
757.7 1 9 3 -2 4 4 -9 15 14 0
757.8 1 8 3 -2 4 4 -9 14 14 0
757.9 1 9 3 -2 4 4 -9 14 14 0
758 1 8 2 -2 4 4 -10 14 14 0
758.1 1 8 2 -2 4 3 -9 14 14 1
758.2 1 9 2 -2 4 4 -9 14 14 0
758.3 1 9 2 -2 4 3 -9 14 14 1
758.4 1 9 2 -1 4 3 -9 14 14 1
758.5 1 8 2 -2 4 3 -9 14 15 0
758.6 1 8 2 -2 4 3 -9 14 14 1
758.7 1 8 3 -2 4 3 -9 14 14 0
758.8 1 8 3 -2 4 3 -9 14 14 0
758.9 1 8 3 -2 4 3 -10 14 14 1
759 1 8 2 -3 4 3 -9 14 14 0
759.1 1 8 3 -3 4 3 -9 14 14 1
759.2 1 8 3 -3 4 3 -10 14 14 0
759.3 1 8 3 -3 4 3 -9 14 14 -1
759.4 1 8 3 -3 4 3 -9 14 14 0
759.5 1 8 3 -3 4 3 -9 14 14 0
759.6 1 8 3 -3 4 3 -9 14 14 0
759.7 1 8 3 -3 4 3 -9 14 14 0
759.8 1 8 3 -3 4 3 -9 14 14 -1
759.9 1 8 3 -2 4 3 -10 14 14 -1
760 1 8 3 -2 4 3 -10 14 14 -1
760.1 1 8 3 -3 4 3 -10 14 14 0
760.2 1 8 3 -3 4 3 -10 14 14 0
760.3 1 8 3 -3 4 3 -9 14 14 0
760.4 1 8 3 -2 4 3 -9 14 14 0
760.5 1 8 3 -2 4 3 -9 14 14 0
760.6 1 8 2 -3 4 3 -10 14 13 0
760.7 1 8 2 -3 3 3 -10 14 13 0
760.8 1 8 2 -3 3 3 -10 14 13 0
760.9 1 8 2 -3 3 3 -10 14 13 0
761 1 8 2 -3 3 4 -10 14 14 0
761.1 1 8 2 -3 4 4 -10 14 14 0
761.2 1 8 2 -3 4 4 -10 14 14 0
761.3 1 8 2 -3 4 4 -10 14 14 0
761.4 1 8 2 -3 4 4 -10 14 14 0
761.5 1 8 2 -3 4 4 -10 14 14 0
761.6 1 8 2 -3 4 4 -10 14 14 0
761.7 1 8 2 -3 4 4 -10 14 14 0
761.8 1 8 2 -3 4 4 -10 14 14 0
761.9 1 8 2 -3 4 4 -10 14 14 0
762 1 8 2 -2 4 4 -10 14 14 0
762.1 1 8 2 -3 3 4 -10 14 14 0
762.2 1 8 2 -2 3 4 -10 14 14 0
762.3 1 8 2 -2 3 4 -10 14 14 0
762.4 1 8 2 -2 3 4 -10 14 14 0
762.5 1 8 2 -2 3 4 -10 14 14 0
762.6 1 8 2 -3 4 4 -10 14 14 0
762.7 1 8 2 -3 3 4 -10 14 14 1
762.8 1 8 2 -3 3 4 -10 14 14 1
762.9 1 8 2 -2 3 4 -10 14 14 1
763 1 8 2 -2 3 4 -10 14 14 0
763.1 1 8 2 -2 3 4 -10 14 14 1
763.2 1 8 2 -2 3 4 -10 14 14 1
763.3 1 8 2 -2 3 4 -10 14 14 1
763.4 1 8 2 -2 3 4 -10 14 14 1
763.5 1 8 2 -2 3 4 -10 14 14 1
763.6 1 8 2 -2 3 4 -10 14 14 1
763.7 1 8 2 -2 3 4 -10 14 14 1
763.8 1 8 2 -2 3 4 -10 14 14 1
763.9 1 8 2 -2 3 4 -10 14 14 1
764 1 9 2 -2 3 4 -10 14 14 1
764.1 1 8 2 -2 3 4 -10 14 14 1
764.2 1 8 2 -2 3 4 -10 14 14 1
764.3 1 8 2 -2 3 4 -10 14 14 1
764.4 1 8 1 -2 3 4 -10 14 14 1
764.5 1 8 2 -2 3 4 -10 14 14 1
764.6 1 8 1 -2 2 4 -10 13 14 1
764.7 1 8 2 -2 3 4 -10 14 14 1
764.8 1 8 1 -2 3 4 -10 14 14 1
764.9 1 8 1 -2 3 4 -10 14 14 1
765 1 8 1 -2 3 4 -10 14 13 1
765.1 1 8 1 -2 3 4 -10 14 13 1
765.2 1 8 2 -2 3 4 -10 14 13 1
765.3 1 8 2 -2 3 4 -10 14 13 1
765.4 1 8 1 -2 3 4 -10 15 13 1
765.5 1 8 1 -2 3 4 -10 15 13 1
765.6 1 8 2 -2 3 4 -10 15 13 1
765.7 1 8 2 -2 3 4 -10 15 13 1
765.8 1 8 1 -2 3 4 -10 15 13 2
765.9 1 8 1 -2 3 4 -10 15 13 2
766 1 8 2 -2 3 4 -10 15 13 1
766.1 1 8 2 -2 3 4 -10 15 13 1
766.2 1 8 2 -2 3 4 -10 15 13 1
766.3 1 8 2 -2 3 4 -10 15 13 1
766.4 1 8 2 -2 3 4 -10 15 13 0
766.5 1 8 2 -2 3 4 -10 15 13 1
766.6 1 8 2 -2 3 4 -10 15 13 1
766.7 1 8 2 -2 3 4 -10 15 13 1
766.8 1 8 2 -2 3 4 -10 15 13 1
766.9 1 8 1 -2 3 3 -10 15 13 1
767 1 8 1 -2 3 3 -10 15 12 1
767.1 1 8 2 -2 4 3 -10 15 12 1
767.2 1 8 1 -2 4 3 -10 15 12 1
767.3 1 8 2 -2 4 3 -10 15 13 1
767.4 1 8 2 -2 3 3 -10 15 13 1
767.5 1 8 2 -2 3 3 -10 15 13 1
767.6 1 8 2 -2 3 3 -10 15 13 1
767.7 1 8 2 -2 4 3 -10 15 13 1
767.8 1 8 2 -2 4 3 -10 15 13 1
767.9 1 8 1 -2 3 3 -10 15 13 1
768 1 8 2 -2 3 3 -10 15 13 1
768.1 1 8 1 -2 4 3 -10 15 13 1
768.2 1 8 1 -2 4 3 -10 15 13 2
768.3 1 8 1 -2 3 3 -10 15 13 1
768.4 1 8 1 -2 4 3 -10 15 12 1
768.5 1 8 1 -2 3 3 -10 15 12 1
768.6 1 8 1 -2 4 3 -10 15 12 1
768.7 1 8 1 -2 3 3 -10 15 12 1
768.8 1 8 1 -2 4 4 -10 15 13 1
768.9 1 8 2 -2 4 3 -9 15 12 1
769 1 8 2 -2 4 3 -9 15 13 1
769.1 1 8 2 -2 4 3 -9 15 13 1
769.2 1 8 2 -2 5 3 -9 15 12 1
769.3 1 8 1 -2 5 3 -9 15 12 1
769.4 1 8 2 -2 4 3 -9 15 13 1
769.5 1 8 2 -2 5 3 -9 15 13 0
769.6 1 8 2 -2 4 3 -9 14 13 0
769.7 1 8 2 -2 5 3 -9 15 13 0
769.8 1 8 2 -2 5 3 -9 15 12 1
769.9 1 8 2 -2 5 3 -9 15 13 1
770 1 8 2 -2 5 3 -9 15 13 1
770.1 1 8 2 -2 5 3 -9 15 13 1
770.2 1 8 2 -2 5 3 -9 15 13 1
770.3 1 8 2 -2 4 3 -9 15 13 1
770.4 1 8 2 -2 5 3 -9 15 13 1
770.5 1 8 2 -1 5 3 -9 14 13 1
770.6 1 8 2 -1 5 3 -9 14 13 1
770.7 1 8 2 -2 5 3 -9 14 13 1
770.8 1 8 2 -2 5 3 -9 14 12 0
770.9 1 8 2 -2 5 3 -9 14 13 0
771 1 8 2 -1 4 3 -9 14 12 0
771.1 1 9 2 -1 4 3 -9 14 13 0
771.2 1 9 2 -1 4 3 -9 14 13 0
771.3 1 9 2 -1 4 3 -9 14 12 1
771.4 1 8 2 -1 4 3 -9 14 12 0
771.5 1 8 2 -1 5 2 -9 14 12 0
771.6 1 8 2 -1 5 3 -9 14 12 0
771.7 1 9 2 -1 5 3 -9 14 12 1
771.8 1 9 2 -1 5 3 -9 14 12 1
771.9 1 8 2 -1 5 3 -9 14 12 0
772 1 8 2 -1 5 3 -9 14 12 0
772.1 1 9 2 -1 5 3 -9 14 12 1
772.2 1 9 2 -1 5 3 -9 14 12 0
772.3 1 9 2 -1 5 3 -9 14 12 1
772.4 1 9 2 -1 5 3 -9 14 12 1
772.5 1 9 1 -1 4 2 -9 14 12 1
772.6 1 9 2 -1 4 3 -9 14 12 0
772.7 1 9 1 -1 4 2 -10 14 12 0
772.8 1 9 1 -1 4 3 -9 14 12 1
772.9 1 9 1 -1 4 3 -9 14 12 0
773 1 9 1 -1 4 3 -9 15 12 0
773.1 1 9 1 -1 4 3 -9 15 12 0
773.2 1 9 1 -1 4 3 -9 15 12 0
773.3 1 9 1 -1 4 3 -9 15 12 0
773.4 1 9 2 -1 4 3 -9 14 12 1
773.5 1 8 1 -1 4 3 -9 15 12 0
773.6 1 9 1 -1 4 3 -9 15 12 0
773.7 1 9 1 -1 4 3 -9 15 12 0
773.8 1 9 1 -1 4 3 -9 15 13 0
773.9 1 9 1 -1 4 3 -9 15 13 0
774 1 9 2 -1 4 3 -10 15 12 0
774.1 1 9 1 -1 4 2 -10 15 12 0
774.2 1 9 1 -1 4 3 -10 15 12 0
774.3 1 8 2 -1 4 3 -10 15 12 0
774.4 1 8 1 -1 4 3 -10 16 12 0
774.5 1 9 2 -1 4 3 -9 16 12 0
774.6 1 9 2 -1 4 2 -9 16 12 0
774.7 1 9 2 -1 4 3 -9 16 12 0
774.8 1 9 2 -1 4 3 -10 16 12 0
774.9 1 9 2 -1 4 3 -10 15 12 0
775 1 9 2 -1 4 3 -10 15 12 0
775.1 1 8 2 -1 4 2 -10 15 12 0
775.2 1 9 2 -1 4 3 -9 15 12 -1
775.3 1 9 2 -1 4 2 -9 15 12 0
775.4 1 8 2 -1 4 2 -9 16 12 -1
775.5 1 8 2 -1 4 2 -9 16 12 -1
775.6 1 9 1 -1 4 2 -9 16 12 0
775.7 1 8 1 -1 4 2 -9 16 12 -1
775.8 1 9 1 -1 4 2 -9 16 12 -1
775.9 1 8 1 -1 4 3 -9 16 12 -1
776 1 8 2 -1 4 2 -9 16 12 -1
776.1 1 8 2 -1 4 2 -9 16 12 -1
776.2 1 9 2 -1 4 2 -9 16 12 -1
776.3 1 9 2 -1 4 2 -9 16 12 -1
776.4 1 9 1 -1 4 2 -9 16 11 -1
776.5 1 9 2 -1 4 2 -9 16 11 -1
776.6 1 8 2 -1 4 2 -9 16 11 -1
776.7 1 9 2 -1 4 2 -9 16 11 -1
776.8 1 9 2 -1 4 2 -9 16 11 -1
776.9 1 9 2 -1 4 2 -9 16 11 -1
777 1 9 2 -1 4 2 -9 16 12 -1
777.1 1 9 2 -1 4 2 -10 16 12 -1
777.2 1 9 2 -1 3 2 -10 15 12 0
777.3 1 9 2 -1 4 2 -10 15 12 -1
777.4 1 9 2 -1 4 2 -10 15 12 -1
777.5 1 9 2 -1 3 2 -10 15 12 -1
777.6 1 9 2 -1 3 3 -10 15 11 -1
777.7 1 9 2 -1 3 3 -10 15 11 -1
777.8 1 9 2 -1 4 3 -10 15 11 -1
777.9 1 9 2 -1 4 3 -10 15 11 -1
778 1 9 2 -1 4 3 -10 15 11 -1
778.1 1 9 2 -1 4 3 -10 15 11 -1
778.2 1 9 2 -1 4 3 -10 15 11 -1
778.3 1 9 2 -1 4 3 -10 16 11 -1
778.4 1 9 2 -1 3 3 -10 16 11 -1
778.5 1 9 2 -1 3 3 -10 16 11 -1
778.6 1 9 2 -1 3 3 -10 16 11 -1
778.7 1 9 2 -1 3 3 -10 16 11 0
778.8 1 9 2 -1 3 2 -10 16 11 0
778.9 1 9 2 -1 3 2 -10 15 11 0
779 1 9 2 -1 3 3 -10 16 11 0
779.1 1 9 2 -1 3 3 -10 16 12 -1
779.2 1 9 1 0 3 3 -10 16 12 0
779.3 1 9 1 0 3 2 -10 16 12 -1
779.4 1 9 1 -1 3 2 -10 16 12 -1
779.5 1 9 1 -1 3 2 -10 16 12 -1
779.6 1 9 1 -1 3 2 -10 16 11 0
779.7 1 9 1 -1 3 2 -10 16 11 -1
779.8 1 9 1 -1 3 3 -10 16 12 0
779.9 1 9 1 -1 3 3 -10 16 11 0
780 1 9 2 -1 3 3 -10 16 11 0
780.1 1 9 2 -1 3 3 -10 16 12 1
780.2 1 9 2 -1 3 3 -10 16 11 1
780.3 1 9 2 -2 3 3 -10 16 11 1
780.4 1 9 2 -2 3 3 -10 16 11 1
780.5 1 9 2 -2 3 3 -10 15 11 1
780.6 1 9 2 -1 3 3 -10 15 11 1
780.7 1 9 2 -1 3 3 -10 15 11 1
780.8 1 9 2 -1 3 3 -10 16 11 1
780.9 1 9 2 -1 3 2 -10 16 11 1
781 1 9 2 -1 3 2 -10 16 11 1
781.1 1 9 2 -1 3 3 -10 16 11 1
781.2 1 9 2 -2 3 3 -10 16 11 2
781.3 1 9 2 -2 3 2 -10 16 11 2
781.4 1 9 2 -1 3 2 -10 16 11 2
781.5 1 9 2 -1 3 3 -10 15 10 1
781.6 1 9 2 -2 3 2 -10 15 10 1
781.7 1 9 2 -2 3 2 -10 15 10 1
781.8 1 9 2 -1 3 2 -10 15 10 1
781.9 1 9 2 -1 3 2 -10 15 10 1
782 1 9 2 -1 3 3 -10 15 10 1
782.1 1 9 2 -1 3 3 -10 15 10 2
782.2 1 9 2 -1 3 3 -10 16 10 2
782.3 1 9 2 -1 3 3 -10 15 10 2
782.4 1 9 2 -1 3 3 -10 15 10 2
782.5 1 9 2 -1 3 3 -10 15 11 2
782.6 1 9 2 -1 3 3 -10 15 11 2
782.7 1 9 2 -1 3 3 -10 15 10 2
782.8 1 9 2 -1 3 3 -10 15 10 2
782.9 1 9 2 -1 3 3 -10 15 10 2
783 1 9 2 -1 3 3 -10 15 11 2
783.1 1 9 2 -1 3 2 -10 15 11 2
783.2 1 9 2 -1 3 2 -10 15 11 3
783.3 1 9 2 -1 3 3 -10 15 11 2
783.4 1 8 2 -1 3 3 -10 15 11 2
783.5 1 9 2 -1 3 3 -10 15 10 2
783.6 1 9 2 -1 3 3 -10 15 10 2
783.7 1 9 2 -1 3 3 -10 15 10 2
783.8 1 9 2 -1 3 3 -10 14 10 3
783.9 1 9 2 -1 3 3 -10 14 10 3
784 1 9 2 -1 3 3 -10 15 10 2
784.1 1 9 2 -1 4 3 -10 15 10 3
784.2 1 9 2 -1 3 3 -10 15 10 3
784.3 1 8 2 -1 3 3 -10 15 10 2
784.4 1 9 2 -1 3 2 -10 15 10 2
784.5 1 9 2 -1 4 2 -10 15 10 2
784.6 1 9 2 -1 3 3 -10 14 11 3
784.7 1 9 2 -1 3 3 -10 14 11 3
784.8 1 9 2 -1 3 3 -10 14 11 3
784.9 1 9 2 -1 3 3 -10 15 10 3
785 1 8 2 -1 3 3 -11 15 10 3
785.1 1 9 2 -2 3 3 -10 15 10 3
785.2 1 9 2 -2 3 3 -10 15 10 3
785.3 1 8 2 -2 3 3 -10 14 11 3
785.4 1 8 2 -2 3 3 -11 14 11 3
785.5 1 8 2 -2 3 3 -11 14 11 3
785.6 1 8 2 -2 3 3 -11 14 11 3
785.7 1 8 2 -2 3 3 -11 14 10 3
785.8 1 8 2 -2 3 3 -11 15 10 3
785.9 1 8 2 -1 3 3 -11 15 10 3
786 1 8 2 -2 2 3 -11 15 10 3
786.1 1 8 2 -1 2 3 -11 15 10 2
786.2 1 8 2 -2 2 3 -11 15 10 2
786.3 1 8 2 -2 2 3 -11 15 10 3
786.4 1 8 2 -2 2 3 -11 15 10 3
786.5 1 8 2 -2 2 3 -11 15 10 3
786.6 1 8 2 -1 2 3 -11 15 11 3
786.7 1 8 2 -1 2 3 -11 15 10 3
786.8 1 8 1 -1 2 3 -11 15 10 3
786.9 1 8 2 -1 2 3 -11 15 10 3
787 1 8 2 -1 2 3 -11 15 11 3
787.1 1 8 2 -1 2 3 -11 15 10 3
787.2 1 8 2 -1 2 3 -11 15 10 2
787.3 1 8 2 -1 2 3 -11 15 10 3
787.4 1 8 2 -1 2 3 -11 15 10 3
787.5 1 8 2 -1 2 3 -11 15 11 3
787.6 1 8 2 -1 2 3 -11 15 11 3
787.7 1 8 2 -1 2 3 -11 15 11 2
787.8 1 8 2 -1 2 3 -11 14 11 3
787.9 1 9 2 -1 2 3 -11 14 11 2
788 1 9 2 -1 2 3 -11 14 11 2
788.1 1 9 2 -1 2 3 -11 15 11 2
788.2 1 9 2 -1 2 3 -11 15 11 2
788.3 1 9 2 -1 2 3 -11 15 11 2
788.4 1 9 2 -1 2 3 -11 15 11 2
788.5 1 8 2 -1 2 3 -11 15 12 2
788.6 1 9 2 -1 2 3 -11 15 12 3
788.7 1 9 2 -1 2 3 -11 15 12 2
788.8 1 9 2 -1 2 3 -11 15 12 3
788.9 1 9 2 -1 2 3 -11 15 12 2
789 1 9 2 -1 2 3 -10 15 12 3
789.1 1 9 2 -1 2 2 -10 15 12 3
789.2 1 9 2 -1 2 2 -10 15 12 3
789.3 1 9 2 -1 2 2 -10 15 12 4
789.4 1 9 1 -1 2 2 -10 15 13 4
789.5 1 9 2 -1 2 2 -10 15 12 3
789.6 1 9 1 -1 3 2 -10 15 12 3
789.7 1 9 1 -1 3 3 -10 15 12 3
789.8 1 9 1 -1 2 2 -10 15 12 3
789.9 1 9 1 -1 2 3 -10 15 12 4
790 1 9 1 -1 2 3 -10 15 12 4
790.1 1 9 2 -1 3 3 -10 15 12 3
790.2 1 9 2 -1 2 3 -10 15 12 3
790.3 1 9 2 -1 3 3 -10 15 12 4
790.4 1 9 2 -1 3 3 -10 15 12 3
790.5 1 9 2 -1 3 3 -11 15 12 3
790.6 1 9 2 -1 3 3 -10 15 12 3
790.7 1 9 2 -1 3 3 -11 15 12 3
790.8 1 9 2 -1 3 3 -10 15 12 3
790.9 1 9 2 -1 2 3 -10 15 12 4
791 1 9 2 -1 2 3 -10 15 12 4
791.1 1 9 2 -1 2 3 -10 15 12 3
791.2 1 9 1 -1 2 3 -11 15 12 3
791.3 1 9 1 0 2 3 -11 15 12 3
791.4 1 9 1 -1 3 3 -10 15 12 3
791.5 1 9 1 -1 3 3 -10 15 12 3
791.6 1 9 1 -1 3 3 -10 15 12 3
791.7 1 9 1 -1 3 4 -10 15 11 3
791.8 1 9 1 -1 3 3 -10 15 11 3
791.9 1 9 1 -1 3 3 -10 15 12 3
792 1 9 1 -1 3 3 -10 15 11 3
792.1 1 9 1 -1 3 3 -10 15 12 3
792.2 1 9 1 -1 3 4 -10 15 12 2
792.3 1 9 1 -1 3 4 -10 15 12 3
792.4 1 9 1 -1 3 4 -10 15 12 3
792.5 1 9 1 -1 3 4 -10 15 12 3
792.6 1 9 1 -1 4 3 -10 15 12 3
792.7 1 9 1 -1 4 3 -10 15 12 3
792.8 1 9 2 -1 4 3 -10 15 12 3
792.9 1 9 2 -1 4 3 -10 15 12 3
793 1 9 2 -1 4 3 -10 15 12 2
793.1 1 9 2 -1 4 3 -9 15 12 2
793.2 1 9 2 -1 4 3 -10 15 12 2
793.3 1 9 2 -1 4 4 -10 15 12 2
793.4 1 9 2 -1 4 3 -10 15 12 2
793.5 1 9 2 -1 4 3 -10 15 12 1
793.6 1 9 2 -1 4 3 -10 15 12 2
793.7 1 9 2 -1 4 3 -10 15 13 1
793.8 1 9 2 -1 4 3 -10 15 12 2
793.9 1 9 2 -1 4 2 -10 15 13 1
794 1 9 2 -1 4 3 -10 15 13 1
794.1 1 9 2 -1 4 3 -10 15 13 1
794.2 1 9 2 -1 4 3 -10 15 12 1
794.3 1 9 2 -1 4 3 -10 15 12 1
794.4 1 9 2 -1 4 3 -10 15 12 1
794.5 1 9 2 -1 4 3 -10 15 12 1
794.6 1 9 2 -1 4 3 -10 15 12 1
794.7 1 9 2 -1 4 3 -10 15 12 1
794.8 1 9 2 -1 4 3 -10 15 12 1
794.9 1 9 2 -1 4 3 -10 15 12 1
795 1 9 2 -1 4 3 -10 15 12 1
795.1 1 9 1 -1 4 3 -10 15 12 1
795.2 1 9 1 -1 4 3 -10 15 12 1
795.3 1 9 1 -1 4 3 -10 15 12 1
795.4 1 9 1 -1 3 3 -10 15 12 1
795.5 1 9 2 -1 3 3 -10 15 12 1
795.6 1 9 2 -1 4 3 -10 15 12 1
795.7 1 9 2 -1 3 2 -10 15 12 1
795.8 1 9 2 -1 3 2 -10 14 13 1
795.9 1 9 2 -1 3 2 -10 14 12 1
796 1 9 2 -1 4 2 -10 14 12 2
796.1 1 9 2 -1 3 2 -10 14 12 1
796.2 1 9 2 -1 4 2 -10 14 12 1
796.3 1 9 1 -1 3 2 -10 15 12 1
796.4 1 9 1 -1 3 3 -10 15 12 1
796.5 1 9 2 -1 3 3 -10 15 12 1
796.6 1 9 1 -1 3 3 -10 15 12 1
796.7 1 8 1 -1 3 2 -10 15 12 1
796.8 1 8 1 -1 3 2 -10 15 12 1
796.9 1 8 1 -1 3 2 -10 15 12 1
797 1 8 1 -1 3 3 -10 15 11 1
797.1 1 8 1 -1 3 2 -10 15 12 1
797.2 1 8 1 -2 3 3 -10 15 12 1
797.3 1 8 1 -1 3 3 -10 15 12 1
797.4 1 9 1 -1 3 3 -10 15 12 1
797.5 1 8 1 -1 3 3 -10 15 12 1
797.6 1 8 1 -1 3 3 -10 15 12 1
797.7 1 8 1 -2 3 3 -10 15 12 1
797.8 1 8 1 -1 3 3 -10 15 12 1
797.9 1 8 1 -1 3 3 -10 15 13 0
798 1 8 1 -1 3 3 -10 15 12 0
798.1 1 8 1 -2 3 3 -10 15 12 1
798.2 1 8 1 -2 3 2 -10 14 12 1
798.3 1 8 1 -1 2 2 -10 15 12 0
798.4 1 8 1 -2 3 3 -10 14 12 0
798.5 1 8 1 -2 3 3 -10 14 12 0
798.6 1 8 1 -2 3 3 -10 14 12 0
798.7 1 8 1 -2 2 3 -10 15 13 0
798.8 1 8 1 -2 2 3 -10 15 12 0
798.9 1 9 1 -2 3 3 -10 15 13 0
799 1 9 1 -2 3 3 -10 15 13 1
799.1 1 9 1 -2 3 3 -10 15 13 0
799.2 1 8 1 -2 3 2 -10 15 13 1
799.3 1 9 1 -2 3 2 -10 15 13 0
799.4 1 9 1 -2 2 2 -10 14 13 0
799.5 1 9 1 -2 2 2 -10 14 13 1
799.6 1 9 1 -2 2 2 -10 15 13 1
799.7 1 9 1 -2 2 2 -10 15 13 1
799.8 1 9 2 -2 2 2 -10 15 13 1
799.9 1 9 1 -2 2 2 -10 15 12 1
800 1 9 1 -1 3 2 -10 15 12 1
800.1 1 9 1 -1 2 2 -10 15 12 1
800.2 1 9 1 -1 3 2 -10 15 12 1
800.3 1 9 1 -2 3 2 -10 15 13 1
800.4 1 9 2 -2 3 2 -10 15 13 1
800.5 1 9 1 -2 3 2 -10 15 12 2
800.6 1 9 1 -2 3 2 -10 15 12 1
800.7 1 9 1 -2 3 2 -10 15 12 1
800.8 1 9 2 -2 3 2 -10 15 13 1
800.9 1 9 1 -2 3 2 -10 15 12 1
801 1 9 1 -2 3 2 -10 15 12 1
801.1 1 9 1 -2 3 2 -10 15 12 1
801.2 1 9 1 -2 3 2 -10 15 12 1
801.3 1 9 1 -1 3 2 -10 15 12 1
801.4 1 9 1 -1 3 2 -10 15 12 1
801.5 1 9 1 -2 3 2 -10 15 13 1
801.6 1 9 1 -1 3 2 -10 15 13 1
801.7 1 9 1 -1 3 2 -10 15 12 1
801.8 1 9 1 -1 3 2 -10 15 12 1
801.9 1 9 1 -1 3 2 -10 15 12 1
802 1 9 1 -1 3 2 -10 15 12 1
802.1 1 9 1 -1 3 2 -10 15 12 1
802.2 1 9 1 -1 3 2 -10 15 12 1
802.3 1 8 1 -1 3 2 -10 15 13 1
802.4 1 9 1 -1 3 2 -10 14 13 2
802.5 1 8 1 -1 3 2 -10 15 13 2
802.6 1 9 1 -1 3 2 -10 15 13 2
802.7 1 8 1 -1 3 2 -10 14 13 3
802.8 1 8 1 -1 3 2 -10 14 13 2
802.9 1 9 1 -1 3 2 -10 14 12 2
803 1 9 1 -1 3 2 -10 14 13 2
803.1 1 9 1 -1 3 2 -10 14 13 3
803.2 1 9 1 -1 3 2 -10 15 13 3
803.3 1 9 1 -1 3 2 -10 15 13 3
803.4 1 8 1 -1 3 2 -10 15 12 3
803.5 1 8 1 -1 3 2 -10 15 12 2
803.6 1 8 1 -1 3 2 -9 15 12 3
803.7 1 8 1 -1 3 2 -10 15 12 3
803.8 1 9 1 -1 3 2 -9 15 13 3
803.9 1 9 1 -1 3 2 -10 16 13 3
804 1 8 1 -1 4 2 -10 15 13 3
804.1 1 8 1 -2 4 2 -10 15 13 2
804.2 1 8 1 -2 3 2 -10 15 13 3
804.3 1 8 1 -2 4 2 -10 15 13 3
804.4 1 8 1 -2 3 2 -10 15 13 2
804.5 1 8 1 -2 4 2 -10 15 13 3
804.6 1 8 1 -2 4 2 -10 15 13 2
804.7 1 8 1 -2 3 2 -10 15 13 2
804.8 1 8 1 -2 4 2 -10 15 13 2
804.9 1 8 1 -3 4 2 -9 15 13 2
805 1 8 1 -3 3 2 -10 15 13 2
805.1 1 8 1 -3 4 2 -9 15 13 2
805.2 1 8 1 -3 3 2 -10 15 13 2
805.3 1 8 1 -2 3 2 -9 15 13 1
805.4 1 8 1 -2 4 2 -9 15 13 2
805.5 1 8 1 -2 4 2 -10 15 13 2
805.6 1 8 1 -2 3 2 -10 15 13 2
805.7 1 8 1 -2 4 2 -10 15 13 2
805.8 1 8 1 -2 3 2 -10 15 13 1
805.9 1 8 1 -2 3 2 -10 15 13 1
806 1 8 1 -2 3 2 -10 15 13 2
806.1 1 8 1 -2 3 2 -10 15 13 2
806.2 1 8 1 -2 3 2 -10 15 13 2
806.3 1 8 1 -2 3 2 -10 16 13 2
806.4 1 8 1 -2 3 2 -10 16 13 2
806.5 1 8 1 -2 3 2 -10 15 13 2
806.6 1 8 1 -2 4 2 -9 15 13 2
806.7 1 8 1 -2 4 2 -9 15 13 2
806.8 1 8 1 -2 4 2 -9 15 13 2
806.9 1 8 1 -2 4 2 -9 15 13 1
807 1 8 1 -2 4 2 -10 15 13 1
807.1 1 8 1 -2 4 2 -9 15 13 1
807.2 1 8 1 -2 4 2 -9 15 13 2
807.3 1 8 1 -2 4 2 -9 15 13 1
807.4 1 8 1 -2 4 2 -9 15 13 2
807.5 1 8 1 -2 4 2 -9 15 13 1
807.6 1 8 1 -2 4 2 -9 15 13 1
807.7 1 8 1 -2 4 2 -9 15 13 1
807.8 1 8 1 -2 4 2 -9 15 13 2
807.9 1 8 1 -2 4 2 -10 15 13 2
808 1 8 1 -2 4 2 -9 15 14 2
808.1 1 8 1 -2 4 2 -10 15 14 2
808.2 1 8 1 -3 4 2 -9 15 14 2
808.3 1 8 1 -3 3 2 -10 15 14 2
808.4 1 8 1 -2 4 2 -10 15 14 2
808.5 1 8 1 -2 4 2 -10 15 14 1
808.6 1 8 1 -2 4 2 -9 15 14 2
808.7 1 8 1 -2 4 2 -9 15 14 2
808.8 1 8 1 -2 4 2 -9 15 14 2
808.9 1 8 1 -2 4 2 -9 15 14 2
809 1 8 1 -2 4 2 -9 14 14 2
809.1 1 8 1 -2 4 2 -9 14 14 2
809.2 1 8 1 -2 4 2 -10 14 14 2
809.3 1 8 1 -2 4 2 -10 14 14 3
809.4 1 8 1 -2 4 2 -9 14 14 2
809.5 1 8 1 -2 4 2 -10 14 14 2
809.6 1 8 1 -2 4 2 -10 14 14 2
809.7 1 8 1 -2 4 2 -10 14 14 2
809.8 1 8 1 -1 4 2 -10 14 14 3
809.9 1 8 1 -2 4 2 -10 14 14 2
810 1 8 1 -2 4 2 -10 14 14 3
810.1 1 8 1 -2 4 2 -10 13 14 3
810.2 1 8 1 -2 4 3 -10 13 14 2
810.3 1 8 1 -2 4 3 -10 13 14 3
810.4 1 8 1 -2 4 2 -10 13 14 3
810.5 1 8 1 -2 4 2 -10 13 14 2
810.6 1 9 1 -2 4 2 -10 13 14 3
810.7 1 8 1 -2 4 2 -10 13 14 2
810.8 1 8 1 -2 4 2 -10 13 14 3
810.9 1 9 1 -1 4 2 -10 13 14 3
811 1 9 1 -1 4 2 -10 13 14 3
811.1 1 9 1 -1 4 2 -9 13 14 3
811.2 1 9 1 -1 4 2 -9 13 14 3
811.3 1 9 1 -1 4 2 -10 13 13 3
811.4 1 9 1 -1 4 2 -9 13 13 3
811.5 1 9 1 -1 4 2 -9 13 13 4
811.6 1 9 1 -1 4 2 -10 13 13 3
811.7 1 9 1 -1 4 2 -10 13 13 3
811.8 1 9 1 -1 4 2 -10 13 13 3
811.9 1 9 1 -1 4 2 -9 13 13 3
812 1 9 1 -1 4 2 -10 13 13 3
812.1 1 9 1 -1 4 2 -10 13 13 3
812.2 1 9 1 -1 4 3 -9 13 13 3
812.3 1 9 1 -1 4 3 -9 13 13 4
812.4 1 9 1 -1 4 3 -10 13 13 3
812.5 1 9 1 -1 4 3 -10 13 13 4
812.6 1 9 1 -1 4 3 -10 13 13 4
812.7 1 9 1 -1 4 3 -10 13 13 3
812.8 1 9 1 -1 4 3 -10 13 13 3
812.9 1 9 1 -1 4 3 -10 13 13 3
813 1 9 1 -1 3 3 -10 13 13 4
813.1 1 9 1 -1 3 3 -10 13 13 3
813.2 1 9 1 0 3 3 -10 13 13 4
813.3 1 9 1 0 3 3 -10 13 13 4
813.4 1 9 1 0 3 3 -10 13 14 4
813.5 1 9 1 0 3 3 -10 13 14 3
813.6 1 9 1 0 3 3 -10 13 14 4
813.7 1 9 1 0 3 3 -10 13 14 4
813.8 1 9 1 0 3 3 -10 13 14 4
813.9 1 9 1 0 3 3 -10 12 14 4
814 1 9 1 0 3 3 -10 12 13 4
814.1 1 9 1 0 3 3 -10 13 13 4
814.2 1 9 1 0 4 3 -10 13 13 4
814.3 1 9 1 0 4 3 -10 13 13 3
814.4 1 9 1 0 4 3 -10 13 14 3
814.5 1 9 1 0 4 3 -10 13 14 3
814.6 1 9 1 0 4 3 -10 13 14 3
814.7 1 9 1 0 4 3 -10 13 13 4
814.8 1 9 1 0 4 3 -10 13 13 3
814.9 1 9 1 0 4 3 -10 13 13 3
815 1 9 1 0 4 4 -10 13 13 3
815.1 1 9 1 0 4 3 -10 12 13 3
815.2 1 9 1 1 4 3 -10 13 13 4
815.3 1 9 1 0 4 4 -9 13 13 4
815.4 1 9 1 0 4 3 -10 13 13 4
815.5 1 9 1 0 4 3 -10 13 13 4
815.6 1 9 1 0 4 3 -10 13 13 4
815.7 1 9 1 0 4 3 -10 13 13 3
815.8 1 9 1 0 4 3 -9 13 13 3
815.9 1 9 1 0 4 3 -10 13 13 3
816 1 9 1 0 3 3 -10 12 13 4
816.1 1 9 1 0 3 3 -10 12 13 3
816.2 1 9 1 0 3 3 -10 12 13 3
816.3 1 9 1 0 3 3 -10 12 13 3
816.4 1 9 1 0 3 3 -10 12 13 3
816.5 1 9 1 0 3 3 -10 12 14 3
816.6 1 9 1 0 3 3 -10 12 14 3
816.7 1 9 1 0 3 3 -10 12 14 3
816.8 1 9 1 0 3 4 -10 12 14 3
816.9 1 9 1 0 3 4 -10 12 14 3
817 1 9 1 0 3 4 -10 12 15 3
817.1 1 9 1 0 3 4 -10 12 15 3
817.2 1 9 1 0 3 3 -10 11 15 3
817.3 1 9 1 0 3 3 -10 11 14 4
817.4 1 9 1 0 3 3 -10 11 14 4
817.5 1 9 1 0 3 3 -10 12 14 3
817.6 1 9 1 0 3 4 -10 12 14 3
817.7 1 9 1 0 3 4 -10 12 14 3
817.8 1 9 1 0 3 4 -10 12 14 3
817.9 1 9 1 0 2 4 -10 12 14 4
818 1 9 1 0 2 4 -10 12 14 3
818.1 1 9 1 0 2 4 -11 12 14 3
818.2 1 9 1 0 2 3 -10 12 14 3
818.3 1 9 2 0 2 4 -10 12 14 3
818.4 1 9 1 0 2 4 -11 13 14 4
818.5 1 9 1 0 2 4 -10 13 14 3
818.6 1 9 1 0 2 4 -11 13 14 3
818.7 1 9 1 -1 2 4 -11 13 14 3
818.8 1 9 1 0 2 4 -11 13 15 3
818.9 1 9 1 -1 2 4 -11 13 15 3
819 1 9 2 0 2 4 -11 13 14 3
819.1 1 9 2 0 2 4 -11 13 14 3
819.2 1 9 2 -1 2 4 -11 13 14 3
819.3 1 9 2 0 2 4 -11 13 14 3
819.4 1 9 1 0 2 4 -11 13 14 3
819.5 1 9 2 0 2 4 -11 13 14 3
819.6 1 9 2 0 2 4 -11 13 14 3
819.7 1 9 2 0 2 4 -11 13 14 3
819.8 1 9 2 0 2 4 -10 13 14 3
819.9 1 9 2 0 2 3 -10 13 14 3
820 1 9 2 0 2 3 -10 13 14 3
820.1 1 9 1 0 2 3 -10 13 14 3
820.2 1 9 1 0 2 3 -10 13 13 3
820.3 1 9 1 0 2 3 -10 13 13 2
820.4 1 9 1 0 2 3 -10 13 13 3
820.5 1 9 1 0 2 3 -10 13 14 3
820.6 1 9 1 0 2 3 -10 13 14 2
820.7 1 9 1 0 2 3 -10 13 14 3
820.8 1 9 1 -1 2 3 -10 13 14 3
820.9 1 9 1 -1 2 3 -10 13 13 3
821 1 9 1 -1 2 3 -10 13 13 2
821.1 1 9 1 -1 3 3 -10 13 13 2
821.2 1 9 1 -1 2 3 -10 13 13 2
821.3 1 9 1 -1 2 3 -10 13 13 3
821.4 1 9 1 -1 2 3 -10 13 13 3
821.5 1 9 1 -1 2 3 -10 12 13 3
821.6 1 9 1 -1 2 3 -10 12 13 4
821.7 1 9 1 -1 3 3 -10 12 13 4
821.8 1 9 1 -1 2 3 -10 13 13 3
821.9 1 9 1 -1 2 3 -10 13 13 3
822 1 9 1 0 2 3 -10 13 13 3
822.1 1 9 1 -1 2 3 -10 12 14 3
822.2 1 9 1 -1 2 3 -10 12 14 3
822.3 1 9 1 -1 3 3 -10 12 14 3
822.4 1 9 1 -1 2 3 -10 12 14 3
822.5 1 9 1 -1 2 3 -10 13 14 3
822.6 1 9 1 -1 2 3 -10 13 14 3
822.7 1 9 1 -1 2 3 -10 13 14 3
822.8 1 9 1 -1 2 3 -10 13 14 3
822.9 1 9 1 -1 2 3 -10 13 14 3
823 1 9 1 -1 2 3 -10 13 14 3
823.1 1 9 1 -1 2 3 -10 13 14 3
823.2 1 9 1 -1 2 3 -10 13 14 3
823.3 1 9 1 -1 2 3 -10 13 14 4
823.4 1 9 1 -1 2 3 -10 13 13 4
823.5 1 9 1 -1 3 3 -10 13 14 3
823.6 1 9 1 -1 3 3 -10 13 13 3
823.7 1 9 1 -1 3 3 -10 13 13 3
823.8 1 9 1 -1 3 3 -10 13 14 3
823.9 1 9 1 -1 3 2 -10 12 14 3
824 1 9 1 -1 3 2 -10 12 14 3
824.1 1 9 1 -1 3 2 -10 12 14 3
824.2 1 9 1 -1 3 2 -10 12 14 3
824.3 1 9 1 -1 3 2 -10 13 14 3
824.4 1 9 1 0 3 2 -10 12 14 3
824.5 1 9 1 -1 3 2 -10 12 14 3
824.6 1 9 1 -1 3 2 -10 12 14 3
824.7 1 9 1 -1 3 3 -10 12 14 3
824.8 1 9 1 0 3 3 -10 12 14 2
824.9 1 9 1 -1 3 3 -10 12 14 2
825 1 9 1 -1 3 2 -10 12 14 3
825.1 1 9 1 0 3 3 -10 12 14 2
825.2 1 9 1 0 3 3 -10 12 14 2
825.3 1 9 1 -1 3 2 -10 12 14 2
825.4 1 9 1 0 3 2 -10 12 14 3
825.5 1 9 1 -1 3 2 -10 12 14 3
825.6 1 9 1 0 3 2 -10 12 14 2
825.7 1 9 1 0 3 2 -10 12 14 3
825.8 1 9 1 -1 3 2 -10 12 14 3
825.9 1 9 1 0 3 2 -10 12 14 3
826 1 9 1 0 4 2 -10 12 14 3
826.1 1 9 1 0 3 2 -10 12 14 2
826.2 1 9 1 0 3 2 -10 12 13 3
826.3 1 9 1 0 3 2 -10 12 13 2
826.4 1 9 1 0 3 2 -10 12 13 3
826.5 1 9 1 0 3 2 -10 12 13 2
826.6 1 9 1 0 3 2 -10 12 13 3
826.7 1 9 1 0 3 2 -10 12 13 3
826.8 1 9 1 0 3 2 -10 12 13 3
826.9 1 9 1 0 3 2 -10 12 13 2
827 1 9 1 -1 3 2 -10 12 13 3
827.1 1 9 1 0 4 2 -10 12 13 3
827.2 1 9 1 -1 3 2 -10 12 13 3
827.3 1 9 1 0 4 2 -10 12 13 3
827.4 1 9 1 0 4 2 -10 12 13 3
827.5 1 9 1 0 4 2 -10 12 13 3
827.6 1 9 1 0 4 2 -10 12 13 3
827.7 1 9 1 -1 3 2 -10 12 13 3
827.8 1 9 1 0 4 2 -10 11 13 3
827.9 1 9 1 0 4 2 -10 11 13 3
828 1 9 1 0 4 2 -9 12 14 3
828.1 1 9 1 0 4 2 -9 12 14 2
828.2 1 9 1 0 3 2 -10 12 14 2
828.3 1 9 1 0 3 2 -10 12 13 2
828.4 1 9 1 0 4 2 -10 12 13 2
828.5 1 9 1 0 4 2 -10 12 14 2
828.6 1 9 1 1 4 2 -10 12 14 2
828.7 1 9 1 0 4 2 -10 12 14 2
828.8 1 9 1 1 4 3 -10 12 14 2
828.9 1 9 1 0 3 2 -10 12 14 2
829 1 9 1 0 4 2 -10 12 14 2
829.1 1 9 1 0 3 2 -10 12 14 2
829.2 1 9 1 0 4 3 -10 12 14 2
829.3 1 9 1 1 3 2 -10 12 14 2
829.4 1 9 1 1 3 2 -10 12 14 2
829.5 1 9 1 1 4 2 -10 12 14 2
829.6 1 9 1 1 4 2 -10 11 14 2
829.7 1 9 1 1 4 2 -10 11 14 2
829.8 1 9 1 1 4 2 -10 11 14 3
829.9 1 9 1 1 4 2 -10 12 14 2
830 1 9 1 1 4 2 -10 11 14 2
830.1 1 9 2 1 4 3 -10 12 14 2
830.2 1 9 2 1 4 2 -10 12 14 2
830.3 1 9 2 1 4 2 -10 12 14 3
830.4 1 9 2 1 4 2 -10 12 13 2
830.5 1 9 2 1 4 2 -10 12 13 2
830.6 1 9 1 1 4 2 -10 12 13 3
830.7 1 9 1 1 3 2 -10 12 13 2
830.8 1 10 1 1 3 2 -10 12 13 3
830.9 1 9 1 1 3 2 -10 12 13 3
831 1 10 1 1 3 2 -10 12 13 2
831.1 1 9 1 0 3 2 -10 12 13 3
831.2 1 9 1 1 3 2 -10 12 13 3
831.3 1 10 1 0 3 2 -10 12 13 3
831.4 1 9 1 0 3 2 -10 12 13 3
831.5 1 9 1 0 3 2 -10 12 13 3
831.6 1 9 1 0 3 2 -10 12 13 3
831.7 1 10 1 0 3 2 -10 12 14 3
831.8 1 10 1 0 3 2 -10 12 14 2
831.9 1 9 1 0 3 2 -10 12 14 3
832 1 9 1 0 3 1 -10 12 14 3
832.1 1 10 1 0 3 1 -10 12 14 2
832.2 1 10 1 0 3 1 -10 12 13 3
832.3 1 9 1 0 3 1 -10 12 13 3
832.4 1 9 1 0 3 1 -10 12 14 3
832.5 1 9 1 0 3 1 -10 12 13 3
832.6 1 9 1 -1 3 2 -10 12 13 3
832.7 1 9 1 -1 3 2 -10 12 13 4
832.8 1 9 1 0 4 2 -10 12 13 3
832.9 1 9 1 0 3 1 -10 12 13 3
833 1 9 1 0 3 1 -9 12 13 3
833.1 1 9 1 0 4 1 -9 12 13 3
833.2 1 9 1 -1 4 1 -9 12 13 3
833.3 1 9 1 0 4 1 -9 12 13 3
833.4 1 9 1 -1 4 2 -9 12 13 4
833.5 1 9 1 0 3 2 -9 12 13 4
833.6 1 9 1 -1 4 2 -9 12 13 3
833.7 1 9 1 -1 4 2 -9 12 13 4
833.8 1 9 1 0 4 2 -9 12 13 4
833.9 1 9 1 0 4 2 -10 12 12 4
834 1 9 1 0 4 2 -9 12 12 4
834.1 1 9 1 -1 4 2 -10 12 12 4
834.2 1 9 1 0 4 2 -10 12 12 4
834.3 1 9 1 -1 4 1 -9 12 12 4
834.4 1 9 1 0 4 1 -9 12 12 4
834.5 1 9 1 0 4 1 -9 12 12 4
834.6 1 9 1 -1 4 1 -9 12 13 4
834.7 1 9 1 -1 4 1 -9 12 12 4
834.8 1 9 2 -1 4 1 -9 12 13 4
834.9 1 9 2 -1 4 1 -9 12 12 4
835 1 9 2 -1 4 1 -9 12 13 4
835.1 1 9 1 -1 4 2 -9 12 13 4
835.2 1 10 2 -1 3 2 -10 12 13 4
835.3 1 10 1 -1 3 1 -9 12 12 4
835.4 1 9 1 -1 3 1 -9 12 12 4
835.5 1 9 2 -1 3 1 -9 12 12 4
835.6 1 9 1 -1 3 1 -9 12 12 4
835.7 1 9 1 -1 3 1 -9 12 12 4
835.8 1 9 1 -1 3 1 -9 12 12 4
835.9 1 9 1 -1 3 1 -9 12 12 4
836 1 9 1 -1 3 1 -9 12 12 4
836.1 1 9 1 -1 3 1 -9 12 12 4
836.2 1 9 1 -1 3 1 -10 12 12 3
836.3 1 9 1 -1 3 1 -10 12 12 3
836.4 1 9 1 -1 3 1 -10 12 12 4
836.5 1 10 2 -1 3 1 -10 12 12 4
836.6 1 10 1 0 3 1 -10 12 11 4
836.7 1 10 1 -1 3 1 -10 12 11 4
836.8 1 10 2 -1 3 2 -10 12 12 4
836.9 1 10 1 -1 3 2 -10 12 12 4
837 1 9 1 -2 3 2 -10 12 12 4
837.1 1 9 1 -2 3 2 -10 12 12 4
837.2 1 9 1 -2 3 2 -10 13 12 4
837.3 1 9 1 -2 3 2 -10 12 11 4
837.4 1 9 1 -2 3 2 -10 12 11 4
837.5 1 9 1 -2 3 2 -10 12 11 4
837.6 1 9 1 -2 3 2 -10 12 11 4
837.7 1 9 1 -2 3 2 -10 12 11 4
837.8 1 9 1 -2 3 2 -10 12 11 4
837.9 1 10 1 -2 3 2 -10 12 11 4
838 1 9 1 -2 2 2 -10 12 12 4
838.1 1 10 1 -2 3 2 -10 12 12 3
838.2 1 9 1 -2 3 2 -10 12 12 3
838.3 1 9 1 -2 3 2 -10 12 12 4
838.4 1 9 1 -2 3 2 -10 12 11 4
838.5 1 9 2 -2 3 2 -10 12 11 3
838.6 1 9 1 -2 3 2 -10 12 11 3
838.7 1 9 1 -3 3 2 -10 12 11 4
838.8 1 9 2 -2 3 2 -10 12 11 4
838.9 1 9 2 -3 3 2 -10 12 11 4
839 1 10 2 -2 3 2 -10 12 12 4
839.1 1 10 2 -2 3 3 -10 12 12 4
839.2 1 10 2 -2 3 3 -10 12 12 4
839.3 1 10 2 -2 3 2 -10 12 12 4
839.4 1 10 2 -2 3 2 -10 12 12 4
839.5 1 10 2 -2 3 2 -10 12 12 4
839.6 1 10 2 -2 3 2 -10 12 12 4
839.7 1 10 2 -2 3 2 -10 12 12 4
839.8 1 10 2 -2 3 2 -10 12 12 4
839.9 1 10 2 -2 3 2 -10 12 12 4
840 1 10 2 -2 3 2 -10 12 12 4
840.1 1 9 2 -2 4 2 -10 12 12 4
840.2 1 9 2 -3 3 2 -10 12 11 4
840.3 1 10 2 -2 3 2 -10 12 11 4
840.4 1 10 2 -2 3 2 -10 12 12 4
840.5 1 10 2 -2 4 2 -10 12 12 5
840.6 1 10 2 -2 4 2 -10 12 12 5
840.7 1 10 2 -2 4 2 -10 12 12 4
840.8 1 10 2 -2 4 2 -9 12 12 4
840.9 1 10 2 -2 4 1 -9 12 12 4
841 1 10 2 -2 3 1 -9 12 12 5
841.1 1 10 2 -2 4 1 -9 12 12 4
841.2 1 10 2 -2 4 1 -9 12 12 4
841.3 1 10 2 -3 4 2 -9 12 12 4
841.4 1 10 1 -3 3 2 -9 12 12 4
841.5 1 9 1 -2 3 2 -9 13 12 4
841.6 1 10 2 -2 3 1 -10 13 12 3
841.7 1 10 2 -2 3 1 -10 12 12 4
841.8 1 10 2 -3 3 2 -10 12 12 3
841.9 1 10 2 -3 3 2 -10 12 12 3
842 1 10 2 -2 3 1 -10 12 12 3
842.1 1 10 2 -2 3 1 -10 13 12 3
842.2 1 10 2 -3 3 1 -10 13 12 3
842.3 1 9 2 -3 3 1 -10 12 12 3
842.4 1 9 2 -3 3 1 -10 12 12 3
842.5 1 9 2 -3 3 2 -10 12 12 4
842.6 1 9 2 -3 3 2 -10 12 12 3
842.7 1 9 2 -3 3 2 -10 12 12 3
842.8 1 9 1 -3 3 2 -10 12 13 3
842.9 1 10 2 -3 3 2 -10 12 13 3
843 1 9 2 -3 3 2 -10 12 13 3
843.1 1 9 2 -3 3 2 -10 12 13 3
843.2 1 10 2 -3 3 2 -10 12 13 3
843.3 1 9 2 -3 3 2 -10 12 13 3
843.4 1 9 2 -3 3 2 -10 12 12 4
843.5 1 9 2 -3 3 2 -10 12 13 3
843.6 1 9 2 -3 3 2 -10 12 13 3
843.7 1 9 2 -3 3 2 -10 12 13 3
843.8 1 9 2 -3 3 2 -10 12 13 4
843.9 1 9 2 -3 3 2 -10 12 13 3
844 1 9 2 -3 3 3 -10 12 13 3
844.1 1 9 2 -3 3 3 -10 12 13 3
844.2 1 9 2 -3 3 3 -10 12 13 3
844.3 1 9 2 -3 3 3 -10 12 12 4
844.4 1 9 2 -3 3 3 -10 12 12 4
844.5 1 9 2 -3 3 3 -10 12 13 4
844.6 1 9 2 -3 3 3 -10 12 13 4
844.7 1 9 2 -4 3 3 -10 12 12 4
844.8 1 9 2 -4 3 3 -10 12 12 4
844.9 1 9 2 -4 3 3 -10 12 12 4
845 1 9 2 -4 3 3 -10 12 12 4
845.1 1 9 2 -4 3 3 -10 12 13 4
845.2 1 9 2 -4 3 3 -10 13 13 3
845.3 1 9 2 -4 3 3 -10 13 13 3
845.4 1 9 2 -4 3 3 -10 12 13 3
845.5 1 9 2 -4 3 3 -10 12 14 3
845.6 1 9 2 -4 3 3 -10 12 14 3
845.7 1 9 2 -4 2 3 -11 12 13 4
845.8 1 9 2 -4 3 3 -10 12 14 3
845.9 1 9 2 -4 2 3 -11 12 13 4
846 1 9 2 -4 3 4 -11 13 13 4
846.1 1 9 2 -4 3 3 -11 13 13 3
846.2 1 9 2 -4 3 4 -10 13 13 4
846.3 1 9 2 -3 3 4 -11 13 13 4
846.4 1 9 2 -3 3 4 -11 13 13 4
846.5 1 9 2 -3 3 3 -10 13 13 3
846.6 1 9 2 -3 3 3 -10 12 13 4
846.7 1 9 2 -4 3 3 -10 12 13 4
846.8 1 9 2 -4 3 3 -10 12 13 4
846.9 1 9 2 -3 3 3 -10 12 13 4
847 1 9 2 -4 4 3 -10 12 13 4
847.1 1 9 2 -4 3 3 -10 12 13 4
847.2 1 9 2 -4 4 3 -10 12 14 3
847.3 1 9 2 -4 4 3 -10 12 14 4
847.4 1 9 2 -4 4 3 -10 12 13 3
847.5 1 9 2 -4 4 3 -10 12 13 3
847.6 1 9 2 -4 3 3 -10 12 13 3
847.7 1 9 2 -4 3 3 -10 12 13 3
847.8 1 9 2 -4 3 3 -10 12 13 3
847.9 1 9 2 -4 3 3 -10 12 13 3
848 1 9 2 -4 3 3 -10 12 13 4
848.1 1 9 2 -4 3 3 -10 12 14 3
848.2 1 9 1 -4 3 3 -10 12 14 3
848.3 1 9 1 -4 3 4 -10 12 14 3
848.4 1 9 2 -4 3 4 -10 12 13 3
848.5 1 9 2 -4 3 4 -10 12 13 3
848.6 1 9 2 -4 3 3 -10 12 13 3
848.7 1 9 2 -4 3 4 -10 12 13 2
848.8 1 9 2 -4 3 4 -10 12 13 2
848.9 1 9 2 -4 3 3 -10 12 13 2
849 1 9 2 -4 3 3 -10 12 13 2
849.1 1 9 2 -4 3 3 -10 12 13 2
849.2 1 9 2 -4 3 3 -10 12 13 2
849.3 1 9 2 -4 3 3 -10 12 13 2
849.4 1 9 2 -4 3 3 -10 12 13 2
849.5 1 9 2 -4 4 3 -10 12 13 1
849.6 1 8 2 -5 3 3 -10 12 13 2
849.7 1 9 1 -4 3 3 -10 12 13 1
849.8 1 8 1 -4 3 3 -10 12 13 1
849.9 1 9 1 -4 3 4 -10 12 13 1
850 1 9 2 -4 3 3 -10 12 13 1
850.1 1 9 1 -4 4 4 -10 12 13 1
850.2 1 9 1 -4 3 4 -10 12 13 1
850.3 1 9 2 -4 3 4 -10 12 13 1
850.4 1 9 2 -3 3 4 -10 12 12 2
850.5 1 9 2 -3 3 4 -10 13 12 2
850.6 1 9 2 -3 3 4 -10 13 12 2
850.7 1 9 1 -3 3 4 -10 12 12 1
850.8 1 9 1 -3 4 4 -10 12 12 1
850.9 1 9 1 -3 3 3 -10 12 12 1
851 1 9 1 -3 3 3 -10 12 12 1
851.1 1 9 1 -4 3 3 -10 12 12 1
851.2 1 9 1 -4 3 3 -10 12 12 2
851.3 1 9 1 -4 3 3 -10 12 12 2
851.4 1 9 1 -4 3 3 -10 12 12 1
851.5 1 9 1 -3 3 3 -10 12 12 1
851.6 1 9 1 -4 3 3 -10 12 13 1
851.7 1 9 1 -4 3 3 -10 12 12 1
851.8 1 9 1 -4 3 3 -10 12 12 1
851.9 1 9 1 -3 3 3 -10 13 12 1
852 1 9 1 -3 3 3 -10 13 12 1
852.1 1 9 1 -3 2 3 -10 13 12 1
852.2 1 9 1 -4 3 3 -10 13 12 1
852.3 1 9 1 -4 3 3 -10 13 12 0
852.4 1 9 1 -4 3 3 -10 13 12 1
852.5 1 9 1 -4 3 3 -10 13 12 0
852.6 1 9 1 -4 2 3 -10 13 12 0
852.7 1 9 2 -3 3 3 -10 13 12 0
852.8 1 9 2 -4 2 3 -10 12 13 0
852.9 1 9 1 -4 3 3 -10 12 12 0
853 1 9 2 -4 2 3 -10 12 12 0
853.1 1 9 2 -4 3 3 -10 12 13 0
853.2 1 9 2 -3 3 3 -10 12 13 1
853.3 1 9 2 -3 2 3 -10 12 13 0
853.4 1 9 1 -3 3 3 -11 12 13 1
853.5 1 9 1 -3 2 3 -10 12 13 1
853.6 1 9 1 -3 3 3 -10 12 13 0
853.7 1 9 2 -3 2 3 -11 12 13 1
853.8 1 9 2 -3 3 3 -10 12 12 1
853.9 1 9 1 -3 3 3 -10 12 12 1
854 1 9 2 -3 2 3 -10 12 13 1
854.1 1 9 2 -3 2 3 -10 13 13 1
854.2 1 9 2 -3 2 3 -10 13 12 1
854.3 1 9 2 -3 2 3 -11 12 12 1
854.4 1 9 2 -3 2 3 -11 13 13 1
854.5 1 9 2 -3 2 3 -10 12 13 1
854.6 1 9 2 -3 2 3 -11 12 13 1
854.7 1 9 2 -3 2 3 -11 12 12 2
854.8 1 9 2 -3 2 3 -11 12 12 1
854.9 1 9 2 -3 2 3 -11 13 12 2
855 1 9 2 -3 2 3 -11 13 13 2
855.1 1 9 2 -3 2 3 -11 13 12 2
855.2 1 9 2 -3 2 3 -11 13 12 1
855.3 1 9 2 -3 2 3 -11 13 12 2
855.4 1 9 2 -3 2 3 -10 13 12 2
855.5 1 9 2 -3 2 3 -11 13 12 2
855.6 1 9 2 -3 2 3 -11 12 12 2
855.7 1 9 2 -3 2 3 -11 12 12 2
855.8 1 9 2 -3 2 3 -11 12 12 2
855.9 1 9 1 -3 2 3 -11 12 12 2
856 1 9 1 -3 2 3 -11 13 12 2
856.1 1 9 2 -3 2 3 -10 13 12 1
856.2 1 9 2 -3 2 3 -10 12 12 2
856.3 1 9 2 -3 2 3 -10 12 13 2
856.4 1 9 2 -3 3 3 -10 12 13 2
856.5 1 9 2 -3 3 3 -10 12 12 2
856.6 1 9 2 -3 3 3 -10 12 12 2
856.7 1 10 2 -3 3 2 -10 12 12 2
856.8 1 10 2 -3 2 2 -10 12 12 2
856.9 1 9 2 -3 2 2 -10 12 12 2
857 1 10 2 -3 2 2 -10 12 12 2
857.1 1 10 2 -3 2 2 -10 12 13 2
857.2 1 10 2 -2 3 2 -10 12 12 2
857.3 1 9 2 -3 3 2 -10 12 12 2
857.4 1 9 2 -3 3 3 -10 12 12 2
857.5 1 10 2 -3 3 3 -10 12 13 2
857.6 1 9 2 -3 3 3 -10 12 13 2
857.7 1 9 2 -3 3 3 -10 12 13 2
857.8 1 9 2 -3 3 3 -10 12 13 2
857.9 1 9 2 -3 3 3 -10 12 13 2
858 1 10 2 -3 3 3 -10 11 14 2
858.1 1 10 2 -3 3 3 -10 11 14 2
858.2 1 10 2 -3 3 3 -10 11 14 1
858.3 1 10 2 -3 3 3 -10 11 14 2
858.4 1 10 2 -3 3 3 -10 11 14 2
858.5 1 10 2 -3 3 3 -10 11 14 2
858.6 1 9 2 -3 3 3 -10 11 14 1
858.7 1 9 2 -3 3 3 -10 11 14 1
858.8 1 9 2 -3 3 3 -10 11 14 1
858.9 1 9 1 -3 3 3 -10 11 14 1
859 1 9 1 -3 3 3 -10 11 14 1
859.1 1 9 1 -3 4 3 -10 12 14 1
859.2 1 9 1 -3 4 3 -10 11 14 1
859.3 1 9 1 -3 4 3 -10 11 14 1
859.4 1 10 1 -3 4 3 -10 11 14 1
859.5 1 9 1 -3 4 3 -10 12 14 1
859.6 1 9 1 -3 4 3 -10 12 14 1
859.7 1 9 1 -2 4 3 -10 11 14 1
859.8 1 9 1 -2 4 3 -10 11 14 0
859.9 1 10 1 -2 4 3 -10 11 14 1
860 1 9 2 -3 4 3 -10 11 14 1
860.1 1 9 1 -3 4 3 -10 12 14 1
860.2 1 9 1 -3 4 2 -10 11 14 0
860.3 1 9 1 -3 4 2 -10 11 15 0
860.4 1 9 1 -3 3 2 -10 11 14 1
860.5 1 9 1 -3 3 2 -10 11 14 0
860.6 1 9 1 -2 3 2 -10 11 14 1
860.7 1 9 1 -2 3 2 -10 11 14 1
860.8 1 9 1 -3 3 2 -10 11 14 1
860.9 1 9 1 -2 3 2 -10 11 14 1
861 1 9 1 -2 3 2 -10 11 14 0
861.1 1 9 1 -2 3 2 -10 11 14 1
861.2 1 9 1 -2 3 2 -10 11 14 1
861.3 1 9 1 -2 3 2 -9 11 14 1
861.4 1 9 1 -3 3 1 -9 11 14 1
861.5 1 9 1 -3 3 1 -9 11 14 0
861.6 1 9 1 -2 3 1 -9 11 14 0
861.7 1 10 1 -3 3 1 -9 12 14 1
861.8 1 9 1 -2 3 1 -9 12 14 0
861.9 1 9 1 -3 3 1 -9 12 14 1
862 1 9 1 -2 3 1 -10 12 14 0
862.1 1 9 1 -2 3 2 -10 12 14 1
862.2 1 9 1 -2 3 2 -10 12 14 1
862.3 1 9 1 -3 3 2 -10 12 14 1
862.4 1 9 1 -3 3 2 -10 12 14 1
862.5 1 9 1 -3 3 2 -10 12 15 1
862.6 1 9 1 -3 3 2 -10 12 14 2
862.7 1 9 1 -3 3 2 -10 11 14 2
862.8 1 10 1 -3 3 2 -10 12 14 2
862.9 1 10 1 -2 3 2 -10 11 14 2
863 1 10 1 -2 3 2 -10 12 14 2
863.1 1 10 1 -2 3 2 -10 11 14 1
863.2 1 9 1 -3 3 2 -10 11 14 2
863.3 1 9 1 -3 3 2 -10 11 14 2
863.4 1 9 2 -3 3 2 -10 11 14 2
863.5 1 10 1 -3 3 2 -10 11 13 2
863.6 1 10 1 -2 3 2 -10 11 13 1
863.7 1 9 2 -3 3 2 -10 11 13 1
863.8 1 9 2 -3 3 2 -9 11 13 2
863.9 1 9 2 -3 3 2 -10 11 13 1
864 1 9 2 -3 3 2 -10 11 13 1
864.1 1 9 1 -3 3 2 -10 11 13 1
864.2 1 9 2 -3 3 2 -10 11 13 1
864.3 1 9 1 -3 3 2 -10 11 13 1
864.4 1 9 1 -3 3 2 -10 11 13 0
864.5 1 9 1 -3 4 2 -9 11 12 0
864.6 1 9 1 -3 4 2 -9 11 12 0
864.7 1 9 1 -3 4 2 -9 10 12 0
864.8 1 9 1 -3 4 2 -9 10 12 0
864.9 1 9 1 -3 4 2 -9 11 12 0
865 1 9 1 -3 4 2 -9 10 12 0
865.1 1 9 1 -3 4 2 -9 10 12 0
865.2 1 9 1 -3 4 2 -9 10 12 1
865.3 1 9 1 -3 4 2 -9 10 12 1
865.4 1 9 1 -3 4 2 -9 10 12 1
865.5 1 9 1 -3 4 2 -9 10 12 1
865.6 1 9 1 -3 4 2 -9 10 13 1
865.7 1 9 1 -3 4 2 -9 10 13 1
865.8 1 9 1 -3 4 2 -10 10 13 0
865.9 1 9 1 -3 3 2 -10 10 13 0
866 1 9 1 -3 3 2 -10 10 13 0
866.1 1 9 1 -3 3 2 -10 9 13 0
866.2 1 9 1 -3 3 2 -10 9 13 -1
866.3 1 9 1 -3 3 2 -10 10 13 0
866.4 1 9 1 -3 3 2 -10 10 13 -1
866.5 1 9 1 -3 3 2 -10 10 13 -1
866.6 1 9 1 -3 3 2 -10 10 13 -1
866.7 1 9 1 -3 3 2 -10 10 13 -1
866.8 1 9 1 -3 3 2 -10 10 13 -1
866.9 1 9 1 -3 3 2 -10 10 13 -1
867 1 9 1 -3 3 2 -10 10 12 -1
867.1 1 9 1 -3 3 2 -10 10 12 0
867.2 1 9 1 -3 3 2 -10 10 12 0
867.3 1 9 1 -3 2 2 -10 10 13 0
867.4 1 9 1 -3 2 2 -10 10 12 0
867.5 1 9 1 -3 3 2 -10 9 12 0
867.6 1 9 1 -3 3 2 -10 10 12 0
867.7 1 9 1 -3 3 2 -10 10 13 0
867.8 1 9 1 -3 3 2 -10 10 13 0
867.9 1 9 1 -3 3 2 -10 10 13 0
868 1 9 1 -3 3 2 -10 10 13 0
868.1 1 9 1 -3 3 2 -10 10 13 0
868.2 1 9 2 -3 3 3 -10 10 13 0
868.3 1 9 2 -3 2 3 -10 10 13 0
868.4 1 9 1 -3 2 3 -10 9 12 0
868.5 1 9 1 -3 2 3 -10 10 12 0
868.6 1 9 1 -3 3 3 -10 10 12 0
868.7 1 9 1 -3 2 3 -10 10 13 0
868.8 1 9 1 -3 2 3 -10 10 13 0
868.9 1 9 1 -3 2 3 -10 10 12 0
869 1 9 1 -3 2 3 -10 10 12 0
869.1 1 9 1 -3 2 3 -10 10 12 0
869.2 1 9 1 -3 2 3 -10 10 12 0
869.3 1 9 1 -3 2 3 -10 9 12 0
869.4 1 9 1 -3 2 3 -10 9 12 0
869.5 1 9 1 -3 2 3 -11 9 12 0
869.6 1 9 1 -3 2 3 -11 9 12 0
869.7 1 9 1 -3 2 3 -10 10 12 1
869.8 1 9 1 -3 2 3 -10 10 12 0
869.9 1 9 1 -3 2 3 -10 10 12 0
870 1 9 1 -3 2 3 -11 10 12 0
870.1 1 9 1 -3 2 3 -11 10 12 0
870.2 1 9 1 -3 2 3 -11 10 12 0
870.3 1 9 1 -3 1 3 -11 10 12 0
870.4 1 9 1 -3 2 3 -11 10 12 0
870.5 1 9 1 -3 1 3 -11 10 12 0
870.6 1 9 1 -3 2 3 -11 10 12 0
870.7 1 9 1 -3 2 3 -11 10 12 -1
870.8 1 9 1 -3 2 3 -11 10 12 -1
870.9 1 9 1 -3 2 3 -11 10 13 -1
871 1 9 1 -3 1 3 -11 10 13 0
871.1 1 9 1 -3 1 3 -11 10 13 0
871.2 1 9 1 -3 1 3 -11 10 13 0
871.3 1 9 1 -3 1 3 -11 10 13 0
871.4 1 9 2 -3 2 3 -11 10 13 0
871.5 1 9 2 -3 1 3 -11 10 13 0
871.6 1 9 2 -3 1 3 -11 10 13 0
871.7 1 9 1 -3 1 3 -11 10 13 0
871.8 1 9 1 -3 1 3 -11 10 13 0
871.9 1 9 1 -3 1 3 -11 10 13 -1
872 1 9 1 -3 1 3 -11 10 13 0
872.1 1 9 1 -2 2 3 -11 10 13 0
872.2 1 9 1 -2 1 3 -11 10 13 -1
872.3 1 9 1 -2 2 3 -11 10 13 0
872.4 1 9 1 -2 1 3 -11 10 12 -1
872.5 1 9 1 -2 1 3 -11 10 12 0
872.6 1 9 1 -2 1 3 -11 10 12 -1
872.7 1 9 1 -2 1 3 -11 10 12 -1
872.8 1 9 1 -2 1 3 -11 10 13 -1
872.9 1 9 1 -2 1 3 -10 10 13 -1
873 1 9 1 -2 1 2 -10 10 13 -1
873.1 1 9 1 -2 1 3 -10 10 13 -2
873.2 1 9 1 -2 1 3 -11 10 13 -2
873.3 1 9 1 -2 2 3 -11 10 13 -2
873.4 1 9 1 -3 1 3 -11 10 13 -2
873.5 1 9 1 -3 1 3 -11 10 13 -2
873.6 1 9 1 -2 2 3 -11 10 13 -2
873.7 1 9 1 -3 2 3 -11 10 13 -2
873.8 1 9 1 -2 2 3 -10 10 13 -2
873.9 1 9 1 -3 2 3 -10 10 13 -2
874 1 9 2 -3 2 2 -10 10 13 -3
874.1 1 9 2 -2 2 2 -10 10 13 -3
874.2 1 9 1 -3 1 2 -11 10 13 -3
874.3 1 9 1 -2 2 2 -10 10 13 -2
874.4 1 9 1 -2 2 2 -10 10 13 -2
874.5 1 9 1 -2 2 2 -10 10 13 -2
874.6 1 9 1 -2 2 2 -10 10 13 -2
874.7 1 10 1 -2 2 2 -10 10 13 -2
874.8 1 10 1 -2 2 2 -10 10 13 -2
874.9 1 9 1 -2 2 3 -10 10 13 -2
875 1 9 1 -2 2 2 -10 10 13 -2
875.1 1 9 1 -2 2 2 -10 10 13 -2
875.2 1 9 2 -2 2 2 -10 10 13 -2
875.3 1 10 1 -2 2 2 -10 10 13 -2
875.4 1 9 1 -2 2 2 -10 11 13 -1
875.5 1 9 1 -2 2 2 -10 11 13 -1
875.6 1 9 1 -2 2 2 -10 11 13 -2
875.7 1 9 1 -2 2 2 -10 11 13 -1
875.8 1 9 1 -2 2 2 -10 11 13 -1
875.9 1 9 1 -2 2 2 -10 11 13 -2
876 1 9 1 -2 3 2 -10 11 13 -1
876.1 1 9 1 -2 2 2 -10 11 13 -1
876.2 1 9 1 -2 3 2 -10 11 13 -1
876.3 1 9 1 -2 3 2 -10 11 13 -1
876.4 1 9 1 -3 3 2 -10 11 13 -1
876.5 1 9 1 -3 3 3 -10 11 13 -1
876.6 1 10 1 -3 3 3 -10 11 13 -1
876.7 1 9 1 -3 3 3 -10 11 13 -1
876.8 1 10 1 -2 3 3 -10 11 13 -1
876.9 1 10 1 -3 4 3 -10 11 13 -1
877 1 10 1 -3 4 3 -10 11 13 -1
877.1 1 10 1 -3 3 3 -10 11 14 -1
877.2 1 10 1 -3 4 3 -10 11 14 -1
877.3 1 9 1 -3 3 3 -10 11 14 -1
877.4 1 9 1 -3 4 3 -10 11 14 -1
877.5 1 9 1 -3 4 3 -10 12 13 -2
877.6 1 9 1 -3 4 3 -10 12 13 -2
877.7 1 9 1 -3 4 3 -10 11 13 -1
877.8 1 10 1 -3 4 3 -10 11 13 -1
877.9 1 9 1 -3 4 3 -10 11 13 -1
878 1 10 1 -2 4 2 -10 11 13 -1
878.1 1 10 1 -2 4 3 -10 12 13 -2
878.2 1 10 1 -2 4 3 -10 12 13 -1
878.3 1 10 1 -2 4 3 -10 12 13 -1
878.4 1 9 1 -2 4 3 -10 12 13 -2
878.5 1 10 1 -2 4 3 -10 12 13 -1
878.6 1 10 1 -2 4 3 -10 12 13 -1
878.7 1 10 1 -2 4 3 -10 12 13 -1
878.8 1 10 1 -1 4 3 -10 12 13 -1
878.9 1 10 1 -2 4 3 -10 12 13 -1
879 1 10 1 -1 4 3 -10 12 14 -1
879.1 1 10 2 -2 4 3 -10 12 14 -1
879.2 1 10 1 -1 4 3 -10 12 14 -1
879.3 1 10 1 -2 4 3 -10 12 14 -1
879.4 1 10 2 -2 4 3 -10 12 14 -1
879.5 1 10 2 -2 4 3 -10 12 14 -1
879.6 1 10 2 -2 4 3 -10 12 14 0
879.7 1 10 2 -2 4 3 -10 12 14 0
879.8 1 10 1 -2 3 3 -10 12 14 -1
879.9 1 10 1 -2 3 3 -10 12 14 -1
880 1 10 2 -2 4 2 -10 12 14 -1
880.1 1 10 1 -2 4 3 -10 12 14 -1
880.2 1 10 1 -2 4 2 -10 12 14 -1
880.3 1 10 1 -2 4 2 -10 12 13 -1
880.4 1 10 1 -2 4 2 -10 12 14 -1
880.5 1 10 1 -2 4 2 -10 12 14 -1
880.6 1 10 2 -2 4 3 -10 12 14 -1
880.7 1 10 1 -2 4 3 -10 12 14 -1
880.8 1 10 2 -2 4 3 -10 12 14 -1
880.9 1 10 2 -2 4 2 -10 12 14 0
881 1 10 2 -2 4 2 -10 11 14 -1
881.1 1 10 2 -2 4 2 -10 11 14 -1
881.2 1 10 2 -2 4 2 -10 11 14 -1
881.3 1 10 2 -2 4 2 -10 11 14 0
881.4 1 10 2 -2 4 2 -10 11 14 -1
881.5 1 10 2 -2 4 2 -10 11 14 -1
881.6 1 10 2 -2 4 2 -10 11 14 -1
881.7 1 10 2 -2 4 3 -10 11 14 -1
881.8 1 10 2 -2 4 3 -10 11 14 -1
881.9 1 10 2 -2 4 3 -10 11 14 -1
882 1 10 2 -2 4 3 -10 11 14 -1
882.1 1 10 2 -1 4 2 -10 11 13 -1
882.2 1 10 2 -1 4 2 -10 12 14 -1
882.3 1 10 2 -2 4 3 -10 11 14 -1
882.4 1 10 2 -2 4 2 -10 12 14 -1
882.5 1 10 2 -2 4 2 -10 12 14 -1
882.6 1 10 2 -2 4 3 -10 11 14 -1
882.7 1 10 2 -2 4 3 -10 11 14 -1
882.8 1 10 2 -1 4 3 -10 11 14 -1
882.9 1 10 2 -1 4 3 -10 11 14 -1
883 1 10 2 -1 4 3 -10 11 14 -1
883.1 1 10 2 -1 4 3 -10 11 14 -1
883.2 1 10 2 -1 4 3 -10 11 14 -1
883.3 1 10 2 -1 4 3 -10 11 14 -1
883.4 1 10 1 -2 4 3 -10 11 14 -1
883.5 1 10 1 -2 4 3 -10 11 14 -1
883.6 1 10 1 -1 4 3 -10 11 14 -1
883.7 1 10 2 -2 4 3 -10 11 14 -2
883.8 1 10 1 -2 4 3 -10 11 14 -2
883.9 1 10 1 -2 4 3 -10 11 14 -1
884 1 10 2 -2 4 3 -10 11 14 -2
884.1 1 10 2 -2 3 3 -10 11 14 -2
884.2 1 10 1 -1 4 3 -10 11 13 -2
884.3 1 10 2 -2 4 3 -10 11 13 -2
884.4 1 10 2 -2 4 3 -10 11 14 -2
884.5 1 10 1 -2 4 3 -10 11 14 -2
884.6 1 10 2 -2 4 3 -10 11 14 -2
884.7 1 10 1 -2 3 3 -10 11 14 -2
884.8 1 10 1 -2 4 3 -10 11 14 -2
884.9 1 10 1 -2 4 3 -10 11 14 -2
885 1 10 1 -2 3 3 -10 11 13 -2
885.1 1 10 1 -2 3 2 -10 11 13 -2
885.2 1 10 1 -1 3 2 -10 11 13 -2
885.3 1 10 1 -1 3 3 -10 11 13 -2
885.4 1 10 2 -2 3 3 -10 11 13 -2
885.5 1 10 1 -2 3 2 -10 11 13 -2
885.6 1 10 1 -2 3 3 -10 11 13 -3
885.7 1 10 2 -2 3 3 -10 11 13 -2
885.8 1 10 2 -2 3 3 -10 11 13 -2
885.9 1 10 2 -2 3 3 -10 12 13 -2
886 1 10 2 -2 3 2 -10 11 13 -2
886.1 1 10 1 -2 3 3 -10 11 13 -2
886.2 1 10 1 -2 3 2 -10 11 13 -2
886.3 1 10 1 -1 3 2 -10 11 13 -2
886.4 1 10 1 -2 3 2 -10 11 14 -2
886.5 1 10 1 -2 3 2 -10 11 14 -3
886.6 1 10 1 -2 3 2 -10 12 14 -2
886.7 1 10 1 -1 3 2 -10 12 13 -3
886.8 1 10 1 -1 3 2 -10 12 14 -3
886.9 1 10 1 -1 3 2 -10 12 13 -2
887 1 10 1 -1 3 2 -10 12 13 -3
887.1 1 10 1 -1 2 2 -11 12 13 -3
887.2 1 10 1 -1 2 2 -10 12 13 -3
887.3 1 10 1 -2 2 2 -10 12 13 -3
887.4 1 10 1 -1 2 2 -10 12 13 -3
887.5 1 10 1 -1 2 2 -10 12 13 -3
887.6 1 10 1 -2 2 3 -10 12 13 -3
887.7 1 10 1 -2 2 3 -10 12 13 -4
887.8 1 10 1 -2 2 3 -10 12 13 -4
887.9 1 10 1 -2 2 3 -11 12 13 -3
888 1 9 1 -2 2 3 -11 12 13 -4
888.1 1 9 1 -2 2 3 -10 12 13 -4
888.2 1 9 1 -2 2 3 -10 12 13 -3
888.3 1 9 1 -2 2 3 -10 12 13 -4
888.4 1 10 1 -2 2 3 -11 12 13 -4
888.5 1 9 1 -2 2 2 -10 12 13 -3
888.6 1 9 1 -2 2 3 -10 12 13 -3
888.7 1 9 1 -2 3 3 -10 12 13 -3
888.8 1 10 1 -2 2 2 -10 12 12 -3
888.9 1 9 1 -2 2 2 -10 12 12 -3
889 1 10 1 -3 2 2 -10 12 12 -3
889.1 1 10 1 -3 2 2 -10 12 12 -3
889.2 1 10 1 -3 3 2 -10 12 12 -3
889.3 1 9 1 -3 3 2 -10 11 12 -4
889.4 1 9 1 -3 3 2 -10 12 12 -3
889.5 1 9 1 -3 2 2 -10 12 12 -3
889.6 1 10 1 -3 2 2 -10 12 12 -3
889.7 1 10 1 -3 2 2 -10 12 12 -3
889.8 1 10 1 -2 2 2 -10 12 12 -3
889.9 1 9 1 -2 2 2 -10 11 12 -4
890 1 9 1 -2 2 2 -10 11 12 -4
890.1 1 9 1 -2 2 2 -10 11 12 -4
890.2 1 10 1 -2 2 2 -10 11 12 -4
890.3 1 9 1 -2 2 2 -10 11 13 -4
890.4 1 9 1 -2 2 2 -10 11 13 -4
890.5 1 9 1 -1 2 2 -10 11 13 -4
890.6 1 9 1 -2 3 2 -10 12 13 -4
890.7 1 10 1 -2 3 2 -10 12 13 -4
890.8 1 10 1 -2 3 2 -10 12 13 -3
890.9 1 10 1 -2 3 2 -10 12 13 -3
891 1 10 1 -2 3 2 -10 12 13 -4
891.1 1 10 1 -3 3 2 -10 12 13 -4
891.2 1 10 1 -2 3 2 -10 11 13 -4
891.3 1 10 1 -2 3 2 -10 12 13 -4
891.4 1 9 1 -3 2 2 -10 12 13 -3
891.5 1 9 1 -2 2 2 -10 12 13 -4
891.6 1 9 1 -3 2 2 -10 12 13 -4
891.7 1 9 1 -3 2 2 -10 12 13 -4
891.8 1 9 1 -2 2 2 -10 11 13 -3
891.9 1 9 1 -2 2 2 -10 11 13 -4
892 1 9 1 -3 2 2 -10 11 13 -4
892.1 1 9 1 -3 2 2 -10 12 12 -4
892.2 1 9 1 -3 2 2 -10 12 13 -4
892.3 1 9 1 -3 2 2 -10 12 13 -4
892.4 1 9 1 -3 2 2 -10 12 13 -4
892.5 1 9 1 -2 3 2 -10 12 13 -4
892.6 1 10 1 -2 3 2 -10 12 13 -4
892.7 1 9 1 -3 3 2 -10 12 12 -4
892.8 1 9 1 -2 2 2 -10 12 12 -4
892.9 1 9 1 -2 3 2 -10 12 12 -4
893 1 10 1 -2 2 2 -10 12 13 -4
893.1 1 10 1 -2 2 2 -10 12 12 -4
893.2 1 9 1 -2 2 2 -10 12 12 -4
893.3 1 10 1 -2 2 2 -10 12 12 -4
893.4 1 10 1 -2 2 2 -10 12 12 -4
893.5 1 9 1 -2 2 2 -10 12 12 -4
893.6 1 9 1 -3 2 2 -10 12 12 -4
893.7 1 10 1 -3 2 2 -10 12 12 -3
893.8 1 9 1 -2 2 2 -10 12 12 -3
893.9 1 9 1 -3 2 2 -10 12 12 -4
894 1 10 1 -2 2 2 -10 12 13 -4
894.1 1 10 1 -2 2 2 -10 12 13 -4
894.2 1 9 1 -2 2 2 -10 12 13 -4
894.3 1 10 1 -2 3 2 -10 12 13 -3
894.4 1 10 1 -2 3 2 -10 12 13 -3
894.5 1 10 1 -2 3 2 -10 12 13 -3
894.6 1 10 1 -2 3 2 -10 12 13 -3
894.7 1 10 1 -2 3 3 -10 12 13 -4
894.8 1 9 1 -2 2 2 -10 12 13 -3
894.9 1 9 1 -2 2 3 -10 12 13 -3
895 1 9 1 -2 2 3 -10 12 13 -4
895.1 1 9 1 -2 2 3 -10 12 13 -4
895.2 1 9 1 -2 2 3 -10 12 13 -4
895.3 1 9 1 -2 2 3 -10 13 13 -3
895.4 1 9 1 -3 3 3 -10 13 13 -4
895.5 1 9 1 -2 3 3 -10 12 13 -4
895.6 1 9 2 -2 3 3 -10 12 13 -3
895.7 1 9 1 -3 3 3 -10 12 13 -4
895.8 1 9 1 -3 2 3 -10 12 13 -3
895.9 1 9 1 -3 2 3 -10 12 13 -3
896 1 9 1 -3 2 3 -11 12 13 -3
896.1 1 9 2 -2 2 3 -11 12 13 -3
896.2 1 9 2 -2 2 3 -10 12 13 -3
896.3 1 9 1 -3 2 3 -10 13 13 -3
896.4 1 9 1 -3 2 3 -10 12 12 -3
896.5 1 9 2 -3 2 3 -10 12 12 -3
896.6 1 9 1 -3 2 3 -10 12 12 -4
896.7 1 9 1 -3 2 3 -10 12 12 -4
896.8 1 9 1 -3 2 3 -10 12 12 -4
896.9 1 9 1 -3 2 3 -10 13 12 -3
897 1 9 1 -3 2 3 -10 12 12 -3
897.1 1 9 1 -3 2 3 -11 12 12 -3
897.2 1 9 1 -3 2 3 -10 12 12 -4
897.3 1 9 1 -3 2 3 -10 12 12 -3
897.4 1 9 1 -3 2 3 -10 13 12 -3
897.5 1 9 1 -3 2 2 -10 13 12 -3
897.6 1 9 1 -3 2 3 -10 13 12 -3
897.7 1 9 1 -3 2 3 -10 13 12 -3
897.8 1 9 1 -3 2 3 -10 13 12 -4
897.9 1 9 1 -4 2 3 -10 13 12 -3
898 1 9 1 -3 2 3 -10 13 12 -4
898.1 1 9 1 -4 2 3 -10 13 12 -4
898.2 1 9 1 -3 2 3 -10 13 12 -3
898.3 1 9 1 -3 2 3 -10 13 12 -3
898.4 1 9 1 -4 2 3 -11 13 12 -3
898.5 1 9 1 -3 2 3 -10 13 12 -3
898.6 1 9 1 -3 2 3 -10 13 12 -3
898.7 1 9 1 -3 2 3 -10 13 12 -3
898.8 1 9 1 -3 2 3 -10 13 12 -3
898.9 1 9 1 -3 2 3 -10 13 12 -3
899 1 9 1 -3 3 3 -10 13 12 -3
899.1 1 9 1 -3 3 3 -10 13 11 -3
899.2 1 9 1 -3 2 3 -10 13 11 -3
899.3 1 9 1 -3 2 3 -10 13 11 -3
899.4 1 9 1 -3 2 3 -10 13 11 -3
899.5 1 9 1 -3 2 3 -10 13 12 -3
899.6 1 9 1 -3 2 3 -10 13 11 -3
899.7 1 9 1 -3 2 3 -10 13 11 -3
899.8 1 9 1 -3 2 3 -10 13 11 -2
899.9 1 9 1 -3 2 3 -10 13 11 -2
900 1 9 1 -3 2 2 -10 13 11 -3
900.1 1 9 1 -3 2 2 -10 13 11 -3
900.2 1 9 1 -3 2 2 -10 13 11 -3
900.3 1 9 1 -3 2 3 -10 13 11 -3
900.4 1 9 1 -3 2 3 -10 13 11 -3
900.5 1 9 1 -3 2 3 -10 14 11 -3
900.6 1 9 1 -3 2 3 -10 13 11 -4
900.7 1 9 1 -3 2 3 -10 13 11 -3
900.8 1 9 1 -3 3 3 -10 13 11 -3
900.9 1 9 1 -3 3 3 -10 13 11 -3
901 1 9 1 -3 3 3 -10 14 11 -3
901.1 1 9 1 -4 3 3 -10 13 11 -3
901.2 1 9 1 -4 3 3 -10 13 11 -3
901.3 1 9 1 -3 3 3 -10 13 11 -3
901.4 1 9 1 -4 2 3 -10 13 11 -3
901.5 1 9 1 -4 3 3 -10 13 11 -3
901.6 1 9 1 -4 2 3 -10 13 11 -3
901.7 1 9 1 -4 2 2 -10 13 11 -3
901.8 1 9 1 -4 2 2 -10 13 11 -3
901.9 1 9 1 -4 2 2 -10 13 11 -3
902 1 9 1 -4 2 2 -10 13 11 -3
902.1 1 9 1 -4 2 2 -10 13 11 -3
902.2 1 9 1 -4 2 2 -10 13 11 -3
902.3 1 9 1 -4 2 2 -10 13 11 -3
902.4 1 9 1 -4 2 2 -10 13 11 -3
902.5 1 9 1 -4 2 2 -10 13 11 -4
902.6 1 9 1 -4 3 2 -10 13 11 -3
902.7 1 9 2 -4 2 2 -10 13 11 -4
902.8 1 9 1 -4 2 2 -10 13 12 -4
902.9 1 9 1 -4 3 2 -10 13 12 -4
903 1 9 1 -4 3 2 -10 13 12 -3
903.1 1 9 2 -4 3 2 -10 13 12 -3
903.2 1 9 2 -4 3 2 -10 13 12 -3
903.3 1 8 2 -4 3 2 -10 13 12 -3
903.4 1 9 1 -4 3 2 -10 13 11 -3
903.5 1 8 1 -4 2 2 -10 13 12 -3
903.6 1 8 1 -4 2 2 -10 14 11 -2
903.7 1 8 1 -5 3 2 -10 14 11 -2
903.8 1 8 1 -4 3 2 -10 13 11 -3
903.9 1 8 1 -4 3 2 -10 14 11 -3
904 1 8 1 -4 3 2 -10 14 11 -3
904.1 1 8 1 -4 3 2 -10 14 11 -3
904.2 1 8 1 -4 3 2 -10 14 11 -3
904.3 1 8 1 -4 3 2 -10 14 11 -3
904.4 1 8 1 -4 2 2 -10 14 11 -3
904.5 1 8 1 -4 2 2 -10 14 11 -4
904.6 1 8 1 -5 2 2 -10 14 11 -3
904.7 1 8 2 -4 2 2 -10 14 11 -4
904.8 1 8 2 -4 2 2 -10 14 11 -4
904.9 1 9 2 -4 2 2 -10 14 12 -3
905 1 8 2 -4 2 2 -10 14 12 -4
905.1 1 8 2 -4 2 2 -10 14 12 -4
905.2 1 8 2 -5 2 2 -10 14 12 -4
905.3 1 8 2 -4 2 2 -10 14 12 -4
905.4 1 8 2 -4 2 2 -10 14 12 -4
905.5 1 8 2 -4 2 2 -10 14 12 -4
905.6 1 8 2 -4 2 2 -10 14 11 -4
905.7 1 8 2 -4 2 2 -10 14 11 -4
905.8 1 8 2 -4 1 2 -10 14 11 -4
905.9 1 8 1 -4 1 2 -10 14 12 -4
906 1 8 1 -4 2 2 -10 14 11 -5
906.1 1 8 1 -5 2 2 -10 14 11 -5
906.2 1 8 2 -4 2 2 -10 14 11 -5
906.3 1 9 1 -4 2 2 -10 14 12 -5
906.4 1 9 2 -4 2 2 -10 14 12 -5
906.5 1 9 2 -4 2 3 -10 14 12 -5
906.6 1 9 1 -4 2 3 -10 14 12 -5
906.7 1 9 2 -4 2 2 -10 14 12 -5
906.8 1 9 2 -4 2 2 -10 13 12 -5
906.9 1 9 2 -4 2 2 -10 14 12 -5
907 1 9 2 -4 2 2 -10 13 12 -6
907.1 1 9 2 -4 2 3 -10 13 12 -5
907.2 1 9 2 -4 2 3 -10 13 12 -5
907.3 1 8 2 -4 2 2 -10 13 13 -5
907.4 1 9 2 -3 2 3 -10 13 12 -5
907.5 1 8 2 -3 2 3 -10 13 12 -5
907.6 1 9 2 -3 2 2 -10 13 12 -5
907.7 1 9 2 -3 2 2 -10 14 12 -5
907.8 1 9 2 -3 2 2 -10 14 12 -5
907.9 1 9 2 -3 2 2 -10 14 12 -5
908 1 9 2 -3 2 2 -10 14 12 -5
908.1 1 9 2 -3 2 2 -10 13 12 -5
908.2 1 9 2 -4 2 2 -10 13 12 -5
908.3 1 9 2 -4 2 2 -10 13 12 -4
908.4 1 9 2 -4 2 2 -10 14 12 -4
908.5 1 9 1 -4 2 2 -10 13 12 -4
908.6 1 9 1 -4 2 2 -10 13 12 -5
908.7 1 9 1 -3 2 2 -10 14 12 -5
908.8 1 9 1 -4 2 2 -10 13 12 -5
908.9 1 9 1 -3 2 2 -11 14 12 -5
909 1 9 1 -3 2 3 -10 14 12 -5
909.1 1 9 1 -3 2 3 -10 14 12 -5
909.2 1 9 1 -4 2 3 -10 14 13 -5
909.3 1 9 1 -4 1 2 -11 14 13 -5
909.4 1 9 1 -4 1 2 -11 13 13 -5
909.5 1 9 1 -4 1 2 -10 13 13 -5
909.6 1 9 1 -4 2 2 -10 13 13 -5
909.7 1 9 1 -4 2 2 -10 13 13 -5
909.8 1 9 1 -4 2 2 -10 13 13 -5
909.9 1 9 1 -4 2 2 -10 13 13 -5
910 1 9 1 -4 2 2 -10 13 13 -5
910.1 1 9 1 -4 2 3 -10 13 13 -5
910.2 1 9 1 -4 2 3 -10 13 12 -5
910.3 1 9 1 -4 2 3 -10 13 13 -5
910.4 1 9 1 -4 2 3 -10 13 12 -5
910.5 1 9 1 -4 2 3 -10 13 13 -5
910.6 1 9 1 -4 2 3 -10 13 13 -5
910.7 1 9 1 -4 2 3 -10 13 13 -5
910.8 1 9 1 -4 2 3 -10 13 13 -5
910.9 1 9 2 -3 2 3 -10 14 13 -5
911 1 9 2 -4 2 3 -10 13 13 -5
911.1 1 9 2 -3 2 3 -10 13 13 -5
911.2 1 9 2 -3 2 3 -10 13 13 -5
911.3 1 9 2 -4 2 3 -11 13 13 -5
911.4 1 9 2 -4 2 3 -10 13 12 -5
911.5 1 9 2 -3 2 3 -10 13 13 -5
911.6 1 9 2 -4 2 3 -10 13 12 -5
911.7 1 9 2 -4 2 3 -10 13 13 -6
911.8 1 9 2 -4 2 3 -10 13 13 -5
911.9 1 9 2 -4 2 2 -10 13 13 -5
912 1 9 2 -4 2 2 -10 13 13 -5
912.1 1 9 2 -4 2 2 -10 13 13 -6
912.2 1 9 2 -4 2 2 -10 13 13 -5
912.3 1 9 2 -4 2 2 -10 13 13 -5
912.4 1 9 2 -4 2 2 -10 13 13 -6
912.5 1 9 2 -4 2 2 -10 13 13 -5
912.6 1 9 2 -4 2 2 -10 13 13 -5
912.7 1 9 2 -4 2 2 -10 13 13 -5
912.8 1 9 2 -4 2 2 -10 13 13 -5
912.9 1 9 2 -4 2 2 -10 12 13 -6
913 1 9 2 -4 2 2 -10 13 13 -5
913.1 1 9 2 -4 2 2 -10 13 13 -5
913.2 1 9 2 -4 2 2 -10 13 13 -5
913.3 1 9 1 -4 2 2 -10 13 13 -5
913.4 1 9 1 -4 2 2 -10 12 13 -6
913.5 1 9 1 -4 2 2 -10 13 12 -5
913.6 1 9 1 -4 2 2 -10 12 13 -5
913.7 1 9 1 -4 2 3 -10 12 13 -5
913.8 1 9 1 -4 2 2 -10 12 12 -5
913.9 1 9 1 -4 2 2 -10 12 13 -5
914 1 9 1 -4 2 3 -10 12 12 -6
914.1 1 9 1 -4 2 3 -10 12 12 -5
914.2 1 9 1 -4 2 3 -10 12 13 -5
914.3 1 9 1 -4 2 3 -10 12 13 -5
914.4 1 9 1 -4 2 3 -10 12 13 -5
914.5 1 9 1 -4 1 3 -10 12 12 -5
914.6 1 9 1 -4 1 3 -10 12 13 -5
914.7 1 9 1 -4 1 3 -10 12 13 -5
914.8 1 9 1 -4 2 3 -10 12 13 -6
914.9 1 9 1 -4 1 3 -10 12 13 -6
915 1 9 1 -4 2 3 -10 12 13 -6
915.1 1 9 1 -4 2 3 -10 12 13 -6
915.2 1 9 1 -4 2 3 -10 12 13 -6
915.3 1 9 1 -4 2 3 -10 12 12 -6
915.4 1 9 1 -4 2 3 -10 12 12 -6
915.5 1 9 1 -4 2 3 -10 12 13 -6
915.6 1 9 1 -4 2 3 -10 12 13 -6
915.7 1 9 1 -4 2 3 -10 12 13 -6
915.8 1 9 2 -4 2 3 -10 12 13 -6
915.9 1 9 2 -4 2 3 -10 11 13 -6
916 1 9 1 -4 2 3 -11 11 12 -6
916.1 1 9 2 -4 2 3 -11 11 13 -6
916.2 1 9 2 -4 2 3 -11 11 12 -6
916.3 1 8 2 -5 2 3 -11 11 12 -6
916.4 1 8 2 -5 2 3 -11 11 12 -7
916.5 1 8 2 -5 2 3 -11 12 13 -7
916.6 1 8 2 -5 2 3 -11 12 12 -7
916.7 1 8 1 -5 2 3 -11 12 13 -6
916.8 1 8 2 -5 2 3 -11 12 13 -6
916.9 1 8 2 -5 2 3 -11 11 13 -7
917 1 8 2 -5 2 3 -11 12 13 -6
917.1 1 8 1 -5 2 4 -11 12 13 -7
917.2 1 8 1 -5 2 4 -11 12 13 -7
917.3 1 8 1 -4 2 4 -11 12 13 -7
917.4 1 8 1 -4 2 4 -11 12 13 -6
917.5 1 9 1 -4 2 3 -11 12 13 -6
917.6 1 8 1 -5 2 3 -11 11 13 -6
917.7 1 8 1 -4 2 3 -11 11 13 -7
917.8 1 8 1 -4 2 3 -10 11 13 -6
917.9 1 8 1 -5 2 3 -11 11 13 -6
918 1 8 1 -4 2 3 -10 11 13 -7
918.1 1 9 1 -4 2 3 -10 11 13 -7
918.2 1 8 1 -4 2 3 -10 11 13 -6
918.3 1 8 2 -4 2 3 -11 11 13 -7
918.4 1 8 2 -4 2 3 -11 11 13 -7
918.5 1 8 1 -4 2 3 -11 11 13 -7
918.6 1 8 1 -4 2 4 -10 11 13 -7
918.7 1 8 1 -4 2 4 -11 11 13 -7
918.8 1 8 1 -4 2 4 -11 11 13 -7
918.9 1 8 1 -4 2 4 -11 11 13 -6
919 1 8 1 -4 2 4 -11 11 13 -6
919.1 1 8 1 -4 2 3 -10 11 13 -6
919.2 1 8 1 -4 2 3 -10 11 13 -7
919.3 1 8 1 -4 2 3 -10 11 13 -7
919.4 1 8 1 -4 2 3 -10 11 13 -7
919.5 1 8 1 -4 2 3 -10 11 13 -7
919.6 1 8 1 -4 2 3 -10 11 13 -8
919.7 1 8 1 -4 2 3 -10 11 13 -7
919.8 1 9 1 -4 2 3 -10 11 13 -7
919.9 1 9 1 -4 2 3 -10 11 13 -7
920 1 9 1 -4 2 3 -10 11 14 -7
920.1 1 9 1 -4 2 3 -10 11 14 -7
920.2 1 9 1 -4 2 3 -10 11 14 -7
920.3 1 9 1 -4 2 3 -10 11 13 -7
920.4 1 9 1 -4 2 3 -10 10 14 -7
920.5 1 9 1 -4 2 3 -11 10 14 -7
920.6 1 9 1 -4 2 3 -10 10 14 -7
920.7 1 9 1 -4 2 3 -10 10 14 -7
920.8 1 9 1 -4 2 3 -10 10 14 -7
920.9 1 9 1 -4 3 3 -10 10 14 -7
921 1 9 1 -4 3 3 -10 10 14 -7
921.1 1 9 1 -4 3 4 -10 10 14 -7
921.2 1 9 1 -4 3 4 -10 10 14 -7
921.3 1 9 1 -4 3 4 -10 10 14 -7
921.4 1 9 1 -4 3 4 -10 10 15 -7
921.5 1 9 1 -4 3 4 -10 10 15 -7
921.6 1 9 1 -4 3 4 -10 10 15 -7
921.7 1 9 1 -4 3 4 -10 10 15 -7
921.8 1 9 1 -4 2 4 -10 10 14 -7
921.9 1 9 1 -4 3 4 -10 11 14 -7
922 1 9 1 -4 2 4 -10 11 15 -6
922.1 1 9 1 -4 2 4 -10 11 15 -6
922.2 1 9 1 -4 2 4 -11 11 15 -6
922.3 1 9 1 -4 2 4 -10 11 15 -6
922.4 1 9 1 -4 2 4 -11 11 15 -6
922.5 1 9 1 -4 2 4 -11 11 15 -6
922.6 1 9 1 -4 2 4 -11 11 15 -6
922.7 1 9 1 -4 2 4 -11 11 15 -6
922.8 1 8 1 -4 2 4 -11 11 15 -6
922.9 1 8 1 -4 2 3 -11 11 15 -6
923 1 9 1 -5 2 3 -11 11 15 -6
923.1 1 9 1 -4 2 4 -11 11 15 -6
923.2 1 8 1 -4 2 4 -11 11 15 -6
923.3 1 8 1 -4 2 4 -11 11 15 -6
923.4 1 8 1 -4 2 4 -11 11 15 -6
923.5 1 8 1 -4 2 4 -10 11 14 -6
923.6 1 9 1 -4 2 4 -11 11 15 -6
923.7 1 8 1 -4 2 4 -11 11 15 -6
923.8 1 8 1 -5 2 3 -11 11 15 -5
923.9 1 9 1 -5 2 3 -10 11 15 -5
924 1 9 1 -5 3 3 -10 10 15 -6
924.1 1 8 1 -5 3 3 -10 11 15 -6
924.2 1 9 1 -5 3 3 -10 11 15 -6
924.3 1 9 0 -5 3 3 -10 11 15 -6
924.4 1 9 1 -5 3 3 -10 11 15 -6
924.5 1 9 1 -5 3 3 -10 11 15 -6
924.6 1 9 1 -5 3 3 -10 11 14 -6
924.7 1 9 1 -5 2 3 -10 11 15 -6
924.8 1 9 1 -4 2 3 -10 11 15 -6
924.9 1 9 1 -4 2 3 -11 11 14 -6
925 1 9 1 -4 2 3 -11 11 14 -6
925.1 1 9 1 -4 2 3 -11 11 14 -6
925.2 1 9 1 -4 2 4 -11 11 14 -6
925.3 1 9 1 -4 2 4 -11 11 14 -6
925.4 1 9 1 -4 2 3 -11 12 14 -5
925.5 1 9 1 -4 2 4 -11 11 14 -5
925.6 1 10 1 -4 2 4 -11 11 14 -5
925.7 1 10 1 -4 2 4 -11 11 14 -5
925.8 1 10 1 -4 2 4 -11 11 14 -5
925.9 1 10 1 -4 2 4 -11 11 14 -5
926 1 10 1 -4 2 4 -11 12 14 -5
926.1 1 10 1 -4 2 4 -11 12 14 -6
926.2 1 10 1 -3 2 4 -11 12 14 -6
926.3 1 10 1 -4 2 4 -11 12 14 -5
926.4 1 9 1 -4 2 4 -11 12 14 -6
926.5 1 10 1 -3 2 4 -11 12 14 -6
926.6 1 9 1 -4 2 4 -11 12 14 -5
926.7 1 9 1 -3 2 4 -11 12 14 -6
926.8 1 10 1 -3 2 4 -11 12 14 -6
926.9 1 10 1 -3 2 4 -11 12 14 -5
927 1 10 1 -3 2 4 -11 12 14 -6
927.1 1 10 1 -3 2 4 -11 12 14 -7
927.2 1 10 1 -3 2 4 -11 12 14 -6
927.3 1 10 1 -3 2 4 -11 11 14 -6
927.4 1 9 1 -3 2 4 -11 12 14 -6
927.5 1 9 1 -3 2 4 -11 12 14 -7
927.6 1 10 1 -3 2 4 -11 12 14 -7
927.7 1 9 1 -3 2 4 -11 12 14 -7
927.8 1 9 1 -3 2 4 -11 12 14 -7
927.9 1 9 1 -4 2 4 -11 12 14 -7
928 1 9 1 -3 2 3 -11 12 14 -7
928.1 1 9 1 -4 2 4 -11 12 14 -7
928.2 1 9 1 -4 2 4 -11 12 14 -6
928.3 1 9 1 -3 2 3 -11 12 14 -6
928.4 1 9 1 -3 2 3 -11 12 13 -6
928.5 1 9 1 -3 2 3 -11 12 13 -6
928.6 1 9 1 -3 2 3 -11 12 13 -6
928.7 1 9 1 -3 1 3 -11 12 13 -6
928.8 1 9 1 -3 1 3 -11 12 13 -6
928.9 1 9 1 -3 1 3 -11 12 13 -6
929 1 9 1 -3 1 3 -11 12 13 -6
929.1 1 9 1 -3 1 3 -11 12 13 -6
929.2 1 9 1 -3 1 3 -11 12 14 -6
929.3 1 9 1 -3 2 3 -11 12 13 -6
929.4 1 9 1 -3 2 3 -11 12 14 -5
929.5 1 9 1 -3 2 3 -11 11 13 -6
929.6 1 9 1 -3 2 3 -11 12 13 -6
929.7 1 9 1 -3 2 4 -11 12 13 -6
929.8 1 9 1 -3 2 3 -11 12 13 -6
929.9 1 9 1 -3 2 3 -11 12 13 -6
930 1 9 1 -3 2 3 -11 11 13 -6
930.1 1 9 1 -3 2 3 -11 12 14 -6
930.2 1 9 1 -3 2 3 -11 12 14 -6
930.3 1 9 1 -3 2 3 -11 12 14 -6
930.4 1 9 1 -3 2 4 -10 12 14 -6
930.5 1 9 1 -3 2 3 -10 11 14 -6
930.6 1 9 1 -3 2 3 -10 12 14 -6
930.7 1 9 1 -3 3 3 -10 12 14 -5
930.8 1 9 1 -3 3 3 -10 11 14 -6
930.9 1 9 1 -3 3 3 -10 12 14 -5
931 1 10 1 -3 3 3 -10 12 13 -6
931.1 1 10 1 -3 3 3 -10 12 13 -6
931.2 1 10 1 -3 3 3 -10 12 13 -5
931.3 1 9 1 -4 3 3 -10 12 13 -5
931.4 1 9 1 -4 3 3 -10 12 13 -6
931.5 1 10 1 -3 3 3 -10 12 13 -5
931.6 1 9 1 -3 3 3 -10 12 14 -5
931.7 1 9 1 -3 3 2 -10 12 13 -5
931.8 1 9 1 -3 3 2 -10 12 13 -5
931.9 1 9 1 -4 3 2 -10 12 13 -5
932 1 9 1 -4 3 3 -10 12 13 -5
932.1 1 9 1 -4 3 2 -10 12 13 -5
932.2 1 9 1 -4 3 2 -10 12 13 -5
932.3 1 9 1 -4 3 3 -10 12 13 -5
932.4 1 9 1 -4 3 3 -10 12 13 -4
932.5 1 9 1 -4 3 3 -10 12 13 -5
932.6 1 9 1 -4 3 3 -10 12 13 -5
932.7 1 9 1 -4 3 3 -10 12 14 -5
932.8 1 9 1 -4 3 3 -10 12 14 -5
932.9 1 9 1 -4 3 3 -10 12 13 -6
933 1 9 1 -4 3 3 -10 12 13 -5
933.1 1 9 1 -4 3 3 -10 12 13 -5
933.2 1 9 1 -4 3 3 -10 12 13 -5
933.3 1 9 1 -4 3 3 -10 12 13 -6
933.4 1 9 1 -4 3 3 -10 12 13 -6
933.5 1 9 1 -4 3 3 -10 12 13 -6
933.6 1 9 1 -4 3 3 -10 12 13 -6
933.7 1 9 1 -4 3 3 -10 12 13 -6
933.8 1 9 1 -4 3 3 -10 12 13 -6
933.9 1 9 1 -4 3 3 -10 12 13 -6
934 1 9 1 -4 3 3 -10 13 13 -6
934.1 1 9 2 -4 3 3 -10 12 13 -6
934.2 1 9 2 -4 3 3 -10 13 13 -6
934.3 1 9 2 -4 3 3 -10 12 13 -6
934.4 1 9 2 -4 3 3 -10 12 13 -7
934.5 1 9 2 -4 2 3 -10 12 13 -6
934.6 1 9 2 -3 2 3 -10 12 13 -6
934.7 1 9 1 -3 3 3 -10 12 13 -6
934.8 1 9 2 -3 3 3 -10 12 12 -7
934.9 1 9 2 -3 3 2 -10 12 12 -6
935 1 9 2 -3 3 3 -10 12 12 -7
935.1 1 9 2 -4 3 3 -10 12 12 -7
935.2 1 9 2 -3 3 3 -10 12 12 -7
935.3 1 9 2 -3 3 3 -10 13 12 -7
935.4 1 9 2 -4 3 3 -10 13 12 -7
935.5 1 9 2 -4 3 3 -10 12 12 -7
935.6 1 9 2 -4 3 3 -10 12 12 -7
935.7 1 9 2 -3 3 3 -10 12 13 -7
935.8 1 9 2 -3 3 3 -11 12 12 -7
935.9 1 9 2 -4 3 3 -10 12 12 -6
936 1 9 2 -4 3 3 -10 12 12 -7
936.1 1 9 2 -4 3 3 -10 12 12 -6
936.2 1 9 2 -4 3 3 -10 12 12 -7
936.3 1 9 2 -4 3 3 -10 12 12 -6
936.4 1 9 2 -4 3 4 -10 12 12 -6
936.5 1 8 2 -4 3 4 -11 12 13 -6
936.6 1 9 2 -4 2 4 -11 12 13 -6
936.7 1 9 1 -4 2 4 -11 12 13 -6
936.8 1 9 1 -5 2 4 -11 12 12 -6
936.9 1 9 1 -4 2 4 -11 12 13 -6
937 1 9 1 -4 2 4 -11 12 13 -6
937.1 1 9 1 -4 2 4 -11 12 13 -7
937.2 1 9 1 -4 3 4 -10 12 13 -7
937.3 1 9 1 -5 3 3 -10 12 13 -7
937.4 1 9 1 -4 3 3 -10 12 13 -6
937.5 1 9 1 -4 3 3 -11 12 13 -6
937.6 1 9 1 -4 2 3 -11 12 13 -6
937.7 1 9 1 -5 3 3 -11 12 13 -6
937.8 1 9 1 -5 3 3 -10 12 13 -6
937.9 1 9 1 -5 3 3 -10 12 13 -7
938 1 9 1 -5 3 3 -11 12 13 -6
938.1 1 9 1 -4 3 4 -11 12 13 -6
938.2 1 9 1 -4 3 4 -10 12 13 -6
938.3 1 9 1 -4 3 4 -11 12 12 -6
938.4 1 9 1 -4 2 4 -10 12 12 -6
938.5 1 9 1 -4 3 4 -10 12 12 -7
938.6 1 9 1 -4 3 4 -10 12 12 -6
938.7 1 9 1 -4 3 4 -10 12 12 -6
938.8 1 9 1 -4 3 4 -10 12 12 -6
938.9 1 9 1 -4 3 4 -10 13 12 -6
939 1 9 1 -4 3 4 -10 13 12 -6
939.1 1 9 1 -4 3 4 -10 12 12 -6
939.2 1 9 0 -4 3 4 -10 12 13 -6
939.3 1 9 1 -4 3 4 -10 12 13 -6
939.4 1 9 0 -4 3 4 -10 12 13 -6
939.5 1 9 1 -4 3 4 -10 12 12 -6
939.6 1 9 1 -4 3 4 -10 12 12 -6
939.7 1 9 0 -4 3 4 -10 12 13 -7
939.8 1 9 1 -4 3 4 -10 12 13 -6
939.9 1 9 1 -4 3 4 -10 12 13 -7
940 1 9 1 -4 3 4 -10 12 13 -7
940.1 1 9 1 -4 3 3 -10 13 13 -7
940.2 1 9 0 -4 3 3 -10 13 13 -6
940.3 1 9 0 -4 3 3 -10 13 13 -6
940.4 1 9 0 -4 3 3 -10 12 13 -6
940.5 1 9 1 -4 3 3 -10 13 13 -6
940.6 1 9 1 -4 3 3 -10 13 14 -5
940.7 1 9 1 -4 3 4 -10 12 14 -6
940.8 1 9 1 -4 3 4 -10 12 14 -5
940.9 1 9 1 -4 3 4 -10 12 14 -5
941 1 9 1 -4 3 4 -10 12 14 -5
941.1 1 9 1 -4 3 4 -10 13 14 -5
941.2 1 9 1 -4 3 3 -10 13 14 -5
941.3 1 9 1 -4 3 4 -10 13 14 -5
941.4 1 9 1 -4 3 3 -10 13 14 -5
941.5 1 9 1 -4 3 3 -10 13 14 -5
941.6 1 9 0 -4 3 4 -10 12 14 -5
941.7 1 9 1 -4 3 3 -10 12 14 -5
941.8 1 9 1 -4 3 3 -10 12 14 -6
941.9 1 9 1 -4 3 3 -10 12 14 -5
942 1 9 1 -4 2 3 -11 13 14 -5
942.1 1 9 1 -3 3 4 -10 13 15 -5
942.2 1 9 1 -3 3 4 -10 13 15 -5
942.3 1 9 1 -3 3 4 -10 12 15 -5
942.4 1 9 1 -3 3 4 -11 13 15 -5
942.5 1 9 1 -3 3 4 -11 13 14 -5
942.6 1 9 1 -3 3 4 -11 12 14 -5
942.7 1 9 1 -3 3 4 -10 12 14 -5
942.8 1 9 1 -3 3 4 -11 12 15 -5
942.9 1 10 1 -3 3 4 -11 12 15 -5
943 1 9 1 -3 2 3 -10 12 15 -5
943.1 1 9 1 -3 2 3 -11 12 15 -5
943.2 1 9 1 -3 2 3 -11 12 15 -5
943.3 1 9 1 -3 2 3 -11 12 15 -5
943.4 1 9 1 -3 2 3 -11 12 15 -5
943.5 1 10 1 -3 2 3 -10 12 15 -5
943.6 1 10 1 -3 2 2 -10 12 15 -5
943.7 1 9 1 -3 2 3 -10 12 15 -5
943.8 1 9 1 -3 2 3 -10 12 15 -5
943.9 1 9 1 -3 2 3 -10 12 15 -5
944 1 9 1 -2 2 3 -11 12 15 -4
944.1 1 9 1 -3 2 3 -11 13 15 -4
944.2 1 9 1 -3 2 3 -10 12 15 -5
944.3 1 9 1 -3 2 3 -11 12 15 -5
944.4 1 9 1 -3 2 3 -11 12 15 -5
944.5 1 9 1 -3 2 3 -11 12 15 -5
944.6 1 9 1 -3 2 3 -10 12 15 -5
944.7 1 10 1 -3 2 3 -10 12 15 -5
944.8 1 9 1 -3 2 3 -10 12 15 -5
944.9 1 9 1 -3 2 3 -11 12 15 -5
945 1 9 1 -3 2 3 -11 12 15 -5
945.1 1 9 1 -3 2 3 -11 12 15 -5
945.2 1 9 1 -3 3 3 -10 12 15 -5
945.3 1 9 1 -3 2 3 -11 13 15 -6
945.4 1 9 1 -3 2 3 -10 13 15 -5
945.5 1 9 1 -3 3 3 -10 13 15 -6
945.6 1 10 1 -2 3 3 -10 12 15 -6
945.7 1 9 1 -3 3 3 -10 13 15 -6
945.8 1 9 1 -3 3 3 -10 12 15 -6
945.9 1 10 1 -3 3 3 -10 13 15 -6
946 1 10 1 -2 3 3 -10 13 15 -6
946.1 1 10 1 -3 3 3 -10 13 15 -6
946.2 1 10 1 -3 3 3 -11 13 14 -5
946.3 1 10 1 -3 3 3 -10 13 14 -5
946.4 1 10 1 -3 3 3 -10 13 14 -5
946.5 1 9 1 -3 3 3 -10 13 14 -5
946.6 1 9 1 -3 2 3 -10 13 14 -6
946.7 1 9 1 -3 2 3 -10 13 15 -6
946.8 1 9 1 -3 2 3 -10 13 15 -6
946.9 1 9 1 -3 2 3 -10 13 15 -6
947 1 9 1 -3 3 3 -10 13 15 -6
947.1 1 9 1 -3 3 3 -10 13 14 -6
947.2 1 9 1 -3 2 2 -10 13 14 -6
947.3 1 9 1 -4 3 3 -10 13 14 -6
947.4 1 9 1 -4 3 3 -10 13 14 -6
947.5 1 9 1 -3 3 3 -10 13 14 -6
947.6 1 9 1 -3 3 3 -10 13 14 -6
947.7 1 9 1 -3 3 3 -10 13 14 -6
947.8 1 9 1 -4 3 3 -10 13 14 -7
947.9 1 9 1 -4 3 3 -10 13 14 -7
948 1 9 1 -4 3 3 -10 13 14 -6
948.1 1 9 1 -4 3 3 -10 13 13 -6
948.2 1 9 1 -3 3 3 -10 13 13 -6
948.3 1 9 1 -3 3 3 -10 13 14 -6
948.4 1 9 1 -3 3 3 -10 13 14 -6
948.5 1 9 1 -3 3 3 -10 13 14 -6
948.6 1 9 1 -3 3 3 -10 13 14 -6
948.7 1 10 1 -3 3 3 -10 13 14 -6
948.8 1 10 1 -3 3 3 -10 13 14 -6
948.9 1 10 1 -3 3 3 -10 13 14 -6
949 1 10 1 -3 3 3 -10 13 14 -6
949.1 1 10 1 -3 3 3 -10 13 14 -6
949.2 1 10 0 -3 3 3 -10 13 14 -6
949.3 1 9 0 -3 3 3 -10 13 14 -5
949.4 1 9 0 -3 3 3 -10 13 14 -5
949.5 1 9 0 -3 3 3 -10 13 14 -5
949.6 1 9 0 -2 3 3 -10 13 14 -5
949.7 1 9 0 -3 3 3 -10 13 14 -5
949.8 1 9 0 -3 3 3 -10 13 14 -5
949.9 1 9 0 -3 3 3 -10 13 14 -5
950 1 9 0 -3 3 3 -10 13 14 -4
950.1 1 9 0 -3 3 3 -10 13 14 -5
950.2 1 9 0 -3 2 3 -10 13 14 -5
950.3 1 10 0 -3 3 3 -10 13 14 -5
950.4 1 10 0 -3 3 3 -10 13 14 -5
950.5 1 10 0 -3 3 3 -10 13 14 -5
950.6 1 10 0 -3 3 3 -10 13 14 -5
950.7 1 10 0 -3 3 3 -10 13 15 -5
950.8 1 9 0 -3 3 3 -10 13 15 -5
950.9 1 9 0 -3 3 3 -10 13 15 -4
951 1 9 0 -3 3 3 -10 13 15 -4
951.1 1 10 0 -3 3 3 -10 13 15 -4
951.2 1 9 0 -3 3 3 -10 13 15 -4
951.3 1 9 0 -3 3 3 -10 13 15 -4
951.4 1 9 0 -3 3 3 -10 13 15 -4
951.5 1 9 0 -3 3 3 -10 13 15 -4
951.6 1 9 0 -3 3 3 -10 13 15 -4
951.7 1 9 0 -3 3 3 -10 13 15 -4
951.8 1 9 0 -3 3 3 -10 13 15 -4
951.9 1 9 0 -3 2 3 -10 13 15 -4
952 1 9 1 -3 3 3 -10 12 15 -4
952.1 1 9 1 -2 3 3 -10 13 15 -4
952.2 1 9 0 -3 3 3 -10 13 15 -4
952.3 1 9 0 -3 3 3 -10 13 15 -4
952.4 1 9 0 -3 3 3 -10 13 15 -4
952.5 1 9 0 -2 3 3 -10 13 15 -4
952.6 1 9 0 -3 3 3 -10 13 15 -4
952.7 1 9 0 -3 3 3 -10 13 15 -4
952.8 1 9 0 -2 3 3 -10 13 14 -4
952.9 1 9 0 -3 3 3 -10 13 14 -5
953 1 9 0 -3 3 3 -10 13 14 -5
953.1 1 9 0 -3 3 3 -10 13 14 -5
953.2 1 9 0 -3 3 3 -10 13 14 -5
953.3 1 9 0 -3 3 3 -10 13 14 -5
953.4 1 9 0 -3 3 3 -10 13 14 -4
953.5 1 9 0 -3 3 3 -10 13 14 -4
953.6 1 9 0 -3 3 3 -11 14 14 -3
953.7 1 9 0 -3 3 3 -10 14 15 -4
953.8 1 9 0 -3 3 4 -11 14 14 -4
953.9 1 9 0 -3 2 4 -11 14 14 -3
954 1 9 0 -3 2 4 -11 14 14 -3
954.1 1 9 0 -3 2 4 -11 14 14 -4
954.2 1 9 0 -3 3 4 -10 14 14 -3
954.3 1 9 0 -3 3 4 -10 14 15 -4
954.4 1 9 0 -3 3 4 -10 14 14 -4
954.5 1 9 0 -3 3 4 -10 14 14 -4
954.6 1 9 0 -3 3 4 -10 14 14 -4
954.7 1 9 0 -3 3 4 -10 14 14 -4
954.8 1 9 0 -3 3 4 -10 14 14 -4
954.9 1 9 0 -3 3 3 -10 14 14 -4
955 1 9 0 -3 3 3 -11 14 14 -4
955.1 1 9 0 -3 3 3 -11 14 14 -4
955.2 1 9 0 -4 3 3 -10 14 14 -3
955.3 1 9 0 -3 3 3 -10 14 14 -3
955.4 1 9 0 -3 3 3 -10 14 14 -4
955.5 1 9 0 -3 3 3 -10 14 14 -4
955.6 1 9 0 -3 3 3 -10 14 14 -4
955.7 1 9 0 -3 3 3 -10 14 14 -4
955.8 1 9 0 -3 3 3 -10 14 14 -4
955.9 1 9 0 -3 3 3 -10 14 14 -3
956 1 9 0 -3 3 3 -10 14 14 -4
956.1 1 9 0 -3 3 3 -10 14 14 -3
956.2 1 9 0 -3 3 3 -10 14 14 -4
956.3 1 9 0 -3 3 3 -10 14 14 -3
956.4 1 9 0 -3 3 3 -10 14 14 -3
956.5 1 9 0 -4 3 3 -10 14 14 -4
956.6 1 9 0 -3 3 3 -10 14 14 -3
956.7 1 9 0 -3 3 4 -10 14 14 -3
956.8 1 9 0 -3 4 4 -10 14 14 -3
956.9 1 9 0 -4 3 3 -10 14 14 -3
957 1 9 0 -4 3 4 -10 14 14 -3
957.1 1 9 1 -4 3 4 -10 14 14 -3
957.2 1 9 1 -4 3 3 -10 14 15 -2
957.3 1 9 1 -4 2 3 -10 14 15 -3
957.4 1 9 1 -4 2 3 -10 14 14 -3
957.5 1 9 1 -4 2 3 -10 14 15 -3
957.6 1 9 1 -4 2 3 -10 14 14 -3
957.7 1 9 1 -4 2 3 -10 14 15 -3
957.8 1 9 1 -4 2 3 -10 14 15 -3
957.9 1 9 1 -4 2 3 -10 14 15 -3
958 1 9 0 -4 2 3 -10 13 15 -3
958.1 1 9 0 -4 2 3 -10 13 15 -4
958.2 1 9 0 -4 3 3 -10 13 15 -3
958.3 1 10 1 -4 3 3 -10 13 15 -3
958.4 1 10 1 -3 2 3 -10 13 15 -3
958.5 1 9 1 -3 3 3 -10 13 15 -3
958.6 1 9 1 -4 2 3 -10 13 15 -3
958.7 1 9 1 -4 3 3 -11 13 14 -3
958.8 1 9 1 -4 2 3 -11 13 15 -3
958.9 1 9 1 -4 2 3 -11 13 14 -3
959 1 9 1 -4 2 3 -11 13 14 -3
959.1 1 9 1 -4 2 3 -11 13 15 -3
959.2 1 9 1 -4 2 4 -11 13 14 -3
959.3 1 9 0 -4 2 3 -11 14 14 -3
959.4 1 9 0 -4 2 3 -11 13 15 -3
959.5 1 9 1 -4 3 3 -11 13 15 -3
959.6 1 9 1 -4 3 3 -10 14 15 -3
959.7 1 9 1 -4 3 3 -10 13 15 -3
959.8 1 9 1 -3 3 3 -11 13 15 -2
959.9 1 9 0 -3 2 3 -11 13 15 -3
960 1 9 1 -3 3 4 -11 13 15 -3
960.1 1 9 1 -3 2 4 -10 13 15 -3
960.2 1 9 1 -4 2 4 -11 13 15 -3
960.3 1 9 1 -3 3 4 -11 13 15 -3
960.4 1 9 1 -3 2 3 -11 13 15 -3
960.5 1 9 1 -3 3 3 -11 13 15 -3
960.6 1 9 1 -4 3 3 -10 14 15 -3
960.7 1 9 1 -4 3 3 -11 13 15 -3
960.8 1 9 1 -4 3 3 -10 13 15 -3
960.9 1 9 1 -4 3 3 -10 13 15 -3
961 1 9 1 -4 3 3 -10 13 15 -3
961.1 1 9 1 -4 2 3 -11 13 16 -3
961.2 1 9 1 -4 3 4 -10 13 15 -3
961.3 1 9 0 -4 3 4 -11 12 15 -3
961.4 1 9 0 -4 3 4 -11 12 15 -4
961.5 1 9 1 -4 3 4 -11 12 15 -3
961.6 1 9 1 -4 3 4 -10 12 15 -4
961.7 1 9 1 -4 3 4 -10 12 15 -3
961.8 1 9 1 -4 3 4 -10 12 15 -3
961.9 1 9 1 -4 2 4 -11 12 15 -3
962 1 9 1 -4 2 4 -11 12 15 -3
962.1 1 9 1 -4 2 4 -11 12 15 -4
962.2 1 9 1 -4 2 4 -11 11 15 -3
962.3 1 9 1 -4 2 3 -11 12 15 -3
962.4 1 9 1 -4 2 3 -11 12 15 -3
962.5 1 9 1 -4 2 3 -11 11 15 -3
962.6 1 9 1 -4 2 3 -11 12 15 -3
962.7 1 9 1 -4 2 3 -11 12 15 -3
962.8 1 9 1 -4 2 3 -11 12 15 -3
962.9 1 9 1 -4 2 3 -11 12 15 -3
963 1 9 1 -4 2 3 -11 12 15 -3
963.1 1 9 1 -4 2 4 -11 12 15 -3
963.2 1 9 1 -4 2 4 -11 12 15 -3
963.3 1 9 1 -4 2 4 -11 12 15 -3
963.4 1 9 1 -4 2 4 -11 12 15 -3
963.5 1 9 1 -4 2 4 -11 12 15 -3
963.6 1 9 1 -4 2 4 -11 12 15 -3
963.7 1 9 1 -4 2 4 -11 12 15 -3
963.8 1 9 1 -4 2 4 -11 12 14 -3
963.9 1 9 1 -4 2 4 -11 13 15 -3
964 1 9 1 -4 2 4 -11 13 15 -3
964.1 1 9 1 -4 2 4 -11 13 15 -3
964.2 1 9 1 -4 2 4 -11 13 15 -3
964.3 1 9 1 -4 2 4 -11 13 15 -2
964.4 1 9 1 -4 2 4 -11 13 15 -3
964.5 1 9 1 -4 2 3 -11 13 15 -3
964.6 1 9 1 -4 2 3 -11 13 15 -3
964.7 1 9 1 -3 2 4 -11 13 15 -3
964.8 1 9 1 -4 2 4 -11 13 15 -3
964.9 1 9 1 -3 2 4 -11 13 15 -2
965 1 9 1 -4 2 3 -11 13 15 -2
965.1 1 10 1 -3 2 3 -11 13 15 -2
965.2 1 10 1 -3 1 4 -11 13 15 -2
965.3 1 10 1 -3 2 3 -11 13 15 -2
965.4 1 10 1 -3 2 4 -11 13 14 -2
965.5 1 10 1 -3 2 4 -11 13 14 -3
965.6 1 10 1 -3 2 4 -11 13 14 -2
965.7 1 10 1 -4 2 4 -11 13 14 -2
965.8 1 10 1 -4 2 4 -11 13 15 -2
965.9 1 10 1 -3 2 4 -11 13 15 -2
966 1 9 1 -4 1 4 -11 13 15 -2
966.1 1 9 1 -4 2 4 -11 13 15 -2
966.2 1 9 1 -3 1 4 -11 13 15 -2
966.3 1 9 1 -4 1 4 -11 12 14 -2
966.4 1 9 1 -3 1 4 -11 12 14 -2
966.5 1 10 1 -3 1 4 -11 12 14 -1
966.6 1 9 1 -3 1 4 -11 12 14 -1
966.7 1 9 1 -3 1 4 -11 12 14 -1
966.8 1 9 1 -3 1 4 -11 12 13 -1
966.9 1 9 1 -3 1 4 -11 12 13 -2
967 1 10 1 -2 1 4 -11 12 13 -1
967.1 1 10 1 -3 1 3 -11 12 13 -2
967.2 1 10 1 -2 1 3 -11 12 13 -2
967.3 1 10 1 -3 1 3 -11 12 13 -2
967.4 1 10 1 -3 1 3 -11 12 13 -2
967.5 1 10 1 -3 1 3 -11 12 13 -2
967.6 1 10 1 -2 1 3 -11 12 13 -1
967.7 1 10 1 -3 1 3 -11 12 13 -2
967.8 1 9 1 -3 1 4 -11 11 13 -2
967.9 1 9 1 -3 1 4 -11 12 13 -2
968 1 9 1 -3 1 4 -11 12 13 -2
968.1 1 10 1 -3 1 4 -11 12 13 -2
968.2 1 9 1 -3 1 3 -11 12 13 -2
968.3 1 9 1 -3 1 3 -11 12 13 -2
968.4 1 10 1 -3 1 4 -11 12 13 -1
968.5 1 9 1 -3 1 4 -11 12 13 -2
968.6 1 9 1 -3 1 4 -11 13 13 -1
968.7 1 9 1 -3 1 4 -11 13 13 -2
968.8 1 9 1 -3 1 4 -11 13 13 -1
968.9 1 9 1 -3 1 4 -11 13 13 -2
969 1 9 1 -3 1 4 -11 13 13 -1
969.1 1 9 1 -3 1 4 -11 13 13 -1
969.2 1 9 1 -3 2 4 -11 13 13 -1
969.3 1 9 1 -3 2 4 -11 12 13 -1
969.4 1 9 1 -3 2 4 -11 12 13 -2
969.5 1 9 1 -3 1 3 -11 12 13 -1
969.6 1 9 1 -3 1 4 -11 12 13 -2
969.7 1 9 1 -3 2 4 -11 12 12 -1
969.8 1 9 1 -3 2 4 -11 12 12 -2
969.9 1 9 1 -3 1 4 -11 12 13 -1
970 1 9 1 -3 1 4 -11 12 13 -1
970.1 1 9 1 -3 2 4 -11 12 13 -1
970.2 1 9 1 -3 2 4 -11 12 13 -1
970.3 1 9 1 -4 2 4 -11 12 13 -1
970.4 1 9 1 -3 1 4 -11 12 13 -1
970.5 1 9 1 -4 1 4 -11 12 13 -2
970.6 1 9 1 -3 1 4 -11 12 13 -2
970.7 1 9 1 -4 1 4 -11 11 13 -2
970.8 1 9 1 -4 2 4 -11 12 13 -2
970.9 1 9 1 -4 2 4 -11 11 13 -2
971 1 9 1 -4 2 4 -11 12 13 -2
971.1 1 9 1 -3 2 4 -11 12 13 -2
971.2 1 9 1 -3 2 4 -11 12 13 -2
971.3 1 9 0 -3 2 4 -11 12 13 -2
971.4 1 9 0 -4 2 4 -11 12 13 -2
971.5 1 9 0 -4 2 4 -11 12 13 -2
971.6 1 9 0 -4 2 4 -11 11 13 -2
971.7 1 9 1 -4 2 4 -10 11 13 -2
971.8 1 9 1 -4 2 3 -11 11 12 -2
971.9 1 9 1 -4 2 3 -11 11 12 -2
972 1 9 1 -4 2 4 -11 11 12 -3
972.1 1 9 1 -4 2 3 -10 11 12 -2
972.2 1 9 1 -4 2 3 -10 11 12 -2
972.3 1 9 1 -4 2 3 -10 11 13 -1
972.4 1 9 1 -4 2 4 -10 11 13 -2
972.5 1 9 1 -4 2 4 -10 12 12 -1
972.6 1 9 1 -4 2 4 -10 11 13 -2
972.7 1 9 1 -4 2 3 -11 12 13 -1
972.8 1 9 1 -4 2 3 -10 12 13 -1
972.9 1 9 1 -4 3 3 -10 12 13 -1
973 1 9 1 -4 2 3 -10 12 13 -1
973.1 1 9 1 -4 2 3 -11 12 13 -1
973.2 1 9 1 -4 2 3 -11 12 13 0
973.3 1 9 1 -5 2 3 -11 12 13 -1
973.4 1 9 1 -4 2 3 -11 12 13 -1
973.5 1 8 1 -4 2 3 -11 12 13 0
973.6 1 9 1 -5 2 3 -11 12 13 0
973.7 1 8 1 -5 2 3 -10 12 13 0
973.8 1 9 1 -4 2 3 -11 12 13 0
973.9 1 9 1 -5 2 3 -11 12 13 0
974 1 9 1 -4 2 4 -11 12 13 0
974.1 1 9 1 -4 2 4 -11 11 13 0
974.2 1 9 1 -4 2 3 -11 11 13 0
974.3 1 8 1 -4 2 3 -11 12 13 0
974.4 1 8 1 -4 2 3 -10 12 13 1
974.5 1 8 1 -4 2 3 -10 12 13 1
974.6 1 8 1 -5 2 3 -11 12 13 1
974.7 1 8 1 -5 2 4 -11 12 13 1
974.8 1 8 1 -5 2 4 -11 12 13 1
974.9 1 8 1 -4 2 4 -11 12 13 1
975 1 8 1 -5 2 3 -11 12 13 1
975.1 1 8 1 -5 2 4 -11 12 13 1
975.2 1 8 2 -4 2 3 -11 12 13 1
975.3 1 8 2 -4 2 3 -11 12 12 1
975.4 1 8 2 -4 2 3 -11 12 13 0
975.5 1 8 1 -4 2 3 -11 12 13 1
975.6 1 8 1 -4 2 4 -11 12 13 0
975.7 1 8 1 -4 2 3 -11 12 13 0
975.8 1 8 1 -4 2 3 -11 12 13 1
975.9 1 8 1 -5 2 3 -11 12 13 1
976 1 8 1 -5 2 4 -11 12 13 1
976.1 1 8 1 -5 1 3 -11 12 13 1
976.2 1 8 1 -5 2 3 -11 12 13 1
976.3 1 8 1 -5 2 4 -11 12 13 1
976.4 1 8 2 -5 2 3 -11 12 13 0
976.5 1 8 2 -4 2 4 -11 11 13 0
976.6 1 8 2 -4 2 3 -11 11 14 0
976.7 1 8 2 -4 2 4 -11 11 14 0
976.8 1 8 1 -4 2 3 -11 11 13 0
976.9 1 8 1 -4 2 3 -11 11 14 0
977 1 8 1 -4 1 3 -11 11 14 1
977.1 1 8 2 -4 2 3 -11 11 14 0
977.2 1 8 2 -4 1 4 -11 11 14 1
977.3 1 8 2 -3 2 4 -11 11 14 1
977.4 1 8 2 -4 1 3 -11 11 14 1
977.5 1 8 2 -4 1 3 -11 11 14 1
977.6 1 8 2 -4 1 3 -11 11 14 1
977.7 1 8 2 -4 1 3 -11 11 14 1
977.8 1 8 2 -3 1 3 -11 11 14 1
977.9 1 9 2 -4 2 3 -11 11 14 2
978 1 8 2 -4 1 3 -11 11 14 2
978.1 1 8 2 -3 1 3 -11 11 14 2
978.2 1 9 2 -3 2 3 -11 11 14 2
978.3 1 9 2 -3 2 3 -11 11 14 2
978.4 1 9 2 -3 2 3 -11 10 14 2
978.5 1 8 2 -4 2 4 -11 11 14 2
978.6 1 8 2 -4 2 4 -11 11 14 2
978.7 1 9 2 -4 2 4 -11 10 14 2
978.8 1 8 2 -4 2 4 -11 10 14 2
978.9 1 9 2 -4 2 3 -11 10 14 2
979 1 9 2 -4 2 3 -11 10 14 2
979.1 1 8 2 -4 2 3 -11 10 14 2
979.2 1 8 2 -4 2 3 -11 10 14 2
979.3 1 9 2 -4 2 3 -10 11 14 2
979.4 1 9 2 -4 2 4 -11 10 14 2
979.5 1 8 1 -4 1 4 -11 10 14 2
979.6 1 8 2 -4 2 4 -11 10 14 2
979.7 1 8 2 -4 2 4 -10 10 14 2
979.8 1 8 1 -4 1 3 -11 10 14 2
979.9 1 8 1 -4 2 4 -11 10 14 2
980 1 8 1 -4 2 4 -11 10 14 2
980.1 1 9 1 -4 2 4 -11 10 14 3
980.2 1 9 1 -4 1 4 -11 10 14 3
980.3 1 9 1 -4 1 4 -11 10 13 3
980.4 1 9 1 -4 2 4 -11 10 13 3
980.5 1 9 1 -4 2 4 -11 10 13 3
980.6 1 9 1 -4 2 4 -11 10 13 3
980.7 1 9 1 -4 1 4 -11 10 13 3
980.8 1 9 1 -4 1 3 -11 10 14 3
980.9 1 9 1 -4 2 4 -11 10 13 3
981 1 8 1 -4 2 3 -11 10 13 3
981.1 1 9 1 -4 2 4 -11 10 13 3
981.2 1 8 1 -4 2 4 -11 10 14 3
981.3 1 8 1 -5 1 3 -11 10 14 3
981.4 1 8 1 -5 1 3 -11 10 14 3
981.5 1 8 1 -5 1 3 -11 10 14 2
981.6 1 8 1 -5 2 4 -11 10 14 3
981.7 1 9 1 -5 1 4 -11 10 14 2
981.8 1 8 1 -5 2 4 -11 10 14 3
981.9 1 8 1 -5 2 3 -11 10 13 2
982 1 8 1 -5 2 4 -11 10 13 2
982.1 1 8 1 -5 2 4 -11 10 14 2
982.2 1 8 1 -5 2 4 -11 10 14 2
982.3 1 8 1 -5 2 4 -11 10 14 2
982.4 1 8 1 -5 2 4 -11 10 13 2
982.5 1 8 1 -5 2 4 -11 10 13 2
982.6 1 8 1 -5 2 3 -11 10 14 2
982.7 1 8 1 -5 2 3 -11 10 14 2
982.8 1 8 2 -5 2 3 -11 10 14 2
982.9 1 8 2 -5 2 4 -10 10 14 2
983 1 8 2 -5 2 4 -10 10 14 2
983.1 1 8 2 -5 2 4 -11 10 14 2
983.2 1 8 2 -5 2 4 -11 10 14 3
983.3 1 8 2 -5 2 3 -11 10 14 3
983.4 1 8 2 -5 2 3 -10 10 14 2
983.5 1 8 1 -5 3 3 -10 10 13 2
983.6 1 8 2 -5 2 3 -10 10 13 2
983.7 1 8 2 -5 2 4 -11 10 14 2
983.8 1 8 2 -5 2 4 -10 10 13 2
983.9 1 8 1 -5 2 4 -10 10 14 2
984 1 8 1 -5 2 4 -10 10 13 1
984.1 1 8 1 -5 2 3 -11 10 13 2
984.2 1 8 1 -5 2 3 -10 10 13 2
984.3 1 8 1 -5 2 3 -11 10 13 1
984.4 1 8 1 -5 2 3 -10 10 13 1
984.5 1 8 1 -4 2 3 -10 10 13 2
984.6 1 8 1 -5 2 3 -10 10 13 1
984.7 1 8 1 -5 2 3 -10 10 13 2
984.8 1 8 1 -5 2 3 -10 10 13 1
984.9 1 8 1 -5 2 3 -10 10 13 1
985 1 8 1 -5 2 3 -10 10 13 1
985.1 1 8 1 -5 2 4 -11 10 13 1
985.2 1 8 1 -5 2 3 -10 10 13 1
985.3 1 8 1 -5 2 3 -10 10 13 1
985.4 1 8 1 -5 2 4 -10 10 13 1
985.5 1 8 1 -5 2 4 -10 10 14 1
985.6 1 8 2 -5 2 4 -10 10 14 1
985.7 1 8 1 -5 2 4 -10 10 14 1
985.8 1 8 1 -5 2 3 -11 10 14 1
985.9 1 8 2 -5 2 3 -10 10 14 1
986 1 8 2 -5 2 3 -10 10 14 1
986.1 1 8 2 -5 2 3 -11 10 13 1
986.2 1 8 2 -4 2 3 -11 10 13 1
986.3 1 8 2 -4 2 3 -11 10 13 1
986.4 1 8 2 -4 2 3 -11 11 13 1
986.5 1 8 2 -4 2 3 -11 11 13 1
986.6 1 8 2 -4 2 3 -11 11 13 1
986.7 1 8 2 -4 2 3 -10 11 13 1
986.8 1 8 2 -4 2 3 -11 11 14 1
986.9 1 7 2 -5 2 3 -10 11 14 1
987 1 8 2 -5 2 3 -11 11 14 1
987.1 1 8 2 -5 2 3 -11 11 14 1
987.2 1 8 2 -4 2 3 -10 11 14 1
987.3 1 8 2 -4 2 3 -11 11 14 1
987.4 1 8 2 -4 2 3 -11 11 14 0
987.5 1 8 2 -4 2 3 -10 11 13 0
987.6 1 8 2 -4 2 3 -11 10 13 0
987.7 1 8 2 -5 2 3 -10 10 13 1
987.8 1 8 2 -4 2 3 -11 10 13 1
987.9 1 8 2 -5 2 3 -10 10 13 1
988 1 8 2 -5 2 3 -10 10 13 2
988.1 1 8 2 -5 2 3 -10 10 13 1
988.2 1 8 1 -5 2 3 -10 10 13 1
988.3 1 8 1 -5 2 3 -11 10 12 1
988.4 1 8 1 -5 2 3 -10 10 12 1
988.5 1 8 1 -5 2 3 -10 10 12 1
988.6 1 8 2 -5 2 3 -10 10 13 1
988.7 1 8 2 -5 2 3 -10 10 13 1
988.8 1 8 2 -5 2 3 -11 10 13 1
988.9 1 8 1 -5 1 3 -11 10 13 1
989 1 8 1 -5 2 3 -11 10 13 1
989.1 1 8 2 -5 1 3 -11 10 13 1
989.2 1 8 2 -5 2 3 -11 10 13 1
989.3 1 8 2 -5 2 3 -11 10 13 1
989.4 1 8 2 -5 2 3 -11 10 13 1
989.5 1 8 2 -5 2 3 -11 10 13 1
989.6 1 8 2 -5 2 3 -11 10 13 1
989.7 1 8 2 -5 2 3 -11 10 13 1
989.8 1 8 2 -5 2 4 -11 10 13 1
989.9 1 8 2 -5 2 3 -11 10 13 1
990 1 8 2 -5 2 3 -11 10 13 1
990.1 1 8 2 -5 2 4 -11 10 13 1
990.2 1 8 2 -5 2 4 -11 10 13 1
990.3 1 8 2 -5 1 4 -11 10 13 1
990.4 1 8 2 -5 2 4 -11 10 13 0
990.5 1 8 2 -5 2 4 -11 10 13 1
990.6 1 8 2 -4 2 4 -11 10 13 1
990.7 1 8 2 -4 2 4 -11 9 13 0
990.8 1 8 2 -4 3 4 -11 9 13 1
990.9 1 8 2 -5 2 4 -11 10 14 0
991 1 8 2 -4 2 4 -11 9 14 0
991.1 1 8 2 -4 2 4 -11 10 13 0
991.2 1 8 2 -4 2 4 -11 10 13 0
991.3 1 8 2 -5 2 4 -11 10 13 0
991.4 1 8 2 -5 3 4 -11 9 13 0
991.5 1 8 1 -5 3 4 -10 9 13 0
991.6 1 8 1 -5 3 4 -11 9 13 1
991.7 1 8 1 -4 3 4 -10 9 13 1
991.8 1 8 2 -4 3 4 -11 9 13 1
991.9 1 8 2 -4 3 4 -11 9 13 1
992 1 8 2 -4 3 4 -11 9 13 1
992.1 1 8 2 -4 3 4 -11 9 13 1
992.2 1 8 2 -4 2 4 -11 9 13 1
992.3 1 8 2 -4 2 4 -11 9 13 1
992.4 1 8 2 -4 2 4 -11 9 13 1
992.5 1 8 2 -4 2 4 -11 9 13 1
992.6 1 8 2 -4 2 4 -11 9 13 1
992.7 1 8 2 -4 2 4 -11 9 13 2
992.8 1 8 2 -4 2 4 -11 9 13 1
992.9 1 8 2 -4 2 4 -11 9 14 1
993 1 8 2 -4 2 4 -11 8 14 2
993.1 1 8 2 -4 1 4 -11 8 14 1
993.2 1 8 2 -4 2 4 -11 9 14 2
993.3 1 8 2 -4 2 4 -11 9 14 1
993.4 1 8 2 -4 2 3 -11 9 14 2
993.5 1 8 2 -4 1 3 -11 9 14 2
993.6 1 8 2 -4 1 3 -11 9 14 1
993.7 1 8 2 -3 1 3 -11 9 14 1
993.8 1 9 2 -3 1 3 -11 9 14 2
993.9 1 8 2 -3 1 4 -11 9 14 1
994 1 8 2 -3 1 3 -11 9 14 1
994.1 1 9 1 -3 1 3 -11 9 13 1
994.2 1 8 2 -3 1 4 -11 9 13 1
994.3 1 9 2 -3 2 3 -11 9 14 2
994.4 1 9 2 -3 2 3 -11 9 14 1
994.5 1 9 2 -3 1 3 -11 8 14 2
994.6 1 9 2 -3 2 3 -11 8 14 1
994.7 1 9 2 -3 2 3 -11 8 14 1
994.8 1 9 2 -3 1 3 -11 8 14 1
994.9 1 9 2 -4 2 3 -11 9 14 1
995 1 9 2 -3 2 2 -11 8 14 2
995.1 1 9 2 -4 2 2 -11 9 14 1
995.2 1 9 2 -3 2 2 -11 9 14 2
995.3 1 9 2 -4 2 3 -11 8 14 2
995.4 1 8 2 -4 2 3 -11 8 14 2
995.5 1 8 2 -4 1 3 -11 9 14 2
995.6 1 8 2 -3 2 3 -11 8 14 2
995.7 1 9 2 -3 2 3 -11 9 14 2
995.8 1 9 2 -3 2 3 -11 9 14 2
995.9 1 9 2 -3 2 3 -11 9 15 1
996 1 9 2 -3 2 2 -10 9 15 2
996.1 1 9 2 -3 2 2 -10 9 15 2
996.2 1 9 2 -3 2 3 -10 9 15 2
996.3 1 9 2 -3 2 3 -10 9 14 3
996.4 1 9 2 -3 2 2 -10 9 15 2
996.5 1 9 2 -3 2 2 -10 9 15 2
996.6 1 9 2 -3 2 2 -10 9 15 3
996.7 1 9 2 -3 2 2 -10 8 14 3
996.8 1 8 2 -3 2 2 -10 8 14 3
996.9 1 9 2 -3 2 2 -10 8 14 3
997 1 9 2 -3 3 2 -10 8 14 3
997.1 1 8 2 -3 2 2 -10 8 15 3
997.2 1 8 2 -3 3 2 -10 8 14 3
997.3 1 8 2 -3 2 2 -10 8 14 4
997.4 1 8 1 -3 3 2 -10 8 14 4
997.5 1 8 2 -3 3 2 -10 8 14 4
997.6 1 8 2 -3 3 2 -10 7 14 4
997.7 1 8 2 -3 3 3 -10 8 14 5
997.8 1 8 2 -3 2 3 -10 8 14 4
997.9 1 9 2 -3 3 3 -10 8 14 5
998 1 9 2 -3 2 3 -10 8 14 5
998.1 1 9 2 -3 2 3 -10 8 14 5
998.2 1 8 2 -3 2 3 -11 8 14 5
998.3 1 9 2 -3 2 3 -11 8 14 5
998.4 1 9 2 -3 2 4 -11 8 14 5
998.5 1 8 2 -3 2 4 -11 8 14 5
998.6 1 9 2 -3 2 4 -11 8 14 5
998.7 1 8 2 -3 2 4 -11 8 15 5
998.8 1 8 2 -3 2 4 -11 8 15 4
998.9 1 8 2 -3 2 4 -11 8 15 5
999 1 8 2 -3 2 4 -11 8 15 5
999.1 1 8 2 -3 2 3 -11 8 15 5
999.2 1 8 2 -3 2 4 -11 8 15 5
999.3 1 8 2 -3 2 3 -11 8 15 5
999.4 1 8 2 -3 2 3 -11 8 15 5
999.5 1 8 2 -3 2 4 -11 8 15 5
999.6 1 8 2 -3 2 4 -11 7 15 5
999.7 1 8 2 -3 2 4 -11 7 15 5
999.8 1 9 2 -3 2 3 -11 8 15 5
999.9 1 8 2 -3 2 3 -11 7 15 5
1000 1 9 2 -3 2 3 -11 7 15 5
0 2 10 4 4 21 3 9 22 8 10
0.1 2 10 4 4 22 3 9 22 8 10
0.2 2 10 3 4 21 3 10 22 8 10
0.3 2 10 3 4 21 3 10 22 8 9
0.4 2 10 3 5 21 3 10 22 8 10
0.5 2 10 3 5 22 3 9 22 8 9
0.6 2 10 3 5 22 3 10 23 8 9
0.7 2 10 3 5 22 3 10 22 8 9
0.8 2 10 3 5 22 3 9 22 8 9
0.9 2 10 3 5 22 3 9 22 8 9
1 2 10 4 5 22 3 10 23 9 9
1.1 2 10 4 5 22 3 10 22 8 9
1.2 2 10 4 5 22 3 10 23 9 8
1.3 2 10 4 5 22 3 10 22 9 9
1.4 2 10 4 5 22 3 10 22 9 8
1.5 2 10 4 5 22 3 10 22 9 8
1.6 2 10 4 5 22 3 10 22 9 8
1.7 2 10 3 5 23 3 10 22 9 9
1.8 2 10 3 5 23 3 10 22 9 9
1.9 2 10 3 5 23 3 10 23 9 9
2 2 10 3 5 23 3 10 23 9 8
2.1 2 10 3 5 23 3 10 22 9 8
2.2 2 10 3 5 22 4 10 22 9 8
2.3 2 10 3 5 22 4 10 22 9 9
2.4 2 10 3 5 22 4 10 22 9 8
2.5 2 10 3 5 23 3 10 23 9 8
2.6 2 10 3 5 23 3 10 22 9 8
2.7 2 10 3 4 23 3 10 22 9 8
2.8 2 10 3 4 23 3 10 22 9 8
2.9 2 10 3 4 23 3 10 22 9 8
3 2 10 3 4 22 3 11 22 9 8
3.1 2 10 3 4 22 4 10 22 9 8
3.2 2 10 3 4 22 4 10 22 9 9
3.3 2 10 3 4 22 3 10 22 9 9
3.4 2 10 3 5 22 3 11 22 9 9
3.5 2 10 4 5 22 3 10 23 9 8
3.6 2 10 3 5 22 3 10 23 9 8
3.7 2 10 3 5 22 3 10 22 9 9
3.8 2 10 3 5 22 3 10 22 9 8
3.9 2 10 3 5 22 3 10 22 9 8
4 2 9 3 5 22 3 10 22 9 8
4.1 2 9 3 5 22 3 11 22 9 8
4.2 2 9 4 5 22 3 11 22 9 8
4.3 2 9 3 6 21 3 11 22 9 8
4.4 2 8 3 6 21 3 11 22 9 8
4.5 2 9 4 5 21 3 11 22 9 9
4.6 2 9 3 6 21 3 11 22 9 8
4.7 2 9 3 6 22 3 10 22 9 8
4.8 2 9 3 6 21 3 11 22 9 8
4.9 2 9 3 6 21 3 10 22 9 8
5 2 9 3 6 21 3 10 22 9 7
5.1 2 9 3 6 21 3 11 22 9 8
5.2 2 9 3 6 21 3 11 22 9 7
5.3 2 9 3 6 21 4 11 21 9 8
5.4 2 8 3 6 21 4 11 21 9 8
5.5 2 9 3 5 21 4 10 21 9 8
5.6 2 9 3 6 21 4 10 21 9 8
5.7 2 9 3 5 21 3 11 21 9 8
5.8 2 8 3 6 21 4 11 21 9 7
5.9 2 8 3 6 22 4 11 21 9 7
6 2 8 3 6 22 4 10 21 9 7
6.1 2 8 3 5 22 4 11 21 9 8
6.2 2 8 3 5 22 4 11 21 9 7
6.3 2 8 3 6 22 4 11 21 9 7
6.4 2 8 3 5 22 4 10 21 9 8
6.5 2 8 3 5 22 4 10 21 9 7
6.6 2 8 3 5 22 4 10 21 9 7
6.7 2 8 3 5 22 5 11 21 8 8
6.8 2 8 3 5 22 5 11 21 8 7
6.9 2 8 3 5 22 4 11 21 8 7
7 2 8 3 5 22 4 11 21 8 7
7.1 2 8 3 5 22 4 11 21 8 7
7.2 2 9 4 5 22 4 10 21 8 7
7.3 2 9 4 5 22 4 11 21 8 7
7.4 2 9 4 5 22 4 11 21 8 7
7.5 2 9 4 5 22 4 10 21 8 7
7.6 2 9 4 5 22 4 11 21 8 7
7.7 2 9 4 5 22 4 10 21 7 7
7.8 2 9 4 5 21 4 11 21 7 7
7.9 2 9 4 5 21 4 10 21 7 6
8 2 9 4 5 21 4 11 22 7 6
8.1 2 9 4 5 21 4 10 22 7 6
8.2 2 9 4 5 21 4 10 21 7 7
8.3 2 9 4 5 21 4 10 22 7 6
8.4 2 9 4 4 21 4 11 21 7 6
8.5 2 9 4 4 21 4 10 22 7 6
8.6 2 9 4 4 21 4 10 22 7 6
8.7 2 9 4 4 21 4 10 22 7 6
8.8 2 9 5 4 21 4 10 22 7 5
8.9 2 9 5 4 21 4 10 22 7 5
9 2 9 5 4 21 4 10 22 7 6
9.1 2 9 4 4 21 4 10 22 7 6
9.2 2 9 4 4 20 4 11 22 7 6
9.3 2 9 4 4 21 4 10 22 7 5
9.4 2 9 4 5 21 4 10 22 7 5
9.5 2 10 4 5 21 4 9 21 7 5
9.6 2 9 4 5 21 4 10 21 7 5
9.7 2 10 4 4 21 4 9 21 7 6
9.8 2 9 4 4 21 4 10 21 7 6
9.9 2 9 3 5 21 4 10 21 7 5
10 2 9 3 4 21 4 10 21 7 5
10.1 2 9 3 5 21 4 10 20 7 6
10.2 2 9 3 5 22 4 10 21 7 5
10.3 2 9 3 5 22 4 9 21 7 5
10.4 2 9 3 5 21 4 9 21 7 5
10.5 2 9 3 5 21 4 9 21 8 5
10.6 2 9 3 5 21 4 9 21 8 5
10.7 2 9 3 5 21 4 9 20 8 6
10.8 2 9 3 5 21 4 10 21 8 5
10.9 2 9 3 5 21 4 10 21 7 5
11 2 9 3 5 21 5 10 21 7 5
11.1 2 9 3 5 21 5 10 21 7 4
11.2 2 9 3 5 21 5 10 21 7 4
11.3 2 9 3 5 21 5 10 21 7 5
11.4 2 9 3 5 21 5 10 21 7 4
11.5 2 9 3 5 21 5 10 21 7 5
11.6 2 9 3 5 21 5 10 21 7 5
11.7 2 9 3 5 21 5 10 21 7 5
11.8 2 9 3 5 21 5 9 21 7 5
11.9 2 10 3 5 21 5 10 21 7 5
12 2 9 3 5 21 5 10 21 7 5
12.1 2 9 3 5 21 5 10 21 7 5
12.2 2 9 3 5 21 5 10 21 7 4
12.3 2 9 3 5 21 5 10 21 7 4
12.4 2 9 3 5 21 5 9 21 7 4
12.5 2 9 3 5 21 5 9 21 7 4
12.6 2 10 3 6 21 5 9 21 7 4
12.7 2 9 3 5 21 5 10 21 7 4
12.8 2 9 3 5 21 5 10 21 7 4
12.9 2 9 3 5 21 5 10 21 7 5
13 2 9 3 5 21 5 10 21 7 3
13.1 2 9 3 5 22 5 10 21 8 4
13.2 2 9 3 5 22 5 9 21 8 4
13.3 2 9 3 5 22 5 9 21 8 3
13.4 2 9 3 5 22 5 9 21 8 3
13.5 2 9 3 5 22 5 9 21 8 3
13.6 2 9 3 5 21 4 9 21 8 3
13.7 2 9 3 6 21 4 9 21 8 3
13.8 2 9 3 6 21 4 9 21 8 3
13.9 2 9 3 6 21 4 9 21 8 2
14 2 9 3 5 21 4 9 22 8 3
14.1 2 9 3 6 21 4 9 22 8 3
14.2 2 9 3 6 21 4 10 22 8 3
14.3 2 9 3 5 21 4 9 22 8 3
14.4 2 9 3 6 21 4 10 22 8 2
14.5 2 9 3 6 21 4 9 22 8 3
14.6 2 9 3 5 21 4 10 22 7 3
14.7 2 9 3 5 21 4 9 22 7 3
14.8 2 9 3 5 21 4 10 21 7 4
14.9 2 9 3 5 21 4 10 21 7 3
15 2 9 3 5 21 5 10 21 7 3
15.1 2 9 3 5 21 5 10 22 7 3
15.2 2 9 3 5 21 5 10 22 7 3
15.3 2 9 3 5 21 5 10 22 8 3
15.4 2 9 3 5 21 5 10 22 8 3
15.5 2 9 3 5 20 4 11 22 8 2
15.6 2 9 3 5 20 4 10 22 8 3
15.7 2 9 3 5 20 4 11 22 8 4
15.8 2 9 3 5 20 4 10 22 7 3
15.9 2 9 3 5 20 4 10 21 7 3
16 2 10 3 5 20 5 11 22 7 3
16.1 2 9 3 6 20 4 10 21 8 3
16.2 2 9 3 6 20 4 10 22 8 3
16.3 2 9 3 6 20 4 10 22 8 3
16.4 2 9 3 6 20 4 10 22 7 3
16.5 2 9 3 6 20 4 10 22 7 3
16.6 2 9 3 6 20 4 10 22 8 4
16.7 2 9 3 6 20 4 10 22 8 4
16.8 2 9 3 6 20 4 10 22 8 4
16.9 2 9 3 6 20 4 10 21 8 4
17 2 9 3 6 20 5 10 21 8 4
17.1 2 9 3 6 20 5 10 21 8 4
17.2 2 9 3 6 20 5 10 22 9 4
17.3 2 9 3 6 20 5 10 21 8 4
17.4 2 9 2 6 20 5 9 21 9 4
17.5 2 9 2 7 20 5 10 21 9 5
17.6 2 9 2 6 20 5 10 21 9 5
17.7 2 9 2 7 20 5 10 21 9 4
17.8 2 9 2 7 20 5 10 21 8 5
17.9 2 9 2 7 20 5 10 21 8 5
18 2 9 2 7 20 5 9 21 9 5
18.1 2 9 2 6 20 6 9 21 8 5
18.2 2 9 2 6 20 5 10 21 8 5
18.3 2 9 2 7 20 6 9 21 8 5
18.4 2 9 2 7 20 5 10 21 8 5
18.5 2 9 2 6 20 6 9 21 8 5
18.6 2 9 2 6 20 5 10 21 9 5
18.7 2 9 2 6 20 5 10 21 9 5
18.8 2 9 2 6 20 5 10 21 9 5
18.9 2 9 2 6 20 5 10 21 9 5
19 2 9 2 7 20 5 9 21 9 5
19.1 2 9 2 6 20 6 10 21 9 5
19.2 2 9 2 6 20 5 9 21 9 5
19.3 2 9 2 6 20 5 10 20 9 5
19.4 2 9 2 6 20 5 10 20 9 5
19.5 2 9 2 6 20 5 10 20 9 5
19.6 2 9 2 6 21 5 10 20 9 5
19.7 2 9 2 6 20 5 10 20 9 4
19.8 2 9 2 6 21 4 10 21 9 4
19.9 2 9 2 6 21 5 9 21 9 4
20 2 9 2 6 21 5 9 21 9 4
20.1 2 9 2 6 21 5 9 21 9 4
20.2 2 9 2 6 21 5 10 21 9 4
20.3 2 9 2 6 21 4 9 21 9 4
20.4 2 9 2 5 21 4 9 21 9 4
20.5 2 9 2 5 21 4 10 21 9 5
20.6 2 9 3 5 21 4 10 21 9 5
20.7 2 9 3 5 21 4 10 21 9 5
20.8 2 9 3 5 21 4 9 21 9 4
20.9 2 9 3 5 21 4 9 21 9 5
21 2 9 3 5 21 4 9 21 9 4
21.1 2 9 3 6 21 4 10 21 9 4
21.2 2 9 3 5 21 4 9 21 9 4
21.3 2 9 2 6 21 4 9 21 9 4
21.4 2 8 2 6 20 4 9 21 9 4
21.5 2 9 2 6 20 4 9 21 9 4
21.6 2 9 2 6 20 4 10 21 9 4
21.7 2 9 2 6 20 4 10 21 9 5
21.8 2 8 2 6 20 4 10 20 9 5
21.9 2 8 2 6 20 4 9 20 10 5
22 2 8 2 6 20 4 9 21 10 4
22.1 2 8 2 7 20 4 10 20 9 4
22.2 2 8 2 7 20 4 9 20 9 4
22.3 2 8 2 6 20 4 9 21 9 4
22.4 2 8 2 6 20 4 9 20 9 5
22.5 2 8 2 6 20 4 9 20 9 4
22.6 2 8 2 6 20 3 10 20 9 4
22.7 2 8 2 6 20 3 9 20 9 5
22.8 2 8 2 7 20 4 10 20 9 6
22.9 2 8 2 7 20 4 10 20 9 6
23 2 8 2 7 20 4 10 20 9 6
23.1 2 8 2 7 20 4 9 20 9 5
23.2 2 8 2 7 19 4 10 20 9 6
23.3 2 8 2 7 19 4 10 20 9 6
23.4 2 8 2 7 20 4 9 21 9 6
23.5 2 8 2 7 19 4 10 20 9 6
23.6 2 8 2 7 19 4 10 20 9 6
23.7 2 8 2 7 19 4 10 21 9 6
23.8 2 8 2 7 19 4 10 21 9 6
23.9 2 8 2 7 19 4 10 21 9 5
24 2 8 2 7 19 4 10 21 8 6
24.1 2 8 1 7 19 4 11 21 9 5
24.2 2 8 2 7 19 4 11 21 8 5
24.3 2 8 1 7 19 4 10 21 8 5
24.4 2 8 1 7 19 4 10 21 8 5
24.5 2 9 1 7 19 4 10 21 8 5
24.6 2 9 1 7 19 4 10 20 9 5
24.7 2 8 1 7 19 4 11 20 9 5
24.8 2 9 1 7 19 4 10 20 9 5
24.9 2 8 1 7 19 4 10 20 9 5
25 2 9 1 7 19 3 10 20 9 4
25.1 2 9 1 7 19 4 10 21 9 4
25.2 2 9 1 7 19 4 10 21 9 4
25.3 2 9 1 7 18 4 10 21 9 4
25.4 2 9 1 7 18 4 10 21 9 4
25.5 2 9 1 7 18 3 10 21 9 4
25.6 2 9 1 7 19 4 10 21 9 4
25.7 2 9 2 7 18 3 10 21 9 4
25.8 2 9 1 7 18 4 10 21 9 4
25.9 2 9 2 7 18 4 10 21 9 4
26 2 9 2 7 18 4 9 21 9 3
26.1 2 9 1 7 18 3 10 21 9 4
26.2 2 9 2 7 18 3 10 21 9 4
26.3 2 9 1 7 18 3 10 21 9 4
26.4 2 9 1 7 18 3 9 22 8 4
26.5 2 9 2 7 18 3 9 21 9 3
26.6 2 9 1 7 19 3 10 21 8 4
26.7 2 9 1 7 18 3 10 22 9 3
26.8 2 9 1 6 18 3 10 22 8 3
26.9 2 9 2 7 18 3 11 22 8 4
27 2 9 1 7 18 3 10 22 8 3
27.1 2 9 1 7 18 3 10 22 8 3
27.2 2 9 1 7 18 3 10 22 8 4
27.3 2 8 1 7 18 3 11 22 8 4
27.4 2 8 1 7 18 3 10 22 8 3
27.5 2 8 1 7 18 3 10 22 8 3
27.6 2 9 2 7 18 3 10 23 8 3
27.7 2 9 2 7 18 4 10 23 8 3
27.8 2 9 1 7 18 4 10 23 8 3
27.9 2 9 1 7 18 4 10 23 8 3
28 2 9 2 7 18 4 11 23 8 4
28.1 2 8 2 7 18 4 10 23 8 3
28.2 2 9 2 7 18 4 10 23 8 4
28.3 2 9 2 7 18 4 10 23 8 4
28.4 2 9 1 7 18 4 11 23 8 4
28.5 2 9 1 7 18 4 11 23 8 3
28.6 2 9 2 7 18 4 10 23 8 4
28.7 2 9 2 7 18 4 11 23 8 4
28.8 2 9 2 7 18 4 11 23 8 4
28.9 2 9 2 7 18 4 11 23 8 4
29 2 9 2 7 18 3 11 23 8 4
29.1 2 9 2 7 18 4 11 23 8 4
29.2 2 9 2 7 18 3 11 23 8 3
29.3 2 9 2 7 18 3 11 23 7 4
29.4 2 9 2 7 18 3 11 23 7 4
29.5 2 9 2 7 18 3 10 23 7 3
29.6 2 9 1 7 18 3 11 23 7 3
29.7 2 9 1 7 18 3 11 23 7 4
29.8 2 8 2 6 18 3 11 23 7 3
29.9 2 9 2 6 18 3 10 23 7 4
30 2 9 2 6 18 3 11 23 8 4
30.1 2 9 2 6 18 3 11 23 8 4
30.2 2 9 2 6 18 2 11 23 8 4
30.3 2 9 2 6 18 2 11 22 8 4
30.4 2 9 2 6 18 3 11 22 8 4
30.5 2 9 2 6 18 3 11 22 8 4
30.6 2 9 2 6 19 3 10 22 8 4
30.7 2 9 2 6 18 2 11 22 8 3
30.8 2 9 2 6 18 3 11 22 8 3
30.9 2 9 2 5 18 2 11 22 8 3
31 2 9 2 5 18 2 10 22 8 3
31.1 2 9 1 5 18 2 11 22 8 3
31.2 2 9 1 5 19 3 10 22 8 3
31.3 2 9 1 5 19 2 11 22 8 3
31.4 2 9 1 5 18 3 11 21 8 3
31.5 2 9 1 5 18 3 11 22 8 3
31.6 2 9 1 5 18 2 11 22 8 2
31.7 2 9 2 5 19 3 10 22 8 2
31.8 2 9 2 5 18 3 10 22 8 2
31.9 2 9 1 6 18 3 11 21 8 3
32 2 9 1 5 19 3 10 22 8 2
32.1 2 9 1 5 19 2 10 22 8 2
32.2 2 8 1 5 19 3 10 22 8 1
32.3 2 8 1 5 19 3 9 22 7 1
32.4 2 8 1 5 18 3 10 22 7 2
32.5 2 8 1 5 19 3 9 22 7 2
32.6 2 8 1 5 19 3 9 22 7 2
32.7 2 8 2 5 19 3 10 22 7 2
32.8 2 8 2 6 19 3 9 21 7 2
32.9 2 8 2 6 18 2 10 21 7 2
33 2 8 2 6 18 2 10 21 7 2
33.1 2 8 2 6 18 2 10 21 7 3
33.2 2 8 2 6 18 2 10 22 7 3
33.3 2 8 2 6 19 2 10 21 8 3
33.4 2 8 2 6 19 2 10 21 7 3
33.5 2 8 2 6 18 2 10 21 7 3
33.6 2 8 2 6 18 2 10 21 7 3
33.7 2 8 2 6 18 2 10 21 7 3
33.8 2 8 2 6 18 2 11 21 7 4
33.9 2 8 2 6 18 2 10 21 7 4
34 2 8 2 6 18 2 10 21 7 4
34.1 2 8 2 6 18 2 11 21 7 3
34.2 2 8 2 6 18 2 11 21 7 4
34.3 2 8 2 6 18 3 11 21 7 4
34.4 2 8 2 6 18 2 11 22 7 4
34.5 2 8 2 6 18 2 11 21 7 4
34.6 2 8 2 6 18 2 11 21 7 4
34.7 2 8 2 6 18 2 11 22 7 4
34.8 2 8 2 6 18 2 12 21 7 4
34.9 2 8 2 6 17 2 12 21 7 4
35 2 8 2 6 18 2 10 22 7 4
35.1 2 8 2 6 18 2 11 22 7 4
35.2 2 8 2 5 18 2 11 22 7 4
35.3 2 8 2 6 18 2 10 22 7 4
35.4 2 8 2 6 18 2 11 22 7 4
35.5 2 8 2 6 18 2 11 22 7 4
35.6 2 8 2 6 18 2 11 22 7 5
35.7 2 8 1 6 18 2 11 22 7 5
35.8 2 8 1 6 18 2 11 22 6 5
35.9 2 8 1 6 17 2 11 22 6 4
36 2 8 1 6 18 2 11 22 6 4
36.1 2 8 2 6 18 3 11 22 7 4
36.2 2 8 2 6 18 2 11 22 7 4
36.3 2 8 2 5 18 2 11 22 7 5
36.4 2 8 2 6 18 3 11 22 7 4
36.5 2 8 2 6 18 2 12 22 7 5
36.6 2 8 2 6 18 2 11 22 7 5
36.7 2 8 2 6 18 2 11 22 7 5
36.8 2 7 2 6 17 2 11 22 7 6
36.9 2 7 2 6 17 2 11 22 7 5
37 2 8 2 6 17 2 11 22 7 5
37.1 2 8 2 6 17 2 11 22 7 6
37.2 2 8 2 6 17 2 11 22 7 6
37.3 2 8 2 6 18 2 11 22 7 5
37.4 2 8 2 6 17 2 11 22 7 5
37.5 2 8 2 6 17 2 11 22 7 5
37.6 2 8 2 6 17 2 11 22 7 5
37.7 2 8 2 6 17 2 12 22 7 5
37.8 2 8 2 6 17 2 11 22 7 5
37.9 2 8 2 6 17 2 12 22 7 5
38 2 8 1 6 17 2 11 22 7 5
38.1 2 8 1 6 16 2 12 22 7 5
38.2 2 8 2 6 17 2 11 22 7 5
38.3 2 8 2 6 16 2 12 22 7 5
38.4 2 8 2 6 17 1 12 22 7 5
38.5 2 8 2 6 16 2 11 22 7 5
38.6 2 8 2 6 16 2 11 22 8 5
38.7 2 8 2 6 16 2 11 22 7 5
38.8 2 8 2 6 17 1 11 22 7 5
38.9 2 8 2 6 17 1 11 22 7 6
39 2 8 2 6 17 1 11 22 7 5
39.1 2 8 2 6 17 1 11 22 7 6
39.2 2 8 2 7 17 2 11 23 7 5
39.3 2 8 2 7 16 2 12 23 7 5
39.4 2 8 2 7 16 2 12 22 7 5
39.5 2 8 2 7 17 2 11 22 7 5
39.6 2 8 2 7 17 2 11 22 7 5
39.7 2 8 2 7 17 2 11 22 7 5
39.8 2 8 2 7 17 2 12 23 7 5
39.9 2 8 2 7 17 2 11 22 7 5
40 2 8 2 7 16 2 12 22 7 5
40.1 2 8 2 7 17 1 12 22 7 4
40.2 2 8 2 7 17 1 12 22 7 5
40.3 2 8 2 6 17 1 12 22 7 5
40.4 2 8 2 6 17 2 12 22 7 5
40.5 2 8 2 6 17 1 12 22 7 5
40.6 2 8 2 7 16 1 12 22 7 5
40.7 2 8 2 7 17 2 11 22 7 5
40.8 2 8 2 7 17 2 11 22 7 5
40.9 2 8 2 7 17 2 11 22 7 4
41 2 8 2 6 17 2 11 22 6 5
41.1 2 8 2 6 17 2 11 22 7 5
41.2 2 8 3 6 17 1 11 22 7 5
41.3 2 8 3 6 17 1 11 22 7 5
41.4 2 8 2 6 17 2 11 22 7 5
41.5 2 8 2 6 17 2 11 22 7 5
41.6 2 9 2 6 17 2 11 22 7 5
41.7 2 9 2 6 17 2 11 22 7 4
41.8 2 8 2 7 17 2 10 22 7 5
41.9 2 8 2 7 17 2 10 22 7 4
42 2 8 2 7 17 2 11 22 6 5
42.1 2 8 2 7 17 2 10 22 6 5
42.2 2 8 2 7 17 2 10 23 6 5
42.3 2 8 2 7 17 1 11 23 6 5
42.4 2 8 2 7 17 1 11 22 6 5
42.5 2 8 2 7 17 2 10 23 6 4
42.6 2 8 2 7 17 2 11 23 6 4
42.7 2 8 2 7 17 2 10 23 6 4
42.8 2 8 2 7 17 2 11 23 6 5
42.9 2 8 2 7 17 2 11 23 6 4
43 2 8 2 6 17 2 11 23 6 5
43.1 2 9 2 7 18 2 10 23 6 4
43.2 2 8 2 7 18 1 11 23 6 5
43.3 2 8 2 7 18 2 10 23 7 4
43.4 2 8 2 7 17 1 11 23 6 5
43.5 2 8 2 7 17 1 11 23 6 4
43.6 2 8 2 7 17 1 11 23 6 4
43.7 2 8 2 7 17 1 10 22 6 5
43.8 2 8 2 7 17 2 10 22 7 5
43.9 2 8 2 7 17 2 10 22 6 5
44 2 9 2 7 17 2 11 22 6 5
44.1 2 8 2 7 17 2 11 22 6 4
44.2 2 8 2 7 17 2 11 22 6 4
44.3 2 8 2 7 17 2 11 22 6 5
44.4 2 8 2 7 17 2 11 22 6 5
44.5 2 8 2 7 17 2 11 22 6 5
44.6 2 9 2 7 18 2 11 22 6 4
44.7 2 8 2 7 17 2 11 22 6 5
44.8 2 8 2 7 17 2 11 22 6 4
44.9 2 8 2 7 17 2 11 22 6 4
45 2 8 2 7 17 2 11 22 7 5
45.1 2 8 2 7 17 2 10 22 6 4
45.2 2 8 2 7 17 2 10 22 6 5
45.3 2 8 2 6 17 2 10 22 7 5
45.4 2 8 2 7 17 2 10 22 7 4
45.5 2 8 2 6 17 2 10 21 7 5
45.6 2 8 2 7 17 2 9 22 7 5
45.7 2 8 2 7 17 2 9 22 7 4
45.8 2 8 2 7 17 2 9 22 7 4
45.9 2 8 2 7 17 2 9 22 7 4
46 2 8 2 6 18 2 10 22 7 4
46.1 2 8 1 7 18 2 9 22 7 4
46.2 2 8 2 6 18 2 9 21 7 4
46.3 2 8 2 7 18 2 9 21 7 5
46.4 2 8 2 7 18 3 9 21 7 4
46.5 2 8 2 7 17 2 9 21 7 4
46.6 2 8 2 7 18 2 9 21 7 4
46.7 2 8 2 7 18 2 8 21 7 4
46.8 2 7 2 7 18 2 9 21 7 4
46.9 2 7 2 7 18 2 8 21 7 4
47 2 8 2 7 18 2 9 21 7 5
47.1 2 7 2 7 18 3 8 21 7 4
47.2 2 8 2 7 18 3 9 21 7 4
47.3 2 8 2 7 18 3 8 21 7 5
47.4 2 8 2 7 19 3 8 21 7 5
47.5 2 7 2 7 18 3 8 21 7 5
47.6 2 7 2 7 18 3 8 21 7 4
47.7 2 7 2 7 18 2 8 21 7 5
47.8 2 8 2 7 18 2 8 21 7 5
47.9 2 7 2 7 18 2 7 21 8 4
48 2 8 2 7 18 2 7 21 7 4
48.1 2 7 2 7 19 2 7 21 7 5
48.2 2 7 2 7 19 2 7 21 7 4
48.3 2 7 2 7 18 2 8 21 7 4
48.4 2 7 2 7 18 2 7 21 7 4
48.5 2 7 2 7 19 2 7 21 7 4
48.6 2 8 2 7 19 2 7 21 7 4
48.7 2 8 3 8 18 2 7 21 7 4
48.8 2 8 2 8 19 2 7 21 7 4
48.9 2 8 2 8 19 2 7 21 7 4
49 2 8 2 8 18 2 7 21 6 4
49.1 2 8 2 8 19 2 7 21 6 5
49.2 2 8 2 8 19 2 8 21 6 5
49.3 2 8 2 8 19 2 7 21 6 5
49.4 2 8 2 8 19 2 8 21 6 4
49.5 2 8 2 8 19 2 8 21 6 5
49.6 2 8 2 7 19 2 8 21 5 4
49.7 2 8 2 7 19 2 7 21 6 4
49.8 2 8 2 8 19 2 7 21 6 5
49.9 2 8 2 8 19 3 6 21 6 4
50 2 8 2 8 19 2 7 21 6 3
50.1 2 8 2 7 19 2 6 21 7 3
50.2 2 8 2 8 19 2 7 21 7 4
50.3 2 8 2 8 19 2 7 21 7 4
50.4 2 7 2 8 19 3 6 21 6 4
50.5 2 7 2 8 19 3 6 21 6 4
50.6 2 8 2 8 20 3 7 21 6 4
50.7 2 8 2 8 20 3 7 21 6 4
50.8 2 8 2 7 20 3 7 21 6 4
50.9 2 8 2 7 20 2 7 21 6 4
51 2 8 2 7 20 2 7 21 6 3
51.1 2 8 2 7 19 2 7 21 6 3
51.2 2 8 2 7 19 2 7 21 6 3
51.3 2 8 2 7 19 2 7 21 6 4
51.4 2 8 2 7 19 2 7 21 6 3
51.5 2 8 2 7 19 2 7 21 6 3
51.6 2 8 2 7 19 2 7 21 6 3
51.7 2 8 2 7 19 2 7 21 6 3
51.8 2 8 3 6 19 2 7 22 6 3
51.9 2 8 3 7 19 2 7 22 6 2
52 2 9 3 6 19 2 6 21 6 2
52.1 2 8 3 6 19 2 6 21 6 2
52.2 2 8 3 7 19 2 7 21 6 2
52.3 2 8 3 6 20 2 7 21 6 2
52.4 2 8 3 7 20 2 7 21 6 2
52.5 2 8 3 7 20 2 7 21 5 2
52.6 2 8 3 7 19 2 7 21 6 3
52.7 2 8 3 7 19 2 7 21 6 3
52.8 2 8 3 7 19 2 7 21 6 2
52.9 2 8 3 7 19 2 7 21 6 3
53 2 8 3 7 19 2 7 21 6 3
53.1 2 8 3 7 19 2 7 21 6 3
53.2 2 8 3 7 19 2 8 21 6 3
53.3 2 8 3 7 19 2 8 21 6 3
53.4 2 8 3 7 19 2 8 21 5 3
53.5 2 8 3 7 19 2 8 21 5 3
53.6 2 8 3 7 20 2 8 21 5 3
53.7 2 8 3 7 19 2 9 21 6 3
53.8 2 8 3 6 20 2 8 21 5 3
53.9 2 8 3 6 20 2 8 21 5 4
54 2 8 3 6 20 2 8 21 5 3
54.1 2 8 3 6 19 2 8 21 6 4
54.2 2 8 3 7 19 2 8 21 5 4
54.3 2 8 3 7 19 2 8 21 6 4
54.4 2 8 3 7 19 2 8 21 6 4
54.5 2 8 3 7 20 2 8 21 6 3
54.6 2 8 2 7 19 2 8 21 6 3
54.7 2 8 2 7 19 2 8 21 6 4
54.8 2 8 2 6 19 1 8 21 6 4
54.9 2 8 2 7 19 1 8 21 6 3
55 2 8 2 6 19 1 8 20 6 3
55.1 2 9 3 7 19 1 8 20 6 3
55.2 2 9 2 6 19 1 7 20 6 3
55.3 2 9 3 6 19 1 8 20 6 3
55.4 2 9 2 6 20 1 7 20 6 3
55.5 2 9 2 6 19 1 8 20 6 3
55.6 2 9 2 6 20 1 7 20 6 3
55.7 2 9 2 6 20 1 7 20 5 3
55.8 2 9 3 6 19 1 8 19 5 3
55.9 2 9 2 6 20 1 8 20 5 3
56 2 9 2 6 20 1 8 20 5 4
56.1 2 9 2 6 19 1 8 20 6 4
56.2 2 9 2 5 20 1 8 19 5 3
56.3 2 9 2 6 20 1 7 19 5 3
56.4 2 9 3 5 20 1 7 19 5 3
56.5 2 9 3 5 20 1 7 19 5 3
56.6 2 9 3 5 20 1 7 19 5 3
56.7 2 9 3 5 19 1 8 19 5 3
56.8 2 9 3 5 20 1 8 19 5 3
56.9 2 9 3 5 20 1 7 19 5 2
57 2 9 3 5 20 1 8 19 5 3
57.1 2 9 3 5 20 1 7 19 5 2
57.2 2 9 3 5 20 1 7 19 5 3
57.3 2 9 3 5 19 1 8 19 5 3
57.4 2 9 3 5 19 1 8 19 5 3
57.5 2 9 3 5 20 1 7 19 5 3
57.6 2 9 3 5 19 1 7 19 5 3
57.7 2 9 3 5 20 1 7 19 5 3
57.8 2 9 3 5 20 1 7 19 5 1
57.9 2 9 3 5 20 1 7 19 5 2
58 2 9 3 5 19 1 7 19 5 2
58.1 2 9 3 5 19 1 7 19 5 2
58.2 2 9 3 5 19 1 7 19 5 2
58.3 2 9 3 5 20 1 7 19 5 2
58.4 2 9 3 5 20 1 7 19 5 2
58.5 2 9 3 5 19 1 7 19 5 1
58.6 2 9 3 5 19 1 7 19 6 1
58.7 2 9 3 5 19 1 7 19 6 1
58.8 2 9 3 5 19 1 7 19 6 1
58.9 2 9 3 5 19 1 7 19 6 1
59 2 9 3 5 20 1 7 19 6 1
59.1 2 9 3 5 20 1 7 19 6 1
59.2 2 9 3 6 20 1 6 19 6 1
59.3 2 9 3 5 20 1 6 19 6 1
59.4 2 9 3 5 20 2 7 19 6 1
59.5 2 9 3 5 20 2 7 19 6 0
59.6 2 9 3 5 19 2 7 19 6 1
59.7 2 9 3 5 19 2 6 19 6 0
59.8 2 9 3 5 19 2 6 19 6 0
59.9 2 9 3 5 19 2 6 19 6 0
60 2 9 3 5 19 2 5 19 6 1
60.1 2 9 3 6 19 2 5 19 6 0
60.2 2 9 3 6 19 2 6 19 6 0
60.3 2 9 3 6 19 2 5 19 6 1
60.4 2 9 3 6 19 2 6 19 6 1
60.5 2 9 3 6 19 2 5 19 6 0
60.6 2 9 3 6 19 1 6 19 6 0
60.7 2 9 3 6 19 1 5 19 6 0
60.8 2 9 3 6 19 1 5 19 6 0
60.9 2 9 3 6 19 1 6 19 6 1
61 2 9 3 6 19 1 6 19 6 0
61.1 2 9 3 6 19 1 5 19 6 0
61.2 2 9 3 6 19 0 5 19 6 0
61.3 2 9 3 6 20 0 5 19 6 0
61.4 2 9 3 7 19 0 6 19 6 0
61.5 2 9 3 6 19 0 5 19 6 0
61.6 2 9 3 6 20 0 6 19 6 0
61.7 2 9 3 6 19 0 5 19 6 0
61.8 2 9 3 6 19 1 5 19 6 0
61.9 2 9 3 6 19 0 6 19 6 1
62 2 9 3 6 19 0 5 19 6 0
62.1 2 9 3 6 20 1 5 18 6 1
62.2 2 9 3 6 19 0 6 19 6 0
62.3 2 9 3 6 19 0 5 19 6 0
62.4 2 9 3 6 19 1 6 19 6 0
62.5 2 9 3 6 19 1 6 18 6 0
62.6 2 9 3 6 19 0 6 19 6 0
62.7 2 9 3 6 19 0 6 19 6 0
62.8 2 9 3 6 19 0 6 19 5 0
62.9 2 9 3 6 19 0 6 19 5 1
63 2 9 3 6 19 0 6 19 6 1
63.1 2 9 3 6 19 0 5 19 5 1
63.2 2 9 3 6 18 0 5 19 6 1
63.3 2 9 3 6 19 0 6 19 6 1
63.4 2 9 3 6 18 0 5 19 6 1
63.5 2 9 3 5 19 0 5 19 6 1
63.6 2 9 3 5 19 0 6 19 6 1
63.7 2 9 3 5 19 0 5 19 6 1
63.8 2 9 3 5 18 1 6 19 6 1
63.9 2 9 3 5 19 1 6 19 6 1
64 2 9 3 5 19 1 6 19 6 1
64.1 2 9 3 5 19 1 6 19 6 1
64.2 2 9 3 5 19 1 6 19 6 1
64.3 2 9 3 5 18 1 6 19 6 1
64.4 2 9 3 5 18 1 6 19 6 1
64.5 2 9 3 5 18 1 6 19 6 1
64.6 2 9 3 5 18 1 6 19 6 1
64.7 2 9 3 5 18 1 6 19 6 0
64.8 2 9 3 5 18 0 6 19 6 1
64.9 2 9 3 4 19 0 6 19 6 1
65 2 9 3 4 19 0 6 19 6 0
65.1 2 9 3 4 18 0 6 19 7 1
65.2 2 9 3 4 18 0 6 19 7 0
65.3 2 9 3 4 18 0 6 19 7 0
65.4 2 10 3 4 18 0 6 19 7 0
65.5 2 10 3 4 19 0 6 19 7 0
65.6 2 10 3 4 19 0 6 19 7 0
65.7 2 9 3 4 19 0 6 19 7 0
65.8 2 9 3 4 19 0 6 19 7 0
65.9 2 9 3 4 18 0 7 19 7 0
66 2 9 3 4 18 0 6 19 7 -1
66.1 2 9 3 4 18 0 7 19 7 0
66.2 2 9 3 4 18 0 7 19 8 0
66.3 2 9 3 4 18 0 7 19 8 0
66.4 2 9 3 4 18 0 6 19 7 0
66.5 2 9 3 4 18 -1 6 19 7 0
66.6 2 9 3 4 18 0 6 19 7 0
66.7 2 9 3 4 18 0 6 19 7 0
66.8 2 9 3 4 17 0 6 19 7 0
66.9 2 9 3 4 18 -1 6 19 7 0
67 2 9 3 3 18 -1 6 19 7 -1
67.1 2 9 3 4 18 -1 6 19 7 0
67.2 2 9 3 4 18 -1 6 19 7 0
67.3 2 9 3 4 17 -1 6 19 8 1
67.4 2 9 3 4 17 -1 6 19 7 0
67.5 2 9 3 4 17 -1 6 19 7 0
67.6 2 9 3 4 18 -1 6 19 7 0
67.7 2 9 3 4 18 -1 6 19 7 0
67.8 2 9 3 4 18 0 6 19 7 1
67.9 2 9 3 4 18 0 6 19 7 0
68 2 9 3 3 18 0 6 19 7 0
68.1 2 9 3 4 18 0 6 19 7 0
68.2 2 9 3 4 18 0 6 19 6 0
68.3 2 9 2 3 18 0 5 19 6 0
68.4 2 9 2 3 18 0 6 19 7 0
68.5 2 9 2 3 18 0 6 19 7 0
68.6 2 9 2 4 18 0 6 19 7 0
68.7 2 9 2 4 18 0 5 19 6 0
68.8 2 9 2 4 18 0 5 19 6 0
68.9 2 9 3 4 18 0 6 19 6 1
69 2 9 3 4 18 0 6 19 6 2
69.1 2 9 3 4 18 0 6 19 6 1
69.2 2 9 2 4 18 0 6 20 6 1
69.3 2 9 2 4 18 0 6 19 7 1
69.4 2 9 2 3 18 0 6 19 6 0
69.5 2 9 2 4 18 0 6 19 7 1
69.6 2 9 2 4 18 0 6 20 7 1
69.7 2 9 2 4 18 0 6 20 7 1
69.8 2 9 2 4 18 0 6 20 7 1
69.9 2 9 2 3 18 0 6 20 7 1
70 2 9 2 3 18 0 6 20 7 1
70.1 2 9 2 3 17 0 6 20 6 1
70.2 2 9 2 3 17 0 6 19 6 1
70.3 2 9 2 4 17 0 6 19 6 1
70.4 2 9 2 4 17 0 6 19 6 1
70.5 2 9 2 3 17 0 6 19 6 1
70.6 2 9 2 3 17 0 5 19 6 1
70.7 2 9 2 3 17 0 5 19 6 1
70.8 2 9 2 3 17 0 6 19 6 1
70.9 2 9 2 3 17 1 5 19 6 1
71 2 9 2 3 18 0 5 19 6 0
71.1 2 9 2 3 18 0 5 19 7 1
71.2 2 9 2 4 17 0 5 19 7 0
71.3 2 9 2 4 17 0 5 19 7 0
71.4 2 9 2 3 17 1 5 19 6 0
71.5 2 9 2 4 17 1 5 19 6 1
71.6 2 9 2 4 17 1 5 20 7 1
71.7 2 9 3 4 17 1 5 20 7 0
71.8 2 9 2 4 17 1 5 19 7 1
71.9 2 9 2 4 17 1 4 19 7 1
72 2 9 2 4 17 1 5 19 7 1
72.1 2 9 2 4 17 1 4 19 7 2
72.2 2 9 2 4 17 1 4 19 7 2
72.3 2 8 2 4 17 1 4 19 7 2
72.4 2 8 2 4 17 1 4 19 7 2
72.5 2 8 2 4 17 1 4 19 7 2
72.6 2 8 2 4 17 1 4 19 7 2
72.7 2 8 2 4 17 1 4 19 7 2
72.8 2 8 2 4 17 1 4 20 7 2
72.9 2 8 2 4 17 1 4 19 7 2
73 2 9 2 4 17 1 4 20 7 2
73.1 2 8 2 4 17 1 5 20 7 2
73.2 2 8 2 4 17 1 5 20 7 1
73.3 2 8 2 5 17 0 4 20 8 2
73.4 2 8 2 5 17 0 4 20 8 2
73.5 2 8 2 5 17 0 5 20 8 1
73.6 2 8 2 5 17 0 5 20 8 1
73.7 2 8 2 5 17 0 4 20 8 1
73.8 2 8 2 5 18 1 4 21 8 1
73.9 2 8 3 5 18 0 4 21 8 2
74 2 8 3 5 18 1 5 21 7 2
74.1 2 8 3 5 18 0 4 21 7 1
74.2 2 8 3 5 18 0 4 20 7 2
74.3 2 8 2 5 18 1 4 20 7 2
74.4 2 8 2 5 18 1 4 20 7 2
74.5 2 8 3 5 18 0 4 20 8 2
74.6 2 8 2 5 18 0 4 20 7 2
74.7 2 8 3 6 18 0 4 20 7 2
74.8 2 8 2 6 18 0 4 21 7 1
74.9 2 8 2 6 18 0 4 21 7 2
75 2 8 3 6 18 0 4 20 7 2
75.1 2 8 3 6 18 0 4 20 8 2
75.2 2 8 3 6 17 0 4 20 8 2
75.3 2 8 3 6 17 1 4 20 7 3
75.4 2 8 3 6 18 0 4 20 7 2
75.5 2 8 3 6 17 0 4 20 7 2
75.6 2 8 3 6 18 0 4 20 7 2
75.7 2 8 2 6 18 1 4 20 8 2
75.8 2 8 3 6 18 1 4 20 8 2
75.9 2 8 2 6 18 1 4 20 7 2
76 2 8 2 6 18 1 4 20 8 1
76.1 2 8 2 5 18 1 4 20 7 2
76.2 2 8 2 6 17 1 4 20 7 2
76.3 2 8 2 5 17 1 4 20 7 2
76.4 2 8 2 6 17 1 5 20 7 2
76.5 2 8 2 6 17 1 4 20 7 2
76.6 2 8 3 6 17 1 5 20 7 2
76.7 2 8 3 6 17 1 4 20 7 2
76.8 2 8 3 6 17 1 5 20 7 2
76.9 2 8 3 6 17 1 4 20 7 2
77 2 8 3 6 17 1 4 20 7 2
77.1 2 8 3 6 17 1 4 20 7 2
77.2 2 8 3 6 17 1 5 20 6 2
77.3 2 8 3 6 17 1 4 20 7 2
77.4 2 8 3 6 18 1 4 21 6 2
77.5 2 8 3 6 18 1 4 21 7 2
77.6 2 8 3 6 18 1 4 20 7 2
77.7 2 8 3 6 18 1 4 21 7 1
77.8 2 8 3 6 18 1 4 20 7 2
77.9 2 8 3 6 18 1 4 21 7 1
78 2 8 3 6 18 1 4 21 7 1
78.1 2 8 3 6 18 1 4 21 7 1
78.2 2 8 3 6 18 1 4 20 7 1
78.3 2 8 3 6 18 1 4 20 7 1
78.4 2 8 3 6 18 1 4 21 7 1
78.5 2 8 3 6 18 1 4 21 7 2
78.6 2 8 3 6 18 1 4 20 7 1
78.7 2 8 3 6 17 1 5 20 7 1
78.8 2 8 2 6 18 1 4 21 7 1
78.9 2 8 3 6 18 2 4 21 7 2
79 2 8 3 6 18 2 4 20 7 2
79.1 2 8 3 6 18 2 4 20 7 2
79.2 2 8 3 6 18 1 4 20 7 2
79.3 2 8 3 5 18 2 4 20 7 2
79.4 2 8 3 6 18 2 4 20 8 1
79.5 2 8 3 6 18 2 4 20 8 2
79.6 2 8 3 6 18 2 5 20 7 2
79.7 2 8 3 6 18 2 5 20 7 2
79.8 2 8 3 6 18 2 5 20 7 2
79.9 2 8 3 6 18 2 5 20 8 2
80 2 8 3 6 18 2 5 20 7 2
80.1 2 8 3 6 18 2 5 20 7 2
80.2 2 8 3 6 18 1 5 20 7 1
80.3 2 8 3 6 17 1 5 20 7 2
80.4 2 8 3 6 17 1 5 20 8 2
80.5 2 8 3 7 17 1 5 20 7 2
80.6 2 8 3 7 18 1 5 20 7 2
80.7 2 8 3 7 17 1 5 20 7 2
80.8 2 8 3 6 17 1 5 20 8 2
80.9 2 8 3 7 18 1 5 20 8 2
81 2 8 3 6 17 1 5 20 8 2
81.1 2 8 3 6 17 1 5 20 8 2
81.2 2 8 3 6 17 1 5 20 8 2
81.3 2 8 3 6 18 1 5 20 8 2
81.4 2 8 3 6 18 1 5 20 8 2
81.5 2 8 3 6 18 1 5 19 8 2
81.6 2 8 3 6 18 1 5 19 8 2
81.7 2 8 3 6 18 1 5 19 8 2
81.8 2 8 3 6 19 1 5 19 8 1
81.9 2 8 3 6 19 1 5 19 8 1
82 2 8 3 7 18 1 5 19 8 1
82.1 2 8 3 6 19 1 5 19 8 2
82.2 2 8 3 6 19 1 5 19 8 1
82.3 2 9 3 7 19 2 5 19 8 1
82.4 2 8 3 7 19 2 5 20 8 1
82.5 2 8 3 7 19 2 5 19 8 1
82.6 2 8 3 7 19 2 5 19 8 1
82.7 2 8 3 7 19 2 5 19 8 1
82.8 2 8 3 7 19 2 5 19 8 1
82.9 2 8 3 7 19 2 5 19 8 1
83 2 8 4 7 19 2 5 19 8 1
83.1 2 8 4 7 18 1 6 19 8 1
83.2 2 8 4 7 19 2 5 19 8 1
83.3 2 8 4 8 19 2 5 19 7 1
83.4 2 8 4 8 19 2 5 19 8 1
83.5 2 8 4 7 19 2 5 19 8 1
83.6 2 8 4 7 19 2 5 19 8 1
83.7 2 8 3 7 19 2 5 20 8 1
83.8 2 8 3 7 19 2 4 20 7 1
83.9 2 8 3 7 18 2 5 20 8 1
84 2 8 3 7 19 2 5 20 8 1
84.1 2 8 3 8 19 1 5 20 8 1
84.2 2 8 4 8 18 1 5 20 8 2
84.3 2 8 4 8 19 1 4 20 8 2
84.4 2 8 4 8 19 1 4 20 8 1
84.5 2 8 4 8 18 1 4 19 8 1
84.6 2 8 3 8 18 1 4 19 8 2
84.7 2 8 3 8 18 1 5 19 8 1
84.8 2 8 3 8 18 1 5 19 8 1
84.9 2 8 3 8 18 1 5 19 8 1
85 2 8 3 8 18 1 5 19 8 1
85.1 2 8 3 8 18 1 5 19 8 1
85.2 2 8 3 8 18 1 5 20 8 2
85.3 2 8 3 8 18 1 5 20 8 1
85.4 2 8 4 8 18 1 5 20 8 2
85.5 2 8 4 8 18 1 5 20 8 1
85.6 2 8 4 8 18 1 5 20 8 2
85.7 2 8 4 8 18 1 5 20 8 2
85.8 2 8 4 8 18 1 5 20 8 2
85.9 2 8 4 9 17 1 5 19 8 2
86 2 8 4 9 18 1 5 19 8 2
86.1 2 7 4 9 17 1 5 19 8 2
86.2 2 8 4 9 17 1 5 19 8 2
86.3 2 8 4 9 17 1 5 19 8 2
86.4 2 8 4 8 17 1 5 19 8 1
86.5 2 8 4 9 17 1 4 20 7 2
86.6 2 8 4 8 17 1 5 20 7 2
86.7 2 8 4 9 17 1 4 20 7 1
86.8 2 7 5 9 17 1 5 20 7 2
86.9 2 8 5 9 17 1 5 19 7 2
87 2 7 5 9 17 1 4 19 7 2
87.1 2 7 4 9 17 1 5 19 7 2
87.2 2 8 4 9 17 1 5 19 7 3
87.3 2 7 4 9 17 1 5 19 7 3
87.4 2 7 4 8 17 1 4 19 7 3
87.5 2 8 4 9 17 2 4 19 7 3
87.6 2 8 4 9 17 2 4 20 8 3
87.7 2 7 4 8 17 2 4 19 8 2
87.8 2 7 4 8 17 2 4 19 8 2
87.9 2 8 4 8 17 2 4 19 8 3
88 2 7 4 8 16 2 4 19 8 3
88.1 2 7 5 9 16 2 4 19 8 3
88.2 2 7 5 9 16 2 5 19 8 2
88.3 2 7 5 9 16 2 5 19 8 3
88.4 2 7 5 9 16 2 6 19 7 3
88.5 2 8 4 9 16 2 6 19 7 3
88.6 2 8 4 9 16 2 6 19 7 3
88.7 2 8 4 9 16 2 6 18 7 3
88.8 2 8 4 8 16 2 6 19 6 2
88.9 2 8 4 8 17 2 6 18 7 3
89 2 8 4 8 16 2 6 19 6 3
89.1 2 8 4 8 17 2 6 19 7 3
89.2 2 8 4 9 16 2 6 19 6 3
89.3 2 8 4 9 16 2 6 19 6 3
89.4 2 8 4 9 17 2 6 19 7 3
89.5 2 8 3 9 16 2 6 19 7 3
89.6 2 8 4 9 16 2 6 19 7 3
89.7 2 8 3 9 16 2 6 19 7 3
89.8 2 8 3 9 16 2 7 19 7 3
89.9 2 8 3 9 16 2 7 19 7 3
90 2 8 3 9 16 2 6 19 7 3
90.1 2 8 3 9 16 2 6 19 7 3
90.2 2 8 3 9 15 2 6 19 7 3
90.3 2 8 3 9 16 3 6 19 7 3
90.4 2 8 4 9 16 3 6 19 7 3
90.5 2 8 4 8 16 3 5 19 7 3
90.6 2 8 3 8 16 2 6 19 7 3
90.7 2 8 3 8 16 3 6 19 7 3
90.8 2 8 3 8 16 3 6 19 7 3
90.9 2 8 3 8 16 3 6 19 7 4
91 2 8 4 8 16 3 5 19 7 3
91.1 2 8 4 8 16 3 6 19 7 4
91.2 2 8 4 9 16 2 6 19 7 4
91.3 2 8 4 9 16 3 5 19 7 3
91.4 2 7 4 9 16 3 5 19 8 4
91.5 2 7 4 9 15 3 6 19 8 4
91.6 2 8 5 9 16 3 5 19 8 4
91.7 2 7 4 9 15 3 6 19 7 4
91.8 2 7 5 9 15 2 5 19 8 4
91.9 2 7 5 9 15 2 5 19 8 4
92 2 7 5 9 15 2 5 19 8 3
92.1 2 7 4 10 15 2 5 19 8 3
92.2 2 7 4 9 15 2 5 18 8 3
92.3 2 7 4 10 15 3 4 18 8 4
92.4 2 7 4 9 15 3 4 18 8 4
92.5 2 7 4 10 15 3 4 18 8 3
92.6 2 7 4 10 15 3 4 18 8 4
92.7 2 7 4 9 15 3 4 18 8 3
92.8 2 7 4 9 15 3 4 18 8 3
92.9 2 7 4 9 15 3 4 18 8 3
93 2 7 4 10 14 3 4 18 8 3
93.1 2 7 4 10 14 3 5 18 8 3
93.2 2 7 4 9 14 3 5 18 7 3
93.3 2 7 4 10 15 3 5 18 7 4
93.4 2 7 4 10 15 3 5 18 7 3
93.5 2 7 4 10 15 3 5 18 7 4
93.6 2 7 4 10 14 3 5 18 7 4
93.7 2 7 4 10 15 4 5 18 7 4
93.8 2 7 4 10 15 3 5 18 7 4
93.9 2 7 4 10 15 3 5 18 7 4
94 2 7 4 10 14 3 5 18 7 4
94.1 2 8 4 10 15 3 5 17 7 4
94.2 2 8 4 9 15 3 5 17 7 4
94.3 2 7 5 9 15 3 5 17 6 4
94.4 2 7 4 9 14 3 5 17 7 4
94.5 2 7 5 9 15 3 4 17 7 4
94.6 2 7 5 9 15 3 4 17 7 4
94.7 2 7 5 9 15 3 4 17 7 4
94.8 2 7 5 9 14 3 4 17 7 4
94.9 2 7 5 9 15 3 4 17 7 4
95 2 7 5 9 14 3 4 18 7 4
95.1 2 7 5 10 14 3 3 18 7 4
95.2 2 7 5 10 14 3 3 18 7 4
95.3 2 7 5 9 14 4 3 18 7 4
95.4 2 7 5 9 14 4 3 18 7 4
95.5 2 7 5 9 14 4 3 18 7 5
95.6 2 7 5 9 14 4 3 18 7 5
95.7 2 7 5 9 13 4 3 18 7 5
95.8 2 7 5 9 13 4 4 18 8 5
95.9 2 7 5 9 13 4 4 18 8 5
96 2 7 5 9 13 4 3 18 8 5
96.1 2 7 5 9 14 5 3 18 8 5
96.2 2 7 5 9 14 4 4 18 8 5
96.3 2 7 5 9 14 4 4 18 7 5
96.4 2 7 4 9 14 4 4 18 7 5
96.5 2 7 4 9 14 4 4 18 7 4
96.6 2 8 4 9 14 4 4 18 7 5
96.7 2 7 4 9 14 4 3 18 7 5
96.8 2 7 4 9 14 4 3 17 7 5
96.9 2 7 4 9 14 4 3 17 7 5
97 2 7 4 9 14 4 3 17 7 5
97.1 2 7 4 9 14 4 3 17 7 4
97.2 2 7 4 9 14 4 3 17 7 5
97.3 2 7 4 9 14 4 4 18 7 5
97.4 2 7 4 9 14 4 3 18 7 5
97.5 2 7 4 9 14 4 4 18 7 5
97.6 2 7 4 9 14 3 3 18 7 5
97.7 2 7 4 9 14 3 3 18 8 5
97.8 2 7 4 9 14 3 3 17 8 6
97.9 2 7 4 9 14 3 3 17 8 5
98 2 7 4 9 14 3 4 17 8 5
98.1 2 7 4 9 14 3 3 17 8 6
98.2 2 7 4 8 14 4 3 17 7 5
98.3 2 8 4 9 14 4 3 18 8 5
98.4 2 7 4 9 14 4 3 17 7 5
98.5 2 8 4 9 14 4 3 17 7 5
98.6 2 8 4 9 14 4 3 17 7 5
98.7 2 8 4 8 14 4 3 17 7 6
98.8 2 8 4 8 14 4 3 17 7 6
98.9 2 8 4 8 14 4 3 17 7 5
99 2 8 4 8 14 4 3 17 7 5
99.1 2 7 4 9 14 4 3 17 7 5
99.2 2 8 4 8 14 4 3 17 7 5
99.3 2 8 4 8 14 4 3 18 7 4
99.4 2 8 4 8 14 4 3 18 7 4
99.5 2 8 3 8 14 4 3 18 7 5
99.6 2 8 3 8 14 5 3 17 7 5
99.7 2 8 3 8 14 5 3 17 7 5
99.8 2 8 3 8 14 5 3 17 7 5
99.9 2 7 4 8 14 5 3 17 7 5
100 2 7 4 8 14 5 3 17 6 5
100.1 2 7 4 9 14 5 4 16 7 5
100.2 2 7 4 9 14 5 3 17 6 5
100.3 2 7 4 8 14 5 3 17 6 5
100.4 2 7 4 8 14 5 3 17 6 4
100.5 2 7 4 9 14 5 4 17 6 5
100.6 2 7 4 9 14 5 4 16 6 5
100.7 2 7 4 8 14 5 3 16 6 5
100.8 2 7 4 8 14 5 4 16 6 5
100.9 2 6 4 9 14 5 4 17 6 5
101 2 7 4 8 14 5 4 17 5 4
101.1 2 7 4 8 14 5 4 17 6 4
101.2 2 7 4 8 15 5 4 17 6 4
101.3 2 7 4 9 15 5 4 17 6 4
101.4 2 7 4 9 15 5 4 17 6 4
101.5 2 7 4 9 15 5 4 17 6 4
101.6 2 7 5 9 15 5 4 17 6 3
101.7 2 7 5 9 15 5 3 17 5 4
101.8 2 7 5 9 15 4 4 17 5 3
101.9 2 7 4 9 15 5 3 17 5 4
102 2 7 5 9 15 4 4 17 5 4
102.1 2 7 5 9 15 4 4 17 5 3
102.2 2 7 5 9 15 4 4 18 5 4
102.3 2 7 5 10 15 4 3 17 5 4
102.4 2 7 4 10 15 5 4 18 5 4
102.5 2 7 5 10 15 4 3 18 5 4
102.6 2 7 5 10 15 4 3 17 5 5
102.7 2 6 5 10 15 4 3 18 5 4
102.8 2 7 5 10 15 4 3 18 5 4
102.9 2 6 5 10 15 4 3 18 5 5
103 2 6 5 10 14 4 3 18 5 5
103.1 2 6 5 10 14 4 4 18 6 5
103.2 2 6 5 10 14 4 4 18 6 4
103.3 2 6 5 10 14 4 3 18 6 5
103.4 2 6 5 10 15 4 3 18 6 4
103.5 2 6 5 10 15 4 3 18 6 5
103.6 2 6 5 10 14 4 3 18 6 5
103.7 2 6 5 10 14 4 3 18 6 5
103.8 2 6 5 10 14 4 4 18 6 5
103.9 2 6 5 10 14 4 3 18 6 5
104 2 6 5 10 14 4 3 17 6 5
104.1 2 6 5 10 14 4 3 17 6 5
104.2 2 6 5 10 14 3 3 17 6 5
104.3 2 6 5 10 14 3 3 17 6 4
104.4 2 6 5 10 14 3 3 17 6 4
104.5 2 6 5 10 14 4 3 18 6 4
104.6 2 6 5 10 14 4 3 18 6 4
104.7 2 6 5 10 15 3 3 18 6 4
104.8 2 6 5 10 14 3 3 17 6 4
104.9 2 6 5 10 14 3 3 18 6 4
105 2 6 5 10 14 3 3 18 6 4
105.1 2 6 5 9 14 4 3 18 6 4
105.2 2 6 5 10 14 4 3 17 6 4
105.3 2 6 5 10 14 4 3 17 6 4
105.4 2 6 5 10 13 4 3 17 6 4
105.5 2 6 5 10 13 4 3 17 6 4
105.6 2 6 5 10 13 4 3 17 6 4
105.7 2 6 5 10 13 4 3 17 6 4
105.8 2 6 5 10 13 4 3 17 6 4
105.9 2 6 5 10 13 4 3 17 6 3
106 2 6 5 10 13 4 3 17 6 3
106.1 2 6 5 10 13 4 3 17 6 3
106.2 2 6 5 10 13 4 4 17 6 4
106.3 2 7 5 10 12 4 4 17 6 4
106.4 2 7 5 10 13 4 4 17 6 3
106.5 2 6 5 10 12 4 4 17 6 4
106.6 2 6 5 10 12 4 3 17 6 4
106.7 2 6 5 10 12 4 3 18 6 4
106.8 2 6 5 10 12 4 4 17 6 4
106.9 2 6 5 10 12 4 4 17 6 3
107 2 6 5 10 12 4 4 17 6 4
107.1 2 6 5 10 12 4 4 17 6 4
107.2 2 6 5 10 12 4 4 17 6 4
107.3 2 6 5 10 12 4 4 17 6 5
107.4 2 6 5 9 12 4 4 17 6 4
107.5 2 6 5 9 12 4 4 17 7 4
107.6 2 6 5 10 12 4 4 17 7 4
107.7 2 6 5 10 12 4 5 17 7 4
107.8 2 6 5 10 12 4 5 17 7 4
107.9 2 6 5 10 12 4 5 17 7 4
108 2 6 5 10 12 4 5 17 7 3
108.1 2 6 5 10 12 4 4 18 7 4
108.2 2 6 5 10 12 4 4 18 7 3
108.3 2 6 5 10 12 4 4 18 7 3
108.4 2 6 5 10 12 4 5 18 7 3
108.5 2 6 5 10 12 4 5 18 7 3
108.6 2 6 5 10 12 4 4 18 7 3
108.7 2 6 5 10 12 4 4 18 7 3
108.8 2 6 5 10 12 5 4 18 7 3
108.9 2 6 5 10 11 5 5 18 7 3
109 2 6 5 10 11 4 5 17 7 3
109.1 2 6 5 10 11 5 5 17 7 3
109.2 2 6 5 10 11 4 5 17 7 3
109.3 2 7 5 10 12 4 5 17 7 2
109.4 2 7 5 10 11 5 5 17 7 3
109.5 2 7 5 10 11 5 5 17 7 3
109.6 2 7 5 10 12 5 5 17 7 3
109.7 2 7 5 10 11 5 5 17 7 3
109.8 2 7 5 10 12 5 5 17 7 2
109.9 2 7 5 10 11 4 5 17 7 2
110 2 7 5 10 11 4 5 17 6 2
110.1 2 7 5 10 11 4 5 17 7 2
110.2 2 7 5 10 11 5 6 17 7 2
110.3 2 7 5 10 11 5 5 17 7 1
110.4 2 7 5 10 12 5 5 17 7 2
110.5 2 7 5 10 12 4 5 17 7 2
110.6 2 7 5 10 11 5 5 18 7 2
110.7 2 7 5 10 11 5 5 18 7 1
110.8 2 7 5 9 11 5 5 18 7 1
110.9 2 7 5 9 11 5 6 18 7 1
111 2 6 5 10 11 5 6 18 7 1
111.1 2 6 5 10 11 4 6 18 7 1
111.2 2 6 5 10 12 4 6 18 6 1
111.3 2 6 5 10 11 5 5 18 7 2
111.4 2 7 5 10 11 4 6 18 7 1
111.5 2 7 5 10 11 4 5 18 7 1
111.6 2 7 5 10 11 4 6 18 7 1
111.7 2 6 5 10 11 4 6 18 7 1
111.8 2 6 5 10 12 4 6 18 7 1
111.9 2 6 5 10 12 4 5 18 7 2
112 2 6 5 10 12 4 6 18 7 2
112.1 2 7 5 10 12 4 5 18 7 2
112.2 2 6 5 10 12 4 5 18 7 2
112.3 2 6 5 10 11 4 6 18 7 2
112.4 2 6 5 10 11 4 6 18 7 3
112.5 2 6 5 10 11 4 6 18 7 2
112.6 2 6 5 10 11 4 6 18 7 2
112.7 2 6 5 10 11 4 6 18 7 3
112.8 2 6 5 10 11 4 6 18 7 3
112.9 2 7 5 10 11 4 6 18 7 3
113 2 7 5 10 11 4 6 18 7 2
113.1 2 6 5 10 11 4 6 18 7 3
113.2 2 6 5 10 11 4 6 18 8 2
113.3 2 6 5 11 12 4 6 18 8 2
113.4 2 6 5 11 12 4 6 18 7 2
113.5 2 6 5 10 12 3 6 18 7 2
113.6 2 6 5 10 12 4 6 18 7 2
113.7 2 7 5 10 11 4 6 18 7 2
113.8 2 7 5 10 11 4 6 18 7 2
113.9 2 6 5 10 11 4 6 18 7 2
114 2 6 5 11 11 4 6 18 7 2
114.1 2 6 5 10 11 4 5 19 7 2
114.2 2 6 5 10 11 4 6 19 7 2
114.3 2 6 5 10 12 4 5 18 7 2
114.4 2 6 6 10 12 4 5 18 8 1
114.5 2 6 6 10 12 4 5 18 8 2
114.6 2 6 5 10 12 4 5 18 8 2
114.7 2 6 6 10 12 4 5 18 8 2
114.8 2 6 6 10 12 4 5 18 7 2
114.9 2 6 6 10 11 4 6 18 7 2
115 2 6 6 10 11 4 6 18 8 3
115.1 2 6 6 10 12 4 6 18 8 3
115.2 2 6 5 10 11 4 6 18 8 3
115.3 2 6 5 10 11 4 6 18 8 3
115.4 2 6 6 10 11 4 6 18 8 3
115.5 2 6 6 10 11 4 6 18 8 4
115.6 2 6 5 10 11 4 6 18 8 3
115.7 2 6 5 10 11 4 6 18 8 3
115.8 2 6 5 10 11 4 6 18 8 3
115.9 2 6 5 10 11 4 6 18 8 3
116 2 6 5 10 11 4 6 18 8 4
116.1 2 6 5 10 11 4 6 18 8 4
116.2 2 6 5 10 12 4 5 18 8 4
116.3 2 7 5 10 11 3 5 18 8 4
116.4 2 7 5 10 11 3 5 18 8 4
116.5 2 7 5 10 12 3 5 18 8 3
116.6 2 7 5 10 11 3 6 18 8 3
116.7 2 6 5 10 12 3 6 18 8 3
116.8 2 7 5 10 11 3 6 18 8 4
116.9 2 7 5 10 11 3 6 18 8 4
117 2 7 5 10 11 4 6 18 8 3
117.1 2 7 5 10 11 4 6 18 8 4
117.2 2 7 5 10 12 4 6 18 8 3
117.3 2 7 5 9 12 4 6 18 8 4
117.4 2 7 5 9 12 5 6 18 7 4
117.5 2 7 5 9 12 5 6 18 7 4
117.6 2 7 5 10 12 5 5 18 8 4
117.7 2 6 5 10 11 5 6 18 7 4
117.8 2 6 5 9 12 5 6 18 8 5
117.9 2 6 5 10 12 5 6 18 8 5
118 2 6 5 10 12 5 6 18 8 4
118.1 2 7 5 10 12 5 6 18 8 5
118.2 2 7 5 10 12 5 6 18 8 5
118.3 2 7 5 10 11 5 6 18 8 4
118.4 2 6 5 10 11 5 6 18 8 4
118.5 2 7 5 10 11 5 6 18 8 4
118.6 2 7 5 10 11 5 6 18 8 5
118.7 2 7 5 10 11 5 6 18 9 4
118.8 2 7 5 10 12 5 6 18 8 4
118.9 2 7 5 10 12 5 6 18 8 4
119 2 6 5 10 12 5 5 18 8 4
119.1 2 7 5 10 12 5 5 18 8 5
119.2 2 7 5 10 12 5 5 18 8 5
119.3 2 7 5 10 12 5 5 18 8 4
119.4 2 7 5 10 12 5 5 18 8 5
119.5 2 7 5 10 12 5 5 18 8 4
119.6 2 7 5 10 12 5 5 18 8 4
119.7 2 7 5 10 12 5 5 18 8 4
119.8 2 7 5 10 12 4 4 18 8 4
119.9 2 7 5 10 12 4 5 18 8 4
120 2 6 4 10 12 4 5 17 8 4
120.1 2 7 5 10 12 5 5 17 7 4
120.2 2 6 4 10 12 4 5 18 8 4
120.3 2 6 4 10 12 4 4 17 8 4
120.4 2 6 4 10 12 5 5 17 8 4
120.5 2 6 4 10 12 5 4 17 8 4
120.6 2 6 4 10 12 4 4 17 8 4
120.7 2 6 4 10 12 5 4 17 8 3
120.8 2 6 5 10 12 4 4 17 8 4
120.9 2 6 5 10 12 4 4 16 8 4
121 2 6 5 10 12 4 4 16 8 4
121.1 2 6 5 10 12 4 4 16 8 4
121.2 2 6 4 10 12 4 4 16 8 4
121.3 2 6 4 10 12 4 4 16 8 4
121.4 2 6 5 10 13 4 4 16 8 3
121.5 2 6 5 10 13 4 4 16 8 3
121.6 2 6 5 10 13 4 4 16 9 3
121.7 2 6 5 10 13 5 4 16 9 3
121.8 2 6 5 10 13 5 4 16 9 3
121.9 2 6 5 10 12 5 4 16 9 3
122 2 6 5 10 12 5 4 16 9 3
122.1 2 6 5 10 12 5 4 16 9 3
122.2 2 6 5 10 12 5 4 16 9 2
122.3 2 6 5 10 12 4 5 16 9 2
122.4 2 5 5 10 12 4 5 16 9 2
122.5 2 6 5 10 12 5 5 16 9 3
122.6 2 6 5 10 12 5 5 16 9 3
122.7 2 6 5 10 12 5 5 16 9 3
122.8 2 6 5 9 12 5 5 16 9 3
122.9 2 6 5 10 12 5 5 16 9 3
123 2 6 5 9 12 5 5 16 9 3
123.1 2 6 5 10 12 5 5 16 9 3
123.2 2 6 5 9 12 4 5 16 9 4
123.3 2 6 4 9 12 4 4 16 9 3
123.4 2 6 4 9 12 4 5 16 8 3
123.5 2 6 4 9 12 4 4 16 9 3
123.6 2 6 5 9 12 4 4 16 8 3
123.7 2 6 4 9 12 4 4 16 8 3
123.8 2 6 4 9 12 4 4 16 8 3
123.9 2 6 5 9 12 4 4 16 8 3
124 2 6 5 9 12 4 4 16 8 3
124.1 2 6 4 9 12 4 4 16 8 3
124.2 2 6 5 9 12 4 4 16 8 3
124.3 2 6 4 9 12 4 4 16 8 4
124.4 2 7 5 9 12 4 4 16 8 4
124.5 2 7 5 9 12 4 4 16 8 4
124.6 2 7 5 10 13 4 4 16 8 4
124.7 2 7 5 10 12 4 4 16 8 4
124.8 2 7 4 10 12 4 4 16 9 4
124.9 2 7 5 10 12 4 4 16 9 4
125 2 6 5 10 13 4 4 16 9 3
125.1 2 7 5 10 12 4 4 16 9 4
125.2 2 7 5 10 12 4 4 17 9 3
125.3 2 6 5 10 12 4 4 17 9 4
125.4 2 7 5 10 12 4 4 17 9 3
125.5 2 6 5 10 12 4 4 17 9 3
125.6 2 7 5 10 12 4 3 17 9 3
125.7 2 6 5 10 12 4 3 17 9 3
125.8 2 6 5 10 12 4 4 17 9 3
125.9 2 7 5 10 12 4 4 17 9 3
126 2 6 5 10 12 4 4 17 9 3
126.1 2 6 5 10 12 4 4 17 9 4
126.2 2 6 5 10 12 4 3 17 9 3
126.3 2 6 5 10 12 4 3 17 9 3
126.4 2 6 5 10 12 5 4 17 9 3
126.5 2 6 5 10 12 5 4 17 10 3
126.6 2 6 5 10 12 5 4 17 10 3
126.7 2 7 5 10 12 5 4 17 10 3
126.8 2 6 5 10 12 5 4 17 10 3
126.9 2 6 5 10 12 5 3 17 10 3
127 2 7 5 10 12 5 4 17 10 3
127.1 2 7 5 10 12 5 4 17 10 3
127.2 2 7 5 10 12 5 4 17 10 3
127.3 2 6 5 10 12 5 3 17 10 3
127.4 2 6 4 10 12 5 3 17 10 3
127.5 2 6 5 10 12 5 3 17 10 3
127.6 2 6 4 10 12 5 3 17 10 3
127.7 2 7 5 10 12 4 3 17 10 3
127.8 2 7 4 9 12 4 3 17 10 4
127.9 2 7 4 9 12 4 3 17 10 4
128 2 6 4 9 12 4 3 17 10 4
128.1 2 6 4 9 12 4 3 17 10 3
128.2 2 7 5 9 12 4 4 17 10 3
128.3 2 6 4 9 12 5 4 17 10 4
128.4 2 7 4 9 12 5 4 17 10 4
128.5 2 7 5 9 12 5 4 17 10 3
128.6 2 7 4 9 11 5 3 17 10 3
128.7 2 7 4 9 11 5 3 17 10 4
128.8 2 7 5 9 11 5 4 17 9 3
128.9 2 7 4 9 11 5 4 17 9 3
129 2 7 4 9 11 5 3 17 9 3
129.1 2 7 4 9 11 5 3 17 9 4
129.2 2 7 5 9 11 5 3 17 9 3
129.3 2 7 4 9 12 5 3 17 9 3
129.4 2 7 5 9 11 5 3 17 9 3
129.5 2 7 5 9 11 5 3 17 9 3
129.6 2 7 5 9 11 5 3 17 9 3
129.7 2 7 5 9 12 5 3 18 9 3
129.8 2 7 5 9 12 5 3 18 10 3
129.9 2 7 5 9 11 5 3 18 10 3
130 2 7 5 9 11 5 3 18 10 3
130.1 2 7 5 9 11 5 3 18 10 3
130.2 2 7 5 9 11 5 3 18 10 2
130.3 2 7 5 9 11 5 3 18 10 2
130.4 2 7 5 9 11 5 3 18 10 2
130.5 2 7 5 9 11 5 3 18 10 3
130.6 2 7 5 9 11 5 3 17 11 2
130.7 2 7 5 9 11 5 3 17 11 2
130.8 2 7 5 8 11 5 3 17 10 3
130.9 2 7 5 9 11 5 3 17 10 2
131 2 7 5 9 11 5 3 17 10 2
131.1 2 7 5 9 11 5 3 17 10 2
131.2 2 7 5 9 11 5 3 17 10 2
131.3 2 7 5 9 11 5 3 17 10 2
131.4 2 7 5 9 11 5 3 17 10 2
131.5 2 7 5 9 11 5 3 17 10 2
131.6 2 7 5 8 11 5 3 17 10 2
131.7 2 7 5 8 11 5 3 17 10 2
131.8 2 7 5 8 11 5 3 17 10 2
131.9 2 7 5 8 11 5 3 17 10 1
132 2 7 5 8 12 5 3 17 10 2
132.1 2 7 4 8 12 5 3 17 10 2
132.2 2 7 5 8 11 5 3 17 10 2
132.3 2 7 4 8 11 5 3 17 10 2
132.4 2 8 4 8 11 4 3 17 10 2
132.5 2 8 4 8 12 4 3 17 10 2
132.6 2 8 4 8 12 4 3 17 10 2
132.7 2 7 4 9 12 4 3 17 10 2
132.8 2 8 4 8 12 4 3 17 10 2
132.9 2 7 4 8 12 5 3 17 10 2
133 2 7 4 8 12 5 3 17 10 2
133.1 2 7 4 9 12 4 3 17 10 3
133.2 2 8 4 8 12 5 3 17 10 3
133.3 2 8 4 9 12 4 3 17 10 3
133.4 2 8 4 8 12 5 3 17 10 3
133.5 2 8 4 9 12 5 2 17 10 3
133.6 2 8 4 8 12 5 2 18 10 3
133.7 2 8 4 9 12 5 2 18 10 3
133.8 2 8 4 8 12 4 3 18 10 3
133.9 2 8 3 8 12 4 2 18 10 4
134 2 8 3 9 12 4 2 18 11 4
134.1 2 8 4 9 12 4 2 18 10 4
134.2 2 8 4 8 12 4 2 18 10 4
134.3 2 8 4 8 12 4 2 18 11 4
134.4 2 8 4 8 12 4 2 18 10 4
134.5 2 8 4 8 12 4 2 18 10 4
134.6 2 8 4 9 12 4 2 18 10 4
134.7 2 8 4 8 12 5 2 18 10 3
134.8 2 8 4 8 12 5 2 18 10 3
134.9 2 8 4 8 12 5 2 18 10 4
135 2 8 3 8 12 5 2 18 10 4
135.1 2 8 4 8 12 5 2 18 10 4
135.2 2 8 4 8 12 5 2 17 10 4
135.3 2 8 4 9 12 5 2 18 10 3
135.4 2 8 4 8 12 5 2 17 10 4
135.5 2 8 4 8 12 5 2 17 10 4
135.6 2 8 4 8 12 5 1 18 9 3
135.7 2 8 4 8 12 5 2 18 9 3
135.8 2 8 4 8 12 5 1 18 9 3
135.9 2 8 4 8 13 5 2 18 10 3
136 2 8 4 8 12 5 1 17 9 3
136.1 2 8 4 8 12 5 1 18 9 3
136.2 2 8 3 8 12 5 2 18 9 3
136.3 2 8 3 8 12 5 1 18 9 3
136.4 2 8 3 8 12 6 1 18 9 3
136.5 2 8 3 8 12 6 1 18 9 3
136.6 2 8 3 8 12 6 2 18 9 3
136.7 2 8 3 8 12 5 2 18 9 3
136.8 2 8 3 8 12 6 1 18 9 3
136.9 2 8 3 8 12 6 2 18 9 3
137 2 8 3 8 12 5 1 18 9 3
137.1 2 8 3 8 12 5 1 18 9 3
137.2 2 8 3 8 12 5 1 18 9 3
137.3 2 8 3 9 12 5 1 18 9 2
137.4 2 9 3 8 12 5 1 18 9 3
137.5 2 8 3 8 12 5 1 18 9 3
137.6 2 9 3 8 12 5 0 18 9 3
137.7 2 8 3 8 12 5 1 18 9 2
137.8 2 9 3 8 12 6 1 18 9 3
137.9 2 9 3 8 12 6 1 18 9 3
138 2 8 3 8 12 5 1 18 9 3
138.1 2 8 3 8 12 5 0 18 9 3
138.2 2 8 3 8 12 5 1 18 9 2
138.3 2 8 3 8 12 5 1 18 9 3
138.4 2 8 3 8 12 5 1 18 9 2
138.5 2 8 3 8 12 5 1 18 9 2
138.6 2 8 3 8 12 5 1 18 9 2
138.7 2 8 3 8 12 5 1 19 9 2
138.8 2 8 3 8 12 5 1 19 9 2
138.9 2 8 3 8 12 5 1 19 9 2
139 2 8 3 8 12 5 1 19 9 2
139.1 2 8 3 8 12 5 1 19 9 2
139.2 2 8 4 8 12 5 1 19 9 2
139.3 2 8 4 8 12 5 1 19 9 2
139.4 2 8 4 8 12 6 1 19 9 2
139.5 2 8 4 8 12 6 1 19 9 1
139.6 2 8 4 8 12 5 1 19 9 1
139.7 2 8 4 8 12 5 1 19 9 1
139.8 2 8 4 8 12 5 1 19 9 1
139.9 2 8 4 8 12 5 1 19 9 1
140 2 8 4 8 12 5 1 19 9 1
140.1 2 8 4 8 12 5 1 19 9 0
140.2 2 8 5 8 12 6 1 19 9 0
140.3 2 8 5 8 12 6 1 19 9 0
140.4 2 8 5 8 12 6 1 19 9 0
140.5 2 7 4 9 12 6 1 19 9 0
140.6 2 8 5 8 12 6 2 19 9 0
140.7 2 8 5 8 12 6 1 19 9 0
140.8 2 8 4 9 12 6 1 19 9 0
140.9 2 8 4 8 12 6 1 19 10 0
141 2 7 4 8 12 6 1 19 9 0
141.1 2 7 4 8 12 6 1 19 9 0
141.2 2 7 4 8 12 6 1 19 9 0
141.3 2 8 5 8 12 6 1 19 9 0
141.4 2 7 5 8 12 6 1 19 9 0
141.5 2 7 5 8 12 6 1 19 9 0
141.6 2 7 5 8 12 5 1 19 9 0
141.7 2 8 5 8 12 5 0 19 9 -1
141.8 2 8 5 8 12 5 0 19 9 0
141.9 2 7 5 8 12 5 0 19 9 -1
142 2 8 5 8 12 5 0 19 9 -1
142.1 2 7 5 9 12 5 0 19 9 -1
142.2 2 7 5 9 12 5 0 19 9 -1
142.3 2 7 5 9 12 5 0 19 9 -1
142.4 2 8 5 9 12 5 0 19 9 -1
142.5 2 8 5 9 12 5 0 19 9 0
142.6 2 8 4 9 12 5 0 19 9 -1
142.7 2 8 4 9 12 5 0 19 9 -1
142.8 2 8 4 9 12 5 0 19 9 -1
142.9 2 8 4 9 12 5 0 19 8 -1
143 2 8 4 9 12 5 0 19 8 -1
143.1 2 8 4 8 12 5 0 19 8 -1
143.2 2 8 4 8 12 5 0 19 8 -1
143.3 2 8 4 9 12 5 0 19 8 -1
143.4 2 8 4 8 12 5 0 19 8 -1
143.5 2 8 4 8 12 5 0 19 8 -1
143.6 2 8 4 8 12 5 0 19 8 0
143.7 2 8 4 8 12 5 0 19 8 -1
143.8 2 8 4 8 12 5 0 19 8 -1
143.9 2 7 4 8 12 5 0 19 8 0
144 2 8 4 8 12 5 0 19 8 0
144.1 2 8 5 8 12 5 0 19 8 -1
144.2 2 8 5 8 12 5 0 19 8 -1
144.3 2 7 5 8 12 5 0 19 8 0
144.4 2 8 4 8 12 5 0 19 8 -1
144.5 2 8 4 8 12 5 0 19 8 0
144.6 2 8 4 8 12 5 0 19 8 -1
144.7 2 8 4 8 12 5 0 19 8 0
144.8 2 8 4 8 12 5 0 19 8 0
144.9 2 8 4 8 12 5 0 19 8 -1
145 2 7 4 8 12 5 0 19 8 -1
145.1 2 8 4 8 12 5 -1 19 8 -1
145.2 2 8 4 8 12 5 -1 19 8 -1
145.3 2 8 4 8 11 5 -1 19 8 -1
145.4 2 8 4 8 11 5 0 19 8 -1
145.5 2 8 4 8 11 5 -1 19 8 -1
145.6 2 8 4 8 11 5 -1 19 8 -1
145.7 2 8 4 8 11 5 0 19 8 -1
145.8 2 8 4 8 11 5 -1 19 8 -1
145.9 2 8 4 8 11 5 -1 19 8 -1
146 2 8 4 8 11 5 -1 19 8 -1
146.1 2 8 4 8 12 6 -1 20 8 -1
146.2 2 8 4 8 11 6 -1 20 8 -1
146.3 2 8 4 7 11 6 -1 20 8 -1
146.4 2 8 4 8 11 6 0 19 8 -1
146.5 2 8 4 8 11 6 -1 20 8 -2
146.6 2 8 4 8 11 6 -1 19 8 -2
146.7 2 8 4 8 11 6 0 19 8 -2
146.8 2 8 4 8 11 6 -1 19 9 -1
146.9 2 8 4 8 11 6 0 19 9 -2
147 2 8 4 7 11 6 0 19 9 -1
147.1 2 8 4 7 12 6 0 19 9 -1
147.2 2 8 4 7 11 6 0 19 9 -1
147.3 2 8 4 7 11 6 0 19 8 -2
147.4 2 8 4 7 12 6 0 19 8 -2
147.5 2 8 4 8 12 6 1 19 8 -2
147.6 2 8 4 7 12 6 1 19 8 -2
147.7 2 8 4 8 12 5 1 19 8 -2
147.8 2 8 4 8 12 5 1 19 8 -2
147.9 2 8 4 8 12 5 1 19 8 -2
148 2 8 4 8 11 5 1 19 8 -1
148.1 2 8 4 8 12 5 1 19 8 -2
148.2 2 8 4 8 12 5 0 19 8 -1
148.3 2 8 4 8 12 5 1 19 8 -1
148.4 2 8 4 8 12 5 1 19 8 -1
148.5 2 8 4 8 12 5 1 19 8 -1
148.6 2 8 4 8 12 5 1 19 8 -1
148.7 2 8 3 8 12 5 1 19 8 -1
148.8 2 8 4 8 12 5 1 19 8 -1
148.9 2 8 4 8 12 5 1 19 8 0
149 2 8 3 8 12 5 1 19 8 -1
149.1 2 8 4 8 12 5 1 19 8 0
149.2 2 8 3 8 12 5 1 19 9 0
149.3 2 8 4 8 12 5 1 19 9 0
149.4 2 8 3 8 12 6 1 19 9 0
149.5 2 8 3 8 12 6 1 19 8 0
149.6 2 8 3 7 12 5 1 19 9 0
149.7 2 8 3 8 12 5 1 20 8 -1
149.8 2 8 3 8 12 5 1 20 8 0
149.9 2 8 3 7 12 5 1 20 8 0
150 2 8 3 8 12 5 1 20 8 0
150.1 2 8 3 7 12 6 1 20 8 0
150.2 2 8 3 7 12 6 1 20 8 0
150.3 2 8 3 8 12 5 1 20 8 0
150.4 2 8 3 8 12 5 1 20 8 0
150.5 2 8 3 8 12 5 0 20 8 0
150.6 2 8 3 8 12 5 1 20 8 1
150.7 2 8 3 8 12 6 1 20 8 0
150.8 2 8 3 8 12 6 1 19 8 0
150.9 2 8 3 8 12 6 1 19 8 0
151 2 8 3 8 12 6 1 19 8 0
151.1 2 8 3 8 12 6 1 19 8 -1
151.2 2 8 3 8 13 6 1 19 8 0
151.3 2 8 3 8 13 6 1 19 8 -1
151.4 2 8 3 8 13 6 1 19 8 0
151.5 2 8 3 8 12 6 2 19 8 0
151.6 2 8 3 8 12 6 1 19 8 0
151.7 2 8 4 8 12 6 1 19 7 -1
151.8 2 8 3 8 12 6 1 19 7 0
151.9 2 8 3 8 12 6 1 19 7 0
152 2 8 4 8 12 6 1 19 7 0
152.1 2 8 3 7 12 6 1 19 7 0
152.2 2 8 3 7 12 6 1 19 7 0
152.3 2 8 3 7 12 6 1 19 7 0
152.4 2 8 3 7 12 6 1 19 7 -1
152.5 2 8 4 7 12 6 1 19 7 0
152.6 2 8 4 7 12 6 1 19 7 0
152.7 2 8 3 7 12 6 1 19 7 0
152.8 2 8 3 7 12 5 1 19 7 0
152.9 2 8 4 7 12 5 1 19 6 0
153 2 8 4 7 12 5 1 19 6 0
153.1 2 8 4 7 12 5 1 19 6 0
153.2 2 8 4 7 12 5 1 19 6 0
153.3 2 7 4 7 12 5 2 19 6 0
153.4 2 7 4 7 13 6 1 20 6 0
153.5 2 8 4 7 12 6 1 20 6 0
153.6 2 7 4 7 13 6 1 20 6 0
153.7 2 8 4 7 13 6 0 20 6 -1
153.8 2 7 4 7 13 5 1 19 5 -1
153.9 2 7 4 7 13 5 0 19 5 -1
154 2 8 4 7 13 5 1 19 5 -1
154.1 2 8 4 7 13 5 1 19 5 -1
154.2 2 7 4 7 12 5 0 19 5 -1
154.3 2 8 4 7 12 5 1 19 5 -1
154.4 2 8 4 8 12 5 1 19 5 -1
154.5 2 8 4 8 12 5 1 19 5 -1
154.6 2 8 4 7 12 6 1 19 5 0
154.7 2 8 4 8 12 5 1 19 5 0
154.8 2 8 4 8 12 5 1 19 5 -1
154.9 2 8 4 7 12 5 1 19 5 0
155 2 8 4 7 12 5 1 19 5 0
155.1 2 8 4 8 12 5 1 19 5 0
155.2 2 8 4 8 12 5 1 19 5 0
155.3 2 8 4 8 11 5 2 19 5 0
155.4 2 8 4 8 12 5 1 19 5 0
155.5 2 8 4 8 11 5 1 19 5 1
155.6 2 7 4 8 12 6 2 19 5 0
155.7 2 8 4 7 12 6 2 19 5 0
155.8 2 7 4 8 11 6 2 19 6 0
155.9 2 8 4 7 12 6 2 19 6 0
156 2 7 4 7 11 5 2 19 5 0
156.1 2 7 4 7 11 5 2 19 6 0
156.2 2 7 4 7 11 5 2 20 6 0
156.3 2 7 4 7 11 5 2 20 6 0
156.4 2 8 4 7 11 5 2 20 6 0
156.5 2 7 4 7 11 5 2 20 6 0
156.6 2 7 4 7 11 5 2 20 5 0
156.7 2 7 4 8 11 5 3 20 5 0
156.8 2 8 4 7 11 5 2 20 5 0
156.9 2 8 4 7 11 5 2 20 6 0
157 2 7 4 7 11 5 3 20 5 0
157.1 2 7 4 7 11 5 2 20 5 1
157.2 2 7 4 8 11 6 2 20 5 1
157.3 2 7 4 7 11 5 2 20 5 1
157.4 2 7 4 7 12 6 3 20 6 1
157.5 2 7 4 8 11 6 2 20 6 1
157.6 2 7 4 8 11 5 3 20 6 1
157.7 2 7 4 8 11 6 3 20 5 1
157.8 2 7 4 8 11 6 3 20 5 1
157.9 2 8 4 8 11 6 2 20 5 1
158 2 8 4 8 11 5 2 20 5 1
158.1 2 7 4 8 11 5 2 20 5 1
158.2 2 8 4 8 11 5 2 20 5 1
158.3 2 7 4 8 11 5 3 20 5 1
158.4 2 7 4 8 11 6 3 20 5 1
158.5 2 7 4 8 11 6 2 20 5 1
158.6 2 7 4 8 11 6 2 20 5 0
158.7 2 8 4 8 11 5 2 20 5 0
158.8 2 8 4 8 11 5 2 20 5 0
158.9 2 7 4 8 11 5 3 20 4 0
159 2 7 4 9 11 5 2 20 4 0
159.1 2 7 4 9 11 5 3 20 4 0
159.2 2 8 5 9 11 5 3 20 4 0
159.3 2 8 5 9 12 5 3 19 4 0
159.4 2 7 5 9 11 5 3 20 4 0
159.5 2 7 5 9 11 5 3 20 4 -1
159.6 2 8 5 9 11 5 3 20 4 0
159.7 2 8 4 9 11 5 3 20 4 -1
159.8 2 8 5 9 11 5 3 20 4 0
159.9 2 8 5 9 11 5 3 20 4 0
160 2 8 4 9 11 5 3 20 4 0
160.1 2 8 4 9 11 5 3 20 4 1
160.2 2 7 4 9 11 5 3 20 4 1
160.3 2 7 4 8 11 5 3 20 3 0
160.4 2 7 5 8 11 5 3 20 3 0
160.5 2 7 5 9 11 5 3 20 4 1
160.6 2 7 5 9 11 5 3 20 4 2
160.7 2 7 5 9 11 5 4 20 3 1
160.8 2 7 5 9 11 5 3 20 3 1
160.9 2 7 5 9 11 5 3 20 3 2
161 2 7 5 9 11 5 3 20 3 1
161.1 2 7 5 9 11 6 3 20 3 1
161.2 2 7 5 9 11 5 3 20 3 1
161.3 2 7 4 9 11 5 3 20 3 1
161.4 2 7 5 9 11 5 3 20 3 1
161.5 2 7 5 9 11 5 3 20 3 0
161.6 2 7 5 9 11 6 3 20 3 1
161.7 2 7 5 8 11 5 3 20 3 1
161.8 2 7 5 8 11 6 3 20 3 2
161.9 2 7 5 8 11 6 3 20 3 2
162 2 7 5 9 11 6 3 20 3 1
162.1 2 7 5 9 11 6 3 20 3 2
162.2 2 7 5 8 11 6 3 20 3 1
162.3 2 7 4 8 11 6 3 20 3 2
162.4 2 7 4 8 11 6 3 20 3 2
162.5 2 7 4 8 11 6 3 20 3 2
162.6 2 7 4 8 11 6 3 20 3 2
162.7 2 7 5 8 11 6 3 20 3 2
162.8 2 7 4 8 11 6 3 20 3 2
162.9 2 7 5 8 11 6 3 21 3 2
163 2 7 4 8 11 6 3 21 3 2
163.1 2 7 4 8 11 6 3 21 2 2
163.2 2 7 5 8 11 6 3 21 2 2
163.3 2 7 5 8 11 6 3 21 2 2
163.4 2 7 5 8 11 7 3 21 2 1
163.5 2 7 5 8 11 7 3 20 2 1
163.6 2 7 5 8 11 7 3 21 2 1
163.7 2 7 5 8 11 7 3 21 2 1
163.8 2 7 5 8 11 6 3 21 2 1
163.9 2 7 5 8 11 6 3 21 2 1
164 2 7 5 8 11 6 3 21 2 1
164.1 2 7 5 8 11 6 3 21 2 1
164.2 2 7 5 8 11 6 3 21 2 1
164.3 2 7 5 8 11 6 3 21 2 1
164.4 2 7 5 7 11 6 3 20 2 1
164.5 2 7 5 7 11 7 3 20 2 1
164.6 2 7 5 8 11 7 3 20 2 1
164.7 2 7 5 7 11 7 3 20 2 1
164.8 2 7 5 8 11 7 3 20 2 2
164.9 2 7 5 8 11 7 2 20 3 1
165 2 7 5 8 11 7 2 20 3 2
165.1 2 6 5 7 11 7 2 20 3 2
165.2 2 6 5 7 11 7 2 20 3 2
165.3 2 6 5 7 11 7 3 20 3 2
165.4 2 6 5 7 11 7 2 20 3 2
165.5 2 7 5 7 11 7 3 20 2 2
165.6 2 6 5 8 11 7 3 20 2 2
165.7 2 6 5 8 11 7 2 20 2 2
165.8 2 6 5 8 11 7 2 20 2 2
165.9 2 6 6 8 11 7 2 20 2 2
166 2 6 5 8 11 7 2 20 2 2
166.1 2 6 5 8 11 7 2 20 3 2
166.2 2 6 5 8 11 7 2 20 3 2
166.3 2 6 6 8 11 7 2 20 3 2
166.4 2 6 6 8 11 7 2 20 3 1
166.5 2 6 6 8 11 7 2 20 3 2
166.6 2 6 6 8 11 7 2 20 3 2
166.7 2 6 5 8 12 7 2 20 3 2
166.8 2 7 5 8 12 7 3 20 3 2
166.9 2 7 5 8 12 7 2 20 3 2
167 2 6 5 8 12 7 3 20 4 2
167.1 2 6 5 8 12 7 3 20 4 2
167.2 2 6 5 8 12 7 3 20 3 2
167.3 2 6 5 8 12 7 2 20 4 1
167.4 2 7 5 7 12 6 2 20 4 2
167.5 2 7 5 7 12 6 2 20 4 2
167.6 2 7 5 7 12 7 2 20 4 2
167.7 2 7 5 8 12 7 2 20 4 2
167.8 2 7 5 8 12 7 2 20 4 3
167.9 2 7 5 8 12 7 2 20 4 2
168 2 7 4 8 12 7 2 20 3 2
168.1 2 7 4 7 12 7 2 19 4 3
168.2 2 7 4 8 12 6 2 20 4 2
168.3 2 7 4 7 12 7 2 19 4 2
168.4 2 7 4 7 12 7 3 19 4 3
168.5 2 7 5 7 12 6 3 19 4 3
168.6 2 7 5 8 11 6 3 19 3 2
168.7 2 7 5 8 11 6 3 19 3 2
168.8 2 7 5 7 11 6 3 19 3 2
168.9 2 7 5 7 11 6 3 19 3 2
169 2 7 5 7 11 6 3 19 3 2
169.1 2 7 5 7 11 7 3 19 3 2
169.2 2 7 5 7 11 7 3 19 3 2
169.3 2 7 5 7 11 7 2 19 3 3
169.4 2 7 5 7 12 7 2 19 3 3
169.5 2 7 5 7 12 7 2 19 3 2
169.6 2 7 5 7 12 7 2 19 3 2
169.7 2 7 5 8 12 6 2 19 3 2
169.8 2 7 5 8 12 7 2 19 3 3
169.9 2 7 5 7 12 7 2 19 3 3
170 2 7 5 7 12 7 2 18 3 2
170.1 2 7 5 7 12 7 2 18 3 2
170.2 2 7 5 8 12 7 3 18 3 2
170.3 2 7 5 8 12 7 2 18 3 2
170.4 2 6 5 8 12 6 2 18 4 2
170.5 2 6 5 8 12 6 2 18 4 3
170.6 2 6 5 8 12 6 2 18 3 2
170.7 2 6 5 8 12 6 1 18 3 3
170.8 2 6 5 8 12 6 2 18 3 3
170.9 2 6 5 8 12 6 2 18 3 2
171 2 7 5 8 12 7 2 18 3 2
171.1 2 7 5 7 12 7 2 18 3 2
171.2 2 7 5 8 12 7 2 18 3 2
171.3 2 7 5 8 12 7 2 18 3 3
171.4 2 7 5 7 12 7 2 18 3 2
171.5 2 7 5 8 12 7 2 17 3 2
171.6 2 7 5 8 12 7 2 18 3 2
171.7 2 7 5 8 12 7 3 18 3 2
171.8 2 7 5 8 12 7 3 18 3 2
171.9 2 7 5 8 12 7 3 18 3 2
172 2 7 5 7 12 7 3 18 3 2
172.1 2 7 5 8 12 7 3 18 3 2
172.2 2 7 5 8 12 7 3 18 2 2
172.3 2 7 5 8 12 7 3 18 3 2
172.4 2 7 5 7 12 7 3 18 3 2
172.5 2 7 5 7 12 7 3 18 3 2
172.6 2 7 5 8 12 7 3 18 3 2
172.7 2 7 5 8 12 7 3 18 3 2
172.8 2 7 5 8 12 7 3 18 2 2
172.9 2 7 5 8 12 7 3 18 2 2
173 2 7 5 8 12 7 3 18 2 3
173.1 2 7 5 8 12 7 3 18 3 2
173.2 2 7 5 8 12 7 4 18 2 2
173.3 2 7 5 7 12 7 3 18 3 3
173.4 2 7 5 8 12 7 3 18 3 3
173.5 2 7 5 7 12 7 3 17 3 2
173.6 2 6 5 8 12 6 4 18 3 3
173.7 2 7 5 8 12 6 3 18 3 2
173.8 2 7 5 8 12 6 4 18 3 3
173.9 2 7 5 8 12 6 3 18 3 3
174 2 7 5 8 12 6 3 18 3 2
174.1 2 7 5 8 12 6 4 18 3 2
174.2 2 6 5 8 12 6 4 18 3 2
174.3 2 6 6 8 12 6 4 18 3 2
174.4 2 6 5 8 12 6 4 18 3 3
174.5 2 6 6 8 12 6 4 18 4 3
174.6 2 6 6 8 12 6 3 18 4 3
174.7 2 6 5 8 12 6 4 18 3 3
174.8 2 6 5 8 12 5 4 18 3 3
174.9 2 6 6 8 12 5 3 19 3 3
175 2 6 5 8 12 5 3 19 3 3
175.1 2 6 5 8 12 5 3 19 3 3
175.2 2 6 5 8 12 5 3 19 3 3
175.3 2 6 5 8 11 5 4 19 3 3
175.4 2 6 5 8 12 5 3 19 3 3
175.5 2 6 5 8 12 5 3 19 3 3
175.6 2 6 5 8 11 6 4 19 3 3
175.7 2 7 5 8 11 6 4 19 3 2
175.8 2 7 5 8 11 5 3 19 3 3
175.9 2 7 5 8 11 5 3 19 3 2
176 2 6 5 8 11 6 3 19 3 2
176.1 2 6 5 8 11 6 3 19 3 3
176.2 2 6 6 8 12 6 3 19 3 3
176.3 2 6 5 8 11 6 3 19 3 3
176.4 2 7 5 8 11 6 3 19 2 3
176.5 2 7 5 8 11 5 3 19 2 3
176.6 2 6 5 8 11 6 3 19 2 3
176.7 2 6 5 8 11 6 3 19 2 3
176.8 2 6 5 8 11 6 3 19 2 3
176.9 2 7 5 8 11 6 3 19 2 3
177 2 7 5 8 11 6 2 20 2 3
177.1 2 6 5 8 11 6 3 19 2 3
177.2 2 6 5 8 11 6 2 19 2 3
177.3 2 6 5 8 11 6 3 19 2 3
177.4 2 6 6 8 11 6 3 19 2 3
177.5 2 6 6 8 11 6 2 19 2 3
177.6 2 7 6 7 11 6 2 19 2 3
177.7 2 6 5 7 11 6 2 20 2 3
177.8 2 6 5 8 11 6 2 20 2 3
177.9 2 6 5 7 10 6 3 20 2 3
178 2 6 5 8 11 6 2 19 2 3
178.1 2 6 5 8 11 6 2 20 2 3
178.2 2 6 5 7 10 6 3 20 2 3
178.3 2 6 6 7 10 6 3 20 2 3
178.4 2 6 6 7 10 6 3 20 2 3
178.5 2 6 6 7 10 6 3 20 2 3
178.6 2 6 6 7 11 6 2 20 2 3
178.7 2 6 6 7 10 6 3 19 2 3
178.8 2 6 6 7 10 6 2 19 2 3
178.9 2 6 6 7 10 6 3 19 2 3
179 2 6 6 7 10 6 2 19 2 2
179.1 2 6 6 7 10 6 3 19 2 3
179.2 2 6 5 7 10 6 3 19 2 3
179.3 2 6 5 7 10 6 3 19 2 3
179.4 2 6 5 7 11 6 2 19 2 3
179.5 2 6 6 7 10 6 3 19 2 2
179.6 2 6 5 7 10 6 3 19 2 2
179.7 2 6 5 7 10 5 3 19 2 2
179.8 2 6 6 7 10 5 3 19 2 2
179.9 2 6 5 7 10 5 3 20 2 2
180 2 6 6 8 10 5 3 20 2 2
180.1 2 6 6 7 10 5 3 20 2 2
180.2 2 6 6 7 10 5 3 20 2 3
180.3 2 7 6 7 10 5 3 20 2 3
180.4 2 7 5 7 10 5 3 20 2 3
180.5 2 6 5 7 10 6 3 20 2 2
180.6 2 6 5 7 10 6 4 20 2 3
180.7 2 7 5 7 10 6 3 20 2 3
180.8 2 6 5 7 10 6 4 21 2 3
180.9 2 7 5 7 10 6 3 21 2 3
181 2 7 5 7 10 6 3 21 2 3
181.1 2 7 5 7 10 6 3 21 2 3
181.2 2 7 5 7 10 6 3 21 2 3
181.3 2 7 5 7 10 6 3 21 2 3
181.4 2 7 5 7 10 6 3 21 2 3
181.5 2 6 5 7 10 6 3 21 2 3
181.6 2 6 5 7 10 6 3 21 2 3
181.7 2 7 5 7 10 6 3 21 2 3
181.8 2 7 5 7 10 6 3 21 2 3
181.9 2 7 5 7 10 6 2 21 2 3
182 2 7 5 7 10 6 3 21 2 3
182.1 2 7 5 7 10 5 2 21 1 3
182.2 2 7 5 7 11 5 2 21 2 3
182.3 2 7 5 7 11 5 2 21 2 3
182.4 2 7 5 7 11 5 2 21 2 3
182.5 2 7 5 7 11 5 2 21 2 3
182.6 2 7 5 7 11 5 2 21 3 3
182.7 2 6 5 7 11 5 2 21 3 3
182.8 2 6 5 7 11 5 2 21 3 3
182.9 2 7 5 8 11 5 2 21 3 3
183 2 7 5 8 11 5 2 21 3 4
183.1 2 7 5 8 11 5 2 22 3 3
183.2 2 7 5 8 11 5 2 22 3 3
183.3 2 7 5 8 11 6 2 22 3 3
183.4 2 7 5 8 11 6 2 22 3 4
183.5 2 7 5 7 11 6 2 22 3 3
183.6 2 7 5 8 11 6 2 22 3 3
183.7 2 7 5 8 11 6 3 22 3 3
183.8 2 7 5 8 11 6 3 22 3 3
183.9 2 7 5 8 11 6 3 21 3 4
184 2 7 5 8 11 6 3 21 4 3
184.1 2 7 5 8 11 6 3 21 3 3
184.2 2 7 5 8 11 6 3 21 3 4
184.3 2 7 5 8 11 6 3 21 3 4
184.4 2 7 5 8 11 6 3 21 3 3
184.5 2 7 5 8 11 6 3 21 3 3
184.6 2 7 5 8 11 6 3 21 4 3
184.7 2 7 5 8 11 6 3 21 4 4
184.8 2 7 5 8 11 6 3 21 4 3
184.9 2 7 5 8 10 6 4 21 4 3
185 2 7 5 8 10 6 4 21 4 2
185.1 2 7 5 7 10 6 4 21 3 2
185.2 2 7 5 8 10 6 4 21 4 2
185.3 2 7 5 8 10 6 4 21 3 2
185.4 2 7 5 7 10 6 4 21 3 2
185.5 2 7 5 7 10 6 4 21 3 3
185.6 2 7 4 7 10 6 4 21 3 3
185.7 2 7 4 8 10 6 4 21 3 3
185.8 2 7 4 8 10 6 3 21 3 3
185.9 2 7 5 8 10 6 3 21 3 3
186 2 7 5 8 10 6 3 21 3 2
186.1 2 7 4 8 10 6 4 21 3 2
186.2 2 7 5 8 10 6 3 21 3 2
186.3 2 7 4 8 10 6 3 21 3 2
186.4 2 7 5 8 10 6 3 21 3 2
186.5 2 7 4 8 10 6 3 21 3 2
186.6 2 7 4 8 10 6 4 21 3 2
186.7 2 7 4 8 10 6 3 21 3 2
186.8 2 7 4 7 10 6 3 21 3 3
186.9 2 7 4 8 10 6 3 21 3 3
187 2 7 4 8 10 6 3 21 3 2
187.1 2 7 4 8 10 6 3 21 3 3
187.2 2 7 4 8 10 6 3 21 3 3
187.3 2 7 4 7 10 6 4 21 3 2
187.4 2 7 4 8 10 6 4 21 3 2
187.5 2 6 5 7 10 6 3 21 3 3
187.6 2 6 5 7 10 6 3 21 3 3
187.7 2 6 4 7 10 6 3 21 3 2
187.8 2 6 4 7 10 6 3 21 4 3
187.9 2 7 4 7 10 6 3 21 3 3
188 2 7 4 7 10 6 3 20 3 3
188.1 2 7 4 7 11 6 3 20 3 3
188.2 2 7 5 7 11 6 3 20 3 3
188.3 2 7 4 7 11 6 3 21 3 3
188.4 2 7 4 7 11 6 3 20 2 3
188.5 2 7 5 7 11 6 3 20 2 3
188.6 2 6 5 7 11 6 3 21 3 2
188.7 2 7 5 6 11 6 3 21 2 3
188.8 2 7 4 7 11 6 3 21 2 2
188.9 2 7 4 7 11 6 3 21 2 2
189 2 7 4 7 11 6 3 21 2 3
189.1 2 7 4 7 11 6 3 21 2 3
189.2 2 7 4 7 11 5 3 21 2 2
189.3 2 6 4 7 11 5 3 21 2 2
189.4 2 7 4 7 11 5 3 21 2 3
189.5 2 7 4 7 11 5 3 20 2 3
189.6 2 7 4 7 11 5 3 20 2 3
189.7 2 7 4 7 11 5 3 20 2 3
189.8 2 7 4 7 11 5 3 20 2 3
189.9 2 7 4 7 11 5 3 20 2 3
190 2 7 4 7 11 6 3 20 2 3
190.1 2 7 4 7 11 6 3 20 2 3
190.2 2 6 4 7 11 6 3 20 2 3
190.3 2 7 4 7 10 6 3 20 2 3
190.4 2 7 5 7 10 6 3 20 2 3
190.5 2 7 5 7 10 5 3 20 2 3
190.6 2 7 4 7 10 6 3 20 3 4
190.7 2 7 5 7 10 6 3 20 3 3
190.8 2 7 5 7 10 6 3 20 3 3
190.9 2 7 4 7 10 6 3 20 3 3
191 2 7 4 7 11 6 3 21 3 3
191.1 2 7 4 7 10 6 3 21 3 3
191.2 2 7 4 7 10 6 3 20 3 2
191.3 2 6 4 7 10 6 3 20 3 3
191.4 2 7 4 7 10 6 3 20 3 3
191.5 2 7 4 7 10 6 3 20 3 3
191.6 2 7 4 7 10 6 3 20 3 3
191.7 2 6 5 7 10 6 3 20 3 2
191.8 2 7 5 7 10 6 3 20 3 2
191.9 2 7 5 7 10 6 3 20 3 2
192 2 7 5 7 11 6 3 20 3 1
192.1 2 7 5 7 10 6 4 20 3 1
192.2 2 6 5 7 10 6 3 20 3 1
192.3 2 6 5 7 10 6 4 20 3 1
192.4 2 6 5 7 10 6 4 20 3 1
192.5 2 6 5 7 10 6 4 20 3 1
192.6 2 6 5 7 10 6 3 19 2 1
192.7 2 6 5 7 10 6 4 19 3 0
192.8 2 6 5 7 10 6 4 20 2 0
192.9 2 6 5 7 10 6 4 19 2 0
193 2 6 5 7 10 6 4 20 2 1
193.1 2 6 5 7 10 6 4 20 2 1
193.2 2 6 5 7 10 7 3 20 2 1
193.3 2 6 5 7 10 7 4 20 2 1
193.4 2 6 5 7 11 6 3 20 2 1
193.5 2 6 5 7 10 6 4 20 2 1
193.6 2 6 5 7 10 6 4 20 2 1
193.7 2 6 5 6 10 6 4 20 2 1
193.8 2 6 5 6 10 6 4 20 2 1
193.9 2 6 5 6 10 6 4 20 2 1
194 2 6 5 6 10 6 4 20 2 1
194.1 2 6 5 7 10 6 4 20 2 1
194.2 2 6 5 7 10 7 4 20 2 0
194.3 2 6 5 7 10 7 4 20 2 0
194.4 2 6 5 6 10 7 4 21 2 0
194.5 2 6 5 6 10 7 4 20 2 0
194.6 2 6 5 6 10 7 5 20 2 0
194.7 2 6 5 6 10 7 5 20 1 0
194.8 2 6 5 6 10 7 5 20 2 0
194.9 2 6 5 6 10 6 5 20 1 0
195 2 6 5 6 10 6 5 20 1 0
195.1 2 6 5 6 10 6 5 21 2 -1
195.2 2 6 5 6 10 6 5 21 2 0
195.3 2 6 5 6 10 7 5 21 1 0
195.4 2 6 5 6 10 7 5 21 2 0
195.5 2 6 5 7 10 7 5 21 2 0
195.6 2 6 4 6 10 7 5 21 2 0
195.7 2 6 4 6 10 7 5 21 2 0
195.8 2 6 4 6 10 7 5 21 2 0
195.9 2 6 5 6 10 7 5 21 2 0
196 2 6 5 6 10 7 5 21 2 1
196.1 2 6 5 6 10 7 5 21 2 0
196.2 2 6 5 6 10 7 5 21 2 0
196.3 2 6 5 6 10 7 5 21 2 0
196.4 2 6 4 6 10 7 5 21 2 0
196.5 2 6 4 6 10 7 5 21 2 0
196.6 2 6 4 6 10 7 5 21 3 0
196.7 2 6 5 6 10 7 5 20 3 0
196.8 2 6 4 6 10 7 5 20 4 0
196.9 2 6 4 6 10 7 5 20 4 0
197 2 6 4 6 10 7 5 20 4 0
197.1 2 6 4 6 10 7 5 20 4 0
197.2 2 6 4 6 10 7 5 20 4 0
197.3 2 6 4 6 11 7 4 20 4 0
197.4 2 6 4 6 11 7 4 20 4 0
197.5 2 6 5 6 10 7 5 20 4 0
197.6 2 6 4 6 11 7 5 20 4 0
197.7 2 6 4 6 11 7 5 20 4 0
197.8 2 7 4 6 11 7 4 20 4 0
197.9 2 6 4 6 11 8 5 20 4 0
198 2 6 4 6 11 8 4 20 4 0
198.1 2 6 4 6 11 8 4 20 4 0
198.2 2 6 4 6 11 7 4 20 4 0
198.3 2 7 4 6 11 7 4 20 4 0
198.4 2 7 4 6 11 7 4 20 4 0
198.5 2 6 4 6 11 7 4 20 3 0
198.6 2 7 4 6 11 7 4 20 3 0
198.7 2 6 4 6 11 7 4 20 3 0
198.8 2 6 4 6 11 7 4 20 3 0
198.9 2 6 4 6 11 7 5 20 3 0
199 2 6 4 6 11 7 4 20 3 0
199.1 2 6 4 6 11 7 4 20 3 0
199.2 2 6 4 6 11 7 4 20 3 0
199.3 2 6 4 6 11 7 4 20 3 0
199.4 2 6 4 6 11 7 4 20 3 0
199.5 2 6 4 7 11 7 5 19 3 0
199.6 2 6 5 6 11 7 5 19 3 0
199.7 2 6 4 6 11 7 5 19 3 0
199.8 2 6 5 6 11 7 5 19 3 0
199.9 2 6 4 6 11 7 5 19 3 0
200 2 6 4 6 11 8 5 19 3 0
200.1 2 7 4 6 11 8 5 19 3 0
200.2 2 7 4 6 11 8 5 19 3 0
200.3 2 7 4 6 11 8 5 20 3 1
200.4 2 7 4 7 11 8 5 20 3 1
200.5 2 7 4 7 11 8 5 19 3 1
200.6 2 7 4 7 11 8 5 19 3 1
200.7 2 7 4 7 11 8 5 19 3 1
200.8 2 7 4 7 10 8 5 19 3 1
200.9 2 7 4 7 10 8 5 19 3 0
201 2 7 4 7 10 8 4 19 3 0
201.1 2 7 4 6 10 8 5 19 3 0
201.2 2 7 4 6 10 8 5 19 3 0
201.3 2 7 4 6 10 8 5 19 4 1
201.4 2 7 4 6 10 8 5 19 4 1
201.5 2 7 4 6 11 8 5 19 4 0
201.6 2 6 4 6 11 8 5 19 4 1
201.7 2 7 4 6 10 8 5 19 3 1
201.8 2 7 4 6 10 8 5 19 3 1
201.9 2 7 4 6 10 8 5 19 3 1
202 2 7 4 6 11 8 5 19 3 0
202.1 2 7 4 6 10 8 5 19 3 1
202.2 2 7 4 6 11 8 5 20 3 0
202.3 2 7 4 6 11 7 5 20 3 0
202.4 2 7 4 6 11 7 5 19 3 -1
202.5 2 7 4 6 11 7 5 19 4 0
202.6 2 7 4 6 11 7 5 19 4 -1
202.7 2 7 4 6 11 7 5 19 4 -1
202.8 2 7 4 6 11 7 5 19 4 -1
202.9 2 6 4 6 11 7 5 19 4 -1
203 2 7 4 6 11 7 5 19 4 -1
203.1 2 7 4 6 11 7 5 19 4 0
203.2 2 7 4 6 11 7 5 19 4 -1
203.3 2 7 4 6 11 7 5 20 4 -1
203.4 2 7 4 6 11 7 5 19 4 -1
203.5 2 7 4 6 11 7 5 19 4 -1
203.6 2 7 4 6 11 7 5 19 4 -1
203.7 2 7 4 6 11 7 5 19 4 -1
203.8 2 7 4 6 11 7 5 19 4 -1
203.9 2 7 4 6 11 7 5 19 4 -1
204 2 7 4 6 11 7 5 19 5 -1
204.1 2 7 4 6 11 7 4 19 5 -1
204.2 2 7 4 6 11 7 4 19 5 -1
204.3 2 7 4 6 11 7 5 19 5 -1
204.4 2 7 4 6 11 7 5 19 5 -1
204.5 2 7 4 6 11 7 5 19 5 -1
204.6 2 7 4 6 11 7 5 19 5 0
204.7 2 7 4 6 11 7 5 19 5 -1
204.8 2 7 4 6 11 7 5 19 5 -1
204.9 2 7 4 6 11 7 5 19 5 -1
205 2 7 4 6 11 7 5 19 5 -1
205.1 2 7 4 6 11 7 5 19 5 -1
205.2 2 7 4 6 11 7 5 19 5 -1
205.3 2 7 4 6 11 7 6 19 5 -1
205.4 2 7 4 6 11 7 5 19 5 -2
205.5 2 7 4 6 11 6 5 19 5 -2
205.6 2 7 4 6 11 6 5 19 5 -2
205.7 2 7 4 6 11 6 5 19 5 -1
205.8 2 7 4 7 11 6 5 19 5 -1
205.9 2 7 4 7 11 6 4 19 5 -1
206 2 7 4 7 11 6 4 19 5 -2
206.1 2 7 4 7 11 6 5 19 5 -1
206.2 2 7 5 7 11 6 4 19 5 -2
206.3 2 7 5 7 12 6 4 19 5 -2
206.4 2 7 5 7 11 6 4 19 5 -2
206.5 2 7 5 7 11 6 4 19 5 -2
206.6 2 7 4 7 11 6 4 19 5 -2
206.7 2 7 4 7 11 6 4 19 6 -2
206.8 2 7 4 7 11 6 4 19 5 -2
206.9 2 7 4 7 11 6 4 18 6 -2
207 2 7 4 7 11 6 4 18 6 -2
207.1 2 7 4 7 11 6 4 18 5 -3
207.2 2 8 4 6 11 6 4 18 5 -3
207.3 2 7 4 7 11 6 4 18 5 -3
207.4 2 7 4 6 11 6 5 18 5 -3
207.5 2 7 4 7 11 6 4 18 5 -3
207.6 2 7 4 6 11 6 5 18 5 -3
207.7 2 7 4 7 11 6 4 18 5 -3
207.8 2 7 4 6 11 6 5 18 5 -3
207.9 2 7 4 7 11 6 4 18 5 -3
208 2 7 4 6 11 6 4 18 5 -3
208.1 2 7 4 7 11 6 5 18 5 -3
208.2 2 7 4 6 11 6 4 18 5 -3
208.3 2 7 4 6 11 6 4 18 5 -3
208.4 2 7 5 7 11 7 4 18 5 -3
208.5 2 7 4 6 10 7 4 18 5 -3
208.6 2 7 4 6 10 7 4 19 5 -3
208.7 2 7 4 6 11 7 4 19 5 -3
208.8 2 7 4 6 11 7 4 18 5 -2
208.9 2 7 4 7 11 7 4 18 5 -3
209 2 7 4 6 11 7 4 18 5 -3
209.1 2 7 4 6 11 7 3 19 5 -3
209.2 2 7 4 6 11 7 3 19 5 -3
209.3 2 7 4 6 11 7 4 19 5 -3
209.4 2 8 4 6 11 7 4 19 5 -4
209.5 2 7 4 6 11 7 4 19 5 -4
209.6 2 7 4 6 11 7 4 19 5 -4
209.7 2 7 4 6 11 7 4 19 5 -4
209.8 2 7 4 6 11 7 4 19 5 -4
209.9 2 7 4 6 11 7 4 19 4 -4
210 2 7 4 6 11 7 3 19 5 -4
210.1 2 7 4 6 11 7 3 19 4 -4
210.2 2 7 4 6 11 7 4 19 4 -4
210.3 2 7 4 6 11 7 3 19 4 -3
210.4 2 7 4 6 11 6 3 19 5 -3
210.5 2 7 5 6 11 6 3 19 5 -3
210.6 2 7 5 6 11 6 3 19 5 -3
210.7 2 7 5 6 11 6 3 19 5 -3
210.8 2 7 5 6 11 6 3 19 5 -4
210.9 2 7 4 6 11 7 3 19 5 -3
211 2 7 4 6 11 7 3 19 5 -3
211.1 2 7 4 6 11 7 3 20 5 -3
211.2 2 7 4 6 11 6 4 19 5 -3
211.3 2 7 4 6 11 6 4 19 5 -4
211.4 2 7 4 5 11 6 4 19 5 -4
211.5 2 7 4 6 11 6 4 19 5 -3
211.6 2 7 4 6 11 6 4 19 5 -3
211.7 2 7 4 6 11 6 3 19 5 -3
211.8 2 7 4 6 11 6 4 19 5 -3
211.9 2 7 4 6 11 6 4 19 5 -3
212 2 7 4 6 11 6 4 19 5 -3
212.1 2 7 4 6 11 6 3 19 5 -3
212.2 2 6 5 6 11 6 4 19 5 -3
212.3 2 7 5 6 11 7 4 19 5 -3
212.4 2 7 5 6 11 7 4 19 5 -3
212.5 2 7 5 6 11 7 3 19 4 -3
212.6 2 7 5 6 11 7 3 19 4 -3
212.7 2 7 5 6 11 7 4 20 4 -4
212.8 2 7 5 6 11 7 4 20 4 -3
212.9 2 7 5 6 11 7 4 20 4 -3
213 2 7 5 6 11 6 3 19 4 -3
213.1 2 7 5 6 11 6 3 20 4 -3
213.2 2 7 5 6 11 6 3 20 4 -3
213.3 2 7 5 6 11 6 3 20 4 -3
213.4 2 7 5 6 11 6 3 20 4 -4
213.5 2 7 5 6 11 6 3 20 5 -4
213.6 2 7 5 6 11 6 3 20 5 -3
213.7 2 7 5 6 11 6 3 20 5 -3
213.8 2 6 5 6 11 6 3 20 5 -3
213.9 2 6 5 6 11 6 3 20 5 -3
214 2 7 5 6 11 6 3 20 5 -3
214.1 2 6 5 6 11 6 4 20 5 -3
214.2 2 7 5 6 11 6 4 20 5 -3
214.3 2 7 5 6 11 6 4 20 5 -3
214.4 2 7 5 6 11 6 4 20 5 -4
214.5 2 6 5 6 11 6 4 20 6 -3
214.6 2 7 5 6 11 6 3 20 6 -3
214.7 2 6 5 6 11 6 3 20 6 -4
214.8 2 7 5 6 11 6 4 20 6 -3
214.9 2 7 5 6 11 6 3 20 6 -4
215 2 7 5 6 11 6 4 20 6 -3
215.1 2 7 5 6 11 6 3 20 6 -3
215.2 2 7 5 7 11 6 4 20 6 -3
215.3 2 7 5 7 11 6 4 20 6 -3
215.4 2 7 5 6 11 6 4 20 6 -3
215.5 2 7 5 6 11 6 4 19 6 -3
215.6 2 7 5 6 11 7 4 20 6 -4
215.7 2 7 5 6 11 7 4 20 6 -3
215.8 2 7 5 7 11 7 4 20 6 -4
215.9 2 7 5 7 11 7 5 20 6 -3
216 2 7 5 7 11 7 4 19 7 -3
216.1 2 7 5 6 10 7 5 19 6 -2
216.2 2 7 5 6 11 7 5 19 7 -3
216.3 2 7 5 6 11 7 5 19 7 -2
216.4 2 7 5 7 10 7 4 19 7 -2
216.5 2 7 5 7 11 7 4 19 7 -3
216.6 2 7 5 7 11 7 5 19 7 -2
216.7 2 7 5 7 11 7 4 19 7 -3
216.8 2 7 5 7 11 7 4 19 6 -3
216.9 2 7 5 7 11 7 4 19 7 -2
217 2 7 5 7 11 7 4 19 7 -2
217.1 2 7 5 7 11 7 4 19 7 -3
217.2 2 7 5 7 11 7 4 20 6 -3
217.3 2 7 5 7 11 6 4 19 6 -2
217.4 2 7 5 7 11 6 4 19 6 -3
217.5 2 7 5 7 11 6 4 19 6 -3
217.6 2 7 5 7 11 6 4 19 6 -3
217.7 2 7 5 7 11 6 4 19 6 -2
217.8 2 7 5 7 11 6 4 19 6 -3
217.9 2 7 5 7 11 7 4 19 6 -3
218 2 7 5 7 10 7 5 19 6 -3
218.1 2 7 5 7 10 7 4 19 7 -3
218.2 2 7 5 7 10 7 4 19 6 -3
218.3 2 7 5 7 10 6 5 19 7 -3
218.4 2 7 5 7 10 7 5 19 7 -3
218.5 2 7 5 7 10 6 5 19 6 -2
218.6 2 7 5 7 10 6 5 19 7 -2
218.7 2 7 5 7 10 6 4 19 7 -2
218.8 2 7 5 7 10 6 5 19 7 -2
218.9 2 7 5 7 10 6 4 19 7 -3
219 2 7 5 7 10 6 5 19 7 -2
219.1 2 7 5 6 10 6 4 20 7 -2
219.2 2 7 5 7 10 6 4 20 7 -2
219.3 2 6 5 7 10 6 4 20 7 -2
219.4 2 6 5 7 10 6 4 20 7 -2
219.5 2 7 5 6 10 6 5 20 7 -3
219.6 2 7 5 7 10 6 5 20 7 -2
219.7 2 7 5 6 10 6 5 20 7 -2
219.8 2 7 5 6 10 6 5 20 7 -2
219.9 2 7 5 7 10 6 5 20 7 -3
220 2 7 5 7 10 6 5 20 7 -3
220.1 2 7 5 7 10 6 4 20 7 -3
220.2 2 7 5 7 10 6 4 20 8 -3
220.3 2 6 5 7 9 6 5 20 8 -3
220.4 2 7 5 6 10 6 4 20 8 -3
220.5 2 7 5 7 10 6 4 20 8 -3
220.6 2 7 5 6 10 6 4 20 7 -3
220.7 2 7 5 6 10 6 4 20 8 -3
220.8 2 7 5 6 10 6 4 20 8 -2
220.9 2 7 5 7 10 6 4 20 8 -2
221 2 7 5 7 10 7 4 20 7 -2
221.1 2 7 5 6 10 7 4 20 7 -2
221.2 2 7 5 6 10 7 4 20 7 -2
221.3 2 7 5 6 9 7 4 20 7 -3
221.4 2 7 5 7 10 7 4 20 7 -2
221.5 2 7 5 6 10 7 4 20 7 -2
221.6 2 7 5 6 10 7 4 20 7 -1
221.7 2 7 5 6 9 7 4 20 7 -2
221.8 2 6 5 7 9 7 4 20 7 -2
221.9 2 7 5 6 9 7 4 20 7 -2
222 2 7 5 7 9 7 4 20 7 -2
222.1 2 7 5 6 10 7 4 20 7 -3
222.2 2 7 5 6 10 7 5 20 7 -3
222.3 2 7 5 6 9 7 5 20 7 -3
222.4 2 7 5 6 9 7 5 20 7 -3
222.5 2 7 5 6 9 7 5 20 7 -3
222.6 2 7 5 6 9 7 5 20 6 -3
222.7 2 7 5 6 9 7 5 20 6 -4
222.8 2 7 5 7 9 7 5 20 6 -3
222.9 2 7 5 7 10 7 5 20 6 -3
223 2 7 5 7 9 7 5 20 6 -4
223.1 2 7 5 7 10 7 5 20 6 -3
223.2 2 7 5 7 9 7 5 20 7 -3
223.3 2 7 5 7 9 7 5 20 6 -4
223.4 2 7 5 7 9 7 5 20 6 -3
223.5 2 7 5 7 10 7 5 20 6 -4
223.6 2 7 5 7 10 7 5 20 6 -3
223.7 2 7 5 7 10 7 4 20 6 -4
223.8 2 7 5 7 10 7 4 20 6 -3
223.9 2 7 5 7 10 7 4 20 6 -4
224 2 7 5 7 10 7 4 20 6 -4
224.1 2 7 4 7 10 7 4 20 6 -4
224.2 2 7 4 7 10 7 4 20 6 -4
224.3 2 7 5 7 10 7 4 20 6 -4
224.4 2 7 5 7 10 8 4 20 6 -3
224.5 2 7 5 7 10 8 4 20 6 -3
224.6 2 7 4 7 9 8 4 20 6 -4
224.7 2 7 5 7 10 8 4 20 6 -4
224.8 2 7 5 7 10 8 4 20 6 -5
224.9 2 7 5 7 10 8 4 20 6 -4
225 2 7 5 7 10 8 5 20 6 -4
225.1 2 7 5 7 10 8 4 20 6 -4
225.2 2 7 5 7 9 8 4 20 6 -4
225.3 2 7 5 7 9 8 4 20 5 -4
225.4 2 7 5 7 9 8 5 20 6 -4
225.5 2 7 5 7 9 8 4 20 6 -4
225.6 2 7 5 7 9 8 4 20 6 -4
225.7 2 7 5 7 9 8 5 20 5 -4
225.8 2 7 5 8 9 8 4 20 5 -3
225.9 2 7 5 8 10 8 4 20 5 -4
226 2 7 5 8 10 8 5 20 5 -4
226.1 2 7 5 7 10 8 4 20 5 -4
226.2 2 7 5 7 10 8 4 20 5 -3
226.3 2 7 5 7 10 8 4 20 5 -4
226.4 2 7 5 7 10 8 5 20 5 -3
226.5 2 7 5 7 10 8 5 20 5 -4
226.6 2 7 5 7 10 8 4 20 5 -4
226.7 2 7 5 7 10 8 4 20 5 -4
226.8 2 7 5 8 10 8 4 20 6 -3
226.9 2 7 5 7 10 8 4 20 6 -4
227 2 7 5 7 10 8 5 20 6 -4
227.1 2 7 5 7 10 8 4 20 6 -4
227.2 2 7 5 7 10 8 5 20 6 -4
227.3 2 7 5 7 10 7 5 20 6 -4
227.4 2 7 5 7 10 8 5 20 6 -4
227.5 2 7 5 7 10 8 5 20 5 -4
227.6 2 7 5 7 10 8 5 20 5 -4
227.7 2 7 5 7 10 8 5 20 5 -4
227.8 2 7 5 7 10 8 5 20 5 -4
227.9 2 7 5 7 10 8 6 20 5 -4
228 2 7 5 7 10 8 5 20 5 -4
228.1 2 7 5 7 10 8 5 20 6 -4
228.2 2 7 5 7 10 8 5 20 6 -3
228.3 2 7 5 7 10 8 5 20 6 -4
228.4 2 7 5 7 10 8 5 20 6 -4
228.5 2 7 5 7 10 8 5 20 6 -4
228.6 2 7 5 7 10 8 6 21 6 -4
228.7 2 7 5 7 10 8 6 21 6 -4
228.8 2 7 5 7 10 8 6 20 6 -5
228.9 2 7 5 7 10 8 5 20 6 -4
229 2 7 5 7 9 8 6 20 6 -4
229.1 2 7 5 7 10 8 6 20 6 -4
229.2 2 7 5 7 10 8 5 20 6 -5
229.3 2 7 5 7 9 9 5 20 6 -5
229.4 2 7 5 7 9 9 5 20 6 -4
229.5 2 7 5 7 9 9 5 20 6 -5
229.6 2 7 5 7 9 9 5 20 6 -5
229.7 2 7 5 7 9 9 5 20 6 -5
229.8 2 7 5 7 9 9 5 20 6 -4
229.9 2 7 5 7 9 9 5 20 6 -5
230 2 7 5 7 9 9 5 20 6 -5
230.1 2 7 5 7 9 9 5 20 6 -5
230.2 2 7 5 7 9 9 5 20 6 -5
230.3 2 7 5 7 9 9 5 20 6 -5
230.4 2 7 5 7 9 9 5 20 6 -5
230.5 2 7 5 6 9 9 5 20 6 -4
230.6 2 7 5 7 9 9 5 20 6 -5
230.7 2 7 5 7 10 9 5 20 7 -4
230.8 2 7 5 6 10 9 4 20 6 -5
230.9 2 7 5 7 10 9 5 20 7 -4
231 2 7 4 6 10 9 5 20 7 -4
231.1 2 7 5 6 10 9 5 20 7 -5
231.2 2 7 4 6 9 9 5 20 6 -4
231.3 2 7 5 6 10 9 4 20 6 -5
231.4 2 7 4 6 10 9 5 20 6 -5
231.5 2 7 4 6 10 9 4 20 6 -5
231.6 2 7 4 6 10 9 4 20 6 -4
231.7 2 7 5 6 9 9 4 20 6 -5
231.8 2 6 5 6 9 9 4 20 6 -5
231.9 2 6 5 6 9 9 4 20 6 -5
232 2 6 5 6 9 9 4 20 6 -6
232.1 2 6 5 6 9 10 4 20 6 -5
232.2 2 6 5 6 9 10 4 20 6 -5
232.3 2 6 5 7 9 10 4 20 6 -5
232.4 2 7 5 7 9 10 4 20 6 -6
232.5 2 7 5 6 9 10 4 20 6 -6
232.6 2 7 5 7 9 10 4 20 6 -6
232.7 2 7 5 6 9 10 4 20 6 -6
232.8 2 7 5 6 9 10 4 20 6 -6
232.9 2 6 5 6 9 10 4 20 6 -5
233 2 6 5 6 9 9 4 20 6 -6
233.1 2 6 5 6 9 9 4 20 6 -6
233.2 2 6 5 6 9 10 4 20 6 -6
233.3 2 6 5 6 9 10 4 19 6 -6
233.4 2 6 5 6 9 10 4 19 6 -6
233.5 2 7 5 6 9 10 4 19 6 -6
233.6 2 6 5 6 9 10 4 19 6 -6
233.7 2 6 5 6 9 10 4 19 6 -6
233.8 2 6 5 6 9 10 4 19 6 -6
233.9 2 6 5 6 9 10 4 19 6 -6
234 2 7 5 6 9 10 4 19 6 -6
234.1 2 6 5 6 9 10 4 19 6 -6
234.2 2 7 5 6 9 10 3 19 5 -6
234.3 2 7 5 6 9 10 4 19 5 -6
234.4 2 6 5 6 9 10 3 19 5 -6
234.5 2 6 5 6 9 10 3 19 6 -6
234.6 2 7 5 6 9 10 4 19 5 -6
234.7 2 7 5 6 9 10 3 19 5 -6
234.8 2 7 5 6 9 10 3 19 5 -6
234.9 2 7 4 6 9 10 3 19 5 -6
235 2 7 4 6 9 10 4 19 5 -6
235.1 2 7 4 6 9 10 4 19 5 -5
235.2 2 7 4 6 8 10 4 19 5 -6
235.3 2 7 5 6 8 10 4 19 5 -6
235.4 2 7 4 6 8 10 4 19 5 -5
235.5 2 7 4 6 9 10 4 19 5 -6
235.6 2 7 4 6 9 10 4 19 5 -6
235.7 2 7 4 6 8 10 4 19 4 -5
235.8 2 7 4 6 9 10 4 19 4 -5
235.9 2 7 5 6 9 10 4 19 5 -5
236 2 7 5 6 9 9 4 19 4 -5
236.1 2 7 5 6 9 9 4 19 5 -5
236.2 2 7 4 6 9 9 4 20 5 -5
236.3 2 7 4 6 9 9 4 19 5 -5
236.4 2 7 5 6 9 10 4 19 5 -5
236.5 2 7 4 6 9 10 4 19 4 -5
236.6 2 7 4 7 9 10 4 19 4 -5
236.7 2 7 5 7 9 10 4 20 4 -6
236.8 2 7 5 7 9 10 4 20 4 -6
236.9 2 7 5 7 9 9 4 20 4 -5
237 2 7 5 7 9 10 4 20 4 -5
237.1 2 6 5 6 9 10 4 20 4 -5
237.2 2 6 5 7 9 10 4 19 4 -5
237.3 2 6 5 7 9 10 4 19 4 -5
237.4 2 6 5 7 8 10 4 20 4 -4
237.5 2 6 5 7 8 10 4 20 4 -5
237.6 2 6 5 7 8 10 4 20 3 -5
237.7 2 6 5 7 8 9 5 19 3 -5
237.8 2 6 5 7 8 9 5 19 4 -5
237.9 2 7 5 7 8 9 4 19 4 -5
238 2 7 5 7 8 9 5 19 4 -5
238.1 2 7 5 7 9 9 5 19 4 -5
238.2 2 7 5 7 8 9 5 19 4 -5
238.3 2 7 5 7 8 9 5 19 4 -6
238.4 2 7 5 7 8 9 5 19 4 -5
238.5 2 7 5 7 8 10 5 19 3 -5
238.6 2 7 5 7 8 9 4 19 3 -5
238.7 2 7 5 7 8 9 5 19 3 -5
238.8 2 7 5 7 8 9 5 18 3 -5
238.9 2 7 5 7 9 9 5 19 3 -5
239 2 6 5 7 8 9 5 18 3 -5
239.1 2 7 5 7 8 9 5 18 3 -5
239.2 2 7 5 7 8 9 4 19 3 -5
239.3 2 7 5 7 8 9 5 19 3 -5
239.4 2 7 5 8 8 9 5 18 3 -6
239.5 2 7 5 8 8 9 5 19 3 -6
239.6 2 7 5 7 8 9 4 19 3 -5
239.7 2 7 5 7 8 9 4 19 3 -5
239.8 2 6 5 7 8 9 5 19 3 -5
239.9 2 6 5 7 8 9 4 19 3 -6
240 2 6 5 7 8 10 4 19 3 -5
240.1 2 6 5 7 8 9 4 19 3 -5
240.2 2 6 5 7 8 9 4 19 3 -5
240.3 2 7 5 7 8 9 4 19 3 -5
240.4 2 7 5 7 8 9 4 19 3 -5
240.5 2 7 5 7 9 9 4 19 3 -5
240.6 2 7 5 8 9 9 4 19 3 -5
240.7 2 7 5 7 9 9 4 19 3 -5
240.8 2 7 5 7 9 9 4 18 3 -6
240.9 2 7 5 7 8 9 4 19 3 -5
241 2 7 5 7 8 9 5 18 3 -5
241.1 2 7 5 7 8 10 5 18 3 -5
241.2 2 7 5 7 8 10 4 18 3 -5
241.3 2 7 5 7 8 10 4 19 3 -4
241.4 2 7 5 7 8 10 5 19 3 -5
241.5 2 7 5 7 8 9 4 18 3 -5
241.6 2 6 5 7 8 9 5 19 3 -5
241.7 2 6 5 7 8 9 5 19 3 -5
241.8 2 6 5 7 8 9 4 19 3 -5
241.9 2 6 5 7 8 10 4 18 3 -5
242 2 6 5 7 8 10 4 18 3 -5
242.1 2 6 5 7 8 9 5 18 3 -5
242.2 2 6 5 7 8 10 4 18 3 -4
242.3 2 6 5 7 8 10 5 18 3 -5
242.4 2 6 5 7 8 10 4 18 3 -5
242.5 2 6 5 7 8 10 4 18 3 -5
242.6 2 6 5 7 8 10 4 18 3 -5
242.7 2 6 5 7 8 10 4 18 3 -5
242.8 2 6 5 7 8 10 4 19 3 -5
242.9 2 6 5 7 8 10 4 19 4 -5
243 2 6 5 7 8 10 4 19 4 -5
243.1 2 6 5 7 8 10 4 18 3 -5
243.2 2 6 5 7 8 10 4 18 4 -5
243.3 2 7 5 7 8 10 4 18 4 -6
243.4 2 6 5 7 8 10 4 19 4 -5
243.5 2 6 5 7 8 10 4 18 3 -5
243.6 2 6 5 7 8 10 4 18 3 -5
243.7 2 6 5 6 8 10 4 18 3 -5
243.8 2 6 5 6 8 10 4 18 3 -5
243.9 2 6 5 6 8 10 4 18 3 -5
244 2 6 5 7 8 10 4 18 4 -5
244.1 2 6 5 6 8 10 4 18 3 -5
244.2 2 6 5 6 8 10 3 18 3 -5
244.3 2 6 5 6 8 10 3 18 3 -5
244.4 2 6 5 6 8 10 3 18 3 -5
244.5 2 6 5 6 8 10 3 18 3 -5
244.6 2 6 5 7 8 10 4 18 3 -5
244.7 2 6 4 6 9 10 3 18 4 -5
244.8 2 6 5 6 9 10 4 18 4 -5
244.9 2 6 5 7 9 10 3 18 4 -5
245 2 6 5 7 8 10 4 18 4 -5
245.1 2 6 5 6 8 10 4 19 3 -5
245.2 2 6 5 7 8 10 4 19 3 -4
245.3 2 6 5 6 8 10 4 19 3 -5
245.4 2 6 5 7 8 10 5 19 3 -5
245.5 2 7 5 7 8 10 5 19 4 -5
245.6 2 7 5 7 8 10 4 19 4 -5
245.7 2 7 5 7 8 10 4 19 4 -5
245.8 2 7 5 7 8 10 4 19 4 -5
245.9 2 7 5 6 8 10 3 19 4 -4
246 2 7 5 7 8 10 4 19 4 -5
246.1 2 7 5 7 8 10 4 19 4 -5
246.2 2 6 5 7 8 10 4 18 4 -5
246.3 2 6 5 7 8 10 4 18 4 -5
246.4 2 6 5 6 8 10 4 19 5 -5
246.5 2 6 5 7 8 10 4 18 5 -5
246.6 2 6 5 7 8 10 3 18 5 -5
246.7 2 6 5 6 8 10 4 18 4 -5
246.8 2 6 5 6 8 10 3 18 4 -5
246.9 2 6 5 6 8 10 3 18 4 -5
247 2 6 5 6 8 11 3 18 4 -5
247.1 2 6 5 6 8 10 3 18 4 -5
247.2 2 6 4 6 8 10 3 18 4 -5
247.3 2 6 4 6 8 10 3 18 5 -5
247.4 2 6 5 6 8 10 4 18 5 -5
247.5 2 6 4 6 8 10 3 18 5 -5
247.6 2 6 4 6 8 10 3 18 5 -5
247.7 2 6 4 6 8 10 3 18 5 -5
247.8 2 6 4 6 8 10 3 18 5 -5
247.9 2 7 4 6 8 10 3 18 4 -5
248 2 7 4 6 8 10 3 18 4 -5
248.1 2 7 4 6 8 10 3 18 4 -5
248.2 2 7 4 6 8 10 3 18 4 -5
248.3 2 6 4 6 8 10 3 18 4 -6
248.4 2 6 5 6 8 10 4 18 4 -5
248.5 2 6 5 6 8 9 4 18 4 -5
248.6 2 6 5 6 8 9 3 18 4 -5
248.7 2 6 5 7 8 9 3 18 4 -5
248.8 2 6 5 7 8 9 3 18 4 -5
248.9 2 6 5 6 8 9 3 18 4 -5
249 2 6 5 7 8 9 3 18 4 -5
249.1 2 6 5 6 8 9 3 18 4 -5
249.2 2 6 5 7 8 9 3 18 4 -5
249.3 2 6 5 7 8 10 3 18 4 -5
249.4 2 6 5 7 8 9 3 18 4 -5
249.5 2 6 5 7 7 9 3 18 4 -5
249.6 2 6 5 7 8 10 3 18 4 -5
249.7 2 6 5 7 8 10 3 18 5 -5
249.8 2 6 5 7 8 10 3 18 5 -5
249.9 2 6 5 7 8 10 3 18 5 -5
250 2 6 5 7 8 10 3 18 5 -5
250.1 2 6 5 7 8 10 3 18 5 -5
250.2 2 6 4 7 8 10 3 18 6 -4
250.3 2 6 4 7 8 10 3 18 6 -5
250.4 2 6 4 7 8 10 3 18 6 -4
250.5 2 6 5 7 8 10 3 18 6 -5
250.6 2 6 5 6 8 10 3 18 5 -5
250.7 2 6 5 6 8 10 3 18 5 -5
250.8 2 6 5 6 8 10 3 18 5 -5
250.9 2 6 5 7 8 10 3 18 5 -5
251 2 6 5 7 8 10 3 19 6 -5
251.1 2 6 5 7 8 10 3 18 6 -5
251.2 2 6 5 7 8 10 3 18 6 -5
251.3 2 6 5 7 8 10 3 18 5 -5
251.4 2 6 5 7 8 10 3 18 5 -5
251.5 2 6 5 7 8 10 3 19 5 -5
251.6 2 6 5 6 8 10 3 19 5 -5
251.7 2 6 4 6 8 10 3 19 5 -5
251.8 2 6 5 7 8 10 4 18 5 -5
251.9 2 6 4 6 8 10 4 18 5 -5
252 2 6 5 6 8 10 4 18 5 -5
252.1 2 7 4 6 8 10 4 18 5 -5
252.2 2 7 4 6 8 10 4 18 6 -5
252.3 2 7 4 6 8 10 3 18 6 -5
252.4 2 7 4 6 8 10 3 18 5 -5
252.5 2 7 4 6 8 10 4 18 5 -5
252.6 2 7 4 6 8 10 4 18 5 -5
252.7 2 7 4 6 8 10 3 18 5 -5
252.8 2 6 4 6 8 9 4 18 6 -5
252.9 2 6 4 6 8 9 3 18 6 -5
253 2 6 5 6 8 10 4 18 6 -5
253.1 2 6 5 7 8 9 3 17 6 -5
253.2 2 6 5 7 8 9 4 17 6 -5
253.3 2 6 5 7 8 9 4 17 6 -5
253.4 2 6 5 7 8 9 4 17 6 -5
253.5 2 6 5 7 8 9 4 18 6 -5
253.6 2 6 5 7 8 9 4 18 6 -5
253.7 2 6 5 6 8 9 4 18 5 -5
253.8 2 6 5 7 8 9 4 18 6 -4
253.9 2 6 5 7 8 9 4 18 6 -4
254 2 6 5 7 8 8 4 18 6 -4
254.1 2 6 5 7 8 8 4 18 6 -4
254.2 2 6 5 7 8 8 4 19 5 -5
254.3 2 6 5 6 8 8 4 18 5 -4
254.4 2 6 5 6 8 8 4 18 5 -5
254.5 2 6 5 6 7 8 4 18 5 -5
254.6 2 6 5 7 8 9 4 18 5 -5
254.7 2 6 4 7 7 9 4 19 5 -5
254.8 2 6 5 7 8 9 4 19 5 -5
254.9 2 6 5 7 7 9 4 18 5 -5
255 2 6 5 6 7 9 4 19 5 -4
255.1 2 6 5 7 7 9 4 19 5 -4
255.2 2 6 5 6 7 9 4 19 5 -4
255.3 2 6 5 6 8 9 4 19 5 -4
255.4 2 6 5 6 8 9 4 19 5 -4
255.5 2 6 5 6 7 10 4 19 5 -5
255.6 2 6 5 6 7 9 4 19 5 -4
255.7 2 6 5 6 7 9 4 19 5 -5
255.8 2 6 5 6 7 9 4 19 5 -5
255.9 2 6 4 6 7 9 4 19 5 -4
256 2 6 5 6 7 9 4 20 5 -4
256.1 2 6 5 6 7 9 3 20 5 -4
256.2 2 6 5 6 7 9 4 20 5 -4
256.3 2 6 5 6 7 10 3 19 5 -4
256.4 2 6 5 6 7 10 4 19 5 -5
256.5 2 6 5 6 7 9 4 19 5 -5
256.6 2 6 5 6 7 9 4 20 5 -5
256.7 2 6 5 6 7 9 4 19 5 -5
256.8 2 6 5 6 7 9 4 19 5 -5
256.9 2 6 5 6 7 9 5 19 6 -5
257 2 6 5 6 8 9 5 19 6 -4
257.1 2 6 5 6 8 9 5 19 6 -4
257.2 2 6 5 6 8 9 5 19 5 -5
257.3 2 6 5 6 8 10 5 19 5 -5
257.4 2 6 5 6 8 9 5 19 5 -4
257.5 2 6 5 6 8 9 5 19 5 -4
257.6 2 6 5 6 8 9 5 19 5 -5
257.7 2 6 5 6 8 9 6 19 5 -4
257.8 2 6 5 6 8 9 5 19 5 -4
257.9 2 6 4 6 8 9 5 19 5 -5
258 2 6 5 6 8 9 5 19 5 -4
258.1 2 6 5 6 8 9 5 19 5 -4
258.2 2 6 5 6 8 9 6 19 5 -5
258.3 2 6 5 6 8 9 5 19 5 -4
258.4 2 6 5 6 8 9 6 19 5 -5
258.5 2 6 5 6 8 9 6 19 5 -5
258.6 2 6 5 6 8 9 6 19 5 -5
258.7 2 6 5 6 8 9 6 19 5 -5
258.8 2 6 5 6 8 9 6 19 5 -5
258.9 2 6 5 6 8 9 6 19 5 -4
259 2 6 5 6 8 9 6 19 5 -4
259.1 2 6 5 6 8 9 6 19 5 -5
259.2 2 6 5 6 8 9 6 19 5 -5
259.3 2 6 5 6 8 9 6 19 4 -5
259.4 2 6 5 6 8 9 6 19 4 -5
259.5 2 6 4 6 8 9 6 19 4 -5
259.6 2 6 5 6 8 9 6 19 4 -6
259.7 2 6 5 6 8 9 6 19 4 -5
259.8 2 6 5 6 8 9 6 19 4 -5
259.9 2 6 5 6 8 9 6 19 4 -6
260 2 6 5 6 8 8 6 19 4 -6
260.1 2 6 5 6 8 9 6 19 4 -6
260.2 2 6 5 6 8 9 6 19 4 -6
260.3 2 6 5 6 8 9 6 19 4 -5
260.4 2 6 5 6 8 8 6 19 4 -6
260.5 2 6 5 6 8 9 6 19 4 -5
260.6 2 6 5 6 9 9 6 19 4 -5
260.7 2 6 5 6 8 9 6 19 4 -5
260.8 2 6 5 6 9 9 6 19 4 -5
260.9 2 6 5 6 9 8 6 19 4 -5
261 2 6 5 6 9 8 6 19 4 -5
261.1 2 6 5 6 9 8 6 19 4 -5
261.2 2 6 5 6 9 8 6 19 4 -5
261.3 2 6 5 6 9 8 6 19 4 -5
261.4 2 6 4 5 9 8 6 19 4 -5
261.5 2 6 4 6 9 8 5 20 4 -4
261.6 2 6 4 6 9 8 5 20 4 -4
261.7 2 6 4 6 9 8 6 20 4 -4
261.8 2 6 4 6 9 8 5 20 4 -4
261.9 2 6 4 6 9 8 5 19 4 -4
262 2 6 5 6 9 8 5 19 4 -4
262.1 2 6 4 6 9 9 5 19 4 -4
262.2 2 6 4 6 9 9 5 19 4 -4
262.3 2 6 4 6 9 9 5 19 5 -5
262.4 2 6 4 6 9 9 5 19 5 -5
262.5 2 6 4 6 9 9 4 19 4 -5
262.6 2 6 4 6 9 9 5 19 4 -4
262.7 2 6 4 6 9 9 5 19 4 -4
262.8 2 6 5 6 9 9 4 19 4 -5
262.9 2 6 4 6 9 9 4 19 3 -4
263 2 6 5 6 9 9 5 19 3 -5
263.1 2 6 5 6 9 9 5 19 3 -5
263.2 2 6 5 6 9 9 5 19 3 -5
263.3 2 6 5 6 10 9 4 19 3 -5
263.4 2 6 5 6 9 9 4 19 3 -4
263.5 2 6 5 6 9 9 4 19 3 -5
263.6 2 6 5 6 10 9 4 19 3 -5
263.7 2 6 5 6 10 9 4 19 3 -5
263.8 2 6 5 6 10 9 4 19 3 -5
263.9 2 6 5 6 10 9 4 19 3 -5
264 2 6 5 6 10 9 4 19 4 -5
264.1 2 6 5 6 10 8 4 19 3 -4
264.2 2 6 5 6 10 8 4 19 4 -5
264.3 2 6 5 6 10 8 4 19 4 -4
264.4 2 6 5 6 10 9 4 19 4 -5
264.5 2 6 4 6 10 9 4 19 4 -5
264.6 2 6 4 6 9 9 4 19 4 -5
264.7 2 6 4 6 9 9 4 18 4 -5
264.8 2 6 5 6 10 9 4 18 4 -4
264.9 2 6 5 6 10 9 4 18 4 -5
265 2 6 5 6 10 9 4 18 4 -4
265.1 2 6 5 6 9 9 4 19 4 -4
265.2 2 6 5 6 9 9 4 19 4 -4
265.3 2 6 5 6 9 9 4 19 4 -4
265.4 2 6 5 6 9 9 3 19 4 -3
265.5 2 6 4 6 9 9 4 19 4 -4
265.6 2 6 4 6 9 9 4 19 4 -4
265.7 2 6 4 6 9 9 4 19 4 -4
265.8 2 6 4 6 10 9 4 19 4 -4
265.9 2 6 4 6 10 9 3 19 4 -3
266 2 6 4 6 10 9 3 19 4 -3
266.1 2 6 4 6 10 9 3 19 4 -3
266.2 2 6 4 6 10 9 4 19 5 -4
266.3 2 6 4 6 10 9 3 19 5 -3
266.4 2 6 4 6 9 9 3 19 5 -3
266.5 2 6 4 6 10 9 3 19 5 -4
266.6 2 6 4 6 10 8 3 19 5 -4
266.7 2 6 4 6 9 8 3 19 5 -3
266.8 2 6 4 6 9 8 3 19 5 -4
266.9 2 6 4 6 9 8 4 19 5 -4
267 2 6 4 6 10 8 3 19 5 -3
267.1 2 6 4 6 9 8 3 19 5 -3
267.2 2 6 4 6 9 8 4 19 5 -3
267.3 2 6 4 6 10 8 4 19 5 -3
267.4 2 6 4 6 10 8 3 19 5 -3
267.5 2 6 4 6 9 8 4 19 6 -3
267.6 2 6 4 6 9 8 4 19 6 -3
267.7 2 6 4 6 9 8 4 19 6 -4
267.8 2 6 5 6 9 8 3 19 6 -3
267.9 2 6 5 6 9 8 4 20 6 -3
268 2 6 5 6 9 8 3 20 5 -3
268.1 2 6 5 6 9 8 3 19 5 -3
268.2 2 6 4 6 9 8 3 19 5 -3
268.3 2 6 4 6 10 8 4 20 6 -3
268.4 2 6 4 6 10 9 3 20 6 -4
268.5 2 6 5 6 10 8 4 20 6 -3
268.6 2 6 5 6 10 8 4 20 6 -3
268.7 2 6 5 6 10 9 3 20 6 -3
268.8 2 6 5 6 10 8 3 20 6 -3
268.9 2 6 5 6 10 8 3 20 6 -3
269 2 6 5 6 10 8 3 20 6 -3
269.1 2 6 5 6 10 8 3 20 6 -3
269.2 2 6 5 6 10 8 4 20 6 -2
269.3 2 6 5 6 10 8 4 20 6 -2
269.4 2 6 5 6 10 9 4 20 6 -3
269.5 2 6 5 6 10 9 4 20 6 -2
269.6 2 6 5 6 10 8 4 19 6 -2
269.7 2 6 5 6 10 9 4 20 6 -2
269.8 2 5 5 6 10 9 4 19 6 -2
269.9 2 5 5 6 10 8 4 19 6 -2
270 2 6 5 6 10 9 4 19 6 -3
270.1 2 5 5 6 10 9 4 19 6 -3
270.2 2 6 5 6 10 8 4 19 6 -3
270.3 2 5 5 6 10 8 4 19 5 -3
270.4 2 5 5 6 10 8 4 19 5 -3
270.5 2 6 5 6 10 8 4 19 5 -3
270.6 2 6 5 6 10 8 4 19 5 -3
270.7 2 6 5 6 10 9 4 19 5 -3
270.8 2 6 5 6 10 9 4 19 5 -3
270.9 2 6 5 6 10 9 3 20 5 -2
271 2 6 5 6 10 8 4 20 5 -3
271.1 2 6 5 6 10 9 3 20 5 -3
271.2 2 6 5 6 10 8 4 20 6 -3
271.3 2 6 5 6 10 8 4 20 5 -3
271.4 2 6 4 6 10 8 4 20 5 -3
271.5 2 6 4 6 10 8 5 20 5 -3
271.6 2 6 4 6 9 9 5 20 5 -3
271.7 2 6 4 6 10 9 5 20 5 -3
271.8 2 6 4 6 9 9 5 20 5 -3
271.9 2 6 4 6 9 9 4 20 5 -3
272 2 6 5 6 9 9 5 21 5 -2
272.1 2 6 5 6 10 9 4 20 5 -3
272.2 2 6 5 6 9 9 5 20 5 -3
272.3 2 6 5 6 10 9 5 20 5 -3
272.4 2 6 5 6 10 9 5 20 5 -3
272.5 2 6 5 6 10 9 5 21 5 -3
272.6 2 6 5 6 10 9 5 21 4 -3
272.7 2 6 5 6 10 9 5 21 4 -3
272.8 2 6 5 6 10 9 5 21 4 -3
272.9 2 6 5 6 10 9 5 21 4 -3
273 2 6 5 6 10 9 5 21 4 -3
273.1 2 6 4 6 10 9 5 21 4 -3
273.2 2 6 4 6 10 9 5 21 4 -3
273.3 2 6 4 6 10 9 5 21 4 -3
273.4 2 6 5 6 10 9 5 21 4 -3
273.5 2 6 5 6 10 9 4 21 4 -3
273.6 2 6 5 6 10 9 5 21 4 -3
273.7 2 6 4 6 10 9 5 21 4 -3
273.8 2 6 4 6 10 9 5 21 4 -3
273.9 2 6 4 6 10 9 5 21 4 -3
274 2 6 4 6 10 9 5 21 4 -4
274.1 2 6 4 6 9 9 5 21 4 -3
274.2 2 6 4 6 9 9 5 21 4 -3
274.3 2 6 4 6 9 9 5 21 4 -3
274.4 2 6 4 6 9 9 5 21 4 -3
274.5 2 6 4 6 9 9 5 21 4 -3
274.6 2 7 4 6 9 9 5 21 4 -3
274.7 2 7 4 6 9 9 5 21 4 -3
274.8 2 6 4 6 9 9 5 21 4 -3
274.9 2 6 4 6 9 9 5 21 4 -3
275 2 6 4 6 9 9 5 20 4 -4
275.1 2 6 4 6 9 9 5 20 4 -3
275.2 2 6 4 6 9 9 5 21 4 -4
275.3 2 6 4 7 9 9 5 20 4 -4
275.4 2 6 4 6 9 9 5 20 4 -4
275.5 2 6 4 6 9 9 5 20 4 -3
275.6 2 6 4 6 9 9 5 20 5 -4
275.7 2 6 4 7 9 9 5 20 5 -4
275.8 2 6 4 6 9 9 5 20 4 -3
275.9 2 6 4 6 9 9 5 20 4 -4
276 2 6 4 6 9 9 5 20 4 -4
276.1 2 6 4 6 10 9 5 20 4 -4
276.2 2 6 4 6 10 9 5 20 4 -3
276.3 2 6 4 6 10 9 4 20 4 -4
276.4 2 6 4 6 10 9 4 20 4 -4
276.5 2 6 4 6 10 9 5 20 4 -4
276.6 2 6 4 6 10 9 5 20 4 -4
276.7 2 7 4 6 10 9 5 20 4 -4
276.8 2 6 4 6 9 9 5 20 4 -4
276.9 2 6 4 6 9 9 4 20 4 -4
277 2 6 4 6 9 9 4 20 4 -4
277.1 2 6 4 6 9 9 4 20 4 -4
277.2 2 7 4 6 9 9 4 20 4 -4
277.3 2 7 4 6 9 9 4 20 4 -4
277.4 2 6 4 6 9 9 4 20 4 -5
277.5 2 6 4 6 9 9 5 20 4 -5
277.6 2 6 4 6 9 9 5 20 4 -4
277.7 2 6 4 6 9 9 5 20 4 -4
277.8 2 6 4 6 9 9 5 20 4 -5
277.9 2 6 4 6 9 9 5 20 4 -4
278 2 6 4 6 9 10 5 20 4 -4
278.1 2 6 4 6 9 10 4 20 4 -4
278.2 2 6 4 6 9 9 4 20 4 -5
278.3 2 6 4 6 9 9 4 20 3 -4
278.4 2 6 4 6 9 9 4 20 3 -4
278.5 2 6 4 6 9 9 4 20 4 -4
278.6 2 6 4 6 9 9 4 20 4 -4
278.7 2 6 4 6 9 9 4 20 3 -4
278.8 2 6 4 6 9 9 4 20 3 -4
278.9 2 6 4 6 9 9 4 20 3 -4
279 2 6 4 7 9 9 4 20 3 -4
279.1 2 6 4 6 9 9 4 20 3 -5
279.2 2 6 4 6 8 9 4 20 3 -4
279.3 2 6 4 6 8 9 4 20 3 -4
279.4 2 6 4 6 8 9 4 20 3 -5
279.5 2 6 4 6 8 9 4 20 3 -5
279.6 2 6 4 6 8 9 5 20 3 -5
279.7 2 6 4 6 8 9 4 20 3 -5
279.8 2 6 4 6 8 9 4 20 3 -6
279.9 2 6 4 6 8 9 4 20 3 -5
280 2 6 4 6 8 9 4 20 3 -5
280.1 2 6 4 6 8 10 4 20 3 -5
280.2 2 6 4 6 8 10 4 20 2 -5
280.3 2 6 4 6 8 10 4 20 2 -5
280.4 2 6 4 6 8 10 4 20 2 -5
280.5 2 6 4 6 8 10 4 20 2 -5
280.6 2 6 4 6 8 10 3 20 2 -5
280.7 2 6 4 6 8 10 4 20 2 -4
280.8 2 6 4 6 9 10 4 20 2 -5
280.9 2 6 4 6 9 10 4 20 2 -5
281 2 6 4 6 9 10 4 20 2 -5
281.1 2 6 4 6 9 10 4 20 2 -5
281.2 2 6 4 6 9 10 4 20 2 -5
281.3 2 6 4 6 9 9 4 20 2 -5
281.4 2 6 5 6 9 10 4 20 2 -5
281.5 2 6 4 6 9 10 4 20 2 -5
281.6 2 6 4 6 9 10 3 20 2 -4
281.7 2 6 5 6 9 10 3 20 2 -5
281.8 2 6 5 6 8 10 3 20 1 -5
281.9 2 6 5 6 9 10 4 20 1 -5
282 2 6 5 6 8 10 4 20 1 -5
282.1 2 6 5 6 8 9 3 20 2 -5
282.2 2 6 5 6 8 9 3 20 2 -5
282.3 2 6 5 6 8 9 4 20 2 -5
282.4 2 6 5 6 8 9 4 20 2 -4
282.5 2 6 5 6 8 10 4 20 2 -5
282.6 2 6 5 6 8 10 4 20 2 -5
282.7 2 6 4 6 8 10 3 20 2 -5
282.8 2 6 5 6 8 10 4 20 2 -5
282.9 2 6 5 6 8 10 3 20 2 -5
283 2 6 4 6 8 10 3 20 2 -5
283.1 2 6 4 6 8 9 4 20 2 -5
283.2 2 6 5 6 8 9 3 20 2 -5
283.3 2 6 4 6 8 9 3 20 2 -5
283.4 2 6 5 6 8 10 4 20 2 -5
283.5 2 6 4 6 8 10 4 20 2 -5
283.6 2 6 4 6 8 10 4 20 2 -5
283.7 2 6 4 6 8 10 4 21 1 -4
283.8 2 6 4 6 8 10 4 20 1 -4
283.9 2 6 4 5 8 10 4 20 1 -4
284 2 6 4 5 8 10 4 20 1 -4
284.1 2 6 4 5 8 10 4 20 1 -4
284.2 2 6 4 6 8 10 4 20 1 -4
284.3 2 6 4 5 8 10 4 20 1 -4
284.4 2 6 4 5 7 10 4 20 1 -4
284.5 2 6 4 6 7 10 3 20 1 -4
284.6 2 6 4 5 7 10 3 20 1 -4
284.7 2 6 4 5 7 10 3 20 1 -5
284.8 2 6 4 6 7 10 3 20 1 -4
284.9 2 6 4 5 7 10 3 20 1 -4
285 2 6 4 6 7 10 3 20 1 -4
285.1 2 6 4 6 7 10 3 20 1 -4
285.2 2 6 4 5 7 10 3 20 1 -4
285.3 2 6 4 6 7 10 3 20 1 -4
285.4 2 6 4 5 7 10 3 20 1 -4
285.5 2 6 4 5 7 10 3 20 1 -4
285.6 2 6 4 6 7 10 3 20 1 -4
285.7 2 6 5 6 7 10 3 20 1 -4
285.8 2 6 5 5 7 10 3 20 1 -4
285.9 2 6 5 6 7 10 3 20 1 -3
286 2 6 5 6 7 10 3 20 1 -3
286.1 2 6 5 5 7 10 3 20 1 -3
286.2 2 6 5 5 7 10 3 20 1 -3
286.3 2 6 5 6 7 10 3 20 1 -3
286.4 2 6 4 5 7 10 3 20 1 -4
286.5 2 6 4 5 7 10 3 20 1 -4
286.6 2 6 4 5 7 10 3 19 0 -4
286.7 2 6 4 6 7 10 3 20 0 -4
286.8 2 6 5 6 7 10 3 20 0 -4
286.9 2 6 5 6 7 10 3 20 0 -4
287 2 6 4 6 7 10 4 20 0 -4
287.1 2 6 4 6 8 10 3 20 1 -4
287.2 2 6 4 6 7 10 3 20 0 -4
287.3 2 6 4 6 7 10 3 20 0 -4
287.4 2 6 4 6 7 10 3 20 0 -4
287.5 2 6 4 6 7 10 3 20 0 -3
287.6 2 6 4 6 7 10 4 20 0 -4
287.7 2 6 4 6 7 10 4 19 0 -4
287.8 2 6 4 6 7 10 4 20 0 -4
287.9 2 6 4 6 7 9 4 20 0 -4
288 2 6 4 6 7 9 4 19 0 -4
288.1 2 6 4 6 7 9 4 19 0 -4
288.2 2 6 4 6 7 10 4 19 0 -4
288.3 2 6 4 5 7 10 4 19 0 -4
288.4 2 6 4 6 7 10 3 19 0 -4
288.5 2 6 4 6 7 10 3 19 0 -4
288.6 2 6 4 6 7 10 3 19 -1 -4
288.7 2 6 4 6 7 10 3 19 -1 -4
288.8 2 6 4 6 7 10 3 19 -1 -4
288.9 2 6 4 6 7 10 3 19 0 -4
289 2 6 4 6 7 10 3 19 0 -4
289.1 2 6 4 6 7 10 3 19 -1 -4
289.2 2 6 4 6 7 10 3 19 -1 -4
289.3 2 6 4 6 7 10 4 19 -1 -4
289.4 2 6 4 6 7 10 3 19 -1 -4
289.5 2 6 4 6 7 10 3 19 -1 -4
289.6 2 6 4 6 7 10 3 19 -1 -4
289.7 2 6 4 6 7 10 3 19 0 -4
289.8 2 6 4 5 7 10 4 19 -1 -4
289.9 2 6 4 5 7 10 4 19 -1 -4
290 2 6 4 6 7 10 4 18 0 -4
290.1 2 6 4 5 7 10 3 19 0 -5
290.2 2 6 4 6 7 10 3 19 0 -4
290.3 2 6 4 6 7 10 4 19 0 -4
290.4 2 6 4 6 7 10 4 19 -1 -4
290.5 2 6 4 6 7 10 3 19 -1 -5
290.6 2 6 4 6 7 10 3 19 0 -4
290.7 2 6 4 6 7 10 3 19 -1 -4
290.8 2 6 4 6 7 10 4 19 -1 -4
290.9 2 6 4 6 7 10 4 19 -1 -4
291 2 6 4 6 7 10 4 19 -1 -4
291.1 2 6 4 6 7 10 4 18 -1 -5
291.2 2 6 4 6 7 10 4 19 -1 -4
291.3 2 6 4 6 7 10 3 18 -1 -4
291.4 2 6 4 6 7 9 4 19 -1 -4
291.5 2 6 4 6 7 9 4 18 -1 -4
291.6 2 6 4 6 7 9 4 18 -1 -4
291.7 2 6 4 6 7 9 4 18 -1 -4
291.8 2 6 4 6 7 9 4 18 -1 -4
291.9 2 6 4 6 7 9 4 18 -1 -4
292 2 6 4 6 7 9 4 18 -1 -4
292.1 2 6 4 5 7 9 4 18 -1 -4
292.2 2 6 4 5 7 9 4 18 -1 -4
292.3 2 6 4 5 7 9 4 19 -1 -4
292.4 2 6 4 6 7 9 4 19 -1 -4
292.5 2 6 4 6 7 9 4 19 -1 -3
292.6 2 6 4 6 7 9 4 19 -1 -3
292.7 2 6 4 6 7 9 4 19 -1 -3
292.8 2 6 4 6 7 9 4 19 -1 -2
292.9 2 6 4 5 7 9 4 19 -1 -3
293 2 6 4 6 7 9 4 19 -1 -3
293.1 2 6 4 6 7 9 4 19 -1 -3
293.2 2 6 4 6 7 9 4 19 -2 -3
293.3 2 6 4 6 7 9 4 19 -2 -3
293.4 2 6 4 6 7 9 4 19 -2 -3
293.5 2 6 4 5 7 9 4 19 -2 -3
293.6 2 6 4 5 7 9 4 19 -1 -3
293.7 2 6 4 5 7 9 4 19 -1 -3
293.8 2 6 4 6 7 9 4 19 -1 -3
293.9 2 6 4 6 6 9 4 19 -1 -3
294 2 6 4 6 6 9 4 19 -2 -3
294.1 2 6 4 6 7 9 4 19 -1 -3
294.2 2 6 4 6 6 9 5 19 -1 -3
294.3 2 7 4 6 7 9 4 19 -1 -3
294.4 2 7 4 6 7 9 4 19 -1 -3
294.5 2 7 4 6 6 9 4 19 -1 -3
294.6 2 7 4 6 7 9 4 19 -1 -3
294.7 2 6 4 6 6 9 5 19 -1 -3
294.8 2 7 4 6 6 9 5 19 -1 -3
294.9 2 6 4 6 6 9 5 19 -1 -2
295 2 6 4 6 6 9 5 19 -1 -3
295.1 2 6 4 6 6 9 4 19 -1 -3
295.2 2 6 4 6 6 9 4 19 -1 -2
295.3 2 6 5 6 6 9 4 19 -1 -2
295.4 2 6 5 6 6 9 5 19 -1 -2
295.5 2 6 5 6 6 9 5 19 -1 -2
295.6 2 6 5 6 6 9 5 19 -1 -2
295.7 2 6 5 6 6 9 5 19 0 -2
295.8 2 6 5 6 6 10 4 19 0 -3
295.9 2 6 4 6 6 10 4 19 0 -3
296 2 6 5 6 6 10 5 19 0 -3
296.1 2 6 5 6 6 10 4 19 0 -3
296.2 2 6 4 7 6 10 4 19 0 -3
296.3 2 6 5 6 6 10 4 18 0 -2
296.4 2 6 5 6 6 10 4 18 0 -2
296.5 2 6 5 6 6 10 4 18 0 -2
296.6 2 6 5 6 6 10 5 18 0 -2
296.7 2 6 5 6 6 10 5 18 0 -3
296.8 2 6 5 6 6 9 4 18 0 -3
296.9 2 6 5 6 6 10 4 18 0 -3
297 2 6 5 6 6 10 4 18 0 -3
297.1 2 6 5 6 6 10 4 18 0 -3
297.2 2 6 5 6 6 10 4 18 0 -3
297.3 2 6 5 6 6 10 4 18 0 -3
297.4 2 6 5 6 6 10 4 18 0 -3
297.5 2 6 5 6 6 10 4 18 0 -2
297.6 2 5 5 6 6 10 4 18 0 -2
297.7 2 6 5 6 6 10 4 18 -1 -2
297.8 2 6 5 6 6 10 4 18 -1 -2
297.9 2 6 5 6 6 10 4 18 -1 -2
298 2 6 5 6 6 10 4 17 -1 -2
298.1 2 6 4 6 6 10 4 18 -1 -3
298.2 2 6 5 6 6 10 4 18 -1 -3
298.3 2 6 5 6 6 10 4 18 0 -3
298.4 2 6 5 6 6 10 4 18 -1 -3
298.5 2 6 5 6 6 10 4 18 -1 -2
298.6 2 6 5 6 6 10 4 18 -1 -2
298.7 2 6 5 6 6 10 4 18 -1 -2
298.8 2 6 5 6 6 10 4 18 -1 -2
298.9 2 6 5 6 6 10 4 18 -1 -2
299 2 5 5 6 6 10 4 18 -1 -2
299.1 2 5 5 7 6 10 4 18 -1 -2
299.2 2 6 5 7 6 10 4 18 -1 -3
299.3 2 6 5 7 6 10 4 18 -1 -2
299.4 2 6 5 6 6 10 4 18 -1 -3
299.5 2 6 5 6 6 10 4 18 -1 -3
299.6 2 6 5 6 6 10 4 18 -1 -3
299.7 2 6 5 6 6 10 4 18 -1 -3
299.8 2 6 5 7 6 10 4 18 -1 -3
299.9 2 6 5 6 6 10 4 18 -1 -3
300 2 6 5 6 7 10 3 18 -1 -2
300.1 2 6 5 6 6 10 3 18 -1 -2
300.2 2 6 5 6 6 10 3 18 -1 -2
300.3 2 6 5 6 6 10 4 18 -1 -2
300.4 2 6 5 6 6 10 4 18 -1 -2
300.5 2 6 5 7 6 10 4 18 -1 -2
300.6 2 6 5 6 6 10 3 18 -1 -3
300.7 2 6 5 6 6 10 4 18 -1 -3
300.8 2 6 5 6 6 10 4 18 -1 -3
300.9 2 6 5 6 6 10 4 18 -1 -3
301 2 6 5 6 7 9 4 18 -1 -3
301.1 2 6 5 6 6 9 4 18 -1 -3
301.2 2 6 5 7 6 9 4 18 -1 -2
301.3 2 6 5 7 7 10 4 18 -1 -3
301.4 2 6 5 7 6 10 4 18 -1 -2
301.5 2 6 5 6 6 9 4 18 -1 -3
301.6 2 6 5 6 6 9 4 18 -1 -2
301.7 2 6 5 6 6 10 4 18 -1 -2
301.8 2 6 5 7 6 10 5 18 -1 -2
301.9 2 6 5 6 6 10 5 18 -1 -2
302 2 6 5 6 6 10 5 18 -1 -2
302.1 2 6 5 6 7 9 4 18 -1 -2
302.2 2 6 5 6 6 9 4 18 -1 -2
302.3 2 6 5 6 6 10 4 18 -1 -2
302.4 2 6 5 6 6 10 4 18 -1 -2
302.5 2 6 4 6 6 10 4 18 -1 -2
302.6 2 6 4 6 6 10 4 19 -1 -1
302.7 2 6 5 6 7 9 4 19 -1 -1
302.8 2 6 5 6 7 9 4 19 -1 -1
302.9 2 6 4 6 7 10 4 19 -1 -1
303 2 6 5 6 7 10 4 18 -1 -1
303.1 2 6 5 6 6 10 4 19 -1 -1
303.2 2 6 5 6 6 10 4 19 -1 -1
303.3 2 6 5 6 6 10 4 18 -1 -1
303.4 2 6 5 6 6 10 4 19 -1 -1
303.5 2 6 5 6 6 10 4 19 -1 -1
303.6 2 6 5 6 6 10 4 19 -2 -1
303.7 2 6 5 6 6 10 4 19 -1 0
303.8 2 6 5 6 6 10 4 19 -1 0
303.9 2 6 5 6 6 10 5 19 -1 0
304 2 6 5 6 6 10 5 19 -1 0
304.1 2 6 5 6 6 10 5 19 -1 0
304.2 2 6 5 6 6 10 5 19 -1 0
304.3 2 6 5 6 6 10 4 18 -1 0
304.4 2 6 5 6 6 10 5 18 -1 0
304.5 2 6 5 6 6 9 4 19 -1 0
304.6 2 6 5 6 6 9 5 19 -1 -1
304.7 2 6 5 6 6 10 4 18 -1 -1
304.8 2 6 5 6 6 10 4 18 -2 0
304.9 2 6 5 6 6 10 4 18 -2 0
305 2 6 5 6 6 10 4 18 -2 -1
305.1 2 6 4 6 6 10 4 18 -2 -1
305.2 2 6 4 6 6 10 5 18 -2 -1
305.3 2 6 4 6 6 10 5 18 -2 -1
305.4 2 6 4 6 6 10 5 18 -2 -2
305.5 2 6 4 6 6 10 5 18 -2 -1
305.6 2 6 5 6 6 10 5 18 -2 -2
305.7 2 6 4 6 6 10 4 18 -2 -2
305.8 2 7 4 6 6 10 4 18 -2 -2
305.9 2 7 4 6 6 10 4 18 -2 -2
306 2 7 4 6 6 10 5 18 -2 -2
306.1 2 7 4 6 6 10 5 18 -2 -2
306.2 2 7 4 6 6 10 4 18 -2 -2
306.3 2 7 4 6 6 10 4 18 -2 -2
306.4 2 7 4 6 6 10 4 18 -2 -2
306.5 2 7 4 6 6 10 4 18 -2 -3
306.6 2 7 4 6 6 10 4 18 -2 -2
306.7 2 7 4 6 6 10 5 18 -3 -3
306.8 2 7 4 6 6 10 4 18 -3 -3
306.9 2 7 4 6 6 10 5 18 -3 -2
307 2 7 4 6 6 10 5 18 -3 -2
307.1 2 7 4 6 6 10 5 17 -3 -3
307.2 2 7 4 6 6 10 5 17 -3 -3
307.3 2 6 4 5 6 10 5 17 -3 -3
307.4 2 6 4 6 6 10 5 17 -3 -3
307.5 2 7 4 5 6 10 5 17 -3 -2
307.6 2 7 4 6 6 10 4 17 -3 -2
307.7 2 6 4 6 6 10 5 17 -3 -2
307.8 2 6 4 6 6 10 5 17 -4 -2
307.9 2 6 4 6 6 9 5 17 -4 -2
308 2 6 4 6 6 9 5 17 -4 -2
308.1 2 7 4 6 6 9 5 17 -4 -1
308.2 2 6 4 6 6 9 5 17 -4 -1
308.3 2 6 4 6 6 9 5 17 -4 -1
308.4 2 6 4 6 6 9 5 17 -4 -2
308.5 2 6 4 6 6 9 5 17 -4 -2
308.6 2 6 4 6 6 9 5 17 -4 -2
308.7 2 6 4 6 6 9 5 17 -4 -2
308.8 2 6 4 6 6 9 5 17 -4 -2
308.9 2 6 4 6 6 9 5 17 -4 -2
309 2 6 4 6 6 9 5 18 -4 -3
309.1 2 6 4 6 6 9 5 18 -4 -3
309.2 2 6 4 6 6 9 5 18 -4 -2
309.3 2 6 4 6 6 10 5 18 -4 -3
309.4 2 6 4 6 6 10 5 18 -4 -3
309.5 2 6 4 6 6 9 4 18 -3 -2
309.6 2 6 4 6 6 10 4 18 -3 -3
309.7 2 6 4 6 6 10 4 18 -3 -3
309.8 2 6 4 6 6 10 4 18 -4 -3
309.9 2 6 4 6 6 10 4 18 -3 -3
310 2 6 4 6 6 10 4 18 -4 -3
310.1 2 6 4 6 6 10 4 18 -4 -3
310.2 2 6 4 6 6 10 4 17 -4 -3
310.3 2 6 4 6 6 10 4 17 -4 -3
310.4 2 6 4 6 6 10 4 17 -4 -3
310.5 2 7 4 5 6 10 4 17 -4 -3
310.6 2 7 4 6 6 10 4 17 -4 -3
310.7 2 7 4 6 6 10 4 17 -4 -3
310.8 2 6 4 6 6 10 4 18 -3 -3
310.9 2 6 4 6 6 10 4 17 -3 -3
311 2 7 4 6 6 10 4 17 -3 -3
311.1 2 6 4 6 6 10 4 17 -3 -3
311.2 2 7 4 6 6 10 4 17 -3 -3
311.3 2 6 4 6 6 10 4 17 -3 -3
311.4 2 6 4 6 6 10 4 17 -3 -3
311.5 2 7 4 5 6 10 4 17 -3 -3
311.6 2 7 3 5 6 10 4 17 -3 -3
311.7 2 6 4 6 6 10 4 17 -3 -3
311.8 2 7 3 6 6 10 4 17 -2 -3
311.9 2 6 4 6 6 10 5 17 -2 -3
312 2 6 4 6 6 10 4 17 -3 -4
312.1 2 6 4 6 6 9 5 17 -3 -3
312.2 2 7 4 6 6 9 5 17 -3 -4
312.3 2 7 4 6 6 10 5 17 -3 -3
312.4 2 7 4 6 6 9 5 17 -3 -3
312.5 2 7 4 6 6 10 5 18 -3 -3
312.6 2 7 4 6 6 9 5 18 -4 -2
312.7 2 6 4 5 6 9 5 18 -3 -2
312.8 2 7 3 5 6 9 5 18 -3 -2
312.9 2 7 4 6 6 9 5 18 -3 -2
313 2 6 4 6 6 10 5 18 -3 -2
313.1 2 6 4 6 6 9 5 18 -3 -2
313.2 2 7 4 5 6 9 5 18 -4 -2
313.3 2 7 4 5 5 9 5 18 -3 -2
313.4 2 7 4 6 6 9 5 18 -3 -2
313.5 2 7 4 6 6 9 5 18 -3 -2
313.6 2 6 4 6 5 9 5 18 -3 -2
313.7 2 7 4 6 5 9 5 18 -3 -2
313.8 2 7 4 6 5 9 5 18 -3 -2
313.9 2 6 3 6 6 9 5 18 -3 -2
314 2 6 3 6 5 9 5 18 -3 -2
314.1 2 6 4 6 5 9 5 18 -3 -2
314.2 2 6 4 6 5 9 5 17 -3 -2
314.3 2 6 3 6 5 9 5 17 -3 -2
314.4 2 6 3 6 5 9 5 17 -3 -2
314.5 2 7 3 5 5 9 5 17 -3 -2
314.6 2 7 3 6 5 9 5 17 -3 -2
314.7 2 7 3 5 5 9 6 17 -3 -2
314.8 2 7 4 5 5 9 6 17 -3 -2
314.9 2 6 3 6 6 9 6 17 -3 -2
315 2 6 3 6 6 9 5 17 -3 -1
315.1 2 6 3 6 6 9 6 17 -3 -1
315.2 2 6 3 6 6 9 6 17 -3 -1
315.3 2 6 3 6 6 8 5 17 -4 -1
315.4 2 6 3 6 6 9 5 17 -4 -1
315.5 2 6 3 6 6 9 5 17 -4 -1
315.6 2 6 3 6 6 9 5 16 -4 -1
315.7 2 6 3 6 6 9 5 17 -4 -1
315.8 2 6 3 6 6 9 5 17 -3 -1
315.9 2 6 3 6 6 9 5 17 -3 -1
316 2 6 3 6 6 9 5 17 -3 -1
316.1 2 6 3 6 6 9 5 17 -3 -1
316.2 2 6 3 6 6 9 5 17 -3 -1
316.3 2 6 3 6 6 9 5 17 -3 -1
316.4 2 6 4 6 6 9 5 17 -3 -1
316.5 2 6 4 6 6 9 5 17 -3 -1
316.6 2 6 4 6 6 9 5 17 -3 -1
316.7 2 6 3 6 6 9 5 17 -3 -1
316.8 2 6 3 6 6 9 5 17 -3 -1
316.9 2 6 4 6 6 9 5 17 -3 -1
317 2 6 4 6 6 9 5 17 -4 -1
317.1 2 6 4 6 6 9 5 17 -4 -1
317.2 2 6 4 6 5 9 5 17 -3 -1
317.3 2 6 4 6 5 9 5 17 -3 -1
317.4 2 6 4 6 5 9 5 17 -3 -1
317.5 2 6 4 6 5 9 5 17 -3 -1
317.6 2 6 4 6 5 9 5 17 -3 -1
317.7 2 6 3 6 5 10 5 18 -3 -1
317.8 2 6 3 6 6 10 5 18 -3 0
317.9 2 6 3 6 6 9 5 18 -3 -1
318 2 6 3 6 6 9 5 18 -4 0
318.1 2 6 3 6 6 9 5 18 -4 -1
318.2 2 7 3 6 6 9 5 18 -3 0
318.3 2 6 3 6 6 9 5 17 -3 -1
318.4 2 6 3 6 6 9 5 17 -3 -1
318.5 2 6 3 6 5 9 5 18 -3 -1
318.6 2 6 3 6 6 9 5 18 -3 0
318.7 2 6 4 6 6 9 5 18 -3 0
318.8 2 6 4 6 6 9 5 18 -3 0
318.9 2 6 4 6 6 9 5 17 -3 0
319 2 6 4 6 6 9 4 17 -3 0
319.1 2 6 4 6 6 9 5 17 -3 0
319.2 2 6 4 6 6 9 5 17 -3 0
319.3 2 6 4 6 6 9 5 18 -3 0
319.4 2 5 4 6 6 9 5 18 -3 0
319.5 2 6 4 6 6 9 5 17 -3 0
319.6 2 6 4 6 6 9 5 17 -3 0
319.7 2 6 4 6 5 10 5 17 -3 0
319.8 2 6 4 6 6 9 5 17 -3 0
319.9 2 6 4 6 6 9 5 17 -3 0
320 2 6 4 6 6 10 5 17 -4 0
320.1 2 6 4 7 5 10 4 17 -4 0
320.2 2 6 4 7 6 10 5 17 -3 0
320.3 2 6 4 6 6 10 5 16 -4 0
320.4 2 6 4 6 6 10 5 17 -4 1
320.5 2 6 4 6 6 10 4 17 -4 0
320.6 2 7 4 6 6 10 5 16 -4 1
320.7 2 7 4 6 6 10 5 16 -4 1
320.8 2 7 4 6 6 10 5 17 -4 0
320.9 2 7 4 6 6 10 5 17 -4 1
321 2 6 4 6 6 10 5 17 -4 0
321.1 2 6 4 6 5 10 5 17 -4 1
321.2 2 6 4 6 5 10 5 17 -4 0
321.3 2 6 4 6 5 10 5 17 -4 0
321.4 2 7 4 6 5 10 5 17 -4 0
321.5 2 7 4 6 5 10 5 17 -4 0
321.6 2 6 4 6 5 10 5 17 -4 0
321.7 2 7 4 6 6 10 5 18 -4 0
321.8 2 6 4 6 6 10 5 17 -4 0
321.9 2 6 4 6 6 10 5 17 -3 0
322 2 6 4 6 6 10 5 17 -3 0
322.1 2 6 4 6 6 10 5 17 -4 0
322.2 2 6 4 6 6 10 5 18 -4 0
322.3 2 6 4 6 6 10 5 17 -4 1
322.4 2 6 4 6 6 10 5 17 -4 1
322.5 2 6 4 6 6 10 5 17 -3 0
322.6 2 6 4 6 6 10 5 17 -3 0
322.7 2 6 4 6 6 10 5 17 -3 0
322.8 2 6 4 5 6 10 5 18 -3 0
322.9 2 6 4 5 6 10 5 18 -3 0
323 2 6 4 5 6 10 5 18 -3 0
323.1 2 6 4 6 6 10 5 18 -3 0
323.2 2 6 4 6 6 10 5 18 -3 0
323.3 2 6 4 5 6 10 5 18 -3 0
323.4 2 6 4 5 6 10 4 18 -3 0
323.5 2 6 4 6 6 10 5 18 -3 0
323.6 2 6 4 6 6 10 5 18 -3 -1
323.7 2 6 4 6 6 10 5 18 -3 -1
323.8 2 6 4 6 6 10 5 18 -3 -1
323.9 2 6 4 6 6 10 5 18 -3 -1
324 2 6 4 6 6 10 5 18 -3 -1
324.1 2 6 4 6 5 10 5 18 -3 0
324.2 2 6 4 5 5 10 5 18 -3 0
324.3 2 6 4 6 5 10 5 18 -3 0
324.4 2 6 4 5 5 10 5 18 -3 0
324.5 2 6 4 6 5 10 5 18 -3 0
324.6 2 6 4 6 5 10 5 18 -3 0
324.7 2 6 4 6 5 10 5 18 -3 0
324.8 2 6 4 6 5 10 5 18 -3 0
324.9 2 6 4 6 5 10 5 18 -3 0
325 2 6 4 6 5 10 5 18 -3 0
325.1 2 6 4 6 5 10 5 18 -3 0
325.2 2 6 4 6 5 10 5 18 -3 0
325.3 2 6 4 6 5 10 5 18 -2 0
325.4 2 6 4 6 5 10 5 18 -3 -1
325.5 2 6 4 6 5 10 5 18 -2 0
325.6 2 6 4 6 5 10 5 18 -3 0
325.7 2 6 4 6 6 10 5 18 -2 0
325.8 2 6 4 6 6 10 5 18 -2 -1
325.9 2 6 4 6 6 10 5 18 -2 -1
326 2 6 4 6 6 10 5 18 -2 0
326.1 2 6 4 5 6 10 5 18 -2 -1
326.2 2 6 4 5 6 10 5 18 -2 -1
326.3 2 6 4 6 5 10 5 18 -2 -1
326.4 2 6 4 6 5 10 5 18 -3 0
326.5 2 6 4 6 5 10 5 18 -2 0
326.6 2 6 4 6 5 10 5 18 -2 -1
326.7 2 6 4 6 5 10 5 18 -2 0
326.8 2 6 4 6 5 10 5 18 -2 -1
326.9 2 6 4 6 5 10 5 18 -2 0
327 2 6 4 6 5 10 5 18 -2 0
327.1 2 7 4 6 5 10 5 18 -2 0
327.2 2 6 4 6 5 10 6 18 -2 0
327.3 2 7 4 6 5 10 6 18 -2 0
327.4 2 7 4 6 5 10 6 18 -2 0
327.5 2 6 4 6 5 10 6 19 -2 0
327.6 2 6 4 6 5 10 5 19 -2 0
327.7 2 7 4 6 5 10 6 19 -2 0
327.8 2 7 4 6 5 10 5 19 -2 0
327.9 2 7 4 6 5 10 5 19 -3 0
328 2 7 4 6 5 11 5 19 -3 0
328.1 2 7 4 6 4 11 6 19 -3 -1
328.2 2 7 4 6 4 11 5 18 -3 0
328.3 2 7 4 6 4 11 5 18 -3 -1
328.4 2 7 4 6 4 11 5 18 -3 -1
328.5 2 7 4 6 4 11 5 19 -3 -1
328.6 2 7 4 6 5 11 5 19 -4 0
328.7 2 7 4 6 5 11 5 19 -4 -1
328.8 2 7 4 6 5 11 5 19 -4 -1
328.9 2 7 4 5 4 11 5 18 -4 -1
329 2 7 4 5 4 10 5 18 -3 -1
329.1 2 7 4 5 4 11 5 18 -4 -1
329.2 2 7 4 5 4 11 5 18 -4 -1
329.3 2 7 4 5 4 11 6 18 -4 -1
329.4 2 7 4 5 4 11 5 18 -4 -1
329.5 2 7 4 5 4 11 5 17 -4 -1
329.6 2 7 4 5 4 11 5 17 -4 -1
329.7 2 7 4 5 4 11 5 17 -3 -1
329.8 2 7 4 5 4 11 6 17 -3 -1
329.9 2 7 3 6 4 11 6 17 -3 -1
330 2 7 4 5 4 11 5 17 -3 -1
330.1 2 7 3 5 3 11 5 17 -3 -1
330.2 2 7 4 5 4 11 5 18 -3 0
330.3 2 7 3 5 4 11 5 18 -3 -1
330.4 2 7 3 5 3 11 5 18 -2 -1
330.5 2 7 3 5 3 11 5 18 -2 -1
330.6 2 7 3 5 4 11 5 18 -2 -1
330.7 2 7 3 5 3 11 5 18 -2 -1
330.8 2 7 3 5 3 11 5 18 -2 0
330.9 2 7 3 5 3 11 5 18 -2 0
331 2 7 3 5 3 11 5 18 -2 -1
331.1 2 7 3 5 3 11 5 18 -2 0
331.2 2 7 3 5 4 11 5 18 -2 0
331.3 2 7 3 5 3 11 5 18 -2 -1
331.4 2 7 3 5 4 11 5 17 -2 -1
331.5 2 7 3 6 4 11 5 17 -2 -1
331.6 2 7 3 5 4 11 5 17 -2 -1
331.7 2 7 3 5 4 11 5 17 -2 0
331.8 2 7 3 5 4 11 5 17 -2 0
331.9 2 7 3 5 4 11 5 17 -2 0
332 2 7 3 5 4 11 5 17 -2 0
332.1 2 7 3 5 4 11 5 17 -2 -1
332.2 2 7 3 5 4 11 5 17 -2 -1
332.3 2 7 3 5 4 11 5 17 -2 -1
332.4 2 7 3 5 4 11 5 17 -2 -1
332.5 2 7 3 5 4 11 6 17 -2 -1
332.6 2 7 3 5 4 11 6 17 -3 -1
332.7 2 7 3 5 4 11 6 16 -2 -1
332.8 2 7 3 5 4 11 6 16 -2 -1
332.9 2 7 3 5 4 11 6 16 -2 -1
333 2 7 3 5 4 11 6 16 -2 -1
333.1 2 7 3 5 4 11 6 16 -2 -1
333.2 2 7 3 5 4 11 6 16 -2 -1
333.3 2 7 3 5 4 11 6 16 -2 -2
333.4 2 7 3 5 3 10 6 16 -2 -2
333.5 2 7 3 5 3 10 6 17 -2 -1
333.6 2 7 3 5 3 11 6 17 -3 -2
333.7 2 7 3 5 4 10 6 16 -3 -2
333.8 2 7 3 5 3 10 6 17 -2 -2
333.9 2 7 3 5 4 10 6 17 -2 -1
334 2 7 3 5 4 11 6 17 -2 -2
334.1 2 7 3 5 3 11 6 17 -2 -2
334.2 2 7 3 5 4 11 6 17 -2 -2
334.3 2 7 3 5 4 11 6 17 -2 -2
334.4 2 7 3 5 4 11 6 17 -2 -2
334.5 2 7 3 5 4 11 6 17 -2 -2
334.6 2 7 3 5 4 11 6 17 -2 -1
334.7 2 7 3 5 3 11 6 17 -2 -2
334.8 2 7 3 5 3 11 6 18 -2 -1
334.9 2 7 3 5 4 11 6 17 -2 -1
335 2 7 3 5 3 11 6 17 -2 -1
335.1 2 7 3 5 3 11 6 17 -2 -1
335.2 2 7 3 5 3 11 6 17 -2 -1
335.3 2 7 3 5 3 11 6 17 -2 -1
335.4 2 7 3 5 3 11 6 17 -2 -1
335.5 2 7 3 5 3 11 6 17 -2 -1
335.6 2 7 3 5 3 11 6 17 -2 -1
335.7 2 7 3 5 3 11 6 17 -2 -2
335.8 2 7 3 5 4 11 6 17 -2 -2
335.9 2 7 3 5 3 11 6 17 -2 -1
336 2 7 3 5 3 11 6 17 -2 -1
336.1 2 7 3 5 3 11 6 17 -2 -1
336.2 2 7 3 5 4 11 6 17 -2 -1
336.3 2 7 3 5 3 11 6 17 -2 -1
336.4 2 7 3 5 3 10 6 17 -2 -1
336.5 2 7 3 5 3 11 6 17 -2 -1
336.6 2 7 2 5 4 11 6 17 -2 -2
336.7 2 7 2 5 4 10 6 18 -2 -2
336.8 2 7 3 5 4 11 7 18 -2 -2
336.9 2 7 3 5 4 10 6 18 -2 -2
337 2 7 2 5 4 10 6 18 -2 -1
337.1 2 7 3 5 4 10 6 18 -2 -2
337.2 2 7 3 5 4 10 6 18 -2 -2
337.3 2 7 2 5 4 10 6 17 -2 -2
337.4 2 7 2 5 4 11 6 17 -2 -2
337.5 2 7 2 5 4 11 6 17 -2 -2
337.6 2 7 2 5 4 11 5 17 -2 -1
337.7 2 7 2 5 4 11 6 17 -3 -2
337.8 2 6 3 5 4 10 6 17 -3 -2
337.9 2 7 2 5 4 10 6 17 -3 -2
338 2 7 3 5 4 10 6 17 -3 -2
338.1 2 7 3 5 4 10 6 17 -3 -2
338.2 2 7 3 5 4 10 6 17 -3 -1
338.3 2 7 3 5 4 10 6 17 -3 -2
338.4 2 7 3 5 4 10 6 17 -3 -2
338.5 2 7 3 5 5 10 6 17 -3 -1
338.6 2 7 3 5 5 10 6 17 -3 -1
338.7 2 7 2 5 5 10 6 17 -3 -1
338.8 2 7 2 5 5 10 6 17 -3 -2
338.9 2 7 3 5 5 10 6 17 -3 -1
339 2 7 2 5 4 10 6 17 -3 -1
339.1 2 7 3 5 4 10 6 17 -3 -1
339.2 2 7 3 5 4 10 6 17 -3 -1
339.3 2 7 3 5 4 10 6 17 -3 -1
339.4 2 7 3 5 4 10 6 17 -3 -2
339.5 2 7 3 5 4 11 5 17 -3 -2
339.6 2 7 3 5 5 11 5 17 -3 -2
339.7 2 7 3 5 5 11 5 17 -3 -2
339.8 2 7 2 5 5 11 5 17 -2 -1
339.9 2 7 2 5 5 11 5 17 -3 -1
340 2 7 2 5 5 11 5 17 -3 -2
340.1 2 7 2 5 5 11 5 17 -3 -1
340.2 2 7 3 4 5 11 5 17 -3 -1
340.3 2 7 2 5 5 11 5 17 -3 -2
340.4 2 7 3 5 5 10 5 17 -3 -1
340.5 2 7 3 5 5 11 5 17 -3 -2
340.6 2 7 3 5 5 11 5 17 -3 -1
340.7 2 7 3 5 4 11 5 17 -3 -1
340.8 2 6 3 5 5 11 5 17 -4 -2
340.9 2 7 3 5 5 11 5 17 -4 -1
341 2 7 3 5 4 11 5 17 -4 -2
341.1 2 7 3 5 4 11 5 17 -4 -2
341.2 2 7 3 5 5 11 5 17 -4 -1
341.3 2 7 3 5 5 11 5 17 -4 -2
341.4 2 7 3 5 5 11 5 17 -4 -2
341.5 2 7 3 5 5 11 5 16 -4 -2
341.6 2 6 3 6 5 11 5 16 -4 -2
341.7 2 6 3 5 5 11 5 16 -4 -2
341.8 2 6 3 6 5 11 5 16 -4 -2
341.9 2 6 3 5 4 11 5 16 -4 -2
342 2 7 3 5 5 11 5 16 -4 -2
342.1 2 7 4 5 5 11 6 16 -4 -2
342.2 2 6 4 5 4 11 5 16 -3 -2
342.3 2 6 3 5 4 11 5 16 -3 -2
342.4 2 6 3 6 4 11 5 16 -3 -2
342.5 2 6 3 5 4 11 5 16 -3 -2
342.6 2 6 3 6 4 11 5 16 -3 -1
342.7 2 7 3 5 4 11 5 16 -3 -2
342.8 2 7 3 5 4 11 5 16 -3 -2
342.9 2 7 3 6 5 11 5 16 -3 -2
343 2 7 3 6 4 11 5 16 -3 -1
343.1 2 7 3 6 4 11 5 16 -3 -2
343.2 2 7 3 6 5 11 5 16 -3 -2
343.3 2 7 3 6 5 11 5 16 -3 -2
343.4 2 6 3 6 5 11 5 16 -3 -2
343.5 2 7 3 6 5 11 5 16 -3 -2
343.6 2 7 3 6 5 11 5 16 -3 -2
343.7 2 7 3 6 5 11 5 16 -3 -2
343.8 2 6 3 5 5 10 5 17 -3 -2
343.9 2 7 3 5 5 10 5 17 -3 -1
344 2 7 3 5 5 10 5 17 -2 -2
344.1 2 7 3 5 5 10 5 17 -2 -2
344.2 2 7 3 5 5 11 4 17 -3 -2
344.3 2 7 3 6 5 11 4 17 -3 -2
344.4 2 7 3 6 5 10 4 17 -3 -2
344.5 2 7 3 6 6 10 4 17 -2 -2
344.6 2 7 3 5 5 10 5 17 -3 -2
344.7 2 7 3 5 5 11 4 17 -2 -2
344.8 2 7 3 6 5 11 4 17 -2 -2
344.9 2 7 3 6 5 11 4 17 -2 -1
345 2 7 4 6 5 11 5 17 -3 -1
345.1 2 7 4 6 5 11 5 17 -3 -1
345.2 2 7 4 6 6 11 4 17 -3 -1
345.3 2 7 4 6 6 10 5 17 -2 -1
345.4 2 7 4 6 6 10 5 17 -3 -1
345.5 2 7 4 6 6 10 5 17 -3 -2
345.6 2 7 4 6 5 10 5 17 -3 -2
345.7 2 7 4 6 6 10 5 17 -3 -2
345.8 2 7 4 6 6 10 5 17 -3 -2
345.9 2 7 4 6 6 10 5 17 -3 -2
346 2 7 4 6 6 10 5 18 -3 -2
346.1 2 7 4 6 6 10 5 18 -2 -3
346.2 2 6 4 6 6 10 5 17 -2 -3
346.3 2 6 4 6 6 10 5 17 -2 -2
346.4 2 6 4 6 6 10 5 17 -2 -2
346.5 2 6 4 6 5 10 5 17 -2 -2
346.6 2 6 4 6 5 10 5 17 -2 -2
346.7 2 6 4 6 5 10 5 17 -3 -2
346.8 2 6 4 6 5 10 5 17 -3 -2
346.9 2 6 4 6 5 10 5 17 -3 -2
347 2 6 4 6 5 10 5 17 -3 -2
347.1 2 6 4 6 5 10 5 17 -3 -2
347.2 2 6 4 6 5 10 5 17 -3 -2
347.3 2 7 4 6 5 11 5 17 -3 -2
347.4 2 6 4 6 5 10 5 17 -3 -2
347.5 2 6 4 6 5 10 5 17 -3 -2
347.6 2 7 4 6 5 10 5 17 -3 -2
347.7 2 7 4 6 5 10 5 17 -3 -2
347.8 2 7 4 6 5 10 5 17 -3 -2
347.9 2 7 4 6 5 10 5 17 -3 -2
348 2 7 4 6 5 10 5 17 -3 -2
348.1 2 7 4 6 5 10 5 17 -2 -2
348.2 2 6 4 6 6 10 5 17 -2 -2
348.3 2 6 4 6 6 10 5 17 -2 -2
348.4 2 6 4 6 5 10 5 17 -2 -2
348.5 2 6 4 6 5 10 5 17 -2 -2
348.6 2 7 4 6 5 10 5 17 -2 -1
348.7 2 6 4 6 6 10 5 17 -3 -1
348.8 2 6 4 6 5 10 5 17 -3 -2
348.9 2 6 4 6 5 9 5 17 -3 -1
349 2 6 4 6 5 9 5 17 -3 -2
349.1 2 6 4 6 5 9 5 17 -2 -1
349.2 2 6 4 6 5 9 5 17 -3 -1
349.3 2 6 4 6 5 9 5 17 -3 -2
349.4 2 6 4 6 5 9 6 18 -3 -2
349.5 2 6 4 6 6 9 5 18 -2 -1
349.6 2 6 4 6 6 9 5 18 -2 -2
349.7 2 6 4 6 6 9 5 18 -2 -2
349.8 2 6 4 6 6 9 6 18 -2 -2
349.9 2 6 4 6 6 9 5 18 -2 -2
350 2 6 4 6 6 9 5 18 -2 -1
350.1 2 6 4 6 6 9 5 18 -2 -2
350.2 2 6 4 6 6 9 5 18 -2 -2
350.3 2 6 4 6 6 9 6 18 -2 -1
350.4 2 7 4 6 6 9 5 18 -2 -1
350.5 2 7 4 6 6 10 5 18 -2 -1
350.6 2 6 4 6 6 10 5 18 -1 -1
350.7 2 6 4 6 6 10 5 18 -1 -1
350.8 2 6 4 5 6 10 5 18 -2 -1
350.9 2 6 4 6 6 10 5 18 -2 -1
351 2 6 4 6 6 10 5 18 -1 -1
351.1 2 6 4 6 6 10 5 18 -1 -1
351.2 2 6 4 6 6 10 5 18 -1 -1
351.3 2 6 4 6 6 10 5 18 -1 -1
351.4 2 6 4 6 6 10 5 18 -1 -1
351.5 2 6 4 6 6 10 5 18 -1 -1
351.6 2 6 4 6 6 10 5 18 -1 -1
351.7 2 6 4 6 6 10 5 18 -1 -1
351.8 2 6 4 6 6 11 5 18 -1 -1
351.9 2 6 4 6 6 10 5 18 -1 -1
352 2 6 4 6 6 10 5 18 -1 0
352.1 2 6 4 6 6 10 4 18 -1 0
352.2 2 6 4 6 6 10 5 18 -1 -1
352.3 2 7 4 5 6 10 5 18 -1 -1
352.4 2 6 4 5 6 10 5 18 -1 0
352.5 2 7 4 5 6 10 5 18 -1 -1
352.6 2 6 3 5 6 10 5 18 -1 0
352.7 2 7 3 5 6 10 5 18 -1 -1
352.8 2 7 3 5 6 10 5 18 -1 -1
352.9 2 6 3 6 6 10 4 18 -1 -1
353 2 6 3 5 6 10 5 19 -1 -1
353.1 2 6 3 6 6 10 4 19 -1 -1
353.2 2 6 3 5 6 10 5 19 -1 0
353.3 2 6 3 5 6 10 4 19 -1 -1
353.4 2 6 4 5 6 10 4 19 0 0
353.5 2 6 3 5 6 10 5 19 0 -1
353.6 2 6 3 5 6 10 5 19 0 -1
353.7 2 6 3 5 6 10 5 19 0 -1
353.8 2 6 3 5 6 10 4 19 0 -1
353.9 2 6 4 5 6 10 4 18 0 -1
354 2 6 4 6 6 10 5 19 0 -1
354.1 2 6 4 6 6 10 4 18 0 -1
354.2 2 6 3 6 6 10 4 18 0 -1
354.3 2 6 4 6 6 10 4 19 0 -1
354.4 2 6 3 6 6 10 4 19 0 -1
354.5 2 7 4 6 6 10 4 19 0 -1
354.6 2 7 4 5 6 10 4 19 0 -2
354.7 2 6 3 5 6 10 4 19 0 -1
354.8 2 6 3 5 6 10 4 19 0 -1
354.9 2 6 3 6 6 10 4 19 0 -1
355 2 6 3 6 6 10 4 18 0 -1
355.1 2 6 4 5 6 10 5 19 0 -1
355.2 2 6 4 5 6 10 5 18 0 -1
355.3 2 6 4 6 6 10 5 18 0 -1
355.4 2 6 4 6 6 10 5 18 0 -1
355.5 2 6 4 6 6 10 5 18 0 -1
355.6 2 6 4 6 6 10 4 18 0 -1
355.7 2 6 4 6 6 10 5 18 0 -1
355.8 2 6 4 6 6 10 4 18 0 0
355.9 2 6 4 6 6 10 4 18 0 0
356 2 6 4 6 6 10 4 18 0 0
356.1 2 6 4 6 6 10 4 18 0 0
356.2 2 6 4 6 7 10 4 18 0 -1
356.3 2 6 4 6 6 10 4 18 0 -1
356.4 2 6 4 6 6 10 4 18 0 -1
356.5 2 6 4 6 6 10 4 19 0 -1
356.6 2 6 4 6 6 10 4 19 0 0
356.7 2 7 4 6 6 10 4 18 0 0
356.8 2 7 4 6 6 10 4 19 0 0
356.9 2 7 4 6 7 10 4 19 0 0
357 2 6 4 6 7 10 4 19 0 0
357.1 2 7 4 5 6 10 4 19 0 0
357.2 2 7 4 6 7 10 4 19 0 0
357.3 2 7 4 5 6 10 4 19 0 0
357.4 2 7 4 5 6 10 4 19 0 0
357.5 2 7 4 5 6 10 4 19 0 0
357.6 2 7 4 6 6 10 4 19 0 0
357.7 2 7 4 5 6 10 4 18 0 0
357.8 2 7 3 5 6 10 4 19 0 0
357.9 2 7 3 5 7 10 4 18 0 0
358 2 7 4 5 6 10 4 18 0 0
358.1 2 7 4 5 7 10 4 18 0 0
358.2 2 7 4 5 7 10 4 18 0 -1
358.3 2 6 3 5 6 10 4 19 0 -1
358.4 2 6 3 5 6 10 4 19 0 0
358.5 2 6 4 6 6 10 4 19 0 0
358.6 2 7 3 5 6 10 4 19 0 -1
358.7 2 7 3 6 6 10 4 19 0 -1
358.8 2 7 3 5 6 10 4 19 0 -1
358.9 2 7 3 6 6 10 4 19 0 -1
359 2 7 3 6 6 10 4 19 0 -1
359.1 2 7 3 5 6 10 4 19 0 -1
359.2 2 7 3 5 6 10 4 19 0 -1
359.3 2 7 3 5 6 10 4 19 0 -2
359.4 2 6 3 5 6 10 4 19 1 -1
359.5 2 7 3 5 6 10 4 19 1 -2
359.6 2 7 4 5 6 10 4 19 1 -2
359.7 2 6 3 5 6 10 4 19 0 -1
359.8 2 7 3 5 6 10 4 19 0 -1
359.9 2 7 3 5 6 10 4 18 0 -2
360 2 6 3 6 6 10 4 18 0 -2
360.1 2 6 3 6 6 10 4 18 0 -2
360.2 2 7 4 5 6 10 4 18 0 -2
360.3 2 7 3 5 6 10 5 18 1 -2
360.4 2 6 3 5 6 10 5 18 1 -2
360.5 2 6 3 5 5 10 5 18 1 -2
360.6 2 6 3 5 5 10 5 18 1 -1
360.7 2 6 3 6 6 10 5 18 1 -1
360.8 2 6 3 6 6 10 5 18 1 -1
360.9 2 6 3 6 6 10 5 18 1 -1
361 2 6 3 5 6 10 5 18 1 -1
361.1 2 6 4 5 6 10 5 18 1 -1
361.2 2 6 3 6 6 10 5 19 1 0
361.3 2 6 3 5 6 10 5 19 1 -1
361.4 2 6 4 6 6 10 5 19 1 0
361.5 2 6 4 6 5 10 5 19 1 0
361.6 2 7 4 6 5 10 5 19 1 0
361.7 2 6 4 6 5 10 5 19 1 0
361.8 2 7 4 6 6 10 5 19 1 0
361.9 2 6 3 6 6 10 5 19 1 -1
362 2 6 3 5 6 10 4 19 1 0
362.1 2 6 3 5 6 10 4 19 1 -1
362.2 2 6 3 6 6 10 4 19 1 0
362.3 2 6 3 6 6 10 5 19 1 0
362.4 2 6 4 6 6 10 5 19 1 0
362.5 2 6 4 5 6 10 4 19 1 0
362.6 2 6 4 6 6 10 5 19 1 0
362.7 2 6 4 5 6 10 4 19 1 0
362.8 2 6 4 5 6 10 5 19 1 0
362.9 2 6 4 5 6 10 5 19 1 -1
363 2 6 4 6 6 10 5 19 1 0
363.1 2 6 4 6 6 10 5 19 1 0
363.2 2 6 3 6 6 10 5 19 1 0
363.3 2 6 3 6 6 10 5 19 1 0
363.4 2 6 3 6 6 10 5 19 1 0
363.5 2 6 3 5 6 10 5 19 1 0
363.6 2 6 3 5 6 9 5 19 1 -1
363.7 2 6 3 5 6 10 5 19 1 0
363.8 2 6 3 6 6 10 5 19 1 0
363.9 2 6 3 5 5 10 5 19 1 0
364 2 6 4 6 6 10 5 19 1 0
364.1 2 6 4 6 6 10 5 19 1 1
364.2 2 6 4 6 5 9 5 19 1 0
364.3 2 6 4 6 6 9 5 19 1 0
364.4 2 6 4 6 6 9 5 19 1 0
364.5 2 6 4 5 6 9 5 19 1 0
364.6 2 6 4 5 6 9 5 19 1 -1
364.7 2 6 4 5 6 9 5 19 1 -1
364.8 2 6 4 6 6 9 5 19 1 0
364.9 2 6 4 6 6 9 5 19 2 -1
365 2 6 4 6 6 9 5 18 2 0
365.1 2 6 4 6 6 9 5 18 2 0
365.2 2 6 4 6 6 10 5 18 2 0
365.3 2 5 4 6 6 10 5 18 1 -1
365.4 2 5 4 6 6 9 5 18 2 -1
365.5 2 6 4 6 6 9 5 18 2 -1
365.6 2 5 4 6 6 9 5 18 2 -1
365.7 2 5 4 6 6 9 5 18 2 -1
365.8 2 5 4 6 6 9 5 18 2 -1
365.9 2 5 3 6 6 9 5 18 2 -1
366 2 5 4 6 6 9 5 18 2 -1
366.1 2 5 4 6 6 9 5 18 2 -1
366.2 2 5 4 6 6 9 5 18 2 -1
366.3 2 5 4 6 6 9 5 18 2 -1
366.4 2 6 4 6 6 9 5 18 2 -1
366.5 2 5 4 6 6 9 5 18 1 -1
366.6 2 6 4 6 6 9 5 18 1 -1
366.7 2 6 4 6 6 9 5 18 1 0
366.8 2 6 4 6 6 9 5 18 1 -1
366.9 2 6 4 6 6 9 5 18 1 0
367 2 6 4 6 6 9 5 18 1 0
367.1 2 6 4 5 6 9 5 18 1 -1
367.2 2 6 4 5 6 9 5 18 1 -1
367.3 2 6 3 6 6 9 6 18 1 -1
367.4 2 6 3 5 6 9 5 18 1 -1
367.5 2 6 3 5 6 9 6 18 1 -1
367.6 2 6 4 5 6 9 5 18 1 -1
367.7 2 5 4 6 6 9 5 18 1 0
367.8 2 5 4 6 6 9 6 18 1 0
367.9 2 5 4 6 5 9 6 18 1 0
368 2 5 4 6 5 9 5 18 1 0
368.1 2 6 4 6 5 9 5 18 1 0
368.2 2 6 4 6 6 9 5 18 1 0
368.3 2 6 4 6 6 9 5 18 1 0
368.4 2 6 4 6 6 9 5 18 1 0
368.5 2 5 3 6 5 9 5 18 0 0
368.6 2 6 4 6 6 9 5 18 0 0
368.7 2 6 3 6 6 9 5 18 0 0
368.8 2 6 3 6 5 9 5 18 1 0
368.9 2 6 3 6 5 9 5 18 1 0
369 2 6 3 6 5 9 5 18 1 0
369.1 2 6 3 6 5 9 5 18 1 0
369.2 2 6 4 6 5 9 6 18 1 0
369.3 2 6 3 6 5 9 6 18 1 0
369.4 2 6 3 6 5 9 5 18 1 1
369.5 2 6 4 6 5 9 5 18 1 0
369.6 2 6 4 6 5 9 5 18 1 0
369.7 2 6 4 6 5 9 5 18 1 0
369.8 2 6 4 6 5 9 5 18 1 0
369.9 2 6 4 6 5 9 5 18 1 0
370 2 6 4 6 5 9 5 18 1 0
370.1 2 6 4 6 5 9 5 18 1 0
370.2 2 6 4 6 5 9 5 18 1 0
370.3 2 6 4 6 5 9 5 18 1 0
370.4 2 6 4 6 5 9 5 18 0 0
370.5 2 6 4 6 5 9 5 17 0 0
370.6 2 6 4 6 5 9 5 17 0 0
370.7 2 6 4 6 5 9 6 17 1 0
370.8 2 6 4 6 5 9 5 18 1 0
370.9 2 6 4 6 5 9 5 18 1 0
371 2 6 4 6 5 9 5 18 1 0
371.1 2 6 4 6 5 9 5 18 1 0
371.2 2 6 4 6 5 9 5 18 1 0
371.3 2 6 4 6 5 9 5 18 2 0
371.4 2 6 4 6 5 10 5 18 2 0
371.5 2 6 4 6 5 9 5 18 2 0
371.6 2 6 4 6 5 9 5 18 1 0
371.7 2 7 4 5 5 9 5 18 2 0
371.8 2 7 3 6 5 9 5 18 2 0
371.9 2 7 3 6 5 9 5 18 2 0
372 2 7 3 6 5 9 5 18 2 0
372.1 2 6 3 6 5 9 5 18 2 0
372.2 2 7 3 6 5 9 5 18 1 0
372.3 2 6 3 6 5 9 5 18 1 0
372.4 2 6 3 5 5 9 5 18 1 0
372.5 2 6 3 5 5 9 5 18 2 -1
372.6 2 7 3 5 5 10 5 18 1 -1
372.7 2 6 3 5 5 10 5 18 2 -1
372.8 2 7 3 5 5 10 5 18 2 -1
372.9 2 6 3 5 5 10 5 18 2 0
373 2 7 4 5 5 10 5 18 2 -1
373.1 2 7 3 5 5 10 5 18 2 -1
373.2 2 7 3 5 5 10 5 18 2 -1
373.3 2 7 3 5 5 10 5 17 2 -1
373.4 2 7 3 5 5 10 5 18 2 -1
373.5 2 7 3 5 5 10 5 18 2 -1
373.6 2 7 3 5 5 10 5 18 1 -1
373.7 2 7 3 5 5 9 5 18 1 -1
373.8 2 7 3 5 5 9 5 18 1 -1
373.9 2 7 3 5 5 9 5 18 1 -1
374 2 7 3 5 4 10 6 18 1 -1
374.1 2 7 3 5 4 10 5 18 2 -1
374.2 2 7 3 5 4 9 5 18 2 -1
374.3 2 7 3 5 4 9 5 17 2 -1
374.4 2 7 3 5 4 9 5 17 2 -2
374.5 2 7 3 5 4 10 6 17 2 -1
374.6 2 7 3 5 4 10 6 18 2 -2
374.7 2 7 3 5 4 10 5 18 2 -2
374.8 2 7 3 5 4 9 6 18 2 -2
374.9 2 7 3 5 4 9 5 18 2 -2
375 2 7 3 5 4 9 6 18 2 -2
375.1 2 7 3 5 4 9 6 18 2 -1
375.2 2 7 3 5 4 9 6 18 2 -1
375.3 2 7 3 5 4 9 6 18 2 -1
[truncated: 448,070 more chars]
