# Supplementary material for: The hinge-engineered IgG1-IgG3 hybrid subclass IgGh47 potently enhances Fc-mediated function of anti-streptococcal and SARS-CoV-2 antibodies
Source: Nat Commun. 2024 Apr 27;15:3600. doi: 10.1038/s41467-024-47928-8 (PMC11055898; doi:10.1038/s41467-024-47928-8)
Supplement: Supplementary file 14 — Source data [file 41467_2024_47928_MOESM14_ESM.zip › source data /MD source data fig 2-3/Figure2A.txt]

time(ns) M1-IgG1 M1-IgG3 M1-IgGh
0 105.18+/-0 131.47+/-0 149.51+/-0 
0.1 106.39+/-0.72 131.55+/-0.36 151.69+/-0.69 
0.2 105.26+/-1.26 131.25+/-0.72 152.63+/-1.33 
0.3 105.02+/-1.35 131.75+/-1.4 152.61+/-0.95 
0.4 105.24+/-1.66 132.55+/-2.79 153.35+/-0.74 
0.5 105.59+/-0.59 131.83+/-2.14 153.29+/-0.71 
0.6 105.35+/-1.05 131.64+/-2.52 153.47+/-0.73 
0.7 104.76+/-2.25 130.24+/-3.6 153.41+/-0.15 
0.8 103.84+/-2.51 131.09+/-4.23 153.82+/-0.12 
0.9 103.74+/-2.48 132.02+/-4.95 152.97+/-0.21 
1 103.34+/-2.45 132.3+/-6.56 152.98+/-1.06 
1.1 103.99+/-1.92 131.54+/-5.99 154.45+/-0.77 
1.2 103.31+/-1.35 130.08+/-6.08 154.61+/-2.06 
1.3 102.96+/-1.17 130.42+/-5.79 154.58+/-0.81 
1.4 103.52+/-1.06 129.58+/-4.76 154.15+/-0.47 
1.5 102.65+/-0.65 129.98+/-5.93 154.58+/-0.4 
1.6 103.07+/-1.43 130.44+/-6.17 155.8+/-0.86 
1.7 103.65+/-0.62 128.73+/-7.48 156.93+/-1.34 
1.8 104.16+/-1.43 128.09+/-6.71 156.19+/-4.24 
1.9 105.14+/-1.15 128.04+/-6.66 155.66+/-4.91 
2 104.6+/-3.1 129.8+/-7.72 156.38+/-3.57 
2.1 104.1+/-2.48 130.2+/-8.22 155.96+/-2.08 
2.2 103.98+/-2.93 129.81+/-6.64 156.26+/-1.72 
2.3 104.01+/-3.98 130.29+/-5.86 156.42+/-2.56 
2.4 103.69+/-3.22 129.58+/-6.62 155.9+/-2.38 
2.5 104.12+/-2.57 128.06+/-6.12 154.44+/-4.65 
2.6 104.42+/-2.58 128.42+/-6.59 155.55+/-5.38 
2.7 104.06+/-1.51 129.03+/-9.08 155.68+/-4.76 
2.8 103.65+/-1.78 130.12+/-8.55 155.66+/-4.14 
2.9 103.63+/-1.23 130.42+/-8.67 156.15+/-5.02 
3 103.41+/-1.86 131.28+/-9.65 157.51+/-6.54 
3.1 103.85+/-1.54 132.69+/-9.54 156.92+/-6.25 
3.2 104.27+/-1.35 133.34+/-9.94 156.02+/-6.41 
3.3 104.17+/-2.19 134.74+/-10.56 155.98+/-6.32 
3.4 105.04+/-1.57 134.61+/-10.01 155.95+/-6.07 
3.5 104.37+/-1.94 134.52+/-10.09 154.81+/-6.08 
3.6 104.69+/-2.02 134.51+/-10.65 155.01+/-5.83 
3.7 105.17+/-1.42 133.23+/-10.12 155.22+/-6.06 
3.8 104.95+/-2.54 134.82+/-10.05 156.78+/-4.9 
3.9 105.03+/-1.9 134.44+/-10.64 156.84+/-4.42 
4 105.54+/-1.14 135.27+/-10.28 158.32+/-3.7 
4.1 105.75+/-0.46 135.57+/-10.04 158.88+/-4.21 
4.2 105.38+/-1.38 134.94+/-8.14 159.3+/-4.29 
4.3 105.31+/-1.56 136.39+/-6.65 159.55+/-5.3 
4.4 103.56+/-1.57 136.47+/-7.58 160.31+/-3.95 
4.5 104.91+/-1.96 136.4+/-7.08 160.13+/-5.5 
4.6 105.84+/-1.71 138.05+/-7.9 158.63+/-3.34 
4.7 106.16+/-1.92 137.93+/-8.34 158.77+/-1.81 
4.8 106.69+/-0.97 137.81+/-8.62 158.6+/-1.33 
4.9 105.7+/-0.24 138.77+/-7.59 157.15+/-1.22 
5 105.66+/-1.62 138.67+/-6.8 157.32+/-0.35 
5.1 106.16+/-1.09 138.67+/-7.64 158.29+/-0.76 
5.2 106.61+/-2.03 138.48+/-8.35 158.8+/-0.85 
5.3 106.96+/-0.62 138.94+/-9.34 159.11+/-1.92 
5.4 105.09+/-2.17 140.28+/-9.71 159.33+/-4.89 
5.5 104.21+/-1.53 141.08+/-9.05 159.24+/-5.04 
5.6 103.9+/-2.12 141.01+/-9.8 158.02+/-4.91 
5.7 102.38+/-1.54 140.42+/-10.22 159.37+/-4.78 
5.8 102.12+/-1.05 140.18+/-11.25 159.22+/-4.25 
5.9 101.26+/-0.41 139.23+/-12.23 160.36+/-5.53 
6 101.32+/-1.77 139.82+/-11.98 160.73+/-4.53 
6.1 101.38+/-1.98 138.48+/-12.66 159.94+/-5.81 
6.2 101.26+/-1.37 138.08+/-14.62 161.42+/-4.36 
6.3 101.8+/-2.77 136.4+/-12.75 161.6+/-3.67 
6.4 101.59+/-2.53 137.24+/-11.48 161.64+/-2.91 
6.5 100.43+/-3.71 136.83+/-10.61 162.97+/-1.7 
6.6 101.51+/-3.59 135.46+/-10.91 163.24+/-4.62 
6.7 101.7+/-2.33 135.81+/-11.66 163.36+/-4.28 
6.8 101.53+/-3.05 135.26+/-12.7 163.28+/-4.56 
6.9 100.71+/-3.34 134.69+/-13.28 163.53+/-5.25 
7 100.56+/-3.69 134.3+/-14.66 163.18+/-5.94 
7.1 101.08+/-1.45 134.77+/-13.05 162.43+/-4.4 
7.2 102.93+/-1.46 136.31+/-12.06 161.56+/-4.31 
7.3 102.77+/-0.48 136+/-11.59 162.67+/-6.05 
7.4 102.45+/-1.81 136.39+/-11.53 163.43+/-6.11 
7.5 101.5+/-2.99 136.78+/-11.07 164.36+/-6.71 
7.6 102.02+/-2.16 137+/-11.94 164.68+/-4.76 
7.7 101.45+/-3.03 137.24+/-12.47 164.46+/-5.2 
7.8 102.36+/-3.54 139.16+/-11.32 164.39+/-4.21 
7.9 102.63+/-1.08 140.55+/-10.24 164.38+/-4.04 
8 102.55+/-1.68 139.28+/-11.65 164.23+/-2.93 
8.1 102.46+/-2.9 139.61+/-9.77 164.38+/-2.35 
8.2 102.66+/-2.63 139.13+/-9.59 164.85+/-3.13 
8.3 102.38+/-2.92 139.81+/-9.77 165.01+/-1.85 
8.4 100.85+/-2.09 140.82+/-9.52 165.38+/-1.31 
8.5 100.92+/-2.31 141.19+/-9.48 164.62+/-1.87 
8.6 101.99+/-2.96 141.13+/-8.61 165.15+/-1.08 
8.7 101.85+/-3.68 140.2+/-8.02 165.78+/-1.71 
8.8 101.95+/-4.68 141.01+/-6.5 164.94+/-1.94 
8.9 102.25+/-2.93 140.78+/-6.04 164.84+/-1.1 
9 101.46+/-2.6 140.49+/-5.77 164.86+/-1.64 
9.1 101.9+/-2.79 139.82+/-5.4 163.69+/-0.72 
9.2 100.69+/-3.14 139.18+/-5.08 163.34+/-0.49 
9.3 101.05+/-5.32 140.13+/-5.75 164.42+/-1.39 
9.4 102.17+/-3.99 139.46+/-6.74 165.06+/-1.62 
9.5 102.77+/-4.32 139.66+/-6.91 165.38+/-3.01 
9.6 103.1+/-3.86 141.02+/-6.72 164.93+/-4.76 
9.7 102.62+/-3.67 140.76+/-8.64 165.22+/-4.91 
9.8 101.95+/-2.53 140.27+/-9.18 166.61+/-4.96 
9.9 101.89+/-2.72 140.49+/-9.97 166.55+/-5.31 
10 101.72+/-1.58 140.93+/-9.82 167.06+/-4.49 
10.1 101.54+/-1.96 141.48+/-10.6 167.67+/-4.92 
10.2 102.27+/-2.73 140.72+/-11.51 167.85+/-4.46 
10.3 103.04+/-2.41 141.84+/-10.05 168.03+/-4.64 
10.4 102.52+/-3.05 142.01+/-8.41 167+/-4 
10.5 101.77+/-3.61 142.2+/-7.94 167.03+/-3.76 
10.6 101.79+/-3.84 142.82+/-8.77 167.98+/-3.42 
10.7 101.01+/-3.99 143.44+/-9.2 168+/-3.05 
10.8 101.46+/-4.31 143.19+/-10.29 168.29+/-2.52 
10.9 101.8+/-4.15 143.71+/-10.68 168.42+/-1.99 
11 102.32+/-3.71 144.21+/-9.61 168.2+/-0.02 
11.1 102.16+/-4.16 144.77+/-9.6 168.91+/-0.42 
11.2 101.85+/-3.68 144.23+/-10.32 169.32+/-0.43 
11.3 100.25+/-3.25 144.26+/-8.86 168.58+/-0.76 
11.4 100.57+/-2.36 144.21+/-7.7 168.43+/-1.12 
11.5 101.89+/-3.7 143.18+/-7.89 168.3+/-0.19 
11.6 101.4+/-2.93 143.72+/-7.16 168.78+/-0.93 
11.7 101.89+/-3.75 142.79+/-6.78 168.62+/-0.01 
11.8 101.64+/-2.68 142.68+/-6.26 168.42+/-0.13 
11.9 101.96+/-3.93 142.49+/-7.26 168.9+/-0.94 
12 101.64+/-3.76 142.28+/-7.24 169.48+/-0.93 
12.1 101.82+/-3.81 142.38+/-6.8 169.12+/-0.71 
12.2 101.69+/-3.42 141.51+/-7.7 168.54+/-0.93 
12.3 100.85+/-3.79 141.71+/-8.99 168.34+/-0.49 
12.4 102.42+/-3.76 142.2+/-8.91 167.68+/-0.4 
12.5 101.62+/-3.22 142.33+/-9.03 168+/-1.1 
12.6 100.76+/-3.01 141.59+/-10.61 168.58+/-1.12 
12.7 101.27+/-4.22 141.5+/-10.69 169.45+/-0.72 
12.8 100.85+/-4.25 141.02+/-11.2 169.08+/-0.35 
12.9 100.63+/-4.35 141.8+/-10.5 168.88+/-0.44 
13 101.01+/-3.73 140.62+/-11.28 168.68+/-1.44 
13.1 100.68+/-2.77 140.83+/-12.16 168.6+/-1.65 
13.2 99.99+/-2.82 140.94+/-11.3 167.95+/-0.43 
13.3 100.48+/-2.81 140.18+/-11.41 168.49+/-1.82 
13.4 99.16+/-2.87 140.87+/-11.61 168.68+/-2.42 
13.5 99.2+/-3.75 142.17+/-11.16 169.51+/-2.52 
13.6 99.39+/-2.43 142.3+/-9.84 168.81+/-2.5 
13.7 100.1+/-3.56 142.99+/-9.31 168.67+/-2.12 
13.8 101.05+/-4.7 143.19+/-9.62 168.5+/-2.16 
13.9 100.11+/-4.08 141.51+/-9.15 168.86+/-1.05 
14 100.35+/-4.02 141.54+/-7.43 167.88+/-0.86 
14.1 100.31+/-4 140.69+/-7.7 167.56+/-1.1 
14.2 100.91+/-2.97 140.67+/-7.88 167.58+/-0.63 
14.3 99.85+/-3.03 139.54+/-8.37 166.77+/-0.83 
14.4 99.68+/-4.49 140.09+/-7.48 166.93+/-0.72 
14.5 99.76+/-5.41 141.05+/-8.19 166.78+/-1.46 
14.6 99.16+/-5.29 140.28+/-7.48 166.98+/-1.78 
14.7 99.22+/-5.05 141.36+/-6.45 167.06+/-1.68 
14.8 99.92+/-5.67 140.71+/-8.67 167.8+/-0.59 
14.9 100.63+/-4.43 142.23+/-9.19 168.18+/-1.38 
15 100.92+/-5.77 142.57+/-9.34 167.76+/-0.97 
15.1 100.87+/-6.38 141.6+/-11 168.26+/-0.21 
15.2 99.76+/-5.98 142.22+/-10.22 168.63+/-0.74 
15.3 99.58+/-6 141.67+/-9.24 167.82+/-0.12 
15.4 99.81+/-6.72 141.96+/-10.18 167.76+/-0.81 
15.5 99.05+/-7.53 143.04+/-7.93 168.07+/-0.21 
15.6 99.53+/-7.57 144.36+/-6.47 167.94+/-1.36 
15.7 99.78+/-6.33 144.21+/-6.24 168.17+/-1.6 
15.8 100.01+/-4.74 144.63+/-5.92 168.97+/-0.99 
15.9 100.51+/-5.27 144.8+/-5.69 168.82+/-2.16 
16 100.95+/-3.7 144.9+/-6.31 168.78+/-2.93 
16.1 100.93+/-3.07 144.84+/-7.33 168.68+/-2.22 
16.2 100.53+/-3.31 145.25+/-6.75 167.66+/-1.93 
16.3 99.79+/-2.64 144.78+/-7.3 168.15+/-1.07 
16.4 100.38+/-2.6 144.61+/-6.52 168.22+/-1.22 
16.5 101.63+/-2.03 145.77+/-6.13 167.61+/-1.65 
16.6 101.22+/-1 147.15+/-6.14 167.84+/-2.05 
16.7 101.63+/-0.94 147.12+/-6.69 167.8+/-0.9 
16.8 102.69+/-2.45 146.35+/-8.25 168.08+/-0.25 
16.9 103.25+/-2.77 145.7+/-7.11 168.24+/-0.06 
17 102.94+/-2.35 146.31+/-7.02 167.7+/-0.64 
17.1 102.41+/-2.07 146.77+/-6.27 167.78+/-0.17 
17.2 102.17+/-2.11 146.54+/-5.26 167.62+/-1.14 
17.3 102.02+/-2.14 148.02+/-5.79 168.08+/-0.37 
17.4 102.37+/-1.64 147.75+/-6.34 168.57+/-0.05 
17.5 101.96+/-2.07 146.31+/-6.64 168.12+/-0.44 
17.6 102.2+/-2.24 145.87+/-6.49 168.34+/-1.25 
17.7 101.87+/-2.85 147.28+/-6.36 167.46+/-1.75 
17.8 101.13+/-3.45 146.47+/-5.8 167.92+/-2.56 
17.9 101.79+/-2.14 146.93+/-4.61 167.99+/-2.8 
18 102.29+/-2.52 147.09+/-4.16 167.05+/-2.77 
18.1 102.02+/-2.74 146.78+/-5.24 166.96+/-2.39 
18.2 102.27+/-2.25 146.65+/-6.07 166.7+/-2.8 
18.3 101.91+/-2.86 146.54+/-6.83 167.72+/-2.6 
18.4 102.12+/-2.49 146.38+/-6.9 167.42+/-2.55 
18.5 103.65+/-3.63 147.05+/-6.1 167.52+/-1.81 
18.6 103.34+/-4.16 147.74+/-4.96 166.26+/-3.25 
18.7 103.61+/-3.03 147.93+/-7 166.32+/-2.84 
18.8 103.73+/-3.83 147.1+/-6.73 166.92+/-2.67 
18.9 103.49+/-4.09 147.17+/-5.83 167.28+/-2.18 
19 103.68+/-3.33 147.21+/-6.85 166.88+/-1.99 
19.1 103.35+/-4.22 147.61+/-6.96 167.45+/-2.39 
19.2 103.31+/-4.91 148.15+/-6.15 168.19+/-2.7 
19.3 103.34+/-4.73 148.99+/-7.71 168.26+/-2.2 
19.4 103.19+/-3.86 149.02+/-9.39 168.75+/-1.34 
19.5 102.18+/-2.49 148.69+/-9.71 169.22+/-0.91 
19.6 102.62+/-2.78 148.26+/-10.69 169.62+/-0.25 
19.7 102.06+/-2.22 148.22+/-10.73 169.1+/-0.66 
19.8 102.55+/-2.14 147.98+/-11.97 168.08+/-0.74 
19.9 103.08+/-2.32 147.27+/-12.57 167.88+/-0.28 
20 102.52+/-1.12 146.43+/-12.44 168.7+/-0.34 
20.1 102.71+/-1.61 147.34+/-12.67 168.66+/-1.33 
20.2 102.66+/-1.9 148.02+/-12.17 169.23+/-2.51 
20.3 102.14+/-1.45 147.4+/-12.56 169.93+/-2.29 
20.4 101.85+/-0.67 146.96+/-11.83 169.9+/-3.28 
20.5 101.44+/-1.36 148.2+/-11.53 170.19+/-3.87 
20.6 101.75+/-2.13 147.42+/-11.87 170.5+/-4.94 
20.7 101.63+/-0.61 147.51+/-12.07 170.07+/-6 
20.8 101.31+/-1.51 148.1+/-10.53 170.39+/-5.98 
20.9 102.18+/-2.04 146.4+/-10.7 170.2+/-6.06 
21 101.33+/-2.04 146.07+/-11.2 170.01+/-5.17 
21.1 102.11+/-1.39 147.67+/-11.06 170.35+/-4.51 
21.2 101.02+/-1.97 148.23+/-9.43 170.07+/-4.84 
21.3 101.21+/-0.98 148.59+/-9.4 169.65+/-4.75 
21.4 100.71+/-1.44 149.02+/-8.88 169.24+/-3.9 
21.5 100.66+/-2.31 149.91+/-8.38 170.42+/-4.67 
21.6 101.15+/-1.72 149.85+/-8.92 171.04+/-3.49 
21.7 100.46+/-2.32 149.95+/-9.09 171.22+/-3.03 
21.8 100.4+/-1.89 150.76+/-8.84 170.57+/-3.01 
21.9 100.92+/-2.24 150.95+/-6.83 170.12+/-1.82 
22 100.72+/-2.71 150.82+/-7.36 169.95+/-1.77 
22.1 101.47+/-2.33 150.94+/-6.09 169.84+/-0.34 
22.2 101.21+/-2.24 151.4+/-5.22 169.74+/-1.29 
22.3 101.06+/-2.07 151.85+/-5.86 169.65+/-2.52 
22.4 100.6+/-1.2 150.67+/-6.38 169.62+/-1.34 
22.5 100.89+/-2.42 150.04+/-7.23 169.12+/-1 
22.6 100.98+/-1.9 149.58+/-7.53 169.71+/-1.02 
22.7 100.17+/-1.64 149.81+/-6.4 168.89+/-1.56 
22.8 101.15+/-2.62 150.3+/-5.79 169.62+/-2.77 
22.9 101.16+/-3.79 150.55+/-5.83 168.86+/-3.46 
23 101.25+/-4.31 150.52+/-6.47 168.62+/-3.17 
23.1 102.6+/-3.34 151.44+/-5.65 168.64+/-1.59 
23.2 103.22+/-3.66 151.57+/-5.33 168.83+/-1.76 
23.3 103.42+/-3.47 151.75+/-5.42 168.19+/-2.04 
23.4 103.62+/-2.63 151.53+/-5.69 167.88+/-2.5 
23.5 103.9+/-3.31 152.45+/-4.73 167.88+/-1.74 
23.6 103.73+/-4.19 152.7+/-4.88 167.24+/-0.25 
23.7 102.5+/-3.64 152.3+/-4.58 167.52+/-1.45 
23.8 102.7+/-4.27 151.94+/-4.81 167.48+/-0.76 
23.9 102.82+/-4.41 151.95+/-4.78 167.34+/-0.48 
24 103.76+/-3.44 152.16+/-6.49 167.37+/-0.31 
24.1 102.91+/-4.41 150.88+/-7.02 167.03+/-1.05 
24.2 101.93+/-4.79 150.79+/-6.55 166.42+/-1.14 
24.3 102.02+/-4.54 150.79+/-6.05 166.52+/-1.81 
24.4 102.07+/-4.73 150.57+/-6.36 166.23+/-2.35 
24.5 101.01+/-5.1 150.21+/-5.6 166.78+/-2.64 
24.6 100.58+/-4.16 150.41+/-5.32 167.53+/-1.7 
24.7 101.32+/-4.07 150.07+/-6.22 167.89+/-2.04 
24.8 101.09+/-3.34 149.87+/-5.6 168.45+/-1.04 
24.9 101.94+/-3.59 149.23+/-4.65 168.21+/-2.26 
25 100.86+/-3.7 148.79+/-4.25 167.6+/-2.74 
25.1 100.99+/-2.99 148.93+/-3.87 167.17+/-2.18 
25.2 101.08+/-2.85 149.32+/-4.7 166.34+/-2.16 
25.3 100.96+/-2.75 149.27+/-4.13 166.5+/-1.99 
25.4 101.09+/-1.52 149.63+/-3.37 166.19+/-1.5 
25.5 101.47+/-1.12 149.42+/-2.19 165.61+/-1.44 
25.6 101.83+/-0.92 148.94+/-1.88 165.37+/-0.93 
25.7 101.91+/-1.26 149.4+/-1.61 166.21+/-1.01 
25.8 101.73+/-1.63 149.28+/-1.16 165.6+/-0.46 
25.9 101.49+/-1.89 149.6+/-1.85 167.01+/-0.21 
26 101.76+/-2.41 149.97+/-1.88 167.35+/-1.03 
26.1 101.67+/-2.34 150.51+/-2.08 167.05+/-1.32 
26.2 102.03+/-2.08 150.8+/-2.2 166.64+/-1.17 
26.3 101.81+/-1.74 150.2+/-1.54 166.08+/-0.01 
26.4 101.86+/-0.5 150.14+/-1.53 165.26+/-0.54 
26.5 102.17+/-0.72 149.45+/-1.64 166.59+/-0.69 
26.6 103.51+/-0.23 148.69+/-2.25 165.73+/-1.05 
26.7 102.43+/-0.94 148.53+/-2.21 164.04+/-0.05 
26.8 102.37+/-2.01 148.18+/-2 164.72+/-0.3 
26.9 103.05+/-2.09 149.04+/-3.01 163.76+/-0.06 
27 103.63+/-1.48 149.3+/-2.47 163.51+/-0.23 
27.1 103.41+/-1.56 150.93+/-2.56 162.37+/-0.25 
27.2 103.35+/-0.59 151.15+/-1.59 162.06+/-0.28 
27.3 102.31+/-1.76 150.8+/-2.3 161.88+/-0.31 
27.4 102.15+/-2.15 150.58+/-2.2 162.27+/-1.38 
27.5 102.89+/-2.06 150.23+/-2.35 161.85+/-1.15 
27.6 102.09+/-1.03 149.4+/-2.24 161.7+/-1.15 
27.7 102.48+/-1.28 149.51+/-2.32 161+/-1.27 
27.8 102.48+/-0.79 149.82+/-1.92 161.42+/-1.26 
27.9 102.23+/-0.88 149.42+/-1.75 161.17+/-1.93 
28 102.01+/-2.14 149.7+/-1.67 160.16+/-1.65 
28.1 102.97+/-2.66 149.22+/-2.03 160.9+/-2.59 
28.2 101.97+/-3.33 149.22+/-2.3 162.26+/-1.94 
28.3 102.98+/-2.46 148.91+/-2.61 161.96+/-3.27 
28.4 102.53+/-2.62 149.32+/-2.72 162.18+/-4.09 
28.5 101.64+/-2.47 149.4+/-2.97 162.93+/-4.98 
28.6 101+/-2.6 149.7+/-2.85 164.17+/-4.2 
28.7 101.54+/-3.42 149.25+/-3.17 164.76+/-5.44 
28.8 101.22+/-2.31 149.3+/-2.67 164.52+/-4.79 
28.9 100.52+/-2.13 149.59+/-2.22 165.24+/-4.97 
29 99.91+/-2.8 149.42+/-2.37 165.4+/-6.14 
29.1 100.65+/-2.47 149.77+/-2.38 165.6+/-7.62 
29.2 100.79+/-2.08 150.93+/-3.62 166.29+/-7.98 
29.3 100.01+/-2.96 151.1+/-3.95 165.29+/-8.05 
29.4 100.82+/-2.93 151.23+/-3.22 165.77+/-7.04 
29.5 100.71+/-2.99 151.93+/-3.79 165.76+/-7.09 
29.6 100.83+/-2.47 152.74+/-4.22 165.65+/-7.68 
29.7 101.2+/-3.61 153.11+/-5.04 166.42+/-7.52 
29.8 100.99+/-1.94 152.94+/-4.96 166.78+/-7.47 
29.9 100.29+/-1.57 152.83+/-4.13 166.39+/-9.04 
30 99.52+/-2.27 152.77+/-4.13 166.47+/-10.18 
30.1 100.29+/-3.93 153.13+/-4.55 166.5+/-9.67 
30.2 100.25+/-4.09 152.53+/-5.62 165.7+/-8.48 
30.3 100.24+/-3.15 153.39+/-6.35 164.99+/-6.51 
30.4 99.78+/-3.96 153.68+/-5.84 164.32+/-5.61 
30.5 99.91+/-4.74 154.39+/-6.18 165.87+/-4.89 
30.6 99.8+/-3.88 154.31+/-6.49 166.67+/-4.24 
30.7 99.42+/-3.58 154.84+/-6.1 167.23+/-4.58 
30.8 98.74+/-3 155.18+/-6.27 166.18+/-4.03 
30.9 98.29+/-3.98 155.64+/-5.57 166.55+/-3.4 
31 98.47+/-3.48 155.08+/-5.7 166.38+/-2.51 
31.1 98.4+/-3.95 155.75+/-5.52 166.35+/-1.6 
31.2 98.01+/-4.13 156.11+/-6.2 165.58+/-0.85 
31.3 97.47+/-4.37 155.43+/-7.32 165.57+/-0.15 
31.4 97.27+/-4.95 155.42+/-5.91 166.2+/-1.45 
31.5 97.98+/-5.07 155.31+/-5.14 165.49+/-2.95 
31.6 97.96+/-4.67 154.42+/-5.5 165.44+/-3.1 
31.7 98.95+/-3.88 152.87+/-5.35 165.1+/-2.34 
31.8 98.61+/-3.81 153.31+/-5.08 166.11+/-3.19 
31.9 98.08+/-4.59 153.28+/-6.14 166.52+/-2.06 
32 97.43+/-4.45 153.11+/-6.27 166.67+/-1.56 
32.1 97.51+/-5.42 153.88+/-6.58 166.08+/-1.61 
32.2 96.84+/-4.08 153.68+/-6.24 165.82+/-1.12 
32.3 96.41+/-3.75 153.87+/-4.75 165.93+/-1.62 
32.4 96.35+/-3.89 153.56+/-4.02 166.58+/-2.49 
32.5 96.55+/-2.98 152.98+/-4.21 166.28+/-2.5 
32.6 96.11+/-3.5 153.13+/-5.2 166.08+/-2.56 
32.7 96.51+/-2.88 152.35+/-5.25 166.84+/-1.77 
32.8 96.34+/-2.68 152.67+/-4.75 167.28+/-2.86 
32.9 96.39+/-2.41 153.22+/-3.93 167.98+/-4.36 
33 97.3+/-1.11 152.89+/-3.66 168.64+/-4.55 
33.1 97.06+/-1.27 152.98+/-3.47 168.36+/-4.8 
33.2 97.55+/-1.59 153.83+/-5.33 167.04+/-5.29 
33.3 97.82+/-0.56 153.1+/-5.77 167.85+/-5.86 
33.4 98.51+/-0.97 153.41+/-5.83 166.8+/-4.33 
33.5 98.09+/-1.63 154.03+/-5.85 167.01+/-5.04 
33.6 98.95+/-1.79 153.75+/-5.26 166.62+/-4.12 
33.7 99.88+/-1.44 154.15+/-5.4 165.86+/-4.02 
33.8 99.35+/-0.77 154.51+/-5.53 166.18+/-4.01 
33.9 99.2+/-0.52 154.19+/-5.19 165.96+/-2.64 
34 98.18+/-0.82 153.64+/-5.86 165.63+/-2.05 
34.1 98.42+/-1.57 152.76+/-6.02 166.12+/-1.82 
34.2 98.49+/-1.41 152.92+/-6.16 165.58+/-2.52 
34.3 97.99+/-1.95 153.47+/-7.3 165.82+/-1.58 
34.4 97.56+/-1.26 154+/-7.28 165.73+/-2.11 
34.5 98.9+/-1.91 153.83+/-7.9 165.62+/-0.9 
34.6 98.29+/-2.82 153.73+/-7.98 165.72+/-1.39 
34.7 97.97+/-1.99 153.82+/-8.43 166.15+/-1.95 
34.8 97.85+/-2.21 153.47+/-7.37 165.39+/-2.01 
34.9 98.13+/-2.93 154.52+/-6.82 166.36+/-1.7 
35 97.46+/-2.01 154.71+/-7.18 165.42+/-3.08 
35.1 98.91+/-1.3 156.19+/-7.76 165.66+/-3.4 
35.2 97.22+/-1.79 156.15+/-7.42 165.62+/-3.24 
35.3 97.45+/-2.52 156.07+/-7.04 165.65+/-4.67 
35.4 97.61+/-2.63 155.57+/-8.36 165.73+/-5.29 
35.5 97.56+/-2.01 155.44+/-8.66 166.02+/-4.84 
35.6 97.41+/-2.63 155.44+/-9.1 165.44+/-4.55 
35.7 97.08+/-1.94 155.59+/-8.06 165.19+/-5.01 
35.8 97.52+/-2.68 155.92+/-6.77 164.43+/-4.74 
35.9 97.07+/-2.56 156.84+/-6.18 165.86+/-4.96 
36 95.9+/-3.18 157.05+/-7 165.01+/-5.46 
36.1 95.61+/-3.23 156.75+/-6.68 165.28+/-5.49 
36.2 95.81+/-3.53 155.8+/-7.32 164.21+/-6.38 
36.3 95.5+/-3.07 156.35+/-8.38 163.86+/-4.99 
36.4 96.05+/-3.41 156.83+/-8.92 163.71+/-5.49 
36.5 96.78+/-2.65 156.22+/-8.92 162.57+/-6.34 
36.6 96.43+/-2.52 155.92+/-9.05 162.65+/-6.41 
36.7 96.82+/-2.16 156.31+/-8.34 162.54+/-5.25 
36.8 96.93+/-2.17 156.27+/-8.35 161.96+/-5.58 
36.9 96.3+/-2.88 155.7+/-7.25 162.18+/-7.08 
37 96.36+/-2.26 156.09+/-7.36 162.72+/-8.64 
37.1 96.03+/-2.84 155.92+/-7.55 164.07+/-9.04 
37.2 96.26+/-3.08 155.4+/-8.17 163.45+/-8.24 
37.3 96.02+/-2.97 156.36+/-9.3 163.48+/-7.55 
37.4 95.72+/-3.43 156.45+/-8.31 163.28+/-6.58 
37.5 95.83+/-4.23 156.36+/-8.17 163.51+/-6.19 
37.6 95.96+/-3.52 156.55+/-8.29 164+/-6.77 
37.7 96.23+/-3.01 156.52+/-9.18 164.31+/-7.45 
37.8 97.02+/-3.13 155.74+/-10.28 163.79+/-8.05 
37.9 96.79+/-2.51 155.22+/-9.92 165.45+/-7.92 
38 96.86+/-2.09 154.33+/-8.92 165+/-8.86 
38.1 96.26+/-2.22 153.96+/-6.58 165.52+/-10.95 
38.2 96.08+/-2.47 154.11+/-5.64 165.5+/-10.33 
38.3 96.14+/-1.5 154.65+/-6.06 165.22+/-11.12 
38.4 97.16+/-1.09 155.7+/-7.05 165.88+/-11.7 
38.5 97.09+/-2.01 157.11+/-6.5 165.89+/-12.67 
38.6 97.02+/-1.75 157.26+/-6.88 165.72+/-11.13 
38.7 97.77+/-1.43 157.51+/-6.98 165.32+/-11.12 
38.8 98.51+/-1.79 158.63+/-6.86 164.71+/-11.06 
38.9 97.49+/-1.28 157.94+/-7.72 165.38+/-12.21 
39 97.23+/-0.61 157.83+/-8.43 165.69+/-10.97 
39.1 97.58+/-0.54 157.82+/-7.1 165.75+/-12.45 
39.2 98.25+/-1.24 157.45+/-7.66 165.88+/-12.43 
39.3 98.98+/-2.5 156.62+/-7 165.94+/-13.53 
39.4 99.79+/-1.63 157.32+/-7.93 166.02+/-13.48 
39.5 100.16+/-2.09 157.76+/-6.66 166.58+/-14.14 
39.6 99.85+/-2.05 157.07+/-7.08 167.02+/-13.05 
39.7 101.2+/-3.35 157.02+/-6.57 166.65+/-11.99 
39.8 100.85+/-2.64 155.89+/-6.36 165.62+/-13.32 
39.9 99.83+/-3.15 156.18+/-6.55 165.88+/-13.59 
40 100.34+/-3.33 155.37+/-6.89 165.44+/-13.5 
40.1 100.75+/-3.78 155.51+/-8.03 165.24+/-11.99 
40.2 100.59+/-3.43 155.81+/-7.71 165.3+/-11.7 
40.3 100.44+/-2.71 155.42+/-8.17 165.55+/-12.4 
40.4 99.87+/-3.26 155.16+/-8.65 166.26+/-12.45 
40.5 100.21+/-3.81 155.61+/-8.85 165.48+/-12.62 
40.6 100.35+/-3.9 156.59+/-8.42 167.07+/-11.09 
40.7 100.53+/-3.81 155.76+/-7.46 166.66+/-12.61 
40.8 99.6+/-4.68 156.31+/-5.82 167.7+/-13.16 
40.9 101.33+/-4.4 156.02+/-6.83 166.98+/-12.44 
41 99.69+/-3.72 155.34+/-5.87 167.68+/-14.5 
41.1 99.81+/-3.76 155.64+/-6.99 167.77+/-14.32 
41.2 99.42+/-4.01 155.65+/-8.2 167.19+/-13.68 
41.3 99.78+/-3.49 155.4+/-8.18 166.37+/-13.77 
41.4 99.31+/-4.67 155.76+/-8.17 167.09+/-12.37 
41.5 98.96+/-3.78 155.84+/-7.85 166.56+/-11.96 
41.6 100.57+/-5.33 155.1+/-7.22 166.25+/-11.95 
41.7 100.31+/-5.56 156.3+/-7.4 166.45+/-12.52 
41.8 99.41+/-5.44 157.64+/-7.43 165.44+/-11.52 
41.9 99.68+/-5.31 157.67+/-7.29 164.96+/-11.25 
42 100.07+/-5.5 156.62+/-7.9 163.85+/-10.61 
42.1 100.36+/-5.91 158.2+/-7.75 163.73+/-11.02 
42.2 99.93+/-6.19 157.72+/-7.95 164.31+/-11.31 
42.3 100.43+/-5.61 157.17+/-8.24 164.98+/-11.15 
42.4 100.58+/-5.59 157.78+/-8.27 164.6+/-9.81 
42.5 100.48+/-6.25 157.81+/-8.03 165.03+/-9.48 
42.6 99.98+/-6.65 157.53+/-6.99 164.85+/-8.98 
42.7 99.75+/-5.56 156.64+/-6.53 164.39+/-8.37 
42.8 99.9+/-5.16 156.01+/-7.55 164.01+/-8.08 
42.9 99.16+/-4.49 155.3+/-7.56 165.2+/-9.01 
43 99.22+/-4.43 155.26+/-7.5 165.11+/-8.88 
43.1 99.89+/-5.21 154.73+/-7.8 165.16+/-10.71 
43.2 100+/-4.17 154.39+/-8.03 164.97+/-10.76 
43.3 100.4+/-5.25 154.6+/-7.16 165.64+/-11.87 
43.4 100.33+/-5.02 155.16+/-6.45 164.65+/-11.23 
43.5 100.55+/-5.18 156+/-7.02 165.43+/-11.41 
43.6 100.56+/-3.7 157.09+/-6.88 165+/-12.08 
43.7 101.25+/-4.6 156.68+/-8.18 164.14+/-11.12 
43.8 101.25+/-4.05 156.94+/-7.51 165.26+/-10.74 
43.9 101.57+/-4.78 157.33+/-7.62 165.36+/-11.24 
44 101.03+/-4.59 156.78+/-6.53 165.94+/-12.28 
44.1 101.6+/-3.22 156.13+/-6.96 166.18+/-11.53 
44.2 101.31+/-5.12 155.74+/-7.31 166.1+/-11.46 
44.3 100.99+/-3.86 156.46+/-7.14 166.76+/-10.68 
44.4 101.69+/-3.62 156.36+/-7.27 167.36+/-10.66 
44.5 101.29+/-4.77 156.94+/-7.88 167.86+/-10.97 
44.6 100.92+/-5.54 156.94+/-9.06 167.58+/-11.12 
44.7 100.6+/-5.94 157.18+/-9.06 167.78+/-10.03 
44.8 101.44+/-5.11 157.23+/-9.32 167.95+/-9.07 
44.9 101.02+/-4.45 158.03+/-9.02 168.36+/-8.36 
45 100.51+/-2.93 157.88+/-8.63 168.02+/-8 
45.1 99.83+/-3.11 158.58+/-8.56 168.44+/-8.69 
45.2 100.15+/-2.61 159.57+/-8.09 167.35+/-9.24 
45.3 99.67+/-2.52 158.29+/-6.81 167.65+/-9.24 
45.4 100.21+/-3.41 159.55+/-6.16 167.12+/-10.08 
45.5 100.04+/-2.99 159.84+/-6.19 168.26+/-10.36 
45.6 100.35+/-2.8 160.6+/-5.93 168.13+/-9.76 
45.7 100.39+/-1.27 159.68+/-6.7 167.64+/-9.51 
45.8 99.85+/-2.4 159.84+/-6.54 168.05+/-8.07 
45.9 100+/-1.24 159.74+/-6.96 167.91+/-8.1 
46 99.75+/-0.71 158.37+/-7.11 168.16+/-7.97 
46.1 99.33+/-0.58 158.84+/-7.33 167.68+/-9.54 
46.2 98.96+/-0.99 159.37+/-6.98 167.38+/-9.96 
46.3 98.48+/-1.79 160.13+/-7.14 167.56+/-10.22 
46.4 98.72+/-2.09 159.67+/-7.44 167.68+/-9.77 
46.5 99.63+/-2.77 160.29+/-7.58 167.55+/-10.25 
46.6 99.53+/-2.78 160.77+/-7.67 167.62+/-10.32 
46.7 99.58+/-3.35 160.36+/-7.75 167.29+/-10.65 
46.8 99.92+/-3.76 160+/-7.35 167.47+/-9.97 
46.9 100.07+/-3.36 160.75+/-6.64 167.22+/-9.48 
47 99.82+/-4.25 161.57+/-7.66 168.38+/-8.84 
47.1 99.07+/-2.91 160.79+/-7.74 167.96+/-7.69 
47.2 99.94+/-3.92 160.63+/-8.4 168.05+/-8.59 
47.3 99.43+/-3.26 161.14+/-7.92 168.35+/-8.32 
47.4 99.59+/-3.05 160.68+/-7.63 169+/-7.87 
47.5 99.79+/-3.23 160.83+/-8.16 169.66+/-7.38 
47.6 99.85+/-4.49 161.23+/-6.12 169.48+/-7.91 
47.7 98.73+/-4.13 160.47+/-6.71 168.1+/-8.1 
47.8 100.48+/-3.99 160.57+/-6.4 168.73+/-8.46 
47.9 99.64+/-3.05 161.62+/-5.06 169.44+/-9.48 
48 98.94+/-3.31 161.97+/-5.43 169.5+/-9.85 
48.1 98.84+/-3.4 161.42+/-6.1 169.94+/-9.84 
48.2 99.06+/-3.1 161.19+/-6.8 170.41+/-9.79 
48.3 98.88+/-3.04 160.78+/-7.42 170.02+/-9.74 
48.4 99.31+/-3.93 161.64+/-6.49 170.38+/-10.96 
48.5 99.81+/-3.52 161.57+/-6.68 170.67+/-10.62 
48.6 100.04+/-3.26 162.53+/-5.98 169.49+/-10.03 
48.7 100.39+/-5.54 162.66+/-6.14 169.42+/-10.54 
48.8 99.33+/-5.69 162.51+/-6.82 169.69+/-9.96 
48.9 99.92+/-4.87 163.22+/-7.08 169.66+/-10.64 
49 99.57+/-4.85 163.08+/-7.38 169.92+/-10.76 
49.1 99.14+/-5.57 161.77+/-7.63 170.64+/-10.22 
49.2 99.11+/-5.61 161.57+/-8.56 170.39+/-9.6 
49.3 98.98+/-5.85 161.92+/-9.44 169.64+/-10.3 
49.4 99.79+/-5.2 162.44+/-10.25 169.51+/-10.13 
49.5 98.75+/-5.98 162.54+/-11.06 169.96+/-10.07 
49.6 99.78+/-6.81 162.81+/-10.51 170.68+/-10.15 
49.7 99.59+/-6.42 161.71+/-10.41 169.98+/-9.6 
49.8 98.73+/-5.72 162.23+/-9.35 170.29+/-9.62 
49.9 98.64+/-6.12 162.14+/-8.48 170.06+/-9.08 
50 98.93+/-6.79 162.81+/-8.64 170.96+/-9.62 
50.1 99.45+/-7.04 162.51+/-9.36 171.77+/-10.69 
50.2 100.19+/-5.85 162.97+/-10.34 171.19+/-10.88 
50.3 100.7+/-6.15 162.71+/-10.67 171.42+/-10.66 
50.4 99.5+/-5.14 163.28+/-10.66 170.8+/-9.86 
50.5 100.07+/-5.56 162.36+/-10.06 170.8+/-9.9 
50.6 100.53+/-5.66 161.85+/-11.61 170.26+/-10.44 
50.7 100.79+/-5.42 161.03+/-12.53 171.03+/-10.8 
50.8 99.82+/-5.76 160.25+/-13.55 170.35+/-11.04 
50.9 99.91+/-6.49 159.11+/-13.75 170.55+/-9.44 
51 99.34+/-5.84 159.85+/-12.53 170.5+/-8.56 
51.1 99.91+/-5.31 158.93+/-11.88 170.36+/-7.91 
51.2 99.54+/-6.01 159.12+/-11.33 170.98+/-7.95 
51.3 99.32+/-5.89 158.71+/-11.28 170.65+/-7.92 
51.4 99.38+/-6.15 158.39+/-10.36 171.01+/-7.53 
51.5 98.26+/-5.63 157.74+/-9.72 170.99+/-7.11 
51.6 98.96+/-4.43 156.79+/-8.45 170.19+/-6.53 
51.7 99.32+/-5.4 156.4+/-8.75 169.71+/-7.09 
51.8 98.81+/-5.08 157.66+/-9.78 168.81+/-6.43 
51.9 98.37+/-5.79 157.96+/-9.8 169.21+/-5.89 
52 99.12+/-6.31 157.39+/-8.85 169.66+/-6.05 
52.1 99.06+/-6.21 157.19+/-8.61 169.64+/-5.61 
52.2 99.77+/-6.59 156.85+/-7.98 170.33+/-5.42 
52.3 99.75+/-5.18 156.25+/-9.51 170.61+/-5.83 
52.4 98.58+/-5.09 155.74+/-8.58 171.26+/-6.95 
52.5 99.2+/-6.17 155.81+/-8.33 171.42+/-7.24 
52.6 98.63+/-6.89 156.1+/-7.88 171.02+/-8.02 
52.7 99.65+/-6.92 156.93+/-6.5 171.42+/-7.18 
52.8 99.98+/-6.99 156.78+/-5.95 171.86+/-7.4 
52.9 99.77+/-6.37 156.78+/-4.87 171.65+/-7.11 
53 99.25+/-6.02 156.28+/-3.94 171.17+/-6.57 
53.1 99.38+/-6.2 156.38+/-4.26 170.89+/-7.11 
53.2 99.69+/-4.7 156.29+/-5.26 170.06+/-7.63 
53.3 99.91+/-4.31 156.73+/-4.86 170.3+/-7.16 
53.4 99.87+/-4.67 156.11+/-4.12 170.08+/-6.92 
53.5 99.99+/-4.97 155.41+/-6.74 170.12+/-7.6 
53.6 100.18+/-4.93 156.53+/-7.91 170.48+/-8.52 
53.7 99.73+/-5.01 156.55+/-7.87 170.74+/-7.39 
53.8 99.69+/-4.84 156.24+/-7.95 171.53+/-8.74 
53.9 100.09+/-4.81 156.63+/-7.25 171.45+/-10.01 
54 99.85+/-4.58 158.06+/-7.31 171.92+/-11.18 
54.1 99.51+/-3.99 157.77+/-7.97 171.26+/-10.54 
54.2 99.84+/-4.78 157.9+/-7.33 170.87+/-10.08 
54.3 99.59+/-4.87 157.89+/-7.39 171.46+/-8.78 
54.4 99.91+/-5.06 157.44+/-7.58 172.68+/-8.93 
54.5 100.71+/-5.04 157.28+/-8.98 172.89+/-9.27 
54.6 101.11+/-3.98 158.23+/-8.47 171.84+/-9.36 
54.7 101.21+/-5.11 157.99+/-8.01 171.22+/-8.27 
54.8 100.87+/-4.05 157.35+/-6.76 171.44+/-7.52 
54.9 100.67+/-4.1 157.91+/-6.76 171.86+/-7.84 
55 101.09+/-3.97 158.91+/-7.34 173.09+/-7.61 
55.1 102.19+/-4.91 159.37+/-6.31 173.3+/-8.52 
55.2 101.69+/-4.65 160.01+/-7.64 173.06+/-8.1 
55.3 101.65+/-5.72 160.04+/-8.5 173.11+/-7.95 
55.4 101.26+/-4.68 160.47+/-9.84 173.34+/-6.39 
55.5 101.73+/-4.25 160.84+/-9.77 173.32+/-6.58 
55.6 101.37+/-4.41 159.75+/-7.52 173.28+/-4.96 
55.7 101.19+/-4.6 159.76+/-7.55 173.68+/-3.78 
55.8 101.75+/-4.39 160.46+/-8.63 174.21+/-3.06 
55.9 102.25+/-5.02 161.59+/-9.65 173.24+/-3.83 
56 102.77+/-4.58 161.18+/-9.3 173.74+/-5.25 
56.1 101.93+/-5.13 161.67+/-9.47 175+/-5.89 
56.2 101.03+/-4.42 161.03+/-8.87 175.32+/-6.31 
56.3 101.48+/-5.06 162.21+/-9.61 176.79+/-4.02 
56.4 101.43+/-5.59 161.75+/-8.52 177.18+/-3.89 
56.5 101.59+/-4.62 162.65+/-8.29 178.07+/-3.75 
56.6 100.32+/-3.93 163.3+/-8.79 177.76+/-4.48 
56.7 100.12+/-2.46 162.95+/-9.61 178.05+/-3.4 
56.8 99.04+/-2.83 162+/-9.54 178.1+/-4.62 
56.9 99.51+/-3.05 162.07+/-10.14 177.82+/-6.32 
57 98.48+/-2.47 162.1+/-10.3 178.5+/-5.81 
57.1 99.14+/-2.53 162.64+/-9.98 178.23+/-6.26 
57.2 99.23+/-3.29 163.56+/-9.43 178.06+/-5.64 
57.3 99.69+/-3.76 163.85+/-9.15 177.74+/-5.85 
57.4 99.9+/-4.08 163.33+/-8.98 177.37+/-4.09 
57.5 99.69+/-3.83 162.33+/-7.8 176.7+/-4.58 
57.6 100.36+/-3.78 162.27+/-7.1 178.05+/-4.26 
57.7 100.72+/-3.95 160.41+/-6.94 178.16+/-4.58 
57.8 100.81+/-4.51 160.97+/-6.06 177.36+/-5.08 
57.9 100.08+/-3.48 160.74+/-6.09 177.72+/-5.27 
58 100.31+/-2.86 160.17+/-5.3 178.52+/-4.55 
58.1 100.28+/-2.71 161.19+/-4.07 178.98+/-3.92 
58.2 100.29+/-3.95 160.4+/-3.02 177.57+/-3.66 
58.3 100.5+/-5.17 160.28+/-3.2 177.36+/-2.92 
58.4 100.91+/-5.15 159.19+/-3.48 177.95+/-3.43 
58.5 100.15+/-5.96 159.72+/-2.54 177.54+/-3.04 
58.6 100.11+/-5.61 159.79+/-3.05 177.44+/-2.22 
58.7 99.78+/-4.59 159.42+/-2.79 177.32+/-1.94 
58.8 99.71+/-4.12 159.82+/-2.51 178.06+/-1.62 
58.9 100.29+/-4.69 159.85+/-3.5 178.6+/-1.31 
59 100.73+/-5.16 159.83+/-5.32 179.2+/-2.43 
59.1 100.73+/-4.84 158.52+/-4.48 180.24+/-3.32 
59.2 100.76+/-4.95 158.88+/-2.93 180.95+/-2.43 
59.3 100.94+/-5.72 159.67+/-2.94 181.3+/-3.65 
59.4 100.83+/-5.69 159.09+/-2.91 181.07+/-3.49 
59.5 101.14+/-5.23 158.89+/-2.69 180.68+/-3.85 
59.6 100.22+/-3.85 159.76+/-2.79 180.83+/-3.49 
59.7 100.52+/-4.75 160.69+/-2.4 180.45+/-3.71 
59.8 100.78+/-6.15 161.94+/-3.76 180.48+/-3.06 
59.9 100.89+/-6.58 164.07+/-3.4 181.06+/-3.2 
60 100.4+/-7.39 164.98+/-2.6 180.08+/-1.95 
60.1 99.86+/-6.34 164.86+/-2.24 179.9+/-1.99 
60.2 99.88+/-6.52 163.98+/-0.77 179.51+/-2.73 
60.3 99.78+/-6.39 165.14+/-0.23 178.72+/-1.83 
60.4 99.22+/-4.91 164.73+/-0.03 178.18+/-2.35 
60.5 99.51+/-6.74 164.46+/-1.32 178.59+/-1.35 
60.6 99.78+/-7.19 163.88+/-1.98 178.27+/-1.31 
60.7 100.21+/-6.82 163.09+/-1.09 178.72+/-1.1 
60.8 100.76+/-6.94 162.46+/-0.79 178.38+/-2.58 
60.9 100.73+/-6.38 161.56+/-1.26 178.04+/-1.82 
61 100.92+/-6.33 161.01+/-2.79 178.23+/-1.04 
61.1 101.47+/-4.95 160.94+/-3.71 177.36+/-0.91 
61.2 101.81+/-6.1 161.21+/-4.82 177.71+/-0.86 
61.3 100.98+/-6.59 159.47+/-4.75 177.63+/-0.41 
61.4 100.65+/-5.69 160.54+/-5.97 177.54+/-0.44 
61.5 100.99+/-6.02 159.72+/-6.87 177.86+/-1.46 
61.6 100.74+/-6.55 158.79+/-6.96 178.57+/-0.17 
61.7 100.73+/-6.88 159.65+/-6.82 178.31+/-0.31 
61.8 99.6+/-6.43 160.81+/-5.12 178.2+/-0.25 
61.9 99.75+/-6.84 161.58+/-4.56 177.87+/-0.24 
62 99.89+/-7.66 161.46+/-3.6 178.72+/-1.51 
62.1 99.37+/-7.26 160.29+/-3.66 179.05+/-1.48 
62.2 99.58+/-7.38 161.61+/-2.86 178.73+/-1.35 
62.3 99.5+/-7.26 160.97+/-2.11 178.34+/-0.38 
62.4 99.2+/-6.66 161.41+/-1.27 177.12+/-0.02 
62.5 99.42+/-6.78 162.31+/-2.03 178.22+/-2.75 
62.6 99.18+/-6.23 163.59+/-2.25 177.49+/-1.22 
62.7 99.47+/-6.27 164.44+/-2.94 177.23+/-1 
62.8 99.19+/-6.55 164.02+/-3.14 177.13+/-1.68 
62.9 99.74+/-6.77 164.55+/-4.27 176.3+/-1.9 
63 99.78+/-5.86 164.7+/-2.55 176.54+/-2.31 
63.1 99.79+/-6.47 165.01+/-2.06 177.55+/-1.33 
63.2 99.96+/-5.85 165.32+/-2.85 176.96+/-1.77 
63.3 99.41+/-5.26 165.07+/-2.13 176.61+/-1.32 
63.4 100.55+/-6.17 164.43+/-0.44 177.21+/-0.61 
63.5 100.58+/-5.33 165.45+/-1.55 176.88+/-0.01 
63.6 99.76+/-5.32 165.33+/-2.9 177.72+/-2.02 
63.7 99.53+/-5.75 165.46+/-2.84 177.53+/-2.08 
63.8 99.06+/-4.28 165.47+/-2.19 178.47+/-3.2 
63.9 99.63+/-4.1 165.68+/-3.94 177.81+/-3.04 
64 99.3+/-4.24 164.59+/-3.69 176.69+/-1.81 
64.1 98.86+/-3.91 165.63+/-3.59 177.44+/-2.02 
64.2 98.95+/-4.42 164.99+/-2.96 176.84+/-3.63 
64.3 99.43+/-4.43 165.68+/-3.24 176.57+/-2.76 
64.4 98.79+/-3.28 165.34+/-2.34 176.74+/-3.1 
64.5 98.92+/-3.78 165.75+/-4.47 177.73+/-3.43 
64.6 99.19+/-4.41 166.72+/-4.67 178.14+/-3.57 
64.7 99.4+/-4.59 165.61+/-4.39 177.98+/-2.93 
64.8 99.37+/-3.76 165.37+/-4.04 178.2+/-1.87 
64.9 97.78+/-3.43 165.74+/-5.79 178.36+/-2.3 
65 98.45+/-4.03 165.48+/-6.36 177.66+/-1.61 
65.1 97.96+/-4.31 166.3+/-4.84 177.55+/-1.72 
65.2 98.04+/-5.13 166.69+/-4.15 178.05+/-3.19 
65.3 98.63+/-4.52 165.24+/-2.71 177.59+/-3.48 
65.4 98.93+/-3.95 164.73+/-3.87 176.88+/-4.47 
65.5 99.42+/-4.18 164.04+/-5.26 176.59+/-4.31 
65.6 99.15+/-4.01 162.85+/-5.23 175.85+/-5.76 
65.7 98.16+/-4.2 162.78+/-5.17 176.14+/-5.81 
65.8 97.66+/-2.72 162.36+/-4.48 176.35+/-5.38 
65.9 97.67+/-2.35 162.79+/-4.61 176+/-4.97 
66 97.29+/-2.01 162.71+/-6.25 176.37+/-5.39 
66.1 96.86+/-1.63 162.16+/-6.55 175.92+/-5.13 
66.2 96.13+/-1.32 161.25+/-5.54 176.3+/-5.47 
66.3 96.07+/-2.21 160.94+/-5.66 176.66+/-4.63 
66.4 95.64+/-1.85 162.06+/-6.58 177.34+/-4.48 
66.5 96.28+/-2.91 162.52+/-5.53 177.52+/-5.29 
66.6 96.36+/-2.69 161.46+/-5.31 177.28+/-5.92 
66.7 97.25+/-2.43 161.06+/-3.76 177.22+/-6.71 
66.8 95.9+/-3.59 162.03+/-3.97 177.1+/-6.52 
66.9 96.16+/-2.89 160.36+/-5.17 177.19+/-6.12 
67 96.28+/-2.89 160.84+/-4.04 177.32+/-6.6 
67.1 96.27+/-3.16 162.04+/-5.15 178.56+/-7.69 
67.2 97.02+/-3.02 162.76+/-5.91 178.1+/-7.62 
67.3 97.23+/-1.7 163.72+/-5.58 176.8+/-8.05 
67.4 97.59+/-2.52 163.81+/-7.12 177.48+/-8.2 
67.5 97.85+/-2.82 164+/-7.52 177.46+/-8.22 
67.6 96.89+/-2.56 162.96+/-7.47 178.58+/-7.69 
67.7 96.95+/-2.93 162.18+/-6.7 178.79+/-5.91 
67.8 96.65+/-2.89 161.53+/-6.4 178.01+/-5.58 
67.9 96.88+/-3.19 162.7+/-6.99 177.94+/-4.62 
68 95.85+/-2.48 162.29+/-8.32 178.26+/-5.02 
68.1 96.09+/-2.34 161.44+/-9.08 177.66+/-5.18 
68.2 96.16+/-2.38 162.25+/-7.63 177.87+/-5.71 
68.3 96.98+/-1.6 162.73+/-6.62 177.62+/-5.04 
68.4 97.29+/-1.26 163.51+/-6.61 176.79+/-4.08 
68.5 96.72+/-1.37 164.12+/-6.89 176.69+/-3.87 
68.6 96.38+/-1.48 163.99+/-7.65 177.57+/-2.83 
68.7 96.65+/-1.55 164.34+/-7.62 178.4+/-2.98 
68.8 96.56+/-1.21 164.09+/-8.08 178.61+/-4.93 
68.9 96.71+/-1.52 163.2+/-8.44 178.11+/-5.95 
69 96.1+/-2.4 163.18+/-8.24 177.32+/-6.67 
69.1 96.66+/-1.79 161.71+/-7.25 176.46+/-5.71 
69.2 96.44+/-1.16 161.99+/-8.64 176.02+/-6.27 
69.3 96.41+/-1.27 161.99+/-10.57 176.33+/-6.14 
69.4 96.63+/-1.83 161.71+/-10.96 176.28+/-5.9 
69.5 96.53+/-2.13 161.81+/-10.35 176.11+/-5.83 
69.6 96.02+/-2.41 162.35+/-9.44 176.15+/-7.37 
69.7 97.08+/-1.98 163.26+/-8.95 176.6+/-8.45 
69.8 96.21+/-0.9 162.96+/-8.67 177.49+/-8.07 
69.9 96.78+/-1 163.2+/-7.95 176.21+/-8.63 
70 96.59+/-0.24 163.07+/-6.13 175.94+/-7.94 
70.1 96.52+/-1.19 163.71+/-5.51 175.95+/-7.11 
70.2 96.84+/-1.39 163.93+/-4.03 176.82+/-6.37 
70.3 96.37+/-1.6 164.05+/-4.3 176.34+/-6.53 
70.4 96.84+/-2.17 165.23+/-5.02 176.23+/-7.41 
70.5 96.15+/-1.49 165.53+/-5.17 176.54+/-7.18 
70.6 96.36+/-1.57 165.11+/-5.12 176.56+/-8.24 
70.7 96.58+/-0.86 164.57+/-5.47 177.11+/-8.44 
70.8 95.33+/-1.09 162.74+/-4.37 177.09+/-7.69 
70.9 95.7+/-1.73 162.65+/-3.56 177.24+/-6.55 
71 95.11+/-1.96 162.57+/-2.99 178.44+/-6.55 
71.1 95.93+/-1.82 164.19+/-4.54 177.58+/-7.3 
71.2 95.07+/-2.14 164.94+/-5.89 177.73+/-6.32 
71.3 94.93+/-1.91 165.23+/-5.17 177.02+/-7.06 
71.4 94.58+/-2.48 165.6+/-5.18 177.6+/-7.4 
71.5 94.84+/-2.58 165.6+/-5.43 177.18+/-7.97 
71.6 94.95+/-1.87 165.36+/-5.65 177.98+/-9.84 
71.7 95.59+/-2.8 164.96+/-5.75 177.67+/-9.4 
71.8 95.47+/-1.48 165.65+/-4.58 176.68+/-9.52 
71.9 94.79+/-1.46 165.3+/-3.55 178.08+/-9.04 
72 94.95+/-1.84 166.14+/-3.65 178.11+/-9.93 
72.1 95.38+/-2.52 165.91+/-2.3 177.35+/-9.73 
72.2 94.65+/-2.73 166.28+/-1.66 177.01+/-9.72 
72.3 94.48+/-3.6 166.02+/-2.29 176.88+/-10.59 
72.4 94.83+/-3.13 164.93+/-2.87 176.08+/-10.18 
72.5 94.77+/-2.73 166.24+/-2.25 176.56+/-10.15 
72.6 94.49+/-2.36 165.32+/-2.03 176.07+/-9.84 
72.7 94.61+/-3 166.53+/-2.6 175.61+/-8.92 
72.8 94.16+/-2.97 166.17+/-3.45 175.84+/-8.75 
72.9 94.33+/-3.38 166.33+/-4.83 175.34+/-7.53 
73 95.09+/-2.57 165.89+/-5.28 174.93+/-8.46 
73.1 94.28+/-3.35 165.85+/-5.14 175.05+/-8.65 
73.2 94.62+/-3.21 165.75+/-4.57 174.98+/-8.11 
73.3 94.9+/-2.09 165.16+/-4.89 173.83+/-8.72 
73.4 95.23+/-1.76 165.29+/-4.49 173.32+/-8.98 
73.5 94.58+/-1.37 165.56+/-4.86 172.46+/-9.38 
73.6 94.7+/-1.35 165.18+/-5.5 171.83+/-8.58 
73.7 94.75+/-2.11 165.2+/-5.27 171.96+/-7.81 
73.8 95.17+/-1.93 163.97+/-5.09 171.19+/-8.29 
73.9 94.87+/-1.26 163.54+/-6.66 171.07+/-8.16 
74 95.27+/-1.97 163.26+/-8.03 170.61+/-7.91 
74.1 95.85+/-0.91 164.07+/-7.43 171.27+/-8.05 
74.2 95.29+/-1.18 163.98+/-7.58 171.1+/-7.13 
74.3 95.16+/-1.93 163.83+/-6.24 172.26+/-6.49 
74.4 94.57+/-2.24 164.22+/-6.93 171.78+/-7.45 
74.5 95.22+/-1.51 163.9+/-5.67 171.15+/-8.05 
74.6 95.34+/-1.28 163.69+/-5.95 171.39+/-7.17 
74.7 95.61+/-1.4 163.27+/-5.47 171.48+/-8.41 
74.8 95.76+/-1.98 162.86+/-3.63 171.08+/-7.67 
74.9 96.04+/-2 163.4+/-3.9 171.06+/-7.43 
75 96.62+/-2.03 163.17+/-3.87 170.77+/-6.46 
75.1 95.91+/-2.49 162.25+/-3.33 170.76+/-7.41 
75.2 96.7+/-3.07 162.11+/-4.64 171.12+/-6.74 
75.3 96.27+/-2.96 162.76+/-7.29 170.71+/-6.08 
75.4 96.61+/-3.78 163+/-6.8 170.14+/-5.77 
75.5 96.81+/-3.06 163.28+/-6.68 169.93+/-5.37 
75.6 96.33+/-2.77 161.19+/-6 169.86+/-4.84 
75.7 96.67+/-1.74 160.33+/-5.71 170.48+/-5.83 
75.8 96.52+/-0.89 159.78+/-6.5 170.57+/-5.92 
75.9 96.39+/-1.28 158.78+/-5.97 170.35+/-5.69 
76 96.08+/-1.07 157.6+/-4.92 170.26+/-4.69 
76.1 97.12+/-1.65 158.28+/-5.19 169.74+/-6.33 
76.2 95.63+/-1.53 159.77+/-5.91 169.49+/-5.21 
76.3 95.73+/-1.23 160.55+/-5.01 169.68+/-5.97 
76.4 96.41+/-2.45 160.28+/-4.94 170.26+/-5.49 
76.5 96.55+/-1.99 159.98+/-5.92 170.18+/-5.78 
76.6 97.15+/-2.51 160.38+/-5.79 170.55+/-6.27 
76.7 96.19+/-2.41 159.95+/-5.58 170.58+/-6.36 
76.8 96.87+/-2.53 160.06+/-4.65 170.94+/-6.7 
76.9 96.97+/-2.51 159.52+/-5.25 171.46+/-6.19 
77 97.15+/-2.04 159.94+/-4.56 170.85+/-6.7 
77.1 97.77+/-3.01 159.8+/-4.14 171.46+/-6.34 
77.2 97.32+/-2.59 158.89+/-3.46 170.92+/-5.47 
77.3 98.14+/-1.88 158.97+/-4.23 171.38+/-5.1 
77.4 97.87+/-3 159.59+/-4.64 170.83+/-5.87 
77.5 97.61+/-1.8 158.67+/-4.35 170.75+/-6.35 
77.6 97.89+/-2.96 159.55+/-5.92 171+/-6.92 
77.7 98.06+/-2.82 159.33+/-5.43 171.04+/-8.27 
77.8 98.12+/-2.7 158.52+/-5.17 171.88+/-7.13 
77.9 97.5+/-3.05 158.29+/-6.86 171.09+/-6.69 
78 96.54+/-2.33 157.82+/-7.6 170.42+/-7.33 
78.1 96.71+/-2.82 157.41+/-6.42 171.36+/-6.62 
78.2 97.16+/-2.92 157.75+/-6.63 171.28+/-5.46 
78.3 96.56+/-2.79 157.64+/-6.05 171.23+/-7.1 
78.4 96.32+/-2.38 157.95+/-5.7 171.1+/-7.22 
78.5 96.47+/-2.36 157.86+/-7.05 171.12+/-7.78 
78.6 97.14+/-2.89 159.19+/-7.47 171.35+/-7.12 
78.7 96.73+/-2.97 158.91+/-7.84 172.44+/-7.06 
78.8 96.6+/-2.83 159.58+/-8.1 171.85+/-8.07 
78.9 96.56+/-2.83 159.87+/-7.94 171.29+/-8.38 
79 96.62+/-1.57 158.76+/-8.14 171.73+/-8.4 
79.1 96.64+/-2.34 158.15+/-8.32 171.94+/-6.9 
79.2 97.01+/-1.58 157.4+/-8.21 171.32+/-6.75 
79.3 97.05+/-1.16 157.23+/-8.37 170.48+/-6.31 
79.4 97.04+/-0.92 158.36+/-8.86 170.6+/-5.63 
79.5 97.23+/-2.3 157.66+/-8.86 171.51+/-5.24 
79.6 97.17+/-1.41 158.63+/-9.17 172.29+/-6.52 
79.7 96.81+/-1.37 158.07+/-7.69 172.73+/-6.05 
79.8 97.65+/-1.68 157.55+/-8.59 172.36+/-6.31 
79.9 98.27+/-2.33 156.47+/-8.7 173.04+/-6.37 
80 98.45+/-3.57 155.16+/-7.57 173.64+/-6.31 
80.1 98.2+/-2.49 155.52+/-7.16 173.12+/-6.23 
80.2 97.7+/-2.79 155.52+/-5.61 173.8+/-7.25 
80.3 98.07+/-3.11 157.63+/-6 173.08+/-8.5 
80.4 97.59+/-3.06 157.86+/-4.86 173.56+/-8.67 
80.5 98.01+/-4.87 156.53+/-4.03 174.72+/-9.04 
80.6 98.26+/-6.06 156.41+/-3.2 175.5+/-8.82 
80.7 98.02+/-5.67 156.37+/-2.86 174.82+/-9.14 
80.8 97.73+/-4.79 155.9+/-2.33 173.74+/-8.85 
80.9 97.57+/-5.67 156.1+/-1.01 173.27+/-8.17 
81 97.46+/-5.56 156.32+/-2.49 172.99+/-7.42 
81.1 97.62+/-4.83 156.7+/-2.8 172.9+/-8.34 
81.2 98.01+/-5.34 156.69+/-1.16 173.69+/-7.57 
81.3 97.74+/-3.95 156.72+/-2.07 172.95+/-7.75 
81.4 97.5+/-4.66 156.73+/-2.6 173.02+/-8.09 
81.5 98.15+/-4 156.05+/-3.01 172.94+/-7.19 
81.6 98.4+/-4.19 155.36+/-3.61 173.13+/-7.23 
81.7 98.74+/-5.02 155.58+/-4.83 173.9+/-6.97 
81.8 98.72+/-4.54 154.3+/-5.17 173.62+/-6.12 
81.9 98.79+/-5.06 153.39+/-4.92 173.45+/-5.06 
82 98.55+/-6.16 153.45+/-4.84 172.81+/-4.7 
82.1 98.62+/-6.45 153.69+/-7.21 172.09+/-5.54 
82.2 98.96+/-6.02 153.09+/-7.61 171.92+/-4.52 
82.3 98.47+/-6.74 152.04+/-9.27 171.1+/-3.9 
82.4 98.89+/-7.62 152.39+/-9.9 171.39+/-5.3 
82.5 98.72+/-6.69 153.58+/-9.74 171.46+/-4.79 
82.6 98.62+/-7.17 153.42+/-10.78 171.68+/-3.78 
82.7 99.26+/-7.23 153.42+/-10.44 171.36+/-2.87 
82.8 99.06+/-7.08 154.13+/-11.35 171.75+/-3.11 
82.9 98.77+/-7.37 154.71+/-12.1 171.58+/-3.14 
83 98.25+/-8.43 154.85+/-12.31 172.58+/-3.12 
83.1 99.31+/-7.82 155.29+/-11.81 173.06+/-2.86 
83.2 99.16+/-8.76 155.21+/-10.6 172.77+/-3.37 
83.3 100.07+/-8.58 155.59+/-11 172.64+/-4.48 
83.4 99.43+/-9.31 155.8+/-10.72 172.64+/-4.43 
83.5 99.62+/-9.53 155.76+/-11.32 171.13+/-4.13 
83.6 100.58+/-8.85 155.82+/-11.22 170.87+/-4.44 
83.7 100.32+/-8.57 155.92+/-11.76 171.01+/-3.83 
83.8 99.56+/-8.02 156.18+/-11.96 171.55+/-4.36 
83.9 99.44+/-7.23 156.63+/-11.95 171.39+/-4.76 
84 100.13+/-7.68 157.15+/-13.62 171.22+/-4.73 
84.1 100.42+/-8.53 156.25+/-13.64 170.69+/-5.6 
84.2 100+/-7.72 157.24+/-11.68 170.12+/-5.82 
84.3 100.64+/-8.27 156.19+/-11.61 170.64+/-5.59 
84.4 100.58+/-8.06 156.87+/-12.61 171.67+/-4.99 
84.5 100.75+/-8.13 157.93+/-11.69 172.48+/-4.28 
84.6 100.66+/-7.89 157.32+/-11.26 171.46+/-2.46 
84.7 100.5+/-7.67 158.06+/-13.15 170.86+/-2.25 
84.8 100.71+/-6.32 157.93+/-12.15 171.18+/-4.05 
84.9 100.65+/-7.03 158.49+/-12.31 170.99+/-2.75 
85 99.36+/-5.68 158.82+/-12.81 171.08+/-2.47 
85.1 98.44+/-6.19 158.69+/-12.89 171.14+/-3.15 
85.2 99.64+/-7.52 157.54+/-12.35 170.42+/-5.01 
85.3 100.97+/-6.8 157.95+/-13 170.16+/-4.72 
85.4 100.72+/-7.52 158.55+/-13.29 170.54+/-4.32 
85.5 100.63+/-6.27 158.16+/-13.17 170.05+/-4.7 
85.6 100.45+/-6.88 158.5+/-12.61 170.25+/-4.2 
85.7 99.97+/-6.13 160.11+/-12.56 170.01+/-4.43 
85.8 99.9+/-5.77 159.39+/-12.01 170.65+/-3.76 
85.9 98.8+/-4.79 159.66+/-12.42 171.64+/-5.13 
86 98.36+/-4.02 158.92+/-12.73 172.12+/-4.15 
86.1 98.48+/-4.86 159.46+/-11.99 172.79+/-3.32 
86.2 98.71+/-3.56 159.46+/-11.26 171.95+/-3.92 
86.3 98.68+/-4.75 159.62+/-10.47 171.46+/-3.24 
86.4 99.86+/-5.19 158.94+/-10.24 171.12+/-4.05 
86.5 98.83+/-4.73 159.35+/-9.46 171.29+/-4.65 
86.6 98.62+/-5.1 160.07+/-7.74 171.32+/-4.54 
86.7 98.08+/-5.39 161.27+/-8.06 171.46+/-4.89 
86.8 98.82+/-4.76 159.58+/-7.01 171.5+/-4.93 
86.9 98.2+/-3.39 159.22+/-6.02 171.47+/-4.53 
87 97.98+/-3.02 159.27+/-6 172.5+/-4.32 
87.1 98.95+/-3.93 158.87+/-6.34 171.74+/-4.6 
87.2 99.28+/-3.96 159.4+/-7.15 171.31+/-4.29 
87.3 99.99+/-5.79 159.22+/-7.12 171.32+/-5.24 
87.4 99.84+/-6.23 158.69+/-5.75 171.37+/-4.31 
87.5 99.3+/-5.05 158.92+/-5.59 171.52+/-4.31 
87.6 99.7+/-5.12 158.99+/-6.47 171.17+/-4.51 
87.7 100.37+/-6.46 159.48+/-6.83 171.48+/-3.16 
87.8 100.31+/-6.07 160.43+/-7.29 171.2+/-3.39 
87.9 99.59+/-5.98 160.98+/-8.09 170.76+/-3.4 
88 100.01+/-5.75 161.02+/-7.89 171.73+/-3.46 
88.1 99.96+/-5.39 161.85+/-7.69 171.84+/-2.74 
88.2 99.97+/-5.42 160.92+/-7.53 172.75+/-2.32 
88.3 99.64+/-4.49 161.74+/-8.56 173.24+/-1.32 
88.4 99.59+/-4.81 161.2+/-7.94 172.81+/-1.44 
88.5 99.16+/-4.51 160.97+/-7.74 173.08+/-1.05 
88.6 99.59+/-4.14 160.65+/-6.72 172.64+/-0.02 
88.7 98.82+/-3.99 161.18+/-6.6 173.14+/-1.22 
88.8 99.12+/-4.19 160.63+/-4.21 172.93+/-2.27 
88.9 99.47+/-3.94 160.15+/-4.08 172.63+/-2.16 
89 99.23+/-3.72 161.74+/-4.33 173.43+/-0.84 
89.1 99.19+/-3.85 160.89+/-3.95 172.61+/-0.64 
89.2 98.05+/-3.27 161.43+/-5.13 173.23+/-0.62 
89.3 97.78+/-3.84 160.74+/-3.96 173.51+/-1.82 
89.4 97.64+/-3.47 160.3+/-3.55 173.22+/-2.33 
89.5 98.06+/-3.64 161.81+/-3.68 172.96+/-1.27 
89.6 98.15+/-2.87 161.49+/-4.1 172.47+/-0.64 
89.7 97.61+/-2.81 161.74+/-4.64 172.27+/-1.99 
89.8 98.55+/-3.25 160.98+/-3.13 172.12+/-1.69 
89.9 98.03+/-3.29 161.47+/-4.51 173.9+/-2.09 
90 98.61+/-4.48 162.93+/-4.17 174.31+/-2.73 
90.1 98.42+/-2.97 163.47+/-4.44 174.6+/-3.36 
90.2 98.72+/-4.33 163.04+/-4.79 175.06+/-3.3 
90.3 99.1+/-4.18 163.57+/-4.4 175.23+/-4.42 
90.4 99.09+/-5.18 162.29+/-4.9 175.2+/-5.16 
90.5 99.65+/-7.38 162.78+/-5.07 175.9+/-5.73 
90.6 100.06+/-6.58 162.59+/-3.34 175.5+/-5.69 
90.7 100.27+/-6.9 162.14+/-3.26 175.51+/-5.19 
90.8 100.31+/-6.4 162.75+/-2.87 175.35+/-6.21 
90.9 100.22+/-6.07 163.37+/-2.47 175.56+/-7.47 
91 99.53+/-6.36 162.02+/-2.96 176.82+/-8.39 
91.1 99.18+/-5.94 162.59+/-2.08 176.66+/-8.73 
91.2 98.41+/-4.99 163.03+/-3.92 176.7+/-7.75 
91.3 98.16+/-4.2 162.41+/-4.64 175.72+/-8.3 
91.4 98.19+/-4.52 162.03+/-3.42 175.72+/-9.21 
91.5 98.6+/-4.97 161.87+/-3.16 175.63+/-9.48 
91.6 97.68+/-4.5 161.66+/-3.55 175.5+/-8.87 
91.7 98.45+/-4.44 162.09+/-4.23 174.82+/-9.14 
91.8 99.06+/-4.66 161.74+/-4.45 175.24+/-9.6 
91.9 98.74+/-4.29 160.28+/-6.23 177.25+/-8.94 
92 98.03+/-3.78 160.15+/-7.32 176.84+/-7.98 
92.1 97.24+/-3.18 160.42+/-6.46 176.82+/-7.25 
92.2 97.78+/-3.52 159.24+/-7.92 176.89+/-5.88 
92.3 98.11+/-3.19 159.17+/-7.96 176.94+/-6.1 
92.4 97.71+/-3.12 158.31+/-7.99 177+/-6.23 
92.5 97.32+/-2.7 157.83+/-6.54 177.74+/-4.26 
92.6 97.25+/-2.21 157.76+/-8.02 176.94+/-4.41 
92.7 97.59+/-4.06 158.26+/-8.44 176.88+/-3.46 
92.8 97.49+/-3.77 157.85+/-5.93 177.62+/-3.37 
92.9 97.62+/-3.49 157.53+/-6.32 178.4+/-2.45 
93 96.92+/-2.96 156.69+/-8.45 178.38+/-3.25 
93.1 96.84+/-3.78 156.79+/-8.33 179.75+/-4.45 
93.2 96.95+/-3.82 157.5+/-9.06 180.12+/-3.53 
93.3 96.66+/-2.77 157.42+/-7.65 181.2+/-5.66 
93.4 96.28+/-2.27 157.66+/-6.74 181.21+/-6.57 
93.5 95.78+/-2.08 156.86+/-7.21 180.27+/-6.21 
93.6 96.63+/-2.35 157.56+/-7.47 179.28+/-6.52 
93.7 96.49+/-2.69 157.74+/-6.63 179+/-6.92 
93.8 96.38+/-2.93 158.05+/-5.71 178.6+/-6.26 
93.9 95.74+/-2.72 159.57+/-6.75 179.74+/-5.24 
94 96.28+/-1.24 159.14+/-7.17 181.03+/-4.74 
94.1 96.97+/-1.18 159.27+/-6.08 181.42+/-4.3 
94.2 96.68+/-2.75 158.9+/-5.53 181.2+/-3.37 
94.3 97.42+/-3.4 159.11+/-6.36 181.84+/-3.17 
94.4 97.04+/-3.36 158.69+/-7.31 181.51+/-3.28 
94.5 97.15+/-3.39 158.67+/-7.22 181.14+/-2.4 
94.6 96.96+/-3.5 159.51+/-6.76 181.06+/-2.08 
94.7 97.1+/-3.86 158.43+/-7.44 180.65+/-2.47 
94.8 96.33+/-5.1 158.26+/-9.04 180.64+/-3.24 
94.9 97.21+/-6.53 158.87+/-8.83 181.44+/-3.42 
95 97.42+/-5.44 158.17+/-10.16 180.2+/-2.86 
95.1 97.52+/-4.25 157.57+/-11.88 179.44+/-4 
95.2 97.23+/-4.58 156.46+/-12.47 179.71+/-5.35 
95.3 97.36+/-5.56 155.57+/-13.33 180.03+/-5.56 
95.4 97.75+/-6.78 155.09+/-14.06 179.34+/-7.35 
95.5 98.27+/-6.21 154.64+/-13.23 180.12+/-7.54 
95.6 98.79+/-7.46 154.87+/-13.64 180+/-7.71 
95.7 97.63+/-6.96 153.95+/-14.28 180.1+/-7.74 
95.8 97.95+/-7 155.39+/-14.71 179.83+/-8.68 
95.9 98.01+/-7.18 155.57+/-14.53 179.66+/-8.55 
96 97.04+/-6.58 156.57+/-15 180.22+/-8.68 
96.1 96.74+/-5.85 157.53+/-14.15 180.38+/-9.13 
96.2 96.54+/-6.43 156.8+/-12.87 181.48+/-7.09 
96.3 97.06+/-5.95 156.4+/-12.14 180.54+/-6.36 
96.4 96.77+/-5.81 156.79+/-12.23 180+/-6.25 
96.5 97.25+/-5.65 157.07+/-12.23 180.36+/-5.92 
96.6 97.46+/-6.16 157.19+/-13.22 180.09+/-5.41 
96.7 97.77+/-6.14 156.3+/-13.69 179.98+/-6.13 
96.8 97.22+/-5.06 155.62+/-13.24 181.21+/-7.11 
96.9 96.71+/-4.77 157.4+/-12.4 181.14+/-5.93 
97 97.03+/-4.02 158.01+/-12.57 180.71+/-5.85 
97.1 96.78+/-5.45 158.79+/-13.85 181.05+/-4.53 
97.2 97.1+/-5.3 159.45+/-12.68 180.33+/-7.01 
97.3 97.42+/-6.06 158.92+/-14.57 180.37+/-5.94 
97.4 98.55+/-5.53 158.49+/-13.86 181.16+/-7.28 
97.5 97.39+/-4.7 158.95+/-12.61 180.26+/-7.33 
97.6 97.83+/-5.09 159.85+/-13.95 179.8+/-7.39 
97.7 98.25+/-5.42 160.03+/-13.76 180.17+/-8.1 
97.8 97.98+/-6.35 159.82+/-14.58 180.17+/-6.76 
97.9 98.97+/-5.62 159.24+/-13.35 179.45+/-6.68 
98 98.73+/-6.74 159.01+/-13.51 178.82+/-4.91 
98.1 98.99+/-7.12 159.83+/-13.24 177.08+/-3.77 
98.2 99.9+/-6.79 160.18+/-12.69 176.65+/-2.91 
98.3 99.3+/-6.28 159.19+/-11.69 176.61+/-3.22 
98.4 99.03+/-7.28 158.66+/-13.05 175.83+/-0.79 
98.5 98.65+/-7.33 158.9+/-13.56 175.26+/-0.7 
98.6 98.7+/-7.22 158.74+/-13.99 176.69+/-0.47 
98.7 98.8+/-7.21 159.23+/-13.07 175.87+/-1.26 
98.8 98.9+/-7.68 159.02+/-13.72 177.4+/-1.03 
98.9 98.26+/-7.37 160.61+/-13.39 177.94+/-3.17 
99 98.74+/-6.4 160.38+/-12.43 177.22+/-0.88 
99.1 98.57+/-6.44 162.21+/-12.79 176.8+/-0.23 
99.2 99.23+/-6.54 161.26+/-12.94 176.93+/-0.37 
99.3 99.16+/-7.42 161.27+/-13.72 176.6+/-0.81 
99.4 99.09+/-7.95 160.73+/-14.18 176.38+/-0.62 
99.5 98.55+/-7.34 159.28+/-14.51 175.76+/-0.93 
99.6 98.67+/-6.94 159.24+/-12.38 176.51+/-1.37 
99.7 98.14+/-7.87 159.71+/-12.73 177.1+/-0.94 
99.8 98.05+/-8.5 160.17+/-12.3 178.28+/-0.4 
99.9 97.62+/-8.25 158.78+/-12.43 179.53+/-0.11 
100 97.69+/-8.03 158.46+/-11.58 179.99+/-0.13 
100.1 98.54+/-8.63 159.73+/-12.58 180.81+/-0.01 
100.2 98.44+/-8.81 160.34+/-12.54 181.15+/-0.65 
100.3 98.97+/-8.99 160.92+/-12.6 181.38+/-0.5 
100.4 99.69+/-8.18 161.6+/-11.1 181.72+/-0.86 
100.5 98.39+/-7.9 161.71+/-10.65 182.43+/-0.1 
100.6 98.52+/-7.99 161.43+/-9.23 182.47+/-1.87 
100.7 97.88+/-8.35 161.36+/-9.71 182.16+/-2.27 
100.8 98.29+/-8.22 161.22+/-10.97 181.29+/-0.69 
100.9 98.65+/-7.68 162+/-10.68 181.7+/-1.02 
101 98.08+/-8.55 162.64+/-10.11 182.28+/-0.08 
101.1 98.76+/-7.88 162.86+/-9.03 181.02+/-1.66 
101.2 98.87+/-8.04 163.18+/-9.22 180.9+/-0.47 
101.3 98.65+/-7.79 163.26+/-10.15 182.54+/-1.24 
101.4 98.13+/-7.17 164.22+/-8.56 183.11+/-2.18 
101.5 97.85+/-7 164.82+/-7.9 183.05+/-1.06 
101.6 96.99+/-6.63 165.18+/-7.36 182.36+/-1.63 
101.7 97.11+/-7.01 163.81+/-8.89 181.62+/-1.05 
101.8 97.14+/-7.26 164.32+/-8.55 181.78+/-2.44 
101.9 96.26+/-6.94 163.52+/-9.43 180.82+/-2.13 
102 97.13+/-6.5 163.84+/-8.91 180.09+/-1.29 
102.1 97.32+/-6.1 163.97+/-7.84 180.12+/-0.93 
102.2 96.66+/-5.92 163.86+/-7.17 180.85+/-3.13 
102.3 95.79+/-4.58 163.34+/-7.32 180.78+/-1.28 
102.4 95.4+/-4.53 162.36+/-6.6 179.58+/-1.17 
102.5 95.88+/-3.5 161.3+/-7.05 178.32+/-0.18 
102.6 96.03+/-3.82 160.86+/-7.56 175.92+/-2.64 
102.7 95.38+/-3.81 161.59+/-7.73 174.72+/-3.83 
102.8 95.29+/-2.92 160.94+/-7.92 173.98+/-5.06 
102.9 96.39+/-3.9 161.85+/-8.27 173.5+/-5.37 
103 95.77+/-3.34 161.47+/-11.4 173.7+/-5.41 
103.1 95.66+/-4.21 161.05+/-11.54 172.94+/-5.04 
103.2 96.65+/-3.16 160.62+/-11.05 172.33+/-6.43 
103.3 95.96+/-3.73 159.9+/-11.6 172.45+/-6.29 
103.4 96.55+/-3.25 160.35+/-10.57 171.16+/-6.04 
103.5 95.78+/-4.1 159.69+/-10.48 170.63+/-5.94 
103.6 95.84+/-3.43 159.19+/-11.68 170.52+/-7.69 
103.7 96.29+/-4.76 158.29+/-11.95 171.51+/-8.73 
103.8 96.57+/-4.04 159.11+/-12.79 170.88+/-8.37 
103.9 96.09+/-4.75 159.3+/-12.37 170.57+/-8.88 
104 96.83+/-3.7 159.4+/-12.64 170.39+/-9.83 
104.1 95.73+/-4.03 158.41+/-12.01 172.7+/-8.15 
104.2 96.74+/-3.55 157.75+/-13.17 171.32+/-9.3 
104.3 96.41+/-3.04 158.16+/-11.09 171.83+/-10.02 
104.4 96.03+/-4.23 159.19+/-12.62 172.17+/-8.97 
104.5 95.5+/-3.59 160.69+/-13.13 171.53+/-9.69 
104.6 95.96+/-2.98 161.49+/-12.75 172.24+/-9.57 
104.7 95.94+/-3.52 161.14+/-11.82 171.06+/-11.28 
104.8 96.2+/-3.94 161.18+/-13.28 170.53+/-12.39 
104.9 96.35+/-3.85 160.33+/-13.53 169.86+/-12.76 
105 96.68+/-4.62 158.18+/-13.8 168.32+/-13.65 
105.1 96.23+/-4.76 157.07+/-15.19 168.7+/-13.66 
105.2 96.39+/-4.44 157.94+/-15.31 168.14+/-15.87 
105.3 96.24+/-4.01 157.21+/-16.18 169.42+/-15.83 
105.4 96.44+/-4.02 156.91+/-16.39 170.26+/-14.86 
105.5 96.98+/-4 157.54+/-17.51 169.64+/-17.43 
105.6 96.75+/-3.61 157.37+/-17.97 170.6+/-17.19 
105.7 97.16+/-3.06 157.92+/-17.53 170.52+/-17.45 
105.8 96.43+/-4.2 156.78+/-17.05 169.82+/-17.99 
105.9 97.03+/-3.45 155.91+/-18.09 169.59+/-18.12 
106 96.26+/-4.18 155.72+/-18.39 169.5+/-18.46 
106.1 95.86+/-5.09 154.94+/-19.73 169.21+/-18.67 
106.2 96.42+/-4.89 153.95+/-18.99 169.67+/-18.02 
106.3 95.86+/-4.47 153.71+/-19.96 169.22+/-18.65 
106.4 96.06+/-4.9 153.53+/-18.65 168.7+/-17.87 
106.5 96.22+/-5.39 152.43+/-20.68 168.07+/-17.42 
106.6 95.78+/-4.91 152.61+/-19.92 168.32+/-16.08 
106.7 96.19+/-5.08 151.66+/-19.82 167.62+/-14.93 
106.8 95.97+/-4.34 150.8+/-20.76 168.76+/-16.43 
106.9 96.19+/-5.15 149.68+/-20.24 168.85+/-16.01 
107 95.78+/-4.58 149.61+/-21.24 168.68+/-17.62 
107.1 96.32+/-4.73 150.36+/-21.4 168.3+/-19.41 
107.2 96.67+/-5.15 149.56+/-21.58 167.85+/-20.99 
107.3 96.32+/-4.71 149.2+/-22.67 168.01+/-18.94 
107.4 96.54+/-4.77 148.62+/-21.33 168.33+/-17.78 
107.5 97.25+/-4.86 149.76+/-20.35 166.9+/-17.9 
107.6 97.29+/-5.18 150.24+/-20.5 167.77+/-15.72 
107.7 96.92+/-4.4 150.54+/-20.14 168.06+/-14.2 
107.8 97.71+/-5.08 149.8+/-19.59 168.64+/-15.47 
107.9 97.55+/-5.09 150.75+/-19.37 168.06+/-15.47 
108 97.25+/-5.06 150.49+/-19.8 167.72+/-14.65 
108.1 98.04+/-4.42 150.42+/-19.79 166.74+/-14.96 
108.2 98.05+/-3.77 149.96+/-21.67 165.52+/-16.57 
108.3 97.48+/-3.19 149.85+/-21.22 165.86+/-15.27 
108.4 97.56+/-2.99 150.07+/-20.78 166.14+/-14.3 
108.5 97.59+/-2.98 151.31+/-20.95 167.35+/-15.73 
108.6 96.72+/-2.73 150.52+/-19.55 167.17+/-15.86 
108.7 96.82+/-3.28 150.72+/-20.7 166.34+/-15.72 
108.8 96.79+/-3.23 150.45+/-20.91 167.04+/-16.8 
108.9 96.47+/-3.82 150.22+/-20.88 166.67+/-17.22 
109 96.22+/-4.04 149.26+/-19.85 166.66+/-16.87 
109.1 97.13+/-3.73 149.78+/-20.47 167.12+/-16.81 
109.2 96.96+/-3.99 149.58+/-19.86 167.45+/-17.68 
109.3 95.25+/-3.62 150.17+/-19.95 167.74+/-18 
109.4 94.9+/-3.17 150.53+/-20.12 165.92+/-21.28 
109.5 95.09+/-3.1 150.58+/-20.94 165.94+/-24.36 
109.6 94.99+/-2.73 150.31+/-20.44 167.83+/-21.51 
109.7 95.71+/-3.88 150.38+/-19.07 168.3+/-20.08 
109.8 94.89+/-3.73 151.5+/-19.14 168.86+/-19.52 
109.9 95.62+/-3.52 150.69+/-20.54 168.72+/-21.02 
110 94.47+/-3.31 149.5+/-20.24 167.44+/-21.39 
110.1 95.75+/-3.94 148.56+/-19.23 167.71+/-22.3 
110.2 95.91+/-3.79 147.66+/-18.18 167.59+/-21.31 
110.3 96.41+/-3.27 148.49+/-17.33 167.45+/-21.07 
110.4 96.72+/-3.72 149.01+/-17.2 167.28+/-21.94 
110.5 96.08+/-3.85 150.1+/-18.38 167.14+/-19.99 
110.6 96.38+/-4.18 149.18+/-18.36 166.65+/-18.58 
110.7 96.49+/-4 150.49+/-19.92 166.88+/-17.21 
110.8 96.93+/-4.6 151.69+/-20.71 166.15+/-16.98 
110.9 95.98+/-4.93 150.69+/-20.01 166.18+/-18.58 
111 96.31+/-4.96 152.55+/-21.11 165.68+/-18.53 
111.1 96.37+/-4.47 152.51+/-19.48 165.33+/-19.86 
111.2 96.81+/-5.1 153.02+/-18.65 163.42+/-22.36 
111.3 96.59+/-4.86 152.79+/-20.3 162.91+/-22.43 
111.4 97.05+/-4.46 152.94+/-21.29 161.83+/-22.95 
111.5 96.68+/-5.18 153.68+/-22.48 162.32+/-22.61 
111.6 96.82+/-3.32 153.27+/-21.5 162.43+/-21.39 
111.7 95.95+/-3.75 154.43+/-21.4 160.61+/-23.25 
111.8 97.14+/-3.61 154.83+/-20.2 159.52+/-22.41 
111.9 95.94+/-3.59 156.01+/-18.96 159.59+/-24.98 
112 96+/-3.5 155.8+/-19.31 160.14+/-24.76 
112.1 95.54+/-3.22 156.24+/-20.13 161.52+/-23.48 
112.2 94.95+/-3.76 155.82+/-19.99 161.22+/-23.81 
112.3 94.74+/-3.51 154.56+/-22.45 161.26+/-23.58 
112.4 94.56+/-3.02 153.31+/-22.92 160.8+/-22.92 
112.5 95.29+/-2.57 153.96+/-22.97 160.16+/-22.37 
112.6 95.44+/-3.47 153.74+/-21.59 160.49+/-21.58 
112.7 95.25+/-3.91 154.46+/-20.82 161.06+/-22.66 
112.8 94.93+/-3.41 154.06+/-20.69 162.1+/-20.85 
112.9 95.59+/-2.78 155.15+/-21.07 161.9+/-21.5 
113 95.06+/-1.4 154.27+/-21.85 161.52+/-22.93 
113.1 95.39+/-2.54 154.54+/-22.62 161.21+/-22.02 
113.2 94.52+/-3.28 155.37+/-21.87 160.45+/-22.5 
113.3 93.81+/-3.27 156.27+/-22.42 160.18+/-22.27 
113.4 94.82+/-2.49 157.34+/-22.24 161.83+/-21.62 
113.5 94.68+/-3.43 156.62+/-22.25 162.82+/-19.57 
113.6 94.4+/-3.64 155.79+/-22.1 163.3+/-18.7 
113.7 94.39+/-2.41 155.08+/-22.12 163.05+/-18.92 
113.8 94.55+/-1.99 153.79+/-21.81 160.99+/-18.59 
113.9 95.19+/-2.05 153.48+/-21.46 161.23+/-19.18 
114 94.84+/-2.35 153.75+/-21.02 161.28+/-17.67 
114.1 94.84+/-3.47 153.16+/-21.58 161.3+/-17.5 
114.2 95.67+/-3.68 152.2+/-22.01 161.43+/-18.11 
114.3 95.6+/-4.37 152.28+/-21.06 162.08+/-16.67 
114.4 95.77+/-4.23 152.78+/-20.9 163.06+/-15.55 
114.5 94.45+/-3.86 152.08+/-21.35 164.08+/-14.17 
114.6 93.93+/-2.61 151.84+/-20.59 164.63+/-13.6 
114.7 95.06+/-4 151.11+/-20.14 164.1+/-13.54 
114.8 95.26+/-4.06 151.55+/-21.47 163.73+/-13.17 
114.9 95.92+/-3.72 152.57+/-22.12 164.9+/-12.5 
115 94.77+/-4.09 152.01+/-21.93 165.95+/-12.65 
115.1 95.43+/-3.43 152.16+/-20.28 165.89+/-11.87 
115.2 95.63+/-3.62 152.62+/-21.15 164.99+/-13.1 
115.3 94.97+/-4.06 152.75+/-21.81 165.7+/-10.67 
115.4 95.23+/-3.29 152.26+/-21.48 166.64+/-9.75 
115.5 96.05+/-3.31 150.53+/-21.76 166.89+/-11.05 
115.6 96.36+/-3.49 150.19+/-22.28 165.75+/-13.17 
115.7 96.81+/-2.78 149.51+/-22.37 166.42+/-12.59 
115.8 96.34+/-3.61 151.22+/-22.93 164.6+/-13.13 
115.9 95.74+/-3.13 151.46+/-22 165.32+/-13.06 
116 95.31+/-2.83 151.74+/-21.43 165.12+/-12.93 
116.1 95.59+/-2.79 151.5+/-20.87 165.1+/-13.29 
116.2 95.33+/-2.16 151.06+/-20.92 165.85+/-12.55 
116.3 95.03+/-3.56 150.33+/-21.8 166.79+/-11.81 
116.4 94.62+/-4.18 150.66+/-21.3 166.73+/-11.14 
116.5 95.36+/-3.43 151.53+/-21.45 169.2+/-8.2 
116.6 95.13+/-4.33 152+/-22.66 171.04+/-6.12 
116.7 95.04+/-4.32 153.33+/-22.42 171.64+/-4.43 
116.8 95.25+/-4.5 152.15+/-22.85 172.74+/-2.19 
116.9 96.64+/-4.95 152.37+/-22.3 172.86+/-2.29 
117 96.39+/-4.05 151.56+/-22.32 173.91+/-0.83 
117.1 96.36+/-4.61 151.85+/-20.78 173.73+/-1.12 
117.2 96.73+/-4.84 152.74+/-19.56 173.72+/-1.01 
117.3 96.95+/-6 153.18+/-18.49 174.77+/-1.46 
117.4 96.13+/-5.14 153.02+/-18.83 175.22+/-2.6 
117.5 96.36+/-5.07 152.99+/-19.33 175.3+/-2.6 
117.6 96.38+/-4.89 152+/-18.77 175.34+/-3.11 
117.7 96.7+/-5.17 152.05+/-18.87 175.5+/-4.29 
117.8 96.71+/-6.64 152.72+/-17.38 174.73+/-5.19 
117.9 96.92+/-5.1 152.18+/-17.25 174.5+/-4.19 
118 96.44+/-4.96 152.7+/-17.61 174.96+/-6.28 
118.1 96.91+/-4.45 151.68+/-16.91 174.48+/-4.97 
118.2 96.48+/-4.37 152.17+/-17.81 175.55+/-6.42 
118.3 97.4+/-4.33 151.57+/-18.34 175.12+/-5.99 
118.4 97.38+/-4.18 152.62+/-19.26 176.4+/-7.07 
118.5 96.45+/-2.11 152.78+/-19.91 176.78+/-7.8 
118.6 96.2+/-2.58 152.04+/-19.87 176.72+/-7.38 
118.7 96.27+/-2.89 151.39+/-18.45 177.63+/-7.28 
118.8 96.28+/-3.63 152.39+/-17.51 177.77+/-6.39 
118.9 96.55+/-2.99 149.64+/-17.27 177.53+/-6.55 
119 96.6+/-3.96 149.53+/-16.54 177.45+/-6.78 
119.1 95.97+/-4.18 150.02+/-16.89 177.59+/-6.92 
119.2 95.2+/-3.58 149.62+/-16.17 176.53+/-5.14 
119.3 96.58+/-3.35 149.8+/-16.94 177.64+/-6.82 
119.4 95.81+/-2.44 150.2+/-17.62 178.52+/-6.36 
119.5 96.77+/-3.16 149.31+/-18.75 178.16+/-5.62 
119.6 95.72+/-4.28 148.59+/-19.18 178.28+/-4.87 
119.7 96.66+/-4.55 148.41+/-19.61 177.98+/-5.87 
119.8 96.47+/-4.5 148.64+/-20.4 177.47+/-5.47 
119.9 96.07+/-5.51 148.49+/-20.87 178.8+/-5.62 
120 96.08+/-4.67 147.94+/-19.29 179.37+/-5.39 
120.1 96.45+/-4.46 148.23+/-18.37 178.86+/-5.27 
120.2 96.35+/-4.75 147.15+/-19.61 178.56+/-6.95 
120.3 97.17+/-4.75 146.75+/-18.13 177.89+/-6.15 
120.4 97.52+/-5.42 148.05+/-18.01 178.56+/-4.32 
120.5 97.48+/-5.18 148.26+/-17.53 178.38+/-3.98 
120.6 97.54+/-5.11 147.88+/-16.84 178.72+/-3.43 
120.7 96.75+/-4.73 147.81+/-17.14 179.46+/-3.53 
120.8 97.33+/-4.37 149.29+/-18.07 180.36+/-2.15 
120.9 97.76+/-4.53 149.87+/-16.11 180.11+/-0.25 
121 97.83+/-3.72 149.64+/-15.97 181.64+/-1.94 
121.1 96.7+/-3.58 148.67+/-14.88 181.74+/-1.96 
121.2 97.35+/-3.47 148.66+/-14.44 181.77+/-2.44 
121.3 97.56+/-3.62 148.17+/-13.21 181.28+/-2.2 
121.4 97.28+/-4.08 148.52+/-13.66 181.28+/-2.24 
121.5 96.8+/-3.62 148.56+/-13.65 181.79+/-0.81 
121.6 96.19+/-4.06 148.34+/-14.51 182.39+/-0.82 
121.7 96.48+/-3.69 148.58+/-14.52 182.45+/-0.21 
121.8 96.22+/-3.65 148.96+/-14.53 182.7+/-0.8 
121.9 96.65+/-3.58 149.64+/-16.31 182.44+/-1.08 
122 96.65+/-4.09 148.73+/-16.28 183.18+/-2.82 
122.1 96.64+/-4.17 148.41+/-15.52 183.6+/-2.72 
122.2 96.62+/-4.01 148.7+/-14.62 182.66+/-2.14 
122.3 97.5+/-4.44 148.74+/-14.23 182.37+/-1.87 
122.4 97.21+/-4.68 149.95+/-13.96 182.19+/-0.88 
122.5 97.05+/-5.08 149.55+/-13.89 181.38+/-1.76 
122.6 97.05+/-5.16 148.67+/-14.14 179.66+/-1.33 
122.7 97.37+/-4.9 149.83+/-14.42 179.32+/-0.65 
122.8 97.4+/-5.45 149.11+/-16.83 180.16+/-0.9 
122.9 97.34+/-5.13 149.39+/-16.89 180.16+/-0.57 
123 97.03+/-5.74 149.08+/-16.95 180.96+/-0.21 
123.1 97.49+/-5.8 149.03+/-16.35 181.34+/-0.37 
123.2 97.7+/-6.73 148.39+/-16.4 181.26+/-1.09 
123.3 98.37+/-6.2 147.11+/-17.87 182.38+/-0.13 
123.4 98.55+/-6.89 147.76+/-17.84 182.32+/-0.7 
123.5 99.53+/-6.72 147.38+/-17.96 182.08+/-0.99 
123.6 98.41+/-6.41 146.85+/-17.72 181.39+/-0.72 
123.7 98.09+/-7.91 146.36+/-17.37 181.22+/-1.8 
123.8 98.96+/-8.51 146.29+/-16.17 180.68+/-1.36 
123.9 98.81+/-7.91 146.61+/-15.83 181.49+/-1.39 
124 98.41+/-6.61 147.84+/-15.27 180.66+/-0.4 
124.1 98.78+/-6.03 147.36+/-15.26 181.92+/-0.33 
124.2 98.02+/-5.88 147.69+/-16.18 181.5+/-0.63 
124.3 98.28+/-6.02 148.16+/-17.73 182.55+/-0.71 
124.4 97.56+/-6.18 148.25+/-17.64 181.7+/-2 
124.5 97.84+/-5.57 149.57+/-16.99 180.87+/-3.08 
124.6 97.34+/-4.37 148.87+/-15.77 180.36+/-3.16 
124.7 97.33+/-5.2 147.47+/-16.33 180.16+/-4.07 
124.8 96.75+/-5.11 147.42+/-17.1 180.62+/-5.54 
124.9 96.92+/-4.5 148.12+/-16.68 181.02+/-5.37 
125 96.43+/-3.98 147.67+/-16.07 180.48+/-5.32 
125.1 96.6+/-4 147.95+/-17.04 180.41+/-6.14 
125.2 97.41+/-3.43 148.62+/-17.7 180.01+/-5.69 
125.3 97.3+/-4.06 148.89+/-18.13 179.13+/-6.75 
125.4 97.36+/-4.31 149.42+/-18.33 178.57+/-7.69 
125.5 97.12+/-4.9 149.5+/-18.79 177.82+/-6.8 
125.6 96.85+/-3.58 149.96+/-18.36 178.08+/-6.13 
125.7 97.14+/-3.63 149.64+/-19 179.05+/-5.96 
125.8 97.14+/-2.82 150.49+/-17.57 179.95+/-5.59 
125.9 96.8+/-2.84 150.65+/-18.28 179.76+/-6.53 
126 97.13+/-3.35 150.77+/-17.7 179.61+/-7.19 
126.1 96.54+/-2.95 149.69+/-17.11 178.44+/-6.81 
126.2 96.89+/-2.98 147.96+/-18.41 178.8+/-5.95 
126.3 97.53+/-2.25 148.16+/-18.65 179.84+/-5.9 
126.4 97.45+/-3.42 147.43+/-17.25 180.57+/-4.75 
126.5 96.71+/-3.54 147.76+/-17.95 179.02+/-5.25 
126.6 96.07+/-4.33 148.64+/-18.8 179.09+/-5.4 
126.7 97.32+/-3.81 149.03+/-18.71 178.75+/-5.43 
126.8 96.81+/-3.83 148.43+/-18.28 178.43+/-5.23 
126.9 96.7+/-4.69 148.72+/-20.41 178.61+/-5.6 
127 96.14+/-3.74 148.5+/-18.99 178.74+/-6.92 
127.1 96.38+/-4.36 148.25+/-19.49 179.38+/-6.39 
127.2 96.81+/-3.85 147.87+/-19.11 180+/-5.24 
127.3 97.05+/-4.21 147.92+/-18.14 179.28+/-5.37 
127.4 97.24+/-4.14 147.7+/-18.9 179.62+/-4.36 
127.5 97.17+/-3.87 146.77+/-18.85 178.33+/-4.72 
127.6 96.33+/-4.45 146.17+/-19.68 178.21+/-5.25 
127.7 96.84+/-4.7 146.28+/-20.56 177.99+/-6.34 
127.8 97.4+/-5.25 146.35+/-19.94 177.44+/-6.03 
127.9 97.04+/-5.51 147.02+/-19.81 177.7+/-5.12 
128 97.32+/-5.53 147.18+/-20.93 177.56+/-5.33 
128.1 97.85+/-6.69 146.84+/-21.02 177.47+/-5.15 
128.2 98.08+/-5.83 146.23+/-21.32 178.1+/-4.94 
128.3 98.06+/-5.71 146.15+/-20.32 178.28+/-5.59 
128.4 97.39+/-5.74 145.82+/-21.05 177.58+/-5.88 
128.5 97.74+/-5.75 145.09+/-21.48 177.14+/-7.13 
128.6 97.43+/-6.03 143.59+/-22.59 176.96+/-8.17 
128.7 98.32+/-6.31 144.36+/-21.92 178.15+/-9.02 
128.8 97.94+/-6.37 143.98+/-21.55 178.78+/-7.81 
128.9 98+/-5.37 143.72+/-21.12 179.33+/-6.19 
129 97.71+/-5.98 142.63+/-21.85 178.99+/-6.99 
129.1 97.24+/-6.32 142.74+/-23.65 178.8+/-6.82 
129.2 96.73+/-7.58 143.38+/-22.4 178.64+/-6.52 
129.3 96.97+/-7.4 144.34+/-22.18 179.57+/-6.26 
129.4 96.98+/-7.92 144.43+/-22.19 177.32+/-6.97 
129.5 97+/-8.43 144.54+/-21.93 177.24+/-6.67 
129.6 97.84+/-7.37 144.85+/-22.76 177.11+/-7.69 
129.7 97+/-7.57 144.29+/-21.34 175.81+/-9.57 
129.8 97.73+/-6.98 145.18+/-21.12 176.09+/-10.85 
129.9 98.09+/-7.53 144.64+/-22.84 175.86+/-11.66 
130 97.81+/-7.37 144.51+/-22.69 176.75+/-11.23 
130.1 99.01+/-7.07 144.55+/-23.7 177.27+/-12.18 
130.2 98.2+/-7.59 144.51+/-23.98 177.78+/-11.78 
130.3 97.98+/-6.48 143.91+/-23.06 177.26+/-11 
130.4 98.36+/-6.25 143.14+/-21.39 177.48+/-10.69 
130.5 98.34+/-6.36 143.65+/-20.86 177.63+/-10.79 
130.6 99.09+/-6.21 142.97+/-19.67 177.76+/-11.28 
130.7 98.56+/-7.67 142.22+/-20.59 177.78+/-11.64 
130.8 97.93+/-7.78 141.86+/-19.51 177.79+/-11.99 
130.9 98.32+/-7.41 142.85+/-19.64 177.94+/-11.12 
131 98.65+/-7.79 142.24+/-20.08 178.7+/-10.45 
131.1 98.43+/-8.28 141.66+/-20.46 178.46+/-9.19 
131.2 98.7+/-7.59 141.51+/-21.37 178.37+/-9.12 
131.3 98.47+/-8.44 140.38+/-19.78 179.61+/-8.61 
131.4 98.09+/-7.75 139.81+/-18.95 179.84+/-7.97 
131.5 99.53+/-6.82 139.92+/-18.74 179.4+/-8.66 
131.6 99.01+/-7.75 140.06+/-19.67 179.6+/-8.26 
131.7 98.65+/-8.94 140.43+/-20.89 179.41+/-8.29 
131.8 98.26+/-7.73 140.69+/-21.22 179.43+/-8.1 
131.9 98.49+/-6.89 141.25+/-19.79 178.87+/-6.56 
132 98.85+/-6.65 141.08+/-18.51 178.79+/-5.94 
132.1 98.58+/-7.71 141.2+/-17.74 178.33+/-7.81 
132.2 98.24+/-8.06 141.21+/-17.61 178.48+/-5.53 
132.3 98.89+/-7.49 140.4+/-18.22 178.36+/-5.79 
132.4 97.67+/-7.31 139.89+/-18.39 179.2+/-8.12 
132.5 97.92+/-7.27 141.11+/-17.41 178.84+/-7.57 
132.6 97.92+/-7.34 140.46+/-17.5 178.66+/-8.16 
132.7 97.97+/-7.58 141.67+/-19.44 179.94+/-8.44 
132.8 97.78+/-7.71 140.62+/-19.06 179.42+/-7.83 
132.9 98.92+/-7.93 140.64+/-18.55 178.93+/-6.93 
133 98.63+/-7.69 140.33+/-18.22 178.48+/-7.18 
133.1 98.19+/-7.35 139.84+/-17.86 177.62+/-7.16 
133.2 98.51+/-6.56 140.06+/-17.96 175.73+/-4.96 
133.3 97.81+/-7.44 139.51+/-17.35 175.28+/-4.72 
133.4 98.93+/-6.69 140.39+/-17.35 175.41+/-5.47 
133.5 97.82+/-6.85 139.96+/-18.05 177.4+/-7.85 
133.6 97.81+/-8.07 140.83+/-18.74 176.2+/-9.15 
133.7 97.65+/-7.51 140.82+/-19.5 174.47+/-8.5 
133.8 98.03+/-7.67 140.56+/-20.21 175.42+/-9.23 
133.9 98.29+/-7.76 140.48+/-20.58 175.04+/-9.51 
134 97.87+/-6.68 141.35+/-20.63 175.98+/-10.68 
134.1 97.03+/-6.34 141.68+/-19.86 175.88+/-9.17 
134.2 98.21+/-5.39 141.35+/-18.72 174.65+/-8.92 
134.3 97.9+/-5.81 142.13+/-18.51 176.08+/-9.49 
134.4 97.63+/-6.39 141.81+/-18.06 176.24+/-7.05 
134.5 97.65+/-6.47 142.16+/-17.48 176.73+/-6.66 
134.6 97.53+/-6.01 141.36+/-16.07 175.26+/-6.2 
134.7 97.5+/-6.33 141.79+/-14.75 175.8+/-6.34 
134.8 98.36+/-6.68 140.66+/-15.51 175.94+/-6.28 
134.9 98.65+/-6.06 141.99+/-14.9 175.35+/-6.17 
135 99.07+/-7.09 142.92+/-15.31 175.58+/-7.18 
135.1 98.18+/-6.58 142.88+/-15.74 176.28+/-7.95 
135.2 98.47+/-6.54 142+/-14.91 177.58+/-7.61 
135.3 97.81+/-6.56 141.28+/-14.87 177.04+/-8.44 
135.4 98.26+/-7.25 141.64+/-14.18 175.99+/-6.57 
135.5 98.44+/-7.75 140.86+/-13.3 176.12+/-7.12 
135.6 98.96+/-7.11 140.49+/-14.04 177.05+/-8.39 
135.7 99.38+/-7.72 141.02+/-14.37 177.3+/-8.17 
135.8 99.43+/-7.48 141.26+/-14.5 176.8+/-9.4 
135.9 98.98+/-7.6 141.82+/-14.46 177.76+/-9.61 
136 99.41+/-7.61 141.81+/-15.72 178.1+/-9.1 
136.1 99.57+/-7.36 141.35+/-14.44 177.31+/-7.58 
136.2 99.85+/-8.11 139.96+/-12.01 176.08+/-6.4 
136.3 99.95+/-6.96 139.37+/-11.22 174.72+/-4.62 
136.4 99.05+/-7.39 139.98+/-12.68 174.98+/-3.83 
136.5 99.52+/-7.24 139.09+/-13.58 175.06+/-4.46 
136.6 98.97+/-6.96 139.1+/-13.21 175+/-5.61 
136.7 98.71+/-7.06 139.62+/-12.81 173.26+/-4.47 
136.8 99.35+/-7.21 139.86+/-13.42 173.33+/-6.09 
136.9 99.46+/-6.96 140.3+/-14.73 174.38+/-6.21 
137 99.01+/-6.32 140.57+/-15.51 173.26+/-6.36 
137.1 99.28+/-7.83 140.76+/-13.98 173.37+/-5.28 
137.2 98.52+/-6.46 140.29+/-13.83 174.28+/-4.7 
137.3 98.24+/-5.92 138.78+/-11.94 174.44+/-2.23 
137.4 97.7+/-6.48 137.53+/-12.44 174.41+/-2.43 
137.5 97.92+/-6.16 137.66+/-11.11 174.34+/-0.78 
137.6 97.31+/-5.55 138.12+/-10.59 174.19+/-1.46 
137.7 97.17+/-6.38 138.28+/-10.84 173.98+/-2.31 
137.8 97.45+/-6.4 137.56+/-10.03 173.73+/-2.81 
137.9 98.95+/-7.53 138.54+/-10.18 174.14+/-4.1 
138 98.42+/-6.98 137.48+/-10.47 174.65+/-4.43 
138.1 98.72+/-7.41 136.97+/-9.72 174.2+/-4.65 
138.2 98.68+/-6.91 138.56+/-11.89 176.33+/-6.62 
138.3 98.76+/-7.3 140.1+/-12.4 177.49+/-9.03 
138.4 99+/-6.79 141.1+/-13.32 177.62+/-7.68 
138.5 98.54+/-7.23 140.31+/-10.65 177.96+/-9.48 
138.6 99.26+/-6.29 140.14+/-12.76 178.01+/-9.36 
138.7 98.68+/-6.59 139.5+/-13.45 177.67+/-10.37 
138.8 98.93+/-6.96 139.52+/-15.47 177.83+/-12.06 
138.9 99.6+/-6.92 138.27+/-16.48 178.28+/-12.55 
139 100.06+/-7.41 137.73+/-17.57 178.37+/-11.94 
139.1 100.29+/-6.72 139+/-18 177.38+/-12.91 
139.2 100.5+/-7.64 139.81+/-18.02 177.44+/-12.24 
139.3 100.01+/-6.69 140.45+/-16.89 177.8+/-11.61 
139.4 100.19+/-7.23 142.16+/-18.22 178.57+/-10.42 
139.5 99.61+/-7.3 141.59+/-17.62 178.26+/-10.74 
139.6 99.47+/-7.38 140.81+/-16.73 177.49+/-11.17 
139.7 99.74+/-8.78 140.19+/-17.18 177.03+/-10.1 
139.8 99.36+/-8.25 139.89+/-17.34 177.84+/-9.36 
139.9 98.79+/-8.07 140.63+/-18.02 177.65+/-8.83 
140 99.64+/-7.09 141.75+/-17.71 177.94+/-8.29 
140.1 98.88+/-6.65 142.92+/-17.53 177.38+/-7.67 
140.2 98.8+/-7.06 142.37+/-17.72 177.77+/-7.75 
140.3 97.84+/-6.6 142.13+/-16 177.94+/-8.53 
140.4 98.61+/-6.82 142.28+/-15.78 178.55+/-9.28 
140.5 98.04+/-6.36 141.11+/-14 177.9+/-9.43 
140.6 97.79+/-6.43 141.11+/-13.75 177.85+/-9.89 
140.7 99.04+/-7.05 141.54+/-14.39 177.88+/-11.31 
140.8 98.66+/-5.68 141.1+/-14.71 178.33+/-10.59 
140.9 99.37+/-7.47 140.91+/-14.14 177.5+/-10.61 
141 98.98+/-7.46 141.04+/-12.47 177.17+/-11.18 
141.1 99.32+/-8.65 139.91+/-14.82 177.8+/-11.65 
141.2 99.91+/-7.53 141.3+/-16.31 179.22+/-11.65 
141.3 99.71+/-7.33 141.11+/-16.42 179.24+/-12.76 
141.4 99.43+/-7.62 140.23+/-16.08 178.84+/-12.14 
141.5 99.46+/-7.12 140.8+/-14.97 179.08+/-13.49 
141.6 98.85+/-6.36 140.24+/-15.04 178.63+/-13.45 
141.7 99.13+/-6.2 141.28+/-15.47 179.1+/-11.31 
141.8 98.74+/-6.26 140.7+/-15.92 178.94+/-12.43 
141.9 99.44+/-6.55 140.72+/-15.62 179.01+/-11.95 
142 99.19+/-5.44 140.83+/-16.26 178.68+/-12.66 
142.1 98.9+/-4.77 140.82+/-17 179.91+/-11.46 
142.2 98.75+/-4.38 142.04+/-18.44 179.96+/-11.54 
142.3 98.33+/-5.17 143.24+/-18.32 179.59+/-12.46 
142.4 99.01+/-4.06 143.17+/-19.25 179.26+/-12.1 
142.5 98.67+/-3.72 142.73+/-18.21 180.18+/-11.8 
142.6 99.16+/-4.47 143.44+/-18.95 180.56+/-11.37 
142.7 98.24+/-4.47 144.13+/-19.84 179.95+/-12.08 
142.8 99.4+/-4.79 144.22+/-20.93 180.56+/-11 
142.9 99.35+/-4.8 143.84+/-19.79 181.43+/-11.06 
143 99.17+/-4.56 144.91+/-20.72 180.12+/-9.68 
143.1 99.7+/-5.75 145.15+/-20.33 178.54+/-9.7 
143.2 99.88+/-6.62 145.62+/-21.41 180.08+/-11.05 
143.3 99.73+/-5.9 147.71+/-20.9 180.48+/-11.92 
143.4 99.55+/-6.04 147.6+/-19.61 180.87+/-11.24 
143.5 99.55+/-6.74 147.27+/-19.54 181.93+/-10.25 
143.6 99.06+/-7.31 147.05+/-19.67 179.73+/-11.38 
143.7 99.64+/-6.96 146.93+/-20.26 178.45+/-10.38 
143.8 99.1+/-7.47 147.12+/-20.44 178.99+/-9.38 
143.9 99.8+/-6.69 146.04+/-20.85 178.42+/-11.48 
144 99.41+/-6.68 145.61+/-21.31 178.17+/-10.82 
144.1 99.39+/-6.76 146.53+/-20.25 177.82+/-11.65 
144.2 99.24+/-6.66 146.54+/-21.07 178.58+/-11.76 
144.3 99.53+/-6.47 145.32+/-20.71 178.58+/-12.35 
144.4 98.94+/-6.4 144.68+/-19.61 178.34+/-12.82 
144.5 99.29+/-6.82 144.66+/-21.83 178+/-12.86 
144.6 99.54+/-5.97 144.08+/-21.85 178.76+/-12.66 
144.7 99.25+/-6.81 144.52+/-21.65 178.51+/-12.24 
144.8 100.37+/-7.53 144.66+/-22 178.94+/-11.04 
144.9 100.16+/-7.57 144.52+/-21.09 178.81+/-10.22 
145 99.65+/-7.47 144.31+/-22.36 178.47+/-11.43 
145.1 99.53+/-6.52 145.13+/-24.07 179.5+/-10.08 
145.2 99.41+/-7.11 144.64+/-24.14 180.1+/-10.73 
145.3 99.15+/-6.78 144.51+/-23.6 180.12+/-11.29 
145.4 99.39+/-6.47 142.84+/-24.53 179.69+/-10.3 
145.5 99.4+/-6.57 142.33+/-24.11 180.04+/-10.06 
145.6 99.31+/-7.26 142.74+/-24.6 179.74+/-10.05 
145.7 99.08+/-7.89 141.5+/-23.99 179.58+/-11.31 
145.8 98.95+/-7.08 141.83+/-23.92 179.68+/-11.48 
145.9 99.22+/-7.99 141.39+/-23.46 179.48+/-11.44 
146 98.83+/-8.01 140.44+/-22.75 178.82+/-11.29 
146.1 99.05+/-9.52 140.37+/-22.76 177.81+/-11.67 
146.2 98.69+/-9.15 141.23+/-23.43 177.86+/-11.91 
146.3 99.74+/-7.99 141.15+/-23.65 177.32+/-11.8 
146.4 98.86+/-7.21 141.47+/-23.66 176.64+/-11.94 
146.5 99.55+/-7.76 141.01+/-23.97 176.48+/-12.13 
146.6 100.29+/-7.74 140.44+/-23.87 176.92+/-10.54 
146.7 99.16+/-8.14 141.79+/-22.55 177.29+/-11.31 
146.8 99.26+/-7.94 142.38+/-22.42 177.56+/-11.09 
146.9 99.71+/-8.27 141.9+/-22.52 177.64+/-10.68 
147 100.31+/-8.88 142.06+/-24.49 177.49+/-10.16 
147.1 100.37+/-8.58 143.52+/-22.56 177.62+/-10.06 
147.2 99.77+/-9.31 141.39+/-23.9 178.35+/-8.73 
147.3 99.73+/-9.21 141.59+/-24.88 178.06+/-8.73 
147.4 100.46+/-8.7 142.48+/-24.23 178+/-8.34 
147.5 100.4+/-8.98 143.36+/-24.04 178.01+/-9.23 
147.6 100.05+/-9.14 143.02+/-23.24 177.44+/-8.53 
147.7 99.55+/-8.76 143.45+/-23.78 176.5+/-6.74 
147.8 99.86+/-9.27 143.01+/-24.41 175.68+/-6.36 
147.9 99.54+/-8.86 141.91+/-24.64 175.86+/-5.51 
148 99.38+/-7.8 140.57+/-25.23 176.11+/-5.63 
148.1 99.3+/-8.37 141.47+/-24.01 175.61+/-5.4 
148.2 99.84+/-7.99 140.55+/-22.33 175.56+/-4.08 
148.3 99.3+/-8.91 139.86+/-23.86 175.68+/-4.17 
148.4 98.66+/-7.66 141.05+/-22.58 175.97+/-5.56 
148.5 98.88+/-7.81 140.92+/-22.72 176.12+/-5.7 
148.6 98.22+/-7.41 140.73+/-22.95 176.07+/-5.52 
148.7 98.01+/-7.9 140.31+/-24.2 175.46+/-7.69 
148.8 98.86+/-8.45 141.15+/-24.03 175.61+/-7.87 
148.9 99.19+/-8.57 141.29+/-23.16 175.55+/-8.69 
149 99.53+/-9.74 141.11+/-23.32 175.63+/-8.82 
149.1 98.74+/-8.48 141.82+/-22.63 176.1+/-8.82 
149.2 99.37+/-8.98 141.59+/-22 175.45+/-9.38 
149.3 99.22+/-8.54 141.43+/-20.97 175.12+/-8.13 
149.4 99.68+/-9.25 142.36+/-20.87 175.91+/-7.16 
149.5 100+/-9.18 142.36+/-20.53 176.58+/-7.14 
149.6 99.66+/-9.37 141.56+/-20.57 175.25+/-9.18 
149.7 99.12+/-9.5 142.72+/-20.49 175.2+/-9.19 
149.8 98.8+/-9.61 143.31+/-20.86 175.16+/-9.67 
149.9 99.73+/-10.54 142.82+/-19.09 175.72+/-10.74 
150 99.41+/-10.07 142.4+/-19.46 175.59+/-11.54 
150.1 99.54+/-10.55 143.23+/-18.52 175.67+/-11.02 
150.2 99.57+/-9.85 142.82+/-18.47 176.83+/-11.21 
150.3 99.81+/-9.06 144.11+/-18.9 175.89+/-11.75 
150.4 99.43+/-8.48 143.61+/-19.6 176.86+/-12.23 
150.5 99.67+/-8.74 145.73+/-19.05 177.22+/-12.55 
150.6 99.57+/-8.16 146.1+/-19.28 176.8+/-12.27 
150.7 98.97+/-7.88 146.14+/-19.24 177.51+/-11.41 
150.8 99.47+/-8.11 145.73+/-19.15 177.86+/-9.88 
150.9 99.24+/-7.31 145.55+/-18.45 177.92+/-10.97 
151 99.01+/-7.5 145.44+/-19.54 178.29+/-10.41 
151.1 98.84+/-7.69 145.07+/-20.57 177.48+/-10.4 
151.2 99.89+/-8.59 144.51+/-19.21 177.8+/-8.98 
151.3 99.3+/-8.15 145.24+/-20.19 178.2+/-10.48 
151.4 99.41+/-8.46 144.52+/-19.85 178.68+/-9.53 
151.5 98.87+/-8.97 143.59+/-19.32 177.25+/-10 
151.6 98.62+/-9.32 142.92+/-19.5 177.24+/-8.99 
151.7 98.33+/-9.55 142.38+/-20.56 176.9+/-8.5 
151.8 98.98+/-8.83 142.51+/-19.14 177.44+/-9 
151.9 99.05+/-9.45 141.53+/-18.56 176.18+/-10.12 
152 99.43+/-9.39 140.97+/-19.41 177.16+/-11.17 
152.1 97.85+/-9.35 140.16+/-20.6 177.5+/-11.02 
152.2 98.72+/-9.43 140.55+/-19.54 177.52+/-11.22 
152.3 99.1+/-10.46 139.5+/-18.89 176.61+/-11.6 
152.4 99.53+/-10.09 139.89+/-19.53 177.34+/-11.55 
152.5 99.1+/-9.93 140.27+/-19.74 177.5+/-10.29 
152.6 99.36+/-10.15 141.12+/-20.14 176.99+/-12.57 
152.7 99.46+/-9.92 141.35+/-21.15 175.93+/-11.99 
152.8 100.05+/-9.21 141.29+/-22.49 175.07+/-11.18 
152.9 99+/-10.23 140.57+/-23.27 174.36+/-10.08 
153 98.84+/-9.9 141.01+/-23.77 173.98+/-8.75 
153.1 99.35+/-10.02 141.38+/-23.35 175.66+/-7.79 
153.2 98.93+/-10.2 141.44+/-23.1 177.08+/-7.7 
153.3 98.71+/-9.52 141.87+/-23.21 176.56+/-9.91 
153.4 98.3+/-10.1 142.83+/-22.26 175.57+/-9.43 
153.5 98.48+/-8.78 141.75+/-23.5 176.67+/-11.2 
153.6 97.99+/-8.59 142.49+/-22.31 177.2+/-11.76 
153.7 99.55+/-9.24 142.49+/-22.78 176.44+/-9.77 
153.8 99.2+/-9.07 142.34+/-22 176.51+/-8.56 
153.9 99.09+/-8.9 143.38+/-20.81 176.34+/-7.75 
154 99.71+/-8.66 142.71+/-21.69 177.91+/-9.42 
154.1 99.25+/-8.61 142.52+/-21.2 177.68+/-8.27 
154.2 99.58+/-8.56 142.21+/-21.09 178.38+/-9.43 
154.3 99.57+/-9.35 142.74+/-21.29 178.12+/-8.97 
154.4 99.14+/-8.13 142.38+/-22.57 179.42+/-8.12 
154.5 99.6+/-8.43 140.47+/-23.6 178.46+/-6.69 
154.6 99.31+/-8.66 140.73+/-23.38 178.98+/-8.09 
154.7 99.33+/-8.97 139.07+/-21.82 177.57+/-7.93 
154.8 99.3+/-8.9 138.22+/-20.29 176.71+/-6.65 
154.9 98.99+/-9.13 137.39+/-20.44 178.4+/-8.21 
155 99.31+/-9.71 136.61+/-19.43 179.22+/-9.44 
155.1 98.94+/-9.27 137.1+/-19.9 178.59+/-9 
155.2 99.05+/-9.06 137.03+/-20.45 178.77+/-8.84 
155.3 99.15+/-9.17 135.94+/-20 177.57+/-8.75 
155.4 99.09+/-9.48 137.5+/-19.88 178.48+/-8.39 
155.5 99.07+/-9.4 137.68+/-19.55 176.15+/-5.8 
155.6 99+/-9.48 138.27+/-18.9 175.82+/-5.18 
155.7 98.87+/-9.4 139.46+/-19.52 175.23+/-3.42 
155.8 99.13+/-9.92 139.75+/-21.3 174.96+/-3.63 
155.9 99.28+/-8.12 140.6+/-20.9 173.94+/-1.92 
156 98.57+/-8.99 139.84+/-22.45 173.27+/-1.91 
156.1 98.2+/-8.18 140.7+/-22.36 172.01+/-2.86 
156.2 99+/-8.5 140.4+/-22.86 171.7+/-3.67 
156.3 99.02+/-7.49 139.57+/-23.16 170.24+/-4.16 
156.4 98.52+/-7.59 139.74+/-23.58 169.74+/-4.14 
156.5 98.89+/-8.17 139.33+/-22.43 170.48+/-5.27 
156.6 99.65+/-8.62 139.37+/-21.89 171.09+/-6.15 
156.7 99.58+/-8.82 140.03+/-20.96 171.64+/-5.65 
156.8 99.38+/-9.1 139.09+/-20.19 171.84+/-6.66 
156.9 98.63+/-9.24 139.41+/-20.24 172.28+/-8.17 
157 98.07+/-9.19 139.39+/-19.86 172.66+/-8.85 
157.1 98.7+/-9.06 139.58+/-20.01 173.16+/-8.37 
157.2 98.97+/-9.74 139.36+/-20.3 174.24+/-8.52 
157.3 99.15+/-8.69 140.01+/-20.85 174.13+/-9.42 
157.4 99.18+/-8.74 139.97+/-19.68 173.94+/-9.29 
157.5 99.21+/-8.89 140.28+/-21.49 174.01+/-9.93 
157.6 99.37+/-9.44 140.13+/-21.89 172.38+/-9.22 
157.7 99.52+/-8.95 139.89+/-21.07 172.35+/-7.1 
157.8 99.41+/-9.05 139.81+/-22.37 172.32+/-4.33 
157.9 98.88+/-7.73 139.54+/-22.91 171.87+/-3.46 
158 99.24+/-8.08 138.95+/-23.53 172.16+/-4.02 
158.1 100.31+/-8.01 138.74+/-23.68 171.77+/-4.74 
158.2 99.82+/-7.97 140.15+/-24.31 170.56+/-4.35 
158.3 99.65+/-7.59 139.78+/-23.53 170.38+/-2.9 
158.4 99.22+/-7.27 140.41+/-21.94 171.56+/-1.65 
158.5 99.96+/-7.11 139.07+/-21.56 170.73+/-0.71 
158.6 99.47+/-6.76 139.17+/-22.08 170.4+/-0.41 
158.7 98.76+/-7.35 139.62+/-22.42 171.66+/-0.73 
158.8 99.23+/-6.19 139.55+/-23.32 172.2+/-0.57 
158.9 98.99+/-5.83 138.5+/-23.76 172.94+/-2.04 
159 98.76+/-5.59 138.67+/-23.35 173.08+/-4.17 
159.1 99.27+/-5.85 138.3+/-23.21 174.02+/-4.55 
159.2 98.29+/-5.45 138.28+/-22.57 175.08+/-5.06 
159.3 98.42+/-5.12 139.29+/-22.14 174.8+/-3.82 
159.4 98.42+/-4.66 140.1+/-23.36 174.9+/-5.14 
159.5 97.68+/-5.24 140.15+/-24.35 175.49+/-4.62 
159.6 97.8+/-5.42 139.47+/-24.15 175.16+/-4.99 
159.7 97.04+/-5.19 138.87+/-24.76 175.91+/-6.59 
159.8 98.14+/-4.79 138.46+/-24.8 176.22+/-5.96 
159.9 96.66+/-4.97 137.98+/-24.84 175.55+/-5.13 
160 97.9+/-5.42 137.76+/-23.56 174.8+/-5.37 
160.1 98.16+/-5.9 138.24+/-22.85 175.32+/-6.03 
160.2 97.7+/-6.98 138.6+/-23.97 174.28+/-5.98 
160.3 98.54+/-7.74 138.37+/-23.24 173.17+/-5.54 
160.4 98.83+/-7.97 138.08+/-24.31 174.43+/-6.32 
160.5 98.67+/-6.89 137.93+/-24.78 174.58+/-7.19 
160.6 98.47+/-6.37 138.92+/-24.22 175.91+/-7.69 
160.7 98.82+/-5.83 138.35+/-24.46 176.49+/-8.56 
160.8 99.1+/-5.81 138.33+/-23.5 177.85+/-9.93 
160.9 98.41+/-6.71 139.28+/-23.09 177.51+/-9.23 
161 98.43+/-7.19 138.96+/-22.55 177.82+/-7.77 
161.1 98.11+/-7.93 139.53+/-23.85 178.93+/-6.97 
161.2 98.68+/-7.17 138.47+/-24.71 178.59+/-6.83 
161.3 99.08+/-6.96 138.26+/-25.26 178.66+/-6.14 
161.4 99.56+/-6.94 137.75+/-24.63 178.67+/-6.69 
161.5 99.81+/-6.56 137.05+/-25.1 179.39+/-5.48 
161.6 99.24+/-6.75 137.33+/-24.84 177.84+/-7.25 
161.7 99.58+/-6.31 136.74+/-24.48 177.18+/-7.63 
161.8 99.06+/-7.79 137.03+/-24.67 177.34+/-7.04 
161.9 99.15+/-7.69 137.75+/-24.93 176.54+/-6.41 
162 99.31+/-6.91 138.53+/-25.52 176.06+/-6.71 
162.1 99.58+/-7.84 138.03+/-24.61 175.86+/-7.23 
162.2 99.3+/-8.23 139.23+/-23.83 175.06+/-7.3 
162.3 99.68+/-8.6 138.86+/-24.33 175.16+/-8.01 
162.4 100.55+/-8.86 138.63+/-25.01 175.61+/-8.45 
162.5 99.91+/-8.75 138.68+/-25.23 174.93+/-8.68 
162.6 99.27+/-9.34 137.84+/-25.57 174.98+/-8.15 
162.7 99.41+/-8.5 136.88+/-25.79 175.04+/-9.38 
162.8 99.45+/-7.98 137.59+/-25.81 175.06+/-10.13 
162.9 99.44+/-8.43 137.43+/-26.89 174.59+/-11.03 
163 100.07+/-8.61 136.95+/-26.26 174.03+/-10.58 
163.1 99.78+/-8.91 137.53+/-25.85 173.83+/-10 
163.2 99.26+/-10.01 136.54+/-27.28 174.35+/-10.37 
163.3 100.21+/-9.67 136.81+/-26.75 173.66+/-11.3 
163.4 100.61+/-8.9 136.73+/-25.23 173.29+/-10.72 
163.5 99.96+/-9.17 136.52+/-24.33 174.2+/-11.01 
163.6 100.12+/-9.66 137.76+/-24.02 174.8+/-12.08 
163.7 100.21+/-8.83 138.37+/-24.91 174.51+/-10.85 
163.8 100.76+/-8.5 137.71+/-22.7 175.08+/-11.17 
163.9 100.33+/-9.31 137.42+/-22.58 174.7+/-10.19 
164 99.77+/-9.43 137.91+/-24.4 173.89+/-10.56 
164.1 99.37+/-10.14 136.58+/-23.71 175.03+/-10.48 
164.2 99.77+/-9.93 138.29+/-24.18 175.64+/-10.42 
164.3 98.61+/-9.96 136.69+/-23.15 175.77+/-9.45 
164.4 98.69+/-9.86 135.55+/-22.87 176.27+/-10.35 
164.5 98.15+/-9.09 136.1+/-23.62 176.74+/-10.58 
164.6 98.17+/-9.28 135.87+/-23.01 176.1+/-9.92 
164.7 98.84+/-10.11 136.96+/-24.32 175.58+/-8.93 
164.8 99.11+/-10.47 135.27+/-25.1 175.51+/-9.36 
164.9 99.76+/-10.05 135.17+/-23.21 175.2+/-9.21 
165 99.48+/-10.38 134.03+/-23.76 175.3+/-8.77 
165.1 98.61+/-9.59 133.82+/-23.55 175.68+/-8.22 
165.2 98.28+/-8.92 135.05+/-24.71 174.56+/-9.19 
165.3 98.95+/-8.63 134.47+/-25.7 175.05+/-9.03 
165.4 99.23+/-9.21 134.51+/-26.46 174.81+/-10.24 
165.5 99.67+/-8.84 134.73+/-27.05 174.55+/-10.84 
165.6 100.01+/-8.88 135.86+/-26.69 174.2+/-12.16 
165.7 100.45+/-8.84 135.54+/-27 174.3+/-11.02 
165.8 100.21+/-9.29 136.34+/-27.55 174.5+/-11.6 
165.9 100.61+/-9.58 136.23+/-27.55 174.06+/-11.65 
166 99.68+/-8.9 136.46+/-28.05 173.68+/-11.5 
166.1 100.1+/-8.51 136.63+/-28.14 173.63+/-12.03 
166.2 99.83+/-9.21 135.78+/-27.7 173.48+/-9.86 
166.3 100.04+/-9.89 135.83+/-28.75 173.16+/-9.86 
166.4 100.43+/-9.96 136.2+/-29.27 172.92+/-9.07 
166.5 99.93+/-9.79 135.63+/-28.93 172.67+/-8.92 
166.6 99.72+/-9.46 135.69+/-29.2 172.65+/-8.75 
166.7 99.42+/-9.84 135.59+/-29.99 174.01+/-8.95 
166.8 100.15+/-9.98 136.09+/-28.48 174.07+/-8.82 
166.9 99.9+/-9.66 134.89+/-28.12 174.93+/-8.56 
167 99.34+/-9.61 134.52+/-27.35 175.6+/-8.57 
167.1 99.82+/-9.79 134.19+/-27.43 176.34+/-8.37 
167.2 99.43+/-9.81 134.39+/-28.22 176.57+/-9.4 
167.3 98.92+/-10.23 135.18+/-27.83 176.89+/-8.75 
167.4 98.92+/-9.9 134.95+/-27.74 177.25+/-9.53 
167.5 98.84+/-9.25 134.48+/-26.86 177+/-8.35 
167.6 99.08+/-10.21 134.53+/-28.23 177.44+/-9.58 
167.7 99.13+/-10.07 135.17+/-28.21 177.05+/-9.44 
167.8 98.78+/-9.97 135.17+/-28.03 176.66+/-10.74 
167.9 99.05+/-9.77 134.4+/-28.21 177.47+/-11 
168 99.75+/-10.16 134.47+/-28.86 176.82+/-11.68 
168.1 99.38+/-10.17 135.1+/-28.2 176.3+/-10.88 
168.2 100.18+/-8.93 135.22+/-27.49 176.16+/-9.84 
168.3 99.51+/-9.27 134.8+/-27.18 175.76+/-7.52 
168.4 98.72+/-9.19 135.11+/-27.54 176.01+/-5.71 
168.5 99.59+/-9.48 134.43+/-26.32 177.18+/-5.47 
168.6 100.09+/-9.8 133.55+/-26.96 177.22+/-6.46 
168.7 100.62+/-9.23 133.13+/-27.9 177.34+/-6.91 
168.8 100.43+/-8.22 133.85+/-28.99 177.14+/-5.89 
168.9 99.59+/-8.5 132.93+/-28.78 175.76+/-4.65 
169 99.49+/-7.67 132.91+/-29.15 175.74+/-5.88 
169.1 100.01+/-8.84 133.24+/-29.94 175.96+/-4.37 
169.2 100.05+/-7.99 132.88+/-31.1 175.75+/-4.48 
169.3 99.96+/-8.13 133.26+/-30.57 176.5+/-6.02 
169.4 98.95+/-7.72 133.2+/-29.67 176.22+/-5.15 
169.5 99.47+/-7.98 134.44+/-29.49 176+/-5.11 
169.6 100.03+/-7.7 135.95+/-29.07 175.95+/-3.55 
169.7 101.03+/-9.72 136.21+/-26.97 175.8+/-4.1 
169.8 100.97+/-9.82 136.49+/-24.9 176.03+/-3.56 
169.9 99.28+/-8.24 136.4+/-25.73 177.78+/-4.07 
170 100.05+/-8.51 136.38+/-26.78 179.26+/-0.98 
170.1 99.35+/-8.69 136.53+/-27.92 179.24+/-1.36 
170.2 98.99+/-9.34 136.69+/-27.86 179.23+/-1.1 
170.3 98.95+/-9.46 135.94+/-27.23 180.26+/-0.37 
170.4 99.17+/-8.55 135.28+/-27.83 178.99+/-1.12 
170.5 99.56+/-9.03 134.38+/-27.21 180.73+/-0.08 
170.6 99.61+/-9.62 134.56+/-26.16 180.82+/-0.38 
170.7 99.72+/-8.77 135.41+/-25.12 180.88+/-0.74 
170.8 99.69+/-8.27 135.02+/-24.34 181.11+/-2.72 
170.9 98.21+/-9.26 135.01+/-24.17 180.44+/-3.65 
171 98.85+/-9.76 135.43+/-22.55 180.9+/-2.73 
171.1 98.2+/-8.73 135.09+/-20.24 180.83+/-2.21 
171.2 99.02+/-10.35 135.23+/-20.75 180.67+/-1.53 
171.3 98.65+/-10.05 135.33+/-21.32 181.34+/-2.76 
171.4 97.95+/-9.71 136.87+/-20.45 179.89+/-1.71 
171.5 98.17+/-9.82 136.5+/-20.93 179.73+/-1 
171.6 99.28+/-9.54 136.88+/-20.15 180.93+/-0.47 
171.7 99.5+/-9.3 136.33+/-20.47 180.35+/-1.25 
171.8 99.68+/-9.13 136.8+/-20.51 180.95+/-0.5 
171.9 99.62+/-8.86 137.64+/-19.87 180.29+/-0.3 
172 99.87+/-8.61 137.06+/-21 181.67+/-0.78 
172.1 99.92+/-9.67 136.6+/-20.85 182.44+/-2.02 
172.2 99.22+/-9.38 136.01+/-21.28 182.39+/-0.79 
172.3 98.29+/-9.72 134.99+/-21.18 183.22+/-0.03 
172.4 98.55+/-8.1 135.99+/-21.23 183.17+/-0.52 
172.5 98.73+/-8.39 136.11+/-21.5 183.04+/-0.52 
172.6 98.68+/-8.72 135.67+/-20.18 183.95+/-0.06 
172.7 99.69+/-9.13 134.47+/-18.56 183.56+/-1.19 
172.8 98.95+/-9.08 135.24+/-17.25 184.11+/-1.9 
172.9 99.56+/-9.44 135.7+/-15.91 184.16+/-1.55 
173 98.61+/-9.26 136.48+/-14.8 184.39+/-2.2 
173.1 99.3+/-9.37 136.38+/-15.46 184.2+/-1.82 
173.2 98.56+/-9.15 136.19+/-14.63 184.89+/-1.32 
173.3 98.65+/-9.23 135.4+/-14.36 183.41+/-1.7 
173.4 98.85+/-10.04 135.12+/-13.48 183.24+/-1.54 
173.5 98.31+/-9.13 135.03+/-13.39 182.68+/-3.56 
173.6 99.17+/-8.87 135.1+/-11.6 183.39+/-2.06 
173.7 99.91+/-9.96 135.89+/-11.4 183.59+/-0.13 
173.8 99.15+/-10.08 136.15+/-13.18 184.39+/-0.81 
173.9 99.1+/-10.32 136.14+/-13.19 183.81+/-0.88 
174 99.94+/-9.7 136.08+/-12.85 184.44+/-1.56 
174.1 100.09+/-9.97 134.38+/-12.45 184.18+/-1.44 
174.2 99.21+/-9.05 133.25+/-13.17 183.6+/-2.65 
174.3 99.04+/-8.46 132.46+/-14.38 183.54+/-3.11 
174.4 99.07+/-8.93 133.13+/-14.88 182.45+/-3.73 
174.5 99.38+/-9.06 132.17+/-15.83 181.39+/-4.74 
174.6 99.17+/-8.54 132.23+/-15.24 181.32+/-5.49 
174.7 99.57+/-9.42 131.75+/-15.51 181.44+/-6.84 
174.8 99.47+/-8.78 130.39+/-14.95 180.45+/-6.33 
174.9 100.13+/-9.05 131.07+/-15.37 179.76+/-6.97 
175 99.63+/-8.97 131.1+/-14.61 179.84+/-6.91 
175.1 99.86+/-9.69 130.87+/-16.96 179.57+/-7.01 
175.2 99.47+/-9.12 130.15+/-16.08 179.54+/-8.56 
175.3 99.46+/-8.87 129.55+/-15.63 180.32+/-7.64 
175.4 98.93+/-8.86 129.32+/-16.16 179.68+/-8.05 
175.5 98.63+/-8.5 129.1+/-17.3 180.08+/-8.12 
175.6 99.07+/-8.61 128.28+/-18.49 180.23+/-8.11 
175.7 99.96+/-9.3 127.77+/-17.59 180.12+/-8.53 
175.8 99.34+/-10.27 127.19+/-17.72 178.93+/-8.8 
175.9 99.96+/-9.69 126.73+/-16.78 179.53+/-9.19 
176 99.66+/-10.15 127.19+/-17.57 179.28+/-8.39 
176.1 98.88+/-10 128.2+/-17.55 179.65+/-6.89 
176.2 98.76+/-9.86 128.77+/-18.47 179.39+/-6.04 
176.3 99.37+/-10.05 128.07+/-19.27 178.09+/-6.77 
176.4 99.27+/-10.04 126.9+/-18.71 178.32+/-6.75 
176.5 100.41+/-9.16 126.09+/-19.33 178.74+/-6.54 
176.6 100.32+/-9.56 125.34+/-19.53 177.98+/-7.77 
176.7 99.6+/-9.65 126.28+/-20.41 177.94+/-5.54 
176.8 99.48+/-9.89 126.25+/-18.92 177.37+/-5.15 
176.9 99.49+/-10.4 126.51+/-19.79 178.28+/-4.27 
177 99.34+/-9.98 127.31+/-20.64 177.42+/-4.96 
177.1 99.54+/-10.08 128.16+/-21.76 178.62+/-4.43 
177.2 99.17+/-9.78 128.77+/-22.25 178.95+/-4.94 
177.3 99.4+/-9.53 128.7+/-21.11 177.6+/-6.05 
177.4 99.47+/-9.1 129.83+/-21.78 178.12+/-7.16 
177.5 99.58+/-9.16 130.13+/-22.65 177.86+/-5.87 
177.6 99.54+/-10.66 128.51+/-21.64 177.77+/-5.84 
177.7 98.83+/-8.94 127.3+/-21.45 177.68+/-5.81 
177.8 98.42+/-9.87 126.99+/-20.4 177.38+/-7.19 
177.9 98.57+/-9.05 125.55+/-20.41 177+/-7.71 
178 98.22+/-8.84 125.19+/-19.85 178.16+/-7.16 
178.1 97.92+/-8.48 124.25+/-18.22 177.93+/-6.55 
178.2 96.96+/-8.05 124.51+/-16.73 177.58+/-7.8 
178.3 97.04+/-8.45 123.64+/-16.59 178.46+/-8.69 
178.4 96.97+/-8.52 122.96+/-16.36 178.4+/-8.95 
178.5 97.01+/-7.51 123.53+/-17.89 179.68+/-8.68 
178.6 97.29+/-8.34 123.87+/-20.51 179.5+/-8.52 
178.7 97.65+/-8.25 123.96+/-20.4 179.97+/-8.9 
178.8 98.38+/-8.17 125.05+/-21.2 180.23+/-8.45 
178.9 98.03+/-9.09 124.07+/-21.7 179.86+/-6.9 
179 98.44+/-9.23 124.02+/-21.36 179.38+/-5.73 
179.1 97.27+/-8.44 124.25+/-23.48 180.48+/-5.28 
179.2 96.52+/-8 125.32+/-23.25 179.69+/-3.04 
179.3 96.58+/-7.42 124.53+/-21.21 179.38+/-1.14 
179.4 96.46+/-7.04 123.83+/-22.12 179.37+/-2.66 
179.5 96.57+/-8.35 123.98+/-21.41 178.07+/-2.31 
179.6 96.2+/-8.44 123.75+/-22.34 176.19+/-2.5 
179.7 97.05+/-8.71 123.36+/-23.25 174.49+/-3.54 
179.8 97.59+/-8.98 121.72+/-23.55 175.46+/-3.71 
179.9 97.41+/-10 121.8+/-23.8 173.95+/-0.65 
180 98.47+/-10.41 122.14+/-23.77 173.26+/-0.62 
180.1 98.65+/-9.27 121.62+/-25.31 173.18+/-0.4 
180.2 98.58+/-9.05 122.1+/-25.95 170.32+/-0.05 
180.3 98.86+/-9.43 122.65+/-24.58 170.06+/-0.74 
180.4 98.43+/-8.72 122.74+/-25.41 171.12+/-3.59 
180.5 97.56+/-8.29 124.01+/-26.52 172.81+/-6.41 
180.6 97.59+/-9.1 124.19+/-26.5 173.69+/-7 
180.7 97.87+/-8.63 123.51+/-26.18 173.59+/-8.31 
180.8 98.21+/-8.2 124.89+/-25.63 172.06+/-8.34 
180.9 97.77+/-8.6 124.75+/-25.02 170.18+/-6.95 
181 98+/-8.94 125.16+/-26.26 169.44+/-6.56 
181.1 97.73+/-8.69 125.17+/-25.07 169.4+/-6.68 
181.2 97.15+/-7.36 125.67+/-25.76 168.95+/-9.4 
181.3 96.71+/-7.54 125.56+/-24.65 169.56+/-8.38 
181.4 96.01+/-7.73 124.95+/-23.89 170.78+/-9.79 
181.5 95.96+/-7.85 124.68+/-24.76 171.14+/-10.14 
181.6 96.11+/-7.65 125.12+/-24.97 171.38+/-9.33 
181.7 96.45+/-7.85 124.34+/-23.52 169.81+/-6.87 
181.8 96.73+/-7.8 125.03+/-23.04 168.54+/-4.08 
181.9 97.55+/-8.53 124.22+/-22.84 168.62+/-5.32 
182 97.6+/-9.28 124.05+/-22.5 170.73+/-8.12 
182.1 97.29+/-8.94 123.65+/-22.62 171.26+/-7.75 
182.2 97.2+/-8.41 123.62+/-22.39 171.04+/-8.53 
182.3 98.03+/-8.82 124.34+/-21.52 172+/-11.48 
182.4 98.4+/-8.27 124.07+/-21.24 171.48+/-11.41 
182.5 98.41+/-8.88 123.74+/-20.12 171.42+/-11.99 
182.6 98.79+/-8.87 123.42+/-20.94 171.63+/-11.54 
182.7 98.31+/-7.94 124.06+/-19.87 171.87+/-12.26 
182.8 97.96+/-8.71 124.42+/-19.36 171.89+/-12.25 
182.9 98.62+/-9.11 123.02+/-20.21 171.07+/-13.07 
183 98.63+/-9.53 123.22+/-18.91 168.94+/-10.97 
183.1 98.14+/-9.13 123.51+/-18.77 168.8+/-9.63 
183.2 97.85+/-9.65 123.55+/-19.41 168.83+/-7.72 
183.3 97.54+/-9.86 123.2+/-20.5 165.55+/-6.23 
183.4 98.01+/-9 123.69+/-22.38 165.53+/-7.3 
183.5 98.47+/-10.62 124.28+/-19.62 166.96+/-7.16 
183.6 98.02+/-9.93 124.04+/-19.01 167.92+/-6.39 
183.7 98.46+/-9.11 125.44+/-18.35 167.67+/-6.3 
183.8 98.29+/-9.6 125.21+/-17.97 168.33+/-8.41 
183.9 99.07+/-8.75 126.16+/-18.01 170.22+/-9.38 
184 98.8+/-9.1 125.28+/-18.92 170.96+/-10.95 
184.1 99.02+/-9 124.86+/-17.91 170.98+/-10.92 
184.2 98.58+/-8.64 123.27+/-17.65 169.66+/-9.06 
184.3 98.05+/-7.92 123.99+/-18 170.57+/-7.77 
184.4 98+/-7.86 124.52+/-18.03 169.98+/-6.35 
184.5 98.13+/-7.1 123.81+/-18.47 168.82+/-5.9 
184.6 97.86+/-7.92 123.46+/-18.63 168.12+/-5.54 
184.7 98.14+/-8.24 124.76+/-19.71 168.09+/-3.69 
184.8 99.27+/-8.78 124.71+/-20.04 169.61+/-4.19 
184.9 99.21+/-8.47 124.86+/-20.44 168.38+/-4.74 
185 99.4+/-7.73 125.53+/-19.15 170.06+/-6.96 
185.1 99.32+/-7.75 125.76+/-18.06 169.73+/-8.49 
185.2 99.46+/-8.13 125.49+/-19.78 168.48+/-5.54 
185.3 99.65+/-8.39 126.42+/-19.68 169.35+/-5.81 
185.4 99.28+/-7.88 126.29+/-20.01 170.34+/-6.48 
185.5 99.32+/-7.93 125.92+/-17.72 172+/-7.87 
185.6 99.79+/-8.5 124.75+/-18.86 172.5+/-9.27 
185.7 99.24+/-7.89 123.52+/-19.67 172.86+/-10.55 
185.8 98.86+/-8.79 123.78+/-20.85 171.76+/-11.05 
185.9 98.62+/-7.68 122.64+/-20.28 172.5+/-10.39 
186 99.54+/-7.84 123.33+/-19.98 173.61+/-12.04 
186.1 99.21+/-7.68 123.74+/-19.44 174.56+/-14.14 
186.2 99.51+/-7.74 122.01+/-19.74 174.09+/-14.76 
186.3 99.16+/-7.35 120.99+/-20.92 173.4+/-15.57 
186.4 99.03+/-7.36 120.81+/-20.09 174.34+/-14.59 
186.5 98.84+/-7.67 120.94+/-18.83 174.39+/-14.33 
186.6 99.52+/-7.01 121.17+/-19.38 174.5+/-13.54 
186.7 99.47+/-8.49 121.88+/-20.27 174.74+/-13.99 
186.8 99.62+/-8.54 121.13+/-19.81 175.49+/-14.62 
186.9 99.03+/-8.48 120.12+/-19.9 174.83+/-13.12 
187 98.91+/-9.21 120.39+/-20.11 174.52+/-16.01 
187.1 99.47+/-8.46 120.03+/-20.53 175.68+/-14.56 
187.2 99+/-7.26 120.64+/-20.63 176.18+/-15.56 
187.3 97.97+/-7.09 121.28+/-19.89 176.97+/-14.68 
187.4 98.44+/-6.81 120.24+/-19.44 176.07+/-14.71 
187.5 97.41+/-6.18 120.83+/-18.25 175.98+/-14.03 
187.6 97.66+/-5.74 119.81+/-18.24 176.56+/-14.47 
187.7 97.18+/-5.69 120.33+/-17.01 175.52+/-15.35 
187.8 97.54+/-5.35 119.62+/-16.24 175.94+/-15.78 
187.9 97.33+/-6.2 119.65+/-14.5 176.87+/-15.58 
188 98.86+/-6.25 119.5+/-15.16 176.84+/-15.17 
188.1 97.67+/-6.09 120.44+/-16.72 176.88+/-15.95 
188.2 98.55+/-6.84 120.12+/-17.9 175.52+/-14.5 
188.3 96.93+/-6.56 119.08+/-19.51 176.2+/-14 
188.4 97.11+/-5.58 119.11+/-17.58 176.2+/-12.23 
188.5 97.62+/-5.44 119.7+/-17.73 176.61+/-13.03 
188.6 97.72+/-4.99 119.55+/-16.08 175.96+/-13.35 
188.7 96.76+/-3.85 119.72+/-16.7 175.21+/-13.57 
188.8 96.27+/-3.65 120.67+/-15.46 175.9+/-13.31 
188.9 96.59+/-5.09 120.57+/-15.84 176+/-14.04 
189 96.72+/-4.71 119.53+/-15.68 176.56+/-14.25 
189.1 97.19+/-5.24 119.29+/-14.22 176.94+/-13.56 
189.2 96.94+/-4.68 118.94+/-14.96 177.86+/-14.07 
189.3 97.02+/-4.32 118.4+/-14.52 176.98+/-14.5 
189.4 97.55+/-5.27 118.95+/-13.23 176.43+/-14.04 
189.5 97.37+/-6.62 118.82+/-15.08 177.01+/-13.8 
189.6 97.44+/-5.81 118.18+/-15.69 177.65+/-12.98 
189.7 97.15+/-6.05 118.22+/-15.07 177.36+/-12.48 
189.8 96.98+/-5.45 117.87+/-13.39 176.71+/-12.15 
189.9 97.51+/-5.43 117.85+/-13.57 176.55+/-10.66 
190 97.26+/-5.79 118.32+/-13.79 176.35+/-12.49 
190.1 96.51+/-4.44 118.38+/-15.34 175.73+/-12.42 
190.2 96.05+/-4.26 117.87+/-16.06 176.04+/-12.91 
190.3 96.57+/-4.78 117.37+/-15.62 176.48+/-12.22 
190.4 97.39+/-5.81 115.92+/-15.82 176.86+/-11.36 
190.5 97.5+/-6.66 114.52+/-15.39 176.37+/-12.25 
190.6 97.34+/-6.45 113.85+/-15.98 174.35+/-13.48 
190.7 97.79+/-7.07 114.98+/-15.97 174.97+/-12.12 
190.8 97.4+/-6.74 116.2+/-15.13 175.95+/-12.71 
190.9 96.49+/-6.39 115.81+/-16.13 176.46+/-13.74 
191 96.83+/-6.73 117.59+/-16.17 175.66+/-15.18 
191.1 97.16+/-6.2 117.47+/-15.27 175.76+/-15.43 
191.2 96.83+/-6.63 117.16+/-15.41 176.15+/-13.58 
191.3 96.24+/-6.17 116.74+/-15.47 176.44+/-14.45 
191.4 96.19+/-4.22 116.44+/-14 175.74+/-12.99 
191.5 96.59+/-5.28 116.68+/-13.27 177.47+/-10.71 
191.6 96.2+/-5.03 117.26+/-13.04 178.16+/-11.15 
191.7 96.43+/-5.56 118.17+/-13.85 178.8+/-10.39 
191.8 97.62+/-6.06 117.47+/-14.02 179.62+/-9.52 
191.9 97.35+/-6.21 117.44+/-12.77 179.76+/-9.86 
192 98.11+/-7.54 118.25+/-13.93 178.11+/-9.53 
192.1 97.9+/-8.15 117.54+/-12.47 178.06+/-10.01 
192.2 97.2+/-7.16 117.53+/-11.18 178.3+/-10.01 
192.3 97.48+/-7.02 117.77+/-9.81 178.42+/-10.59 
192.4 97.67+/-7.44 116.77+/-10.29 178.36+/-9.75 
192.5 97.23+/-6.74 117.46+/-9.46 178.39+/-9.57 
192.6 96.28+/-5.43 118.16+/-9.04 178.38+/-8.2 
192.7 95.54+/-5.21 118.26+/-9.56 179.5+/-8.99 
192.8 96.35+/-5.89 118.92+/-9.65 178.65+/-10 
192.9 96.68+/-7.12 119.11+/-9.66 178.3+/-10.86 
193 97.15+/-7.08 119.34+/-9.26 176.7+/-8.72 
193.1 96.51+/-6.77 119.55+/-10.76 178.16+/-10.15 
193.2 95.78+/-6.51 120.8+/-11.93 178.12+/-9.21 
193.3 95.15+/-5.57 120.21+/-11.51 178.27+/-10.77 
193.4 95.4+/-4.19 121.87+/-10.6 176.75+/-10.22 
193.5 94.67+/-3.84 122.28+/-9.63 176.5+/-12.23 
193.6 94.37+/-4.74 122.39+/-9.32 175.65+/-13.57 
193.7 94.22+/-3.95 121.92+/-7.41 174.72+/-13.13 
193.8 94.72+/-3.96 120.31+/-8.21 174.42+/-11.48 
193.9 94.49+/-3.36 120.39+/-7.55 174.06+/-11.15 
194 94.84+/-3.07 119.92+/-7.14 174.28+/-9.03 
194.1 95.07+/-3.73 119.84+/-7.98 174.36+/-7.95 
194.2 94.85+/-4.05 119.73+/-8.45 173.37+/-7.67 
194.3 94.03+/-4.34 120.07+/-7.42 172.64+/-7.07 
194.4 93.46+/-4.27 119.49+/-8.1 172.16+/-7.76 
194.5 92.91+/-4.5 119.72+/-7.83 171.95+/-5.83 
194.6 93.33+/-3.97 118.06+/-8.51 172.09+/-5.35 
194.7 93.57+/-4.52 118.65+/-8.58 172.56+/-6.58 
194.8 93.22+/-4.68 118.64+/-8.13 172.86+/-6.93 
194.9 93.8+/-4.86 118.23+/-8.95 173.2+/-6.15 
195 93.79+/-5.48 118.15+/-7.9 172.24+/-5.52 
195.1 93.77+/-5.22 117.26+/-7.17 171.78+/-6.54 
195.2 94.82+/-4.94 116.45+/-7.12 171.26+/-7.28 
195.3 94.33+/-5 117.13+/-7 171.56+/-8.33 
195.4 94.25+/-4.92 117.19+/-7.19 171.6+/-8.28 
195.5 94.6+/-5.14 118.03+/-7.28 171.42+/-7.31 
195.6 94.25+/-3.74 117.38+/-6.56 170.77+/-7 
195.7 93.55+/-3.25 117.07+/-7.78 170.45+/-7.22 
195.8 94.01+/-2.4 116.88+/-7.99 170.93+/-7.48 
195.9 93.24+/-2.57 116.67+/-8.7 170.76+/-8.97 
196 94.07+/-3.11 116.97+/-7.76 169.92+/-8.65 
196.1 93.51+/-3.03 116.72+/-7.68 170.63+/-8.06 
196.2 93.18+/-2.97 117.33+/-8.17 171.36+/-8.03 
196.3 93.32+/-2.04 117.25+/-9.23 170.38+/-8.23 
196.4 93.22+/-2.62 117.42+/-9.9 169.86+/-9.5 
196.5 92.61+/-3.36 118.26+/-10.22 171.28+/-9.55 
196.6 93+/-3.37 117.94+/-9.4 172.68+/-8.51 
196.7 93.16+/-3.75 118.76+/-9.97 173.64+/-7.06 
196.8 92.54+/-3.76 117.28+/-10.54 173.89+/-7.6 
196.9 92.62+/-3.39 118.17+/-10.55 173.77+/-6.2 
197 93.54+/-3.53 118.23+/-11.27 172.58+/-6.14 
197.1 92.9+/-4.55 119.45+/-11.05 173.12+/-6 
197.2 92.9+/-4.29 118.85+/-10.62 173.64+/-6.82 
197.3 92.38+/-4.28 120.28+/-10.81 173.82+/-8.55 
197.4 93.59+/-3.66 120.68+/-10.22 174.64+/-8.23 
197.5 92.65+/-3.69 120.38+/-10.39 174.78+/-8.74 
197.6 92.47+/-3.75 120.34+/-10.6 175.56+/-8.63 
197.7 92.75+/-4.35 119+/-11.22 176.13+/-8.56 
197.8 93.08+/-3.77 120.93+/-11.7 176.32+/-6.85 
197.9 93.67+/-3.68 120.56+/-12.21 176.4+/-6.39 
198 93.27+/-3.48 119.96+/-13.15 176.67+/-6.11 
198.1 93.16+/-3.96 120.17+/-12.61 176.97+/-6.19 
198.2 92.29+/-3.59 119.74+/-12.98 177.39+/-5.82 
198.3 92.7+/-3.79 119.43+/-13.47 178.08+/-5.13 
198.4 94.17+/-4.29 119.67+/-15.01 178.41+/-4.7 
198.5 93.01+/-4.02 119.2+/-16.08 178.28+/-3.71 
198.6 93.65+/-3.08 119.52+/-16.49 179.07+/-4.83 
198.7 94.27+/-3.49 119.23+/-16.18 177.76+/-5.64 
198.8 94.55+/-3.18 119.39+/-17.29 179.01+/-5.47 
198.9 93.39+/-3.59 119.26+/-18.38 178.02+/-4.35 
199 93.19+/-3.62 119.02+/-16.97 178.72+/-2.46 
199.1 93.27+/-3.69 119.06+/-15.96 179.44+/-1.89 
199.2 93.54+/-3.02 118.1+/-14.71 179.47+/-2.72 
199.3 93.6+/-3.47 118.69+/-15.3 180.26+/-2.69 
199.4 93.57+/-3.15 119.04+/-15.48 179.98+/-2.58 
199.5 95.68+/-3.37 118.48+/-14.66 181.66+/-1.95 
199.6 94.61+/-3.04 118.82+/-14.32 182.14+/-1.43 
199.7 94.3+/-2.59 119.4+/-15.69 182.14+/-2.18 
199.8 93.81+/-3.1 119.43+/-16.72 182.71+/-0.35 
199.9 94.08+/-2.67 119.43+/-16.92 182.77+/-0.49 
200 93.5+/-2.96 119.21+/-17.13 183.34+/-0.18 
200.1 95.1+/-3.25 120.28+/-18.98 183.3+/-0.04 
200.2 94.19+/-3.65 119.71+/-18.07 181.76+/-1.38 
200.3 94.14+/-3.01 118.3+/-17.07 180.64+/-3.34 
200.4 95.07+/-4.07 118.18+/-16.75 181.14+/-3.9 
200.5 95.54+/-3.35 118.05+/-15.21 181.96+/-4.23 
200.6 96.1+/-3.65 117.72+/-16.16 182.14+/-4.13 
200.7 95.78+/-4.06 119.33+/-14.75 181.49+/-2.97 
200.8 96.16+/-3.31 119.46+/-14.08 181.51+/-1.01 
200.9 95.08+/-3.47 119.68+/-13.23 180.62+/-1.12 
201 95.09+/-2.84 119.02+/-15.02 181.07+/-0.39 
201.1 95.95+/-2.51 118.56+/-15.16 180.8+/-1.1 
201.2 95.4+/-2.76 118.14+/-15.44 179.77+/-1.51 
201.3 94.5+/-2.46 118.67+/-14.99 178.39+/-2.09 
201.4 94.78+/-2.83 118.16+/-15.23 177.43+/-4.13 
201.5 94.31+/-2.8 119.09+/-15.41 176.73+/-4.84 
201.6 94.42+/-2.27 119.66+/-15.53 176.95+/-3.89 
201.7 94.85+/-2.5 119.17+/-14.75 177.59+/-4.48 
201.8 94.89+/-2.29 118.1+/-15.37 178.24+/-4.24 
201.9 94.83+/-3.21 117.49+/-16.15 177.77+/-5.06 
202 95.02+/-2.18 117.26+/-16.29 177.51+/-6.12 
202.1 95.53+/-4.2 117.31+/-16.55 177.55+/-5.33 
202.2 94.94+/-3.75 117.26+/-17.19 177.73+/-4.62 
202.3 94.97+/-2.92 117.01+/-17.49 179.09+/-2.8 
202.4 94.98+/-3.07 116.95+/-16.74 179.46+/-2.07 
202.5 94.99+/-2.3 116.63+/-16.82 180.92+/-2.81 
202.6 94.81+/-1.85 117.12+/-17.09 181.8+/-2.35 
202.7 94.03+/-2.02 117.58+/-17.37 182.06+/-3.02 
202.8 94.06+/-1.89 117.17+/-17.24 181.7+/-2.5 
202.9 94.39+/-1.89 116.18+/-18.08 179.8+/-4.95 
203 94.77+/-2.64 115.98+/-18.43 180.02+/-3.9 
203.1 95.91+/-1.86 116.21+/-19.41 179.99+/-3.06 
203.2 95.49+/-3.19 117.39+/-18.59 178.9+/-2.34 
203.3 94.9+/-2.92 115.48+/-18.69 179.04+/-1.9 
203.4 94.74+/-3.6 116.15+/-18.64 180.22+/-2.39 
203.5 94.69+/-3.09 117.08+/-17.57 180.79+/-1.6 
203.6 95.76+/-4.44 117.5+/-18.39 179.66+/-2.3 
203.7 95.91+/-4.36 116.9+/-16.13 180.66+/-1.92 
203.8 94.74+/-3.9 116.37+/-16.08 180.89+/-3.17 
203.9 95.01+/-2.88 115.36+/-16.78 179.72+/-4.35 
204 94.68+/-3.5 115.16+/-18.16 181.01+/-4.23 
204.1 95.4+/-4.01 113.39+/-17.65 181.04+/-3.46 
204.2 95.59+/-3.6 113.72+/-17.65 182.06+/-1.41 
204.3 95.41+/-4.06 114.1+/-18.28 181.68+/-1.66 
204.4 95.19+/-3.99 114.51+/-19.45 181.51+/-0.38 
204.5 95.74+/-3.9 114.01+/-19.24 182.35+/-1.51 
204.6 95.43+/-3.72 113.73+/-19.46 181.82+/-2.04 
204.7 95.62+/-3.53 113.09+/-19.17 181.93+/-2.4 
204.8 95.75+/-2.96 112.9+/-18.19 180.68+/-0.78 
204.9 95.99+/-2.43 113.06+/-18.85 182.35+/-0.64 
205 95.63+/-3.39 112.38+/-18.26 181.85+/-0.52 
205.1 95.85+/-2.62 112.74+/-17.46 181.55+/-2.38 
205.2 96.45+/-3.83 112.06+/-18.35 181.88+/-0.62 
205.3 96.36+/-3.74 112.48+/-18.39 181.78+/-2 
205.4 96.35+/-2.31 112.59+/-17.55 182.71+/-2 
205.5 96.33+/-2.4 112.89+/-16.81 181.64+/-3.54 
205.6 96.72+/-4.56 112.09+/-16.14 182.86+/-1.02 
205.7 96.79+/-4.23 112.04+/-16.25 182.74+/-0.98 
205.8 96.99+/-3.7 111.39+/-16.47 182.48+/-0.92 
205.9 96.31+/-4.01 109.92+/-16.81 182.46+/-0.32 
206 97.02+/-4.51 110.82+/-16.4 183.07+/-1.35 
206.1 96.53+/-4.95 112.06+/-17.31 183.95+/-0.86 
206.2 95.68+/-6 111.55+/-17.22 183.02+/-0.93 
206.3 96.43+/-6.29 112.21+/-18.28 183.33+/-2.06 
206.4 97.08+/-7.01 111.33+/-16.87 182.18+/-2.62 
206.5 96.65+/-6.05 111.41+/-14.83 183.12+/-1.94 
206.6 96.74+/-6.16 110.79+/-14.88 183.4+/-1.57 
206.7 96.46+/-4.97 110.43+/-13.96 184.84+/-1.11 
206.8 95.95+/-5.26 109.76+/-13.26 184.4+/-1.79 
206.9 96.2+/-5.36 110.44+/-13.33 185.64+/-1.41 
207 95.84+/-6.39 111.72+/-12.68 186.21+/-1.07 
207.1 97.32+/-6.62 111.22+/-14.47 184.54+/-3.85 
207.2 96.88+/-6.5 111.55+/-13.92 185.22+/-3.98 
207.3 96.28+/-6.03 111.62+/-14.13 186.71+/-2.9 
207.4 96.39+/-6.32 111.69+/-14.23 186.24+/-2.57 
207.5 96.48+/-5.98 111.62+/-14.42 186.3+/-1.57 
207.6 95.25+/-6.55 111.78+/-14.07 186.66+/-2.15 
207.7 96.2+/-7.28 111.7+/-14.8 186.39+/-2.69 
207.8 96.02+/-6.49 111.41+/-14.54 187+/-2.47 
207.9 95.93+/-6.7 111.79+/-15.06 186.87+/-1.6 
208 96.09+/-6.2 111.77+/-16.27 188.13+/-3.07 
208.1 96.15+/-6.58 112.57+/-16.61 186.22+/-2.2 
208.2 95.98+/-7.3 111.01+/-16.56 185.46+/-0.93 
208.3 96.49+/-6.58 110.83+/-16.07 185.43+/-1.14 
208.4 96.09+/-6.67 110.22+/-17.07 185.45+/-1.82 
208.5 95.31+/-5.48 109.04+/-15.03 184.55+/-2.42 
208.6 94.82+/-5.25 110.01+/-12.88 184.49+/-2.15 
208.7 94.92+/-5.01 110.38+/-14.82 184.21+/-2.21 
208.8 94.8+/-5.26 111.47+/-15.87 183.6+/-3.06 
208.9 96.21+/-6.06 112.21+/-16.91 182.94+/-3.67 
209 96.83+/-5.99 111.98+/-16.86 182.38+/-3.82 
209.1 95.75+/-5.9 112.84+/-17.26 181.18+/-3.08 
209.2 95.88+/-6.17 112.95+/-17.57 180.49+/-1.61 
209.3 95.82+/-5.85 113.48+/-18.82 181.15+/-1.97 
209.4 95.16+/-6.17 112.71+/-19.49 180.74+/-3.01 
209.5 95.06+/-5.39 112.59+/-19.61 179.2+/-3.53 
209.6 94.97+/-5.65 112.29+/-18.54 179.02+/-2.6 
209.7 94.44+/-5.14 112.24+/-16.91 178.4+/-3.11 
209.8 94.41+/-7.05 113.26+/-15.67 179.17+/-3.38 
209.9 94.73+/-5.93 113.64+/-15.52 178.46+/-4.36 
210 94.84+/-5.49 113.82+/-14.69 179+/-3.61 
210.1 94.71+/-5.25 113.45+/-15.15 178.46+/-4.91 
210.2 94.34+/-4.35 114.34+/-14.61 177.05+/-3.3 
210.3 94.3+/-5.28 113.22+/-13.8 177.52+/-2.45 
210.4 93.98+/-5.24 113.38+/-13.16 178.1+/-2.6 
210.5 94.89+/-5.42 113.41+/-11.52 178.65+/-1.46 
210.6 94.43+/-5.89 112.84+/-12.1 178.6+/-0.23 
210.7 93.45+/-4.97 114.43+/-13.63 178.03+/-1.67 
210.8 93.21+/-5.11 114.82+/-13.61 178.35+/-1.27 
210.9 92.99+/-5.41 114.35+/-14.95 178.93+/-0.41 
211 93.33+/-4.72 113.96+/-14.53 180.05+/-0.74 
211.1 92.6+/-5.91 112.98+/-13.99 179.5+/-2.5 
211.2 93.81+/-5.45 112.69+/-12.27 180.44+/-1.24 
211.3 93.51+/-5.38 112.7+/-12.65 180.3+/-1.92 
211.4 93.28+/-5.36 112.95+/-11.98 180.15+/-0.66 
211.5 92.81+/-5.55 113.44+/-10.94 180.4+/-0.71 
211.6 93.33+/-5.3 114.2+/-11.88 179.95+/-0.51 
211.7 93.69+/-5.74 114.27+/-11.11 179.61+/-1.25 
211.8 94.12+/-5.72 112.99+/-11.42 180.11+/-2.53 
211.9 93.6+/-5 113.46+/-12.24 179.67+/-3.19 
212 93.46+/-4.9 113.09+/-13.34 179.56+/-3.81 
212.1 93.5+/-4.33 112.12+/-11.51 180.04+/-4.59 
212.2 93.56+/-4.13 112.46+/-12.11 179.75+/-4.58 
212.3 94.39+/-4.28 112.35+/-12.95 180.08+/-5.37 
212.4 95.16+/-4.49 111.66+/-14 179.43+/-5.34 
212.5 94.89+/-4.27 111.64+/-14.28 177.5+/-6.06 
212.6 94.41+/-3.56 111.97+/-14.97 177.51+/-5.73 
212.7 93.81+/-3.66 111.7+/-15.32 177.62+/-4.27 
212.8 94.16+/-3.81 111.47+/-15.37 177.8+/-2.97 
212.9 94.28+/-5.15 111.26+/-14.45 178.63+/-3.21 
213 94.07+/-4.36 109.63+/-13.9 178.58+/-5.18 
213.1 94.67+/-5.73 109.39+/-14.28 177.35+/-4.48 
213.2 95.42+/-5.31 108.99+/-15.09 176.92+/-3.97 
213.3 94.64+/-5.68 109.76+/-14.58 177.73+/-3.15 
213.4 95.38+/-6.54 110.07+/-13.28 178.2+/-3.21 
213.5 95.11+/-6.15 109.66+/-13.7 179.06+/-2.58 
213.6 94.98+/-5.88 108.96+/-13.29 179.04+/-1.46 
213.7 95+/-5.46 108.32+/-15.74 179.03+/-0.92 
213.8 94.06+/-5.52 109.17+/-15.94 178.88+/-0.08 
213.9 94.63+/-5.66 110.03+/-17.48 179.18+/-1.38 
214 95.17+/-5.63 109.43+/-17.73 180.03+/-1.13 
214.1 94.62+/-4.88 110.42+/-16 180.46+/-0.46 
214.2 95.58+/-5.23 110.34+/-16.5 180.59+/-0.89 
214.3 94.25+/-5.73 110.32+/-15.69 180.38+/-1.88 
214.4 93.73+/-4.98 111.32+/-16.24 180.92+/-2.2 
214.5 93.38+/-4.48 112.19+/-15.93 181.12+/-1.15 
214.6 93.34+/-4.8 113.01+/-15.63 181.33+/-1.05 
214.7 93.62+/-4.53 111.34+/-14.85 182.43+/-1.32 
214.8 94.92+/-4.57 111.31+/-13.89 182.5+/-1.85 
214.9 94.15+/-5.3 111.02+/-14.02 182.86+/-1.34 
215 95.16+/-5.24 110.49+/-13.64 182.82+/-2.61 
215.1 96.65+/-5.64 109.9+/-14.02 182.63+/-5.26 
215.2 95.68+/-6.84 111.68+/-13.36 182.76+/-5.2 
215.3 96.17+/-7.8 112.41+/-12.65 182.9+/-4.88 
215.4 96.37+/-6.31 112.54+/-12.86 182.63+/-3.62 
215.5 96.04+/-6.14 112.83+/-12.89 183.56+/-4.6 
215.6 96.18+/-5.43 112.49+/-12.94 182.92+/-4.66 
215.7 96.04+/-6.58 112.66+/-14.5 183.12+/-4.28 
215.8 96.82+/-6.69 113.2+/-15.28 182.02+/-4.92 
215.9 96.4+/-7.2 112.01+/-14.98 182.36+/-4.53 
216 95.78+/-7.65 112.27+/-15.69 181.93+/-3.3 
216.1 95.89+/-6.24 112.63+/-15.42 182.52+/-2.31 
216.2 95.38+/-5.4 113.33+/-16.05 183+/-2.33 
216.3 95.65+/-6.13 113.65+/-16.03 182.95+/-2.45 
216.4 96.83+/-6.39 113.03+/-15.17 182.18+/-2.25 
216.5 97.37+/-8.53 113.31+/-15.83 181.38+/-1.12 
216.6 97.57+/-8.61 112.97+/-16.07 181.68+/-1.58 
216.7 97.36+/-7.36 112.19+/-15.13 181.97+/-1.47 
216.8 97.55+/-8.14 112.62+/-14.54 180.65+/-2.09 
216.9 98.14+/-8.05 113.09+/-14.84 180.04+/-1.26 
217 97.27+/-8.94 113.82+/-15.34 179.53+/-1.84 
217.1 97.51+/-9.79 112.85+/-14.12 179.14+/-1.65 
217.2 98.16+/-9.2 113.34+/-14.69 179.1+/-2.28 
217.3 98.07+/-9.77 113.16+/-14.75 179+/-1.04 
217.4 97.18+/-8.45 113.54+/-15.12 179.21+/-0.3 
217.5 98.36+/-9.2 113.65+/-14.8 178.68+/-0.08 
217.6 98.27+/-9.13 113.49+/-14.69 180.2+/-2.04 
217.7 98.26+/-9.79 113.57+/-13.56 179.62+/-1.44 
217.8 98.31+/-9.44 114.12+/-12.75 179.97+/-1.92 
217.9 98.59+/-9.77 113.97+/-13.49 180.15+/-1.87 
218 98.53+/-8.69 114.64+/-11.1 179.64+/-3.12 
218.1 97.96+/-8.65 114.78+/-11.34 180.16+/-2.4 
218.2 97.76+/-7.1 113.91+/-11.67 179.9+/-2.5 
218.3 98.19+/-8.32 113.11+/-10.42 179.72+/-1.33 
218.4 98.34+/-7.21 113.08+/-9.88 179.8+/-0.64 
218.5 97.58+/-6.9 113.04+/-11.12 180.18+/-1.4 
218.6 97.45+/-6.52 113.34+/-11.43 180.05+/-1.05 
218.7 98.01+/-7.17 112.04+/-11.11 178.7+/-0 
218.8 97.89+/-6.83 112.6+/-10.82 179.1+/-0.83 
218.9 98.43+/-7.13 111.52+/-10.74 178.61+/-0.09 
219 97.43+/-7.21 111.97+/-11.89 178.95+/-0.52 
219.1 96.77+/-7.14 111.92+/-10.67 179.16+/-0.71 
219.2 96.62+/-7.2 112.34+/-11.28 179.42+/-1.22 
219.3 96.01+/-5.56 112.66+/-11.15 179.92+/-1.04 
219.4 97.38+/-6.51 112.37+/-11.83 179.25+/-0.16 
219.5 97.6+/-6.5 112.77+/-11.53 178.84+/-1.11 
219.6 97.2+/-7.1 112.42+/-11.68 179.28+/-0.75 
219.7 96.52+/-7.11 112.39+/-12.27 180.28+/-0.75 
219.8 96.46+/-7.02 112.81+/-12.9 180.08+/-0.32 
219.9 97.03+/-6.89 112.86+/-13.23 180.7+/-2.41 
220 96.93+/-7.1 112.17+/-12.44 180.29+/-2.59 
220.1 96.87+/-7.37 112.28+/-12.95 179.08+/-2.99 
220.2 97.33+/-7.77 111.1+/-11.93 178.49+/-3.54 
220.3 96.98+/-7 110.53+/-12.26 177.61+/-4.54 
220.4 97.19+/-7.59 111.04+/-12.79 177.46+/-3.29 
220.5 96.35+/-6.86 111.69+/-13.05 177.89+/-2.29 
220.6 97.11+/-6.69 111.92+/-12.91 177.88+/-2.69 
220.7 96.96+/-7.14 111.68+/-13.1 177.45+/-3.44 
220.8 96.66+/-7.35 111.39+/-13.57 177.49+/-2.72 
220.9 97.29+/-6.79 110.88+/-13.15 178.14+/-1.2 
221 96.87+/-6.09 110.95+/-13.51 178.94+/-0.09 
221.1 96.88+/-6.64 112.46+/-13.57 178.74+/-0.3 
221.2 97.06+/-5.52 112.5+/-13.32 179.5+/-1.74 
221.3 96.95+/-6.2 112.2+/-13.34 179.56+/-0.36 
221.4 97.14+/-6.61 112.75+/-13.58 179.08+/-2.09 
221.5 96.98+/-7.09 113.02+/-14.09 178.89+/-1.9 
221.6 96.95+/-6.42 113.46+/-13.41 177.64+/-1.77 
221.7 96.5+/-6.94 112.64+/-11.83 178.16+/-0.57 
221.8 96.35+/-6.21 112.39+/-13.55 178.08+/-0.25 
221.9 96.57+/-6.8 112.59+/-13.67 178.41+/-0.98 
222 96.35+/-7.27 112.55+/-14.41 178.27+/-0.27 
222.1 96.71+/-7.04 112.09+/-16.52 177.96+/-0.04 
222.2 95.94+/-6.77 111.46+/-18 178.52+/-0.59 
222.3 95.44+/-6.08 112.27+/-18.22 177.85+/-0.08 
222.4 96.53+/-5.6 112.07+/-17.73 177.51+/-0.66 
222.5 96.32+/-5.84 111.81+/-18.26 177.22+/-0.21 
222.6 95.73+/-5.77 111.32+/-18.14 178.43+/-1.3 
222.7 95.63+/-6.23 111.73+/-18.76 178.66+/-1.25 
222.8 96.02+/-6.09 112.95+/-18.32 178.65+/-1.24 
222.9 95.82+/-7.6 113.25+/-18.24 178.1+/-1.44 
223 96.76+/-8.93 112.18+/-18.85 178.46+/-1.73 
223.1 96.71+/-9.25 113.04+/-18.29 177.29+/-0.47 
223.2 97.16+/-9.91 112.34+/-19.11 177.89+/-0.27 
223.3 97.29+/-9.61 111.65+/-20.34 177.42+/-0.23 
223.4 97.11+/-10.04 111.69+/-20.3 177.36+/-0.51 
223.5 96.92+/-8.88 112.49+/-20.19 177.18+/-0.98 
223.6 96.85+/-8.53 112.38+/-19.01 177.36+/-0.28 
223.7 96.8+/-8.31 111.3+/-19.14 177.46+/-0.49 
223.8 96.33+/-8.05 111.63+/-18.33 177.79+/-1.53 
223.9 95.63+/-7.84 112.87+/-19.33 177.5+/-0.3 
224 96.55+/-7.41 112.85+/-19.3 177.94+/-0.21 
224.1 96.44+/-7.23 112.3+/-19.65 178.68+/-0.24 
224.2 95.52+/-7.6 113.44+/-18.5 178.21+/-0.13 
224.3 96.27+/-8.48 113.51+/-17.7 177.81+/-0.47 
224.4 96.5+/-8.66 114.31+/-17.92 177.48+/-0.06 
224.5 96.56+/-8.7 114.37+/-16.87 177.32+/-0.08 
224.6 96.57+/-8.53 113.61+/-16.97 177.12+/-0.87 
224.7 97.56+/-8.91 114.52+/-16.98 178.11+/-3.03 
224.8 97.78+/-9.35 114.41+/-16.57 177.49+/-2.16 
224.9 97.05+/-9.77 114.89+/-16.79 177.28+/-4.19 
225 97.75+/-10.49 116.48+/-14.85 177.56+/-4.56 
225.1 96.7+/-10.49 115.77+/-13.35 177.72+/-2.7 
225.2 96.63+/-9.2 116.27+/-11.07 177.97+/-2.6 
225.3 97.12+/-9.38 117.32+/-12.71 178.15+/-2.62 
225.4 98.21+/-9.23 116.88+/-12.47 177.92+/-3.1 
225.5 97.1+/-9.69 116.46+/-11.35 177+/-4 
225.6 98.25+/-10.12 115.64+/-11.64 177.25+/-4.44 
225.7 98.02+/-9.4 115.81+/-11.47 177.43+/-4.04 
225.8 97.86+/-10.52 116.83+/-11.14 176.73+/-3.1 
225.9 97.89+/-10.58 118.14+/-11.12 177.29+/-1.96 
226 98.04+/-9.83 118.83+/-12.23 177.8+/-1.72 
226.1 98.07+/-9.96 118.59+/-10.96 177.47+/-1.33 
226.2 98.06+/-10.89 119.31+/-10.41 178.12+/-1.75 
226.3 98.2+/-8.68 118.42+/-11.79 177.82+/-1.46 
226.4 97.9+/-8.74 117.05+/-11.82 177.74+/-0.66 
226.5 98.22+/-9.09 118.38+/-11.7 177.94+/-0.2 
226.6 98.38+/-9.4 118.43+/-11.15 177.84+/-1.17 
226.7 98.07+/-9.54 117.86+/-9.36 177.76+/-0.84 
226.8 97.89+/-10.55 118.91+/-8.26 178.18+/-0.47 
226.9 97.72+/-10.99 118.55+/-9.64 177.4+/-1.15 
227 97.85+/-11.03 117.6+/-7.8 178.33+/-0.69 
227.1 97.71+/-10.25 118.18+/-7.88 177.62+/-0.29 
227.2 98.39+/-10.19 117.78+/-8.27 176.35+/-0.7 
227.3 97.84+/-9.79 118.63+/-7.88 176.68+/-1.17 
227.4 97.34+/-9.72 117.34+/-9.04 176.55+/-2.45 
227.5 97.79+/-9.67 117.62+/-8.94 177.32+/-1.17 
227.6 95.89+/-8.72 116.35+/-10.93 177.14+/-0.05 
227.7 96.56+/-8.69 115.9+/-12.25 177.94+/-0.88 
227.8 97.86+/-9.73 116.54+/-13.08 178.56+/-1.58 
227.9 98+/-9.95 116.33+/-13.97 177.1+/-2.16 
228 97.84+/-9.35 115.71+/-13.6 177.18+/-1.28 
228.1 97.89+/-9.8 115.99+/-13.13 177.06+/-0.76 
228.2 97.56+/-9.66 115.36+/-13.14 176.82+/-1.46 
228.3 97.68+/-9.31 115.38+/-12.32 176.04+/-1.28 
228.4 97.87+/-11.07 115.8+/-12.65 176.71+/-1.82 
228.5 97.97+/-10.48 115.37+/-13 177.56+/-1.53 
228.6 97.28+/-10.55 116.68+/-13.93 176.07+/-3.69 
228.7 97.29+/-10.01 116.93+/-14.68 176+/-4.28 
228.8 96.21+/-9.11 118.11+/-15.48 176.88+/-2.9 
228.9 97.79+/-9.26 117.86+/-15.08 178.46+/-2.09 
229 97.49+/-10.38 118.4+/-13.84 178.21+/-2.05 
229.1 97.66+/-10.22 118.56+/-15.91 178.53+/-0.54 
229.2 97.48+/-10.4 119.43+/-15.29 177.44+/-0.5 
229.3 97.1+/-9.11 119.1+/-14.66 177.88+/-0.51 
229.4 97.22+/-8.95 118.3+/-14.92 176.79+/-1.11 
229.5 97.14+/-8.12 117.3+/-16.39 178.24+/-0.33 
229.6 97.33+/-7.9 117.33+/-15.8 178.66+/-1.25 
229.7 98.43+/-9.07 118.15+/-14.5 179.46+/-0.75 
229.8 97.88+/-8.49 118.7+/-14.02 179.7+/-0.84 
229.9 98.03+/-8.98 119.15+/-14.71 177.74+/-0.6 
230 97.49+/-8.51 118.88+/-15.65 178.64+/-1.14 
230.1 97.18+/-7.96 119.18+/-15.68 177.77+/-0.89 
230.2 98.07+/-8.13 119.18+/-15.98 178.14+/-0.6 
230.3 97.13+/-7.53 119+/-16.07 178.2+/-0.3 
230.4 97.57+/-7.19 119.95+/-15.56 178.24+/-0.35 
230.5 97.05+/-7.05 120.14+/-15.06 178.62+/-0.18 
230.6 96.32+/-6.27 120.37+/-14.67 178.01+/-0.06 
230.7 96.25+/-6.93 120.41+/-15.01 177.36+/-1.27 
230.8 96.42+/-6.64 120.08+/-14.49 176.44+/-1.67 
230.9 95.82+/-6.39 120.73+/-14.51 178.18+/-0.54 
231 94.88+/-4.77 120.54+/-14.79 177.22+/-1.11 
231.1 95.28+/-5.06 119.33+/-13.92 177.92+/-0.18 
231.2 94.88+/-5.33 119.25+/-12.58 178.89+/-2.78 
231.3 95.54+/-4.79 119.61+/-13.44 178.98+/-1.59 
231.4 96.05+/-5.23 121.04+/-14.46 179.05+/-1.32 
231.5 95.73+/-4.24 119.85+/-14.33 179.47+/-1.06 
231.6 95.11+/-3.97 120.31+/-13.34 180.01+/-1.38 
231.7 95.04+/-3.9 121.12+/-13.61 178.49+/-2.31 
231.8 95.16+/-4.12 119.22+/-13.08 178.68+/-1.91 
231.9 94.86+/-4.54 119.8+/-12.46 179.3+/-2.71 
232 94.85+/-4.94 118.81+/-13.23 179.17+/-2.5 
232.1 94.92+/-5.26 118.52+/-12.06 179.73+/-3.69 
232.2 95.11+/-5.3 118.62+/-10.68 179.14+/-3.61 
232.3 95.66+/-6.1 118.88+/-11.27 179.39+/-3.79 
232.4 95.61+/-6.35 119.46+/-12.36 178.33+/-5.96 
232.5 96.23+/-6.15 120.61+/-11.35 178.44+/-5.5 
232.6 95.57+/-6.05 120.28+/-11.7 178.03+/-4.62 
232.7 95.92+/-5.38 120.32+/-11.58 179.05+/-3.95 
232.8 95.51+/-5.76 118.45+/-11.77 179.14+/-4.36 
232.9 94.91+/-4.84 118.83+/-12.4 179.46+/-4.98 
233 95.17+/-4.01 118.76+/-12.19 179.2+/-4.36 
233.1 94.62+/-3.01 117.92+/-11.17 178.77+/-4.29 
233.2 94.47+/-3.4 117.76+/-10.45 178.5+/-3.85 
233.3 93.45+/-3.51 118.99+/-10.58 179.42+/-2.18 
233.4 94.07+/-3.72 119.59+/-10.59 179.77+/-0.78 
233.5 94.13+/-3.97 120.01+/-10.62 180.18+/-1.8 
233.6 94.38+/-4.08 120.15+/-10.92 180.35+/-0.78 
233.7 94.65+/-3.8 120.39+/-9.99 179.91+/-1.63 
233.8 94.28+/-3.68 121.66+/-11.17 180.67+/-2.38 
233.9 94.54+/-4.08 119.66+/-11.39 180.8+/-0.02 
234 94.19+/-3.84 119.47+/-11.97 181.2+/-0.43 
234.1 93.73+/-4.17 120.33+/-12.56 181.99+/-2.7 
234.2 93.84+/-3.54 120.65+/-11.95 182.15+/-1.44 
234.3 94+/-4.77 120.5+/-11.01 181.8+/-0.81 
234.4 93.22+/-3.84 120.08+/-10.37 182.49+/-0.1 
234.5 93.73+/-3.48 120.36+/-10.18 181.82+/-0.45 
234.6 94.4+/-4.33 121.07+/-10.1 183.06+/-0.57 
234.7 94.11+/-5.44 120.54+/-9.19 182.07+/-0.75 
234.8 95.01+/-5.44 119.51+/-9.69 183.82+/-2.62 
234.9 95.38+/-4.76 119.53+/-8.67 183.05+/-1.08 
235 94.18+/-4.03 118.86+/-8.46 183.46+/-0.77 
235.1 93.78+/-3.98 118.61+/-8.97 182.77+/-0.91 
235.2 93.86+/-4.34 118.38+/-8.04 183.36+/-0.35 
235.3 94.16+/-4.93 119.05+/-7.47 183.33+/-0.33 
235.4 93.91+/-4.25 118.19+/-8.69 183.02+/-0.62 
235.5 94.31+/-4.53 119.92+/-8.83 184.15+/-1.77 
235.6 94.68+/-4.85 121.01+/-9.07 183.79+/-1.18 
235.7 95.18+/-4.74 120.22+/-9.08 183.34+/-1.48 
235.8 95.47+/-5.73 120.78+/-8.97 183.85+/-1.33 
235.9 95.57+/-5.81 120.16+/-8.52 182.99+/-1.75 
236 94.52+/-5.98 121.16+/-7.12 183.12+/-1.79 
236.1 95.18+/-5.41 120.88+/-7.03 184.09+/-1.22 
236.2 94.29+/-4.87 119.23+/-6.07 181.38+/-1.96 
236.3 94.02+/-4.23 120.36+/-7.92 182.82+/-0.81 
236.4 94.34+/-5.71 120.33+/-10.36 184.06+/-0.21 
236.5 94.52+/-5.79 119.7+/-10.49 183.72+/-0.26 
236.6 96.05+/-5.59 119.26+/-10.37 184.43+/-0.52 
236.7 95.41+/-6.15 119.24+/-10.61 182.46+/-2.6 
236.8 95.25+/-5.69 119.61+/-10.17 182.51+/-2.45 
236.9 95.59+/-6.72 119.24+/-10.24 183.18+/-2.96 
237 95.23+/-5.63 119.86+/-10.96 183.58+/-2.64 
237.1 94.44+/-6.39 120.14+/-11.39 183.33+/-2.3 
237.2 94.29+/-6.74 121.02+/-10.45 182.93+/-1.35 
237.3 94.54+/-6.3 119.52+/-12.71 183.32+/-0.86 
237.4 94.46+/-6.47 117.33+/-11.48 182.83+/-0.25 
237.5 94.63+/-6.76 118.18+/-12.81 183.16+/-0.2 
237.6 95.83+/-7.65 118.8+/-12.56 183.29+/-0.24 
237.7 96.31+/-8.51 117.79+/-14.48 183.58+/-2.78 
237.8 96.74+/-7.75 117.36+/-14.36 183.65+/-2.29 
237.9 97.26+/-8.33 117.61+/-13.28 184.28+/-2.06 
238 96.98+/-9.58 117.29+/-13.21 185.84+/-4.59 
238.1 97.13+/-9.92 117.81+/-13.06 185.64+/-4.7 
238.2 96.97+/-9.3 117.8+/-12.57 185.56+/-4.09 
238.3 96.64+/-9.26 117.61+/-14.29 185.14+/-4.57 
238.4 97.09+/-8.2 117.15+/-13.99 184.95+/-4.94 
238.5 96.76+/-8.14 118.72+/-13.53 185.78+/-6.22 
238.6 96.58+/-8.4 117.51+/-12.69 185.38+/-5.83 
238.7 97.04+/-8.29 116.31+/-12.93 185.97+/-6.34 
238.8 97.96+/-9.25 116.58+/-13.05 186.89+/-6.7 
238.9 97.31+/-8.57 116.62+/-11.76 186.09+/-6.84 
239 96.95+/-7.7 117.23+/-11.54 186.77+/-6.84 
239.1 97.63+/-8.33 117.84+/-11.44 187.08+/-7.2 
239.2 97.49+/-8.57 116.86+/-11.32 186.17+/-7.31 
239.3 97.44+/-8.26 116.19+/-12.35 185.65+/-6.56 
239.4 98.26+/-9.49 115.07+/-11.53 186.34+/-5.54 
239.5 97.74+/-10 114.88+/-11.38 185.84+/-4.11 
239.6 97+/-9.05 115.72+/-10.79 184.1+/-3.39 
239.7 97+/-9.98 115.59+/-11.36 183.82+/-2.79 
239.8 97.28+/-9.25 114.37+/-13 183.9+/-2.5 
239.9 96.75+/-8.33 115.04+/-11.1 183.51+/-2.74 
240 97.23+/-8.42 115.19+/-11.9 184.65+/-3.69 
240.1 97.39+/-8.24 113.72+/-12.61 184.63+/-2.9 
240.2 96.65+/-8.22 113.75+/-13.18 185.07+/-2.77 
240.3 96.99+/-9.59 112.15+/-13.78 185.88+/-2.69 
240.4 96.94+/-9.19 112.26+/-12.48 185.67+/-1.66 
240.5 96.48+/-9.33 113.71+/-13.41 185.51+/-1.83 
240.6 97.26+/-9.67 114.1+/-12.93 186.04+/-2.32 
240.7 96.77+/-9.48 113.66+/-13.94 186.96+/-3.39 
240.8 96.78+/-8.18 113.99+/-14.14 187.16+/-3.05 
240.9 97.34+/-7.19 114.16+/-13.67 187.38+/-2.96 
241 97+/-7.46 114.37+/-12.62 187.42+/-3.73 
241.1 97.05+/-6.73 114.36+/-13.45 188.16+/-5.07 
241.2 97.09+/-7.49 113.97+/-14.39 187.88+/-4.69 
241.3 97.3+/-8.22 114.74+/-15.75 187.38+/-3.83 
241.4 97.56+/-7.62 113.45+/-15.31 186.72+/-4.57 
241.5 97.27+/-6.99 113.47+/-15.05 187.12+/-4.71 
241.6 95.77+/-5.15 112.06+/-15.91 187.05+/-4.28 
241.7 95.82+/-4.4 113.54+/-13.7 187.12+/-2.02 
241.8 95.66+/-4.58 114.55+/-13.05 187.86+/-2.97 
241.9 96.37+/-5.75 115.25+/-12.43 187.92+/-2.51 
242 95.89+/-6.16 114.92+/-13.66 189.03+/-2.96 
242.1 96.59+/-6.07 115.51+/-12.77 187.78+/-2.69 
242.2 96.05+/-5.66 115.76+/-12.89 187.98+/-3.45 
242.3 95.66+/-6.34 115.61+/-13.36 188.79+/-2.45 
242.4 95.73+/-5.29 114.95+/-12.44 188.38+/-2.49 
242.5 96.19+/-5.12 116.18+/-12.38 187.27+/-4.19 
242.6 96.44+/-5.96 115.66+/-12.63 187.96+/-3.22 
242.7 96.1+/-4.92 115.5+/-12.21 188.3+/-1.91 
242.8 96.89+/-6.45 116.24+/-13.5 186.9+/-0.7 
242.9 96.46+/-7.31 117+/-13.01 188.2+/-1.65 
243 95.99+/-6.15 118.18+/-13.23 188+/-1.75 
243.1 96.18+/-6 118.01+/-14.66 188.8+/-3.91 
243.2 96.32+/-6.61 117.59+/-15.58 188.02+/-4.25 
243.3 95.53+/-6.95 116.86+/-15.52 188.38+/-4.25 
243.4 95.21+/-6.4 116.38+/-15.33 187.77+/-2.63 
243.5 94.47+/-4.58 115.56+/-13.99 188.19+/-2.4 
243.6 94.36+/-5.12 115.4+/-14.36 188.79+/-3.24 
243.7 93.13+/-3.44 114.03+/-14.65 188.7+/-3.58 
243.8 93.58+/-4.32 114.66+/-16.19 189.05+/-3.89 
243.9 93.23+/-4.76 113.86+/-14.49 188.66+/-3.15 
244 93.87+/-5.09 114.26+/-14.56 188.6+/-3.59 
244.1 93.34+/-5.33 113.87+/-15.16 188.71+/-3.59 
244.2 93.02+/-4.7 114.87+/-14.77 189.26+/-3.88 
244.3 92.72+/-4.33 115.17+/-13.69 188.62+/-3.2 
244.4 93.24+/-5.12 115.31+/-13.25 188.35+/-4.63 
244.5 93.06+/-5.18 115.87+/-11.62 187.8+/-4.43 
244.6 93.78+/-4.29 116.64+/-11.94 188.99+/-4.27 
244.7 93.41+/-3.6 117.46+/-12.07 188.86+/-4.71 
244.8 93.47+/-4.09 116.74+/-11.5 188.66+/-3.97 
244.9 94.05+/-3.93 115.91+/-11.55 188.16+/-4.36 
245 94.93+/-4.71 116.08+/-12.45 187.52+/-3.95 
245.1 94.2+/-3.45 114.68+/-11.93 186.67+/-3.38 
245.2 94.36+/-3.96 114.64+/-10.56 186.06+/-3.39 
245.3 94.73+/-4.07 115.47+/-10.61 185.95+/-3.01 
245.4 95+/-5.01 116.06+/-11.58 186+/-3.4 
245.5 95.18+/-5.44 115.05+/-11.36 187.11+/-3.85 
245.6 94.58+/-6.45 115.68+/-11.25 186.68+/-4.83 
245.7 94.59+/-6.81 116.33+/-9.24 186.16+/-4.26 
245.8 95.13+/-6.91 116.3+/-9.77 186.14+/-3.53 
245.9 95.43+/-5.78 117.45+/-10.67 185.68+/-3.5 
246 94.52+/-6 117+/-9.97 185.73+/-3.84 
246.1 94.86+/-6.19 117.41+/-9.93 185.72+/-3.9 
246.2 94.86+/-5.96 116.42+/-9.51 185.74+/-4.24 
246.3 95.03+/-6.11 116.13+/-10.64 185.51+/-4.51 
246.4 94.24+/-4.64 116.37+/-10.79 185.8+/-4.79 
246.5 94.57+/-4.13 115.06+/-10.88 187.23+/-4.56 
246.6 94.13+/-4.77 115.37+/-12.67 186.89+/-5.55 
246.7 93.72+/-3.66 114.25+/-13.09 186.96+/-7.01 
246.8 93.64+/-3.32 113.93+/-12.88 187.9+/-5.01 
246.9 93.47+/-3.67 115.13+/-14.21 187.33+/-6.43 
247 92.91+/-3.47 115.85+/-14.2 186.79+/-6.22 
247.1 93.03+/-2.79 115.7+/-12.36 187.15+/-6.56 
247.2 92.76+/-1.94 115.17+/-13.56 187.48+/-5.87 
247.3 92.14+/-2.12 115.06+/-13.22 187.11+/-6.97 
247.4 92.55+/-2.54 115.32+/-12.01 188.57+/-6.89 
247.5 93.04+/-3.5 113.96+/-12.79 188.15+/-5.64 
247.6 93.05+/-3.21 114.47+/-13.29 187.43+/-4.82 
247.7 92.99+/-2.8 114.78+/-11.91 187.04+/-4.32 
247.8 93.27+/-2.96 114.06+/-12.68 186.97+/-4.86 
247.9 93.08+/-4.06 115.32+/-13.18 186.8+/-5.32 
248 93.34+/-3.34 115.99+/-11.69 186.33+/-6.06 
248.1 94.43+/-3.66 115.31+/-11.37 186.3+/-6.05 
248.2 94.3+/-3.67 115.08+/-8.71 186.22+/-5.79 
248.3 93.8+/-4.07 115.37+/-9.11 185.42+/-3.92 
248.4 93.65+/-4.21 113.77+/-8.14 187.24+/-4.84 
248.5 94.27+/-3.71 114.05+/-6.85 187.76+/-5.66 
248.6 93.35+/-3.38 114.03+/-7.74 187.36+/-4.96 
248.7 93.81+/-5.02 113.54+/-8.22 188.66+/-4.25 
248.8 94.41+/-4.66 113.08+/-8.76 186.96+/-3.52 
248.9 93.8+/-3.76 113.02+/-8.92 187.98+/-3.41 
249 93.25+/-4.7 113.32+/-7.96 186.94+/-1.51 
249.1 93.61+/-4.02 113.84+/-7.41 186.94+/-1.94 
249.2 94.89+/-4.9 113.82+/-8.16 187.72+/-2.14 
249.3 95.03+/-4.37 114.6+/-7.9 187.72+/-4.42 
249.4 95.08+/-4.51 113.89+/-8.21 187.89+/-5.56 
249.5 94.88+/-4.63 112.72+/-8.12 188.37+/-4.74 
249.6 94.95+/-4.89 113.34+/-10.29 187.48+/-6.7 
249.7 95.89+/-4.96 113.72+/-11.13 185.02+/-7.4 
249.8 95.2+/-5.02 113.01+/-10.67 184.68+/-7.87 
249.9 94.96+/-5.76 112.38+/-10.25 183.76+/-8.63 
250 95.96+/-4.91 114.31+/-8.93 184.02+/-8.43 
250.1 94.63+/-5.56 114.6+/-7.58 183.07+/-6.97 
250.2 94.41+/-5.36 113.48+/-8.83 184.4+/-5.95 
250.3 94.86+/-3.75 113.57+/-8.18 185.62+/-6.41 
250.4 94.91+/-4.04 113.02+/-8.54 185.06+/-5.23 
250.5 94.52+/-3.53 113.12+/-9.13 186.18+/-5.95 
250.6 94.04+/-4.06 112.81+/-10.18 186.5+/-5.35 
250.7 93.59+/-5.09 112.85+/-9.01 186.39+/-6.89 
250.8 94.02+/-3.87 113.49+/-9.33 186.46+/-5.64 
250.9 94.46+/-4.72 113.81+/-9.56 185.38+/-6.03 
251 94.66+/-4.7 113.78+/-10.12 183.66+/-5.24 
251.1 94.59+/-4.64 114.96+/-10.42 184.56+/-4.63 
251.2 94.73+/-5.52 113.85+/-11.36 185.16+/-5.34 
251.3 94.54+/-5.26 114.54+/-11.1 185.49+/-4.85 
251.4 94.7+/-4.08 114.6+/-11.17 184.61+/-5.23 
251.5 94.49+/-3.54 114.69+/-11.92 184.67+/-5.33 
251.6 94.67+/-3.72 114.13+/-12.35 184.33+/-5.73 
251.7 93.24+/-3.98 115.15+/-11.7 183.71+/-4.89 
251.8 93.52+/-4.56 115.07+/-10.99 185.36+/-5.02 
251.9 93.78+/-3.09 114.7+/-11.43 185.7+/-5.23 
252 94.64+/-2.54 115.27+/-11.9 187.34+/-4.19 
252.1 94.43+/-2.21 115.45+/-11.38 187.72+/-3.74 
252.2 94.03+/-1.96 116.27+/-11.18 187.72+/-2.34 
252.3 94.97+/-2.44 115.53+/-12.84 186.83+/-3.01 
252.4 93.88+/-2.89 115.4+/-12.86 187.7+/-4.18 
252.5 94.27+/-2.69 115.17+/-11.6 188.2+/-4.04 
252.6 94.52+/-2.35 112.98+/-12.37 188.64+/-3.32 
252.7 94.35+/-1.9 111.69+/-11.44 187.58+/-4.46 
252.8 94.94+/-2.49 112.18+/-10.93 188.56+/-3.23 
252.9 94.05+/-3.12 111.87+/-9.89 188.73+/-4.3 
253 94.78+/-3.89 112.63+/-10.87 188.04+/-5.23 
253.1 94.56+/-5.06 112.34+/-9.89 187.01+/-5.54 
253.2 94.51+/-5.03 111.99+/-10.24 185.9+/-3.63 
253.3 94.85+/-5.85 110.83+/-10.98 185.9+/-3.88 
253.4 94.37+/-5.4 110.02+/-10.97 186+/-4.4 
253.5 94.5+/-6.02 109.01+/-10.92 186.88+/-6.05 
253.6 94.32+/-5.39 108.85+/-10.91 186.29+/-6.14 
253.7 93.94+/-5.02 109.09+/-11.36 185.52+/-5.75 
253.8 94.42+/-4.76 108.45+/-11.74 185.68+/-3.57 
253.9 93.61+/-4.83 108.54+/-11.69 185.51+/-2.59 
254 94.13+/-4.46 107.95+/-11.55 185.21+/-1.2 
254.1 94.2+/-4.05 107.97+/-11.03 185+/-1.51 
254.2 94.67+/-4.32 106.94+/-11.64 185.64+/-0.43 
254.3 93.87+/-2.93 107.07+/-11.01 186.18+/-0.53 
254.4 93.16+/-2.82 105.97+/-12.15 186.32+/-1.79 
254.5 94.82+/-3.01 104.99+/-13.35 186.2+/-1.51 
254.6 94.43+/-3.68 105.35+/-15.28 185.82+/-2.07 
254.7 94.02+/-4.6 104.96+/-16.37 185.36+/-1.39 
254.8 93.6+/-3.86 104.4+/-18.19 184.25+/-1.32 
254.9 94.05+/-4.66 104.8+/-16.96 185.38+/-2.43 
255 94.92+/-4.21 106.18+/-15.61 184.67+/-1.68 
255.1 94.35+/-4.74 106.65+/-16.05 185.4+/-2.21 
255.2 94.36+/-4.81 106.7+/-16.36 185.8+/-1.11 
255.3 94.37+/-4.83 107.36+/-18.43 185.8+/-1.71 
255.4 93.81+/-3.87 108.13+/-18.02 185.35+/-1.34 
255.5 93.45+/-3.76 107.6+/-18.49 185.06+/-0.14 
255.6 93.55+/-3.9 106.46+/-19.32 184.93+/-0.58 
255.7 93.25+/-3.03 106.72+/-19.03 183.7+/-0.15 
255.8 91.96+/-3.1 106.19+/-17.29 183.32+/-0.76 
255.9 92.01+/-3.26 105.27+/-16.58 183.46+/-0.86 
256 92.46+/-3.7 104.75+/-16.6 183.06+/-1.39 
256.1 92.44+/-4.01 103.75+/-17.02 183.12+/-2.76 
256.2 92.13+/-3.77 103.78+/-18.86 182.9+/-1.63 
256.3 93.16+/-3.7 104.13+/-19.51 182.43+/-1.02 
256.4 93.3+/-3.65 104.97+/-19.77 182.46+/-1.73 
256.5 93.88+/-4.06 104.42+/-19.29 182.8+/-2.5 
256.6 93.19+/-3.34 104.32+/-19.43 182.12+/-2.62 
256.7 92.63+/-3.95 104.31+/-20.68 182.69+/-2.79 
256.8 93.52+/-3.56 105.56+/-21.6 183.04+/-0.88 
256.9 93.06+/-3.75 105.3+/-20.83 182.79+/-0.86 
257 92.88+/-3.23 104.6+/-22.24 183.01+/-0.86 
257.1 93.6+/-3.76 105.22+/-22.95 182.5+/-1.35 
257.2 93.52+/-3.8 105.77+/-24.25 181.49+/-2.38 
257.3 93.54+/-3.78 106.43+/-24.67 182.21+/-2 
257.4 92.81+/-3.77 106.49+/-23.37 182.38+/-0.63 
257.5 93.55+/-3.5 105.84+/-24.52 183.14+/-0.59 
257.6 93.19+/-3.78 106.23+/-25.69 183.42+/-0.07 
257.7 93.36+/-3.67 105.96+/-27.16 184.69+/-0.66 
257.8 92.56+/-4.31 104.99+/-26.82 185.18+/-0.73 
257.9 92.55+/-4.17 104.85+/-26.18 184.62+/-1.31 
258 92.5+/-4.92 105.56+/-25.41 183.55+/-3.08 
258.1 92.45+/-3.3 104.65+/-24.5 183.82+/-2.51 
258.2 92.45+/-3.22 104.23+/-25.24 184.29+/-2.05 
258.3 92.98+/-3.11 105.25+/-26.06 184.26+/-3.09 
258.4 93.25+/-3.7 105.38+/-26.04 184.31+/-3.17 
258.5 93.81+/-3.28 104.76+/-25.17 185.54+/-2.74 
258.6 94.05+/-4.37 105.03+/-24.94 185.24+/-1.63 
258.7 93.65+/-4.61 104.27+/-24.35 186.24+/-1.41 
258.8 93.38+/-5.21 105.12+/-24.62 185.54+/-1.36 
258.9 93.55+/-5.49 105.23+/-24.72 184.82+/-0.54 
259 93.21+/-4.57 105.1+/-23.25 185+/-0.43 
259.1 92.79+/-4.47 104.79+/-24.74 184.56+/-1.89 
259.2 93.04+/-4.19 105.23+/-23.63 185.73+/-1.19 
259.3 92.95+/-4.43 105.66+/-24.29 186+/-2.88 
259.4 93.16+/-3.82 105.04+/-22.97 185.53+/-2.01 
259.5 93.41+/-2.82 105.05+/-23.62 184.96+/-2.55 
259.6 92.87+/-3.58 105.85+/-23.72 184.62+/-2.23 
259.7 92.78+/-3.74 105.82+/-24.08 184.74+/-1.85 
259.8 92.18+/-4.46 105.57+/-23.2 184.61+/-2.15 
259.9 92.61+/-4.9 105.86+/-22.23 183.71+/-0.61 
260 92.31+/-4.62 105.89+/-22.33 184.2+/-0.26 
260.1 92.66+/-4.42 105.32+/-22.97 184.46+/-0.81 
260.2 93.39+/-3.88 105.22+/-23.68 184.09+/-0.49 
260.3 93.11+/-4.54 106.19+/-23.57 184.04+/-0.31 
260.4 93.8+/-3.75 105.59+/-23.12 184.11+/-1.02 
260.5 93.17+/-5 105.16+/-24.87 184.6+/-0.16 
260.6 92.05+/-4.43 104.46+/-25.52 184.42+/-1.56 
260.7 92.47+/-4.55 103.31+/-26.39 183.39+/-1.19 
260.8 92.44+/-5.06 103.84+/-26.59 182.67+/-1.34 
260.9 91.94+/-3.98 104.18+/-26.83 182.32+/-0.93 
261 91.95+/-4.45 103.76+/-26.44 182.82+/-2.53 
261.1 92.15+/-5.18 104.4+/-24.57 182.09+/-2.8 
261.2 92.09+/-4.07 104.61+/-25.72 182.06+/-1.45 
261.3 92.05+/-3.89 103.85+/-25.38 181.85+/-2.36 
261.4 92.19+/-4.01 102.96+/-24.73 182.28+/-2.35 
261.5 92.29+/-4.85 102.9+/-25.68 182.06+/-1.02 
261.6 91.56+/-4.98 103.17+/-25.28 182.5+/-0.63 
261.7 91.95+/-5.44 103.3+/-25.49 181.8+/-2.54 
261.8 92.12+/-4.55 103.95+/-26.65 182.02+/-2.16 
261.9 91.85+/-4.87 103.15+/-26.75 181.84+/-0.81 
262 91.74+/-4.14 103.67+/-26.41 182.28+/-1.14 
262.1 92.26+/-4.99 103.74+/-28.1 183.54+/-0.72 
262.2 91.59+/-5 104.05+/-28.95 183.29+/-0.17 
262.3 92.11+/-3.65 104.64+/-28.92 182.09+/-0.61 
262.4 91.79+/-3.87 104.42+/-28.87 181.95+/-1.74 
262.5 92.09+/-3.66 105.41+/-29.43 182.05+/-1.82 
262.6 92.65+/-2.73 105.66+/-30.29 181.98+/-1.44 
262.7 93.16+/-2.6 105.6+/-31.27 182.62+/-3.01 
262.8 92.22+/-2.82 105.53+/-29.61 182.51+/-3 
262.9 92.33+/-3.25 106.33+/-28.79 183.43+/-3.39 
263 92.3+/-3.69 106.37+/-28.16 183.1+/-2.69 
263.1 92.55+/-3.75 105.48+/-29.15 182.67+/-1.79 
263.2 92.98+/-4.27 106.71+/-29.31 182.32+/-2.09 
263.3 93.46+/-3.88 107.11+/-29.27 183.15+/-0.74 
263.4 92.21+/-4.82 105.94+/-29.46 184.67+/-1.83 
263.5 93.1+/-3.47 106.05+/-29.16 185.15+/-1.3 
263.6 93.07+/-4.08 106.2+/-28.89 184.6+/-2.28 
263.7 92.27+/-4.54 106.46+/-28.32 184.77+/-2.45 
263.8 93.06+/-4.9 106.02+/-29.25 185.51+/-1.65 
263.9 92.39+/-4.84 106.94+/-29.65 185.28+/-2.35 
264 93.32+/-3.96 106.4+/-29 184.8+/-1.98 
264.1 92.9+/-4.6 105.9+/-28.57 183.86+/-0.98 
264.2 92.3+/-4.17 105.47+/-27.92 183.88+/-0.92 
264.3 91.48+/-4.07 105.2+/-28.88 183.88+/-2.21 
264.4 91.16+/-4.13 106.03+/-28.6 184.65+/-3.31 
264.5 92.24+/-3.3 105.85+/-28.48 184.83+/-4.31 
264.6 91.8+/-3.74 105.28+/-27.57 185.48+/-3.42 
264.7 92.37+/-4.27 106.13+/-27.81 186.21+/-4.91 
264.8 92.24+/-4.77 106.66+/-28.19 185.76+/-4.72 
264.9 92.59+/-3.94 105.95+/-28.27 186.64+/-3.96 
265 92.85+/-4.29 105.41+/-28.14 187.07+/-3.11 
265.1 92.42+/-5.42 104.76+/-26.82 186.32+/-3.03 
265.2 92.48+/-4.72 103.89+/-26.7 185.62+/-2.47 
265.3 92.07+/-4.71 103.27+/-25.78 185.02+/-2.14 
265.4 91.85+/-4.79 103.25+/-26.14 184.66+/-2.81 
265.5 91.28+/-4.9 104.71+/-26.16 183.62+/-3.62 
265.6 91.83+/-4.33 104.44+/-26.59 184.22+/-4.91 
265.7 92.31+/-3.7 104.79+/-26.39 184.3+/-6.34 
265.8 91.61+/-4.73 103.83+/-25.94 184.38+/-5.9 
265.9 90.96+/-4.41 104.34+/-27.34 183.68+/-4.14 
266 91.9+/-3.35 105.21+/-26.95 184.54+/-2.23 
266.1 91.83+/-3.89 104.69+/-26.26 184.33+/-4.23 
266.2 91.04+/-4.95 105.42+/-27.69 184.35+/-3.28 
266.3 92.07+/-5.51 104.73+/-26.47 184.01+/-3.49 
266.4 91.97+/-4.78 104.43+/-25.2 184.24+/-1.49 
266.5 91.63+/-5.03 104.84+/-24.16 183.26+/-2.58 
266.6 90.71+/-5.37 104.87+/-24.42 184.15+/-3.15 
266.7 90.78+/-5.34 104.81+/-23.84 183.4+/-1.39 
266.8 90.92+/-6.21 104.3+/-22.91 183.78+/-0.15 
266.9 90.44+/-4.8 104.5+/-22.51 184.32+/-0.08 
267 90.31+/-4.76 103.66+/-24.02 184.46+/-0.53 
267.1 90.94+/-5.48 103.45+/-23.89 183.79+/-1.68 
267.2 89.98+/-5.59 102.27+/-23.77 184.42+/-0.09 
267.3 90.6+/-5.96 103+/-24.35 184.3+/-0.18 
267.4 91.25+/-5.1 103.63+/-23.54 183.47+/-0.51 
267.5 91.69+/-4.91 104.7+/-23.48 183+/-0.37 
267.6 91.94+/-5.19 104.52+/-23.99 183.29+/-0.44 
267.7 91.38+/-5.17 104.47+/-25.03 182.46+/-0.16 
267.8 91.98+/-5.45 103.81+/-25.18 182.75+/-0.65 
267.9 92.16+/-5.64 103.37+/-24.38 182.22+/-0.96 
268 92.26+/-4.82 103.36+/-24.48 182.38+/-0.87 
268.1 91.26+/-4.33 103.18+/-24.54 183.31+/-1.47 
268.2 92.22+/-4.07 104.21+/-25.51 183.15+/-2.13 
268.3 91.78+/-4.34 105.56+/-26.71 181.52+/-0.15 
268.4 92.28+/-3.83 105.83+/-26.7 180.93+/-0.42 
268.5 92.68+/-3.16 105.6+/-26.49 179.42+/-0.69 
268.6 92.82+/-3.15 105.9+/-25.8 179.39+/-1.27 
268.7 92.44+/-3.94 106.01+/-27.07 179.18+/-0.27 
268.8 92.71+/-3.72 105.51+/-26.2 179.66+/-0.46 
268.9 92.92+/-3.67 104.53+/-25.75 180.67+/-2.33 
269 93.34+/-3.48 105.59+/-25.95 180.28+/-1.35 
269.1 92.9+/-3.21 106.29+/-26.53 178.81+/-1.44 
269.2 93.12+/-3.31 106.32+/-27.63 179.73+/-3.6 
269.3 93.77+/-2.95 106.41+/-26.49 180.01+/-4.54 
269.4 94.17+/-3.42 106.57+/-26.86 180+/-3.33 
269.5 93.19+/-2.84 106.77+/-26.69 181.01+/-3.2 
269.6 92.65+/-3.1 105.66+/-26.19 180.72+/-3.72 
269.7 93.2+/-3.15 106.45+/-26.55 179.8+/-3.95 
269.8 92.01+/-4.1 106.66+/-27.08 180.35+/-4.92 
269.9 91.52+/-4.3 106.98+/-27.28 180.46+/-5.25 
270 91.75+/-3.84 107.48+/-27.59 180+/-5.43 
270.1 92.54+/-3.3 107.12+/-27.82 180.06+/-4.82 
270.2 92.31+/-4.03 106.21+/-27.44 180.06+/-4.48 
270.3 91.86+/-3.5 106.89+/-26.8 180.21+/-3.38 
270.4 92.34+/-2.81 107.07+/-26.99 179.75+/-2.26 
270.5 91.89+/-3.65 106.68+/-28.52 179.15+/-2.57 
270.6 92.61+/-3.3 107.14+/-27.9 179.6+/-3.21 
270.7 92.13+/-3.9 108.59+/-28.19 179.65+/-3.66 
270.8 91.94+/-4.67 108.19+/-28.3 179.77+/-3.24 
270.9 92.01+/-4.76 108.08+/-27.58 179.55+/-1.2 
271 92.48+/-3.34 108.15+/-27.91 179.6+/-0.88 
271.1 92.1+/-3.18 106.83+/-28.75 178.74+/-0.45 
271.2 91.91+/-3.9 106.56+/-29.29 178.63+/-0.98 
271.3 92.07+/-3.69 106.97+/-28.04 178.6+/-2.03 
271.4 91.14+/-3.77 107.57+/-27.01 179.52+/-2.11 
271.5 90.69+/-3.97 108.01+/-27.57 179.21+/-0.52 
271.6 90.75+/-3.9 108.36+/-27.24 179.71+/-0.93 
271.7 91.05+/-4.6 109.74+/-28.1 179.88+/-0.16 
271.8 91.08+/-4.27 109.31+/-27.41 180.57+/-0.96 
271.9 90.96+/-3.16 108.76+/-27.66 179.88+/-1.29 
272 91.67+/-3.16 107.99+/-26.67 179.05+/-2.44 
272.1 91.18+/-3.18 108.77+/-27.91 179.43+/-2.51 
272.2 92.34+/-2.8 109.34+/-28.33 179.26+/-2.03 
272.3 91.3+/-2.34 110.03+/-29.29 179.56+/-1.03 
272.4 91.62+/-2.82 109.3+/-28.91 179.91+/-0.69 
272.5 91.81+/-2.79 109.17+/-29.4 179.12+/-2.93 
272.6 91.4+/-2.82 108.55+/-30.13 178.58+/-1.95 
272.7 90.74+/-2.77 108.55+/-31.3 178.16+/-1.61 
272.8 91.19+/-3.96 109.76+/-32.26 177.67+/-3.22 
272.9 92.15+/-3.24 109.56+/-30.31 178.94+/-2.09 
273 92.17+/-2.53 108.59+/-30.7 178.26+/-0.98 
273.1 92.48+/-2.82 108.67+/-30.83 178.4+/-1.73 
273.2 91.7+/-3.08 108.45+/-29.29 178.22+/-2.22 
273.3 91.65+/-3.53 108.5+/-30.5 178.6+/-2.69 
273.4 91.97+/-3.36 108.75+/-30.18 178.7+/-1.89 
273.5 92.65+/-2.72 108.82+/-28.92 179.36+/-3.39 
273.6 92.91+/-4.39 108.53+/-28.85 179.78+/-3.44 
273.7 93.57+/-3.1 108.88+/-30.08 179.22+/-4.45 
273.8 92.7+/-3.42 108.66+/-29.53 180.51+/-4.13 
273.9 92.68+/-2.28 108.92+/-29.16 179.01+/-3.97 
274 92.87+/-2.06 107.52+/-29.74 179+/-4.77 
274.1 92.94+/-2.16 107.6+/-28.91 178.95+/-5.01 
274.2 93.12+/-2.78 107.25+/-29.16 180.96+/-4.82 
274.3 93.78+/-2.21 107.54+/-29.92 181.56+/-4.38 
274.4 94.16+/-2.23 106.33+/-32.13 180.38+/-4.75 
274.5 94.07+/-3.07 105.58+/-32.24 179.91+/-4.38 
274.6 94.76+/-3.81 105.75+/-32.67 180.01+/-4.07 
274.7 93.51+/-3.97 106.29+/-32.23 180.27+/-4.9 
274.8 93.02+/-4.16 105.77+/-32.59 180.46+/-4.08 
274.9 93.39+/-3.08 105.46+/-32.68 180.07+/-4 
275 93.26+/-3.3 105.36+/-33.12 180.8+/-2.05 
275.1 93.11+/-3.9 104.93+/-33.27 180.55+/-2.33 
275.2 93.38+/-3.68 104.55+/-33.3 179.6+/-2.78 
275.3 93.14+/-2.98 104.97+/-34.31 179.84+/-1.7 
275.4 93.47+/-3.05 105.08+/-32.71 180.52+/-1.25 
275.5 93.61+/-3.46 105.72+/-32.76 180.95+/-1.2 
275.6 92.78+/-3.36 105.17+/-32.36 180.3+/-0.45 
275.7 93.63+/-2.99 106.48+/-31.97 180.24+/-0.29 
275.8 93.06+/-2.9 106.49+/-32.65 180.2+/-1.01 
275.9 92.43+/-2.53 107.87+/-31.73 179.22+/-0.43 
276 93+/-3.18 108.08+/-31.02 178.09+/-1.16 
276.1 92.92+/-3.37 108.71+/-31.18 178.89+/-1.33 
276.2 92.33+/-3.17 108.3+/-32.13 179.1+/-0.54 
276.3 92.14+/-3.09 107.72+/-32.41 178.82+/-0.02 
276.4 92.91+/-2.29 105.9+/-32.85 179.11+/-1.91 
276.5 92.25+/-2.73 106.84+/-33.06 179.8+/-3.04 
276.6 92.81+/-2.87 107.91+/-34.15 178.71+/-1.85 
276.7 93.11+/-3.09 108.17+/-32.3 179.38+/-1.45 
276.8 92.8+/-1.9 108.05+/-32.34 179.92+/-2.08 
276.9 93.05+/-2.42 108.39+/-31.76 178.14+/-0.28 
277 93.48+/-2.44 108.96+/-30.61 179.27+/-1.33 
277.1 93.09+/-2.89 108.29+/-30.69 179.02+/-1.07 
277.2 93.24+/-2.71 108.15+/-30.7 179.32+/-1.25 
277.3 93.44+/-2.34 108.18+/-30.47 177.82+/-1.27 
277.4 93.03+/-2.72 108.46+/-30.63 179.3+/-2.81 
277.5 92.89+/-3.71 108.58+/-28.98 178.37+/-3.11 
277.6 92.74+/-2.99 109.45+/-28.28 178.48+/-2.48 
277.7 91.95+/-4.51 109.9+/-27.54 179.2+/-3.34 
277.8 92.19+/-3.26 109.21+/-28.13 178.62+/-3.32 
277.9 92.4+/-4.18 109.37+/-28.61 178.29+/-2.74 
278 92.26+/-4.14 109.78+/-29.12 178.08+/-3 
278.1 93.09+/-4.26 109.07+/-28.69 178.94+/-3.43 
278.2 92.91+/-3.54 109.51+/-27.14 178.34+/-3.26 
278.3 93.25+/-3.83 109.27+/-27.38 179.2+/-4.29 
278.4 92.83+/-4.04 108.53+/-27.81 179.36+/-4.89 
278.5 92.67+/-4.21 107.68+/-27.61 179.33+/-4.67 
278.6 92.82+/-4.79 107.94+/-26.77 178.42+/-3.88 
278.7 93.19+/-3.84 107.2+/-26.46 179.46+/-5.76 
278.8 93.56+/-4.06 106.23+/-27.91 179.4+/-4.35 
278.9 93.96+/-3.95 106.85+/-30.52 180.22+/-4.24 
279 93.95+/-3.6 106.54+/-31.5 180.74+/-2.9 
279.1 92.71+/-3.95 106.56+/-31.53 180.43+/-2.02 
279.2 92.33+/-3.67 105.61+/-32.16 180.04+/-3.01 
279.3 92.76+/-3.25 105.32+/-31.79 180.41+/-4.26 
279.4 93.05+/-4.03 105.96+/-30.28 180.72+/-3.8 
279.5 92.85+/-3.65 106.69+/-30.53 179.58+/-3.8 
279.6 92.79+/-3.89 106.41+/-30.04 178.89+/-2.78 
279.7 92.34+/-3.46 106.39+/-30.5 179.28+/-3.02 
279.8 92.54+/-3.52 105.91+/-29.6 179.52+/-3.49 
279.9 92.61+/-4.17 106.21+/-28.22 179.57+/-3.69 
280 92.77+/-2.89 106.02+/-27.76 179.8+/-4.12 
280.1 91.25+/-3.76 106.53+/-27.52 179.78+/-3.08 
280.2 91.37+/-3.9 107.15+/-26.61 180.2+/-3.55 
280.3 91.93+/-3.77 107.81+/-25.35 180.34+/-4 
280.4 92.39+/-3.92 106.32+/-26.01 180.08+/-2.66 
280.5 92.45+/-4.7 106.41+/-27.42 180.32+/-3.53 
280.6 93.12+/-4.71 107.09+/-27.26 180.39+/-3.73 
280.7 92.67+/-4.51 106.47+/-27.64 180.28+/-3.55 
280.8 92.2+/-4.58 107.03+/-28.34 180.26+/-2.84 
280.9 92.08+/-4.48 107.4+/-26.36 179.4+/-3.63 
281 92.12+/-4.29 106.4+/-27.48 179.11+/-3.48 
281.1 92.87+/-3.99 105.86+/-28.77 179.25+/-4.29 
281.2 92.52+/-4.17 105.22+/-29.56 180.63+/-3.99 
281.3 91.91+/-4.5 105.88+/-28.56 179.92+/-4.91 
281.4 92.07+/-4.92 107.38+/-28.37 179.91+/-3.63 
281.5 91.64+/-4.7 107.31+/-28.62 180.64+/-4.6 
281.6 90.81+/-4.48 107.62+/-28.83 180.2+/-3.97 
281.7 91.79+/-5.65 108.86+/-27.42 180.49+/-2.96 
281.8 91.3+/-5.73 107.44+/-27.65 180.11+/-3.21 
281.9 91.49+/-5.88 107.95+/-27.99 180.7+/-1.67 
282 92.52+/-4.63 108.23+/-25.99 181.46+/-2.35 
282.1 91.7+/-5.39 107.99+/-25.27 180.52+/-2.74 
282.2 91.53+/-4.73 108.03+/-25.11 180.84+/-2.98 
282.3 92.12+/-4.48 107.86+/-24.6 181.43+/-3.86 
282.4 91.83+/-4.13 108.41+/-23.78 181.21+/-3.74 
282.5 91.56+/-4.73 109.06+/-24.51 180.3+/-2.95 
282.6 92.7+/-4.27 109.5+/-24.07 180.18+/-0.97 
282.7 92.56+/-4.38 110.97+/-22.55 178.82+/-2.21 
282.8 92.98+/-4.35 110.68+/-22.68 179.03+/-2.16 
282.9 91.73+/-3.73 111.58+/-21.2 179.06+/-0.66 
283 91.63+/-4.25 111.49+/-20.8 178.52+/-0.35 
283.1 91.13+/-4.4 110.97+/-18.48 178.78+/-0.58 
283.2 91.68+/-4.47 110.73+/-18.26 178.17+/-0.73 
283.3 91.58+/-3.89 109.92+/-19.31 178.89+/-0.06 
283.4 91.63+/-4.68 110.18+/-18.5 179.54+/-0.98 
283.5 91.66+/-4.4 110.03+/-17.58 179.12+/-0.28 
283.6 91.12+/-3.81 111.14+/-17.12 179.55+/-0.13 
283.7 91.37+/-3.49 112.01+/-16.49 179.84+/-0.57 
283.8 91.68+/-3.41 111.69+/-17.86 180.64+/-0.21 
283.9 91.08+/-3.88 111.87+/-16.92 181.4+/-1.64 
284 90.08+/-4.63 112.39+/-16.95 181.05+/-0.61 
284.1 90.51+/-4 113.84+/-15.97 181.36+/-0.63 
284.2 91.01+/-4.08 112.5+/-14.32 180.78+/-1.37 
284.3 90.98+/-3.55 113.55+/-13.53 181.06+/-1.52 
284.4 91.41+/-3.41 113.19+/-12.95 182.01+/-0.59 
284.5 91.33+/-4.31 113.36+/-13.22 183.28+/-2.08 
284.6 91.8+/-3.71 113.47+/-14.89 183.18+/-1.56 
284.7 91.37+/-4.15 112.3+/-14.4 182.88+/-2.65 
284.8 90.79+/-4.68 112.06+/-13.68 183.88+/-2.91 
284.9 91.61+/-4.38 111.41+/-14.6 183.05+/-1.51 
285 91.42+/-3.98 111.83+/-13.44 182.97+/-2.02 
285.1 91.12+/-4.93 111.62+/-12.49 182.34+/-2.38 
285.2 89.92+/-4.8 111.13+/-12.68 182.59+/-1.42 
285.3 90.19+/-4.17 111.11+/-12.52 181.73+/-0.06 
285.4 90.52+/-4.19 112.14+/-12.85 182.19+/-0.11 
285.5 91.22+/-3.41 112.77+/-12.43 183.18+/-2.18 
285.6 91.64+/-3.9 112.96+/-11.44 183.51+/-1.12 
285.7 91.39+/-2.84 113.28+/-11.68 183.71+/-0.57 
285.8 91.81+/-3.29 113.55+/-11.11 185.64+/-1.7 
285.9 91.85+/-3.52 112.1+/-11.19 184.68+/-1.88 
286 92.05+/-3.54 111.97+/-12.91 184.46+/-4.57 
286.1 92.06+/-1.67 113.37+/-12.91 183.36+/-3.22 
286.2 91.16+/-2.75 113.6+/-13.01 181.09+/-3.95 
286.3 92.06+/-2.88 112.37+/-12.51 181.08+/-6.17 
286.4 90.5+/-4 113.35+/-11.77 182.16+/-3.92 
286.5 90.03+/-4.86 113.8+/-11.6 182.05+/-3.52 
286.6 89.48+/-4.06 114.72+/-11.03 182.94+/-4.47 
286.7 90.7+/-3.94 114.78+/-11.3 182.26+/-4.72 
286.8 91.68+/-4.27 114.97+/-12.06 181.86+/-4.25 
286.9 90.98+/-4.86 113.99+/-12.85 180.98+/-6.04 
287 91.43+/-4.5 113.22+/-13.74 180.58+/-5.71 
287.1 91.14+/-3.84 113.17+/-13.51 179.59+/-5.23 
287.2 91.68+/-3.85 113.14+/-12.66 181.38+/-5.4 
287.3 91.21+/-4.57 113.3+/-10.18 180.5+/-5.51 
287.4 90.96+/-4.54 112.75+/-9.64 180.35+/-6.73 
287.5 92.04+/-3.11 112.74+/-11.1 179.81+/-7.13 
287.6 92.02+/-3.85 111.32+/-11.25 179.5+/-8.81 
287.7 91.47+/-3.45 112.23+/-12.37 179.64+/-10.77 
287.8 91.95+/-3.67 111.04+/-12.22 179.21+/-8.02 
287.9 92.18+/-3.83 110.48+/-11.13 180.2+/-7.19 
288 91.48+/-4.48 109.75+/-10.8 181.01+/-7.47 
288.1 91.09+/-3.07 111.28+/-9.15 181.23+/-8.54 
288.2 91.21+/-3.69 112.44+/-11.02 180.9+/-8.39 
288.3 91.57+/-4.31 112.53+/-11.99 180.62+/-9.98 
288.4 91.8+/-3.73 112.26+/-12.3 180.77+/-10.19 
288.5 91.4+/-3.47 113.06+/-11.25 179.97+/-10.76 
288.6 90.45+/-4.06 113.28+/-11.73 179.88+/-12.19 
288.7 90.91+/-3.93 113.72+/-11.28 180.88+/-11.44 
288.8 91.51+/-3.4 114.35+/-11.86 180.56+/-12.44 
288.9 90.84+/-4.26 115.14+/-12.7 180.36+/-12.2 
289 91.07+/-2.96 115.3+/-11.99 180.28+/-13.65 
289.1 90.69+/-4.64 115.92+/-12.08 180.65+/-12.86 
289.2 90.74+/-3.28 116.15+/-11.25 182.81+/-11.61 
289.3 91.28+/-2.8 116.68+/-11.05 183.65+/-10.38 
289.4 90.64+/-3.34 116.51+/-11.19 183.99+/-9.02 
289.5 90.57+/-3.73 116.89+/-11.52 183.57+/-8.7 
289.6 90.98+/-4.02 117.76+/-10.6 184.04+/-9.08 
289.7 91.05+/-4.18 117.18+/-9.95 185.82+/-7.02 
289.8 90.26+/-5.22 116.56+/-8.83 186.35+/-6 
289.9 90.66+/-5.25 117.2+/-8.82 186.76+/-5.88 
290 90.97+/-4.35 116.34+/-8.9 186.14+/-6.63 
290.1 91.31+/-4.21 115.66+/-8.11 185.58+/-4.18 
290.2 91.36+/-3.93 114.84+/-8.77 185.44+/-3.28 
290.3 91.55+/-3.62 115.33+/-9.15 182.39+/-4.16 
290.4 91.11+/-4.5 114.69+/-9.63 182.42+/-6.14 
290.5 90.55+/-4.23 115.12+/-8.87 181.73+/-7.19 
290.6 90.57+/-3.89 115.34+/-9.48 181.14+/-7.09 
290.7 90.9+/-4.64 115.91+/-9.61 180.14+/-7.38 
290.8 91.09+/-3.71 114.93+/-9.13 180.36+/-7.83 
290.9 91.23+/-4.03 115.36+/-10.01 181.76+/-7.5 
291 91.96+/-3.36 115.55+/-9.75 183.51+/-5.97 
291.1 91.3+/-2.83 114.53+/-11.22 184.58+/-5.72 
291.2 91.07+/-3.44 113.38+/-11.43 184.64+/-4.84 
291.3 91.46+/-3.3 114.41+/-10.8 186.67+/-3.25 
291.4 91.28+/-3.67 114.12+/-8.75 187.36+/-3.11 
291.5 90.45+/-4.17 113.35+/-9.73 187.21+/-3.78 
291.6 91.22+/-4.45 113.6+/-11.41 187.28+/-3.58 
291.7 91.52+/-4.13 114.69+/-11.9 186.44+/-2.4 
291.8 90.63+/-4.05 114.99+/-10.69 186.06+/-2.23 
291.9 90.83+/-4.68 114.71+/-12.39 185.55+/-1.84 
292 91.02+/-4 115.44+/-12.19 185.12+/-2.24 
292.1 89.35+/-5.52 114.86+/-11.37 186.54+/-3.17 
292.2 90.09+/-5.51 115+/-10.93 185.07+/-3.61 
292.3 90.2+/-5.5 115.18+/-11.85 184.89+/-3.1 
292.4 90.44+/-5.22 113.41+/-12.3 184.33+/-4.5 
292.5 91.22+/-5.07 114.46+/-11.83 183.7+/-4.79 
292.6 90.49+/-3.93 114.55+/-11.89 185.29+/-3.69 
292.7 90.95+/-3.9 114.78+/-11.01 185.76+/-3.8 
292.8 91.02+/-3.63 113.23+/-10.43 187.16+/-3.65 
292.9 90.69+/-4.29 113.32+/-11.26 186.21+/-2.45 
293 90.19+/-4.17 112.71+/-11.57 186.62+/-3.58 
293.1 90.48+/-3.89 111.65+/-12.05 185.93+/-3.1 
293.2 90.99+/-4.48 111.98+/-13 184.8+/-4.16 
293.3 90.76+/-4.69 112.08+/-12.73 184.88+/-5.34 
293.4 90.51+/-4.25 112.67+/-13 184.14+/-4.22 
293.5 91.3+/-5 111.21+/-12.95 184.79+/-3.63 
293.6 91.27+/-5.23 109.99+/-14.22 185.36+/-3.96 
293.7 91.99+/-3.97 110.39+/-15.78 185.73+/-3.07 
293.8 92.2+/-3.55 110.2+/-15.6 185.46+/-2.52 
293.9 91.95+/-3.93 109.56+/-14.45 184.36+/-2.78 
294 91.66+/-3.2 109.11+/-14.23 185.34+/-4.41 
294.1 92.02+/-3.83 110.74+/-13.4 184.88+/-4.29 
294.2 92.67+/-3.43 109.46+/-14.29 184.92+/-4.27 
294.3 92.08+/-3.14 110.01+/-14.08 184.56+/-3.2 
294.4 92.25+/-2.94 109.37+/-13.55 184.33+/-3.34 
294.5 92.11+/-3.43 109.35+/-13.51 183.63+/-2.29 
294.6 93.08+/-3.6 110.2+/-13.13 184.23+/-2.11 
294.7 93.37+/-3.54 110.66+/-11.88 183.68+/-2.31 
294.8 93.64+/-3.33 111.13+/-11.82 182.93+/-2.78 
294.9 93.1+/-3.17 111.65+/-11.49 182.99+/-2.49 
295 92.96+/-4 111.07+/-10.47 184.26+/-3.51 
295.1 92.54+/-2.96 110.21+/-10.24 183.28+/-3.68 
295.2 93.01+/-2.58 110.1+/-11.3 183.69+/-3.51 
295.3 93.14+/-3.58 109.45+/-11.02 183.66+/-0.76 
295.4 94.34+/-3.23 110.48+/-9.76 184.8+/-1.49 
295.5 93.77+/-3.97 111.09+/-11.33 185.07+/-2.68 
295.6 93.99+/-2.85 110.86+/-11.96 185.16+/-2.43 
295.7 93.53+/-3.45 110.82+/-12.93 185.1+/-2.55 
295.8 93.65+/-3.81 110.29+/-11.91 184.94+/-2.31 
295.9 92.53+/-2.85 110.78+/-12.44 184.83+/-2.37 
296 93.28+/-3.59 111.11+/-11.81 185.51+/-4.8 
296.1 92.17+/-3.18 110.77+/-12.29 185.2+/-5.33 
296.2 93.54+/-2.41 110.83+/-12.83 185.55+/-5.74 
296.3 92.54+/-3.44 109.69+/-12.6 184.12+/-5.72 
296.4 92.92+/-3.31 109.57+/-11.07 183.94+/-5.2 
296.5 92.74+/-3.58 110.06+/-13.16 183.8+/-4.01 
296.6 92.72+/-3.17 110.32+/-12.71 182.99+/-1.99 
296.7 92.54+/-3.26 109.61+/-13.05 182.81+/-1.4 
296.8 92.33+/-3.37 109.72+/-13.34 183.54+/-2.73 
296.9 92.27+/-3.12 110+/-13.13 183.27+/-1.56 
297 91.27+/-3.22 109.34+/-13.81 183.66+/-1.17 
297.1 91.73+/-3.42 109.23+/-13.85 182.48+/-0.66 
297.2 91.79+/-2.77 110.15+/-14.13 181.7+/-1.41 
297.3 92.05+/-2.14 110.76+/-14.94 181.88+/-1.41 
297.4 92.08+/-1.62 111.24+/-15.3 183.58+/-0.69 
297.5 91.9+/-1.22 111.85+/-15.27 182.28+/-1.22 
297.6 92.54+/-0.84 112.68+/-13.26 182.27+/-1.38 
297.7 93.04+/-2.16 111.86+/-12.83 182.1+/-2.38 
297.8 93.25+/-1.84 110.55+/-11.26 181.47+/-1.97 
297.9 92.82+/-1.66 110.15+/-11.29 181.43+/-2.69 
298 92.41+/-2.02 110.53+/-10.07 180.26+/-3.56 
298.1 92.98+/-2.65 109.85+/-11.02 180.94+/-1 
298.2 93.47+/-1.84 109.86+/-11.07 181.14+/-0.83 
298.3 92.33+/-2.25 110.13+/-12.16 180.94+/-1.55 
298.4 92.76+/-2.5 110.57+/-12.18 180.43+/-1.74 
298.5 93.13+/-3.02 110.23+/-11.46 179.52+/-0.66 
298.6 93.36+/-2.42 109.89+/-10.23 180.02+/-0.84 
298.7 92.76+/-3.23 110.76+/-10.77 180.85+/-1.77 
298.8 93.15+/-1.36 110.96+/-11.55 181.66+/-1.1 
298.9 92.93+/-2.29 110.09+/-10.52 181.49+/-0.14 
299 93.05+/-2.73 110.52+/-10.17 181.96+/-1.41 
299.1 93.66+/-1.78 110.23+/-10.87 182.36+/-1.41 
299.2 93.82+/-2.69 109.98+/-10.41 182.48+/-2.69 
299.3 93.18+/-3.01 110.34+/-10.14 183.22+/-3.42 
299.4 93.16+/-2.69 110.73+/-10.02 183.52+/-3.69 
299.5 93.74+/-2.79 110.84+/-9.38 183.25+/-5.11 
299.6 93.78+/-2.24 112.05+/-9.61 182.48+/-2.98 
299.7 93.6+/-2.65 112.61+/-8.1 182.22+/-4.24 
299.8 93.52+/-3.18 113.68+/-7.7 182.08+/-4.04 
299.9 93.12+/-2.24 114.01+/-9.42 181.45+/-4.26 
300 93.05+/-2.71 114.64+/-9.84 180.15+/-1.87 
300.1 93.89+/-1.87 113.73+/-9.77 180.42+/-3.36 
300.2 93.45+/-2.34 112.81+/-10.29 181.06+/-3.52 
300.3 93.71+/-3.05 112.41+/-10.91 182+/-5.24 
300.4 94.04+/-2.31 111.8+/-10.35 180.96+/-2.64 
300.5 93.69+/-2.79 111.37+/-8.63 181.63+/-3.3 
300.6 93.08+/-3.6 111.09+/-9.54 181.56+/-2.45 
300.7 94.06+/-3.12 111.81+/-9.99 180.8+/-3.66 
300.8 93+/-3.45 111.34+/-10.59 180.69+/-3.2 
300.9 93.06+/-3.9 111.78+/-11.79 182.82+/-3.9 
301 93.58+/-2.79 111.31+/-11.9 183.85+/-5.1 
301.1 93.01+/-3.82 111.92+/-10.42 183.79+/-4.41 
301.2 93.97+/-4.53 112.18+/-11.93 182.64+/-2.78 
301.3 93.68+/-4.18 112.85+/-11.22 182.84+/-2.6 
301.4 94.21+/-4.18 112.44+/-11.62 182.32+/-1.63 
301.5 92.55+/-3.86 111.68+/-11.7 182.94+/-1.91 
301.6 93.37+/-3.54 111.64+/-12.11 182.23+/-0.36 
301.7 93.1+/-4.09 113.68+/-11.87 182.79+/-2.09 
301.8 93.88+/-3.12 113.62+/-11.21 181.76+/-0.69 
301.9 93.04+/-2.71 112.84+/-11.83 182.62+/-0.22 
302 93.98+/-3.1 112.69+/-11.7 182.3+/-0.59 
302.1 93.03+/-2.38 112.26+/-11.18 181.81+/-1.05 
302.2 93.93+/-2.67 111.92+/-9.84 182.96+/-0.73 
302.3 92.31+/-2.84 112.67+/-10.52 184.49+/-3.56 
302.4 92.57+/-2.98 112.91+/-11.13 184.54+/-4.7 
302.5 92.44+/-2.47 113.45+/-10.43 185.27+/-4.22 
302.6 92.84+/-2.82 113.09+/-9.3 185.7+/-3.79 
302.7 92.83+/-2.79 112.97+/-9.47 185.67+/-3.14 
302.8 92.88+/-3.89 112.99+/-10.78 186.4+/-4.51 
302.9 92.25+/-3.04 113.62+/-10.7 185.89+/-3.3 
303 92.95+/-3.34 114.21+/-9.78 186.5+/-2.31 
303.1 92.87+/-2.24 115.19+/-9.76 185.64+/-2.95 
303.2 93.03+/-3.48 114.92+/-10.27 186.82+/-2.77 
303.3 93.19+/-3.42 114.52+/-11.01 186.29+/-1.41 
303.4 92.79+/-4.47 114.12+/-11.53 186.89+/-2.89 
303.5 92.96+/-4.52 113.82+/-11.66 186.24+/-3.73 
303.6 93.48+/-3.74 114.07+/-12.73 186.95+/-3.43 
303.7 93.64+/-3.53 113.5+/-13.17 187.41+/-3.07 
303.8 93.17+/-3.13 113.21+/-12.72 187.26+/-2.54 
303.9 93.26+/-4.21 112.73+/-11.87 186.71+/-2.35 
304 93.01+/-4.34 113+/-12.62 186.38+/-2.64 
304.1 93.52+/-4.48 113.49+/-12.37 186.03+/-3.22 
304.2 93.69+/-3.85 114.4+/-11.52 185.17+/-2.23 
304.3 93.04+/-3.92 114.66+/-11.71 185.73+/-1.44 
304.4 93.3+/-3.07 114.97+/-11.69 186.06+/-0.9 
304.5 93.53+/-2.56 114.27+/-11.44 185.96+/-3.63 
304.6 93.68+/-2.06 115.38+/-10.03 185.39+/-3.88 
304.7 93.18+/-3.45 115.34+/-10.54 184.27+/-3.4 
304.8 93.24+/-3.29 114.96+/-10.19 183.49+/-2.04 
304.9 93.21+/-3.11 114.04+/-11.76 184.16+/-1.6 
305 94.39+/-3.06 114.41+/-12.25 184+/-2.24 
305.1 93.3+/-2.94 115.51+/-11.89 183.93+/-3.23 
305.2 92.48+/-2.75 115.55+/-10.37 183.99+/-2.84 
305.3 91.97+/-2.04 115.32+/-10.22 181.7+/-1.14 
305.4 92.56+/-1.82 114.9+/-9.48 182.47+/-1.97 
305.5 92.03+/-2.42 115.42+/-9.96 181.74+/-2.06 
305.6 93.5+/-2.72 116.11+/-9.94 182.96+/-2.04 
305.7 92.8+/-2.21 115.71+/-10.55 182.58+/-2.15 
305.8 93.4+/-1.89 114.77+/-9.55 181.95+/-3.12 
305.9 93.48+/-2.58 115.32+/-10.01 182.43+/-1.86 
306 92.7+/-3.8 116.26+/-9.24 181.86+/-2.55 
306.1 93.01+/-3.8 116.85+/-10.4 181.85+/-1.63 
306.2 92.9+/-2.01 116.42+/-10.69 182+/-1.56 
306.3 93.42+/-1.64 116.53+/-11.39 182.92+/-0.86 
306.4 93.22+/-2.66 116.18+/-13.62 183.74+/-0.3 
306.5 92.72+/-2.55 115.39+/-13.54 183.81+/-0.1 
306.6 92.39+/-3.05 113.79+/-12.79 184.5+/-0.91 
306.7 92.36+/-2.87 113.16+/-13.46 183.86+/-1.29 
306.8 92.81+/-2.4 113.07+/-13.42 184.05+/-0.21 
306.9 93.52+/-1.72 112.09+/-13.42 184.24+/-0.95 
307 93.55+/-1.46 112.26+/-13.08 183.06+/-2.04 
307.1 92.7+/-1.6 112.82+/-13.99 182.43+/-1.9 
307.2 92.44+/-1.48 113.52+/-13.85 183.18+/-2.67 
307.3 91.93+/-1.71 113.45+/-13.18 182.21+/-1.85 
307.4 91.66+/-1.02 113.02+/-14.05 181.32+/-0.47 
307.5 91.25+/-1.2 112.48+/-13.79 180.89+/-2.91 
307.6 91.81+/-1.18 112.34+/-13.32 180.83+/-3.58 
307.7 91.68+/-1.98 113.02+/-15.35 181.12+/-4.19 
307.8 91.34+/-2 113.03+/-15.36 182.89+/-1.61 
307.9 91.89+/-1.77 112.86+/-14.02 183.43+/-1.63 
308 92.24+/-2.12 113.83+/-14.23 182.84+/-0.5 
308.1 92.42+/-2.89 114.59+/-12.41 180.73+/-0.47 
308.2 92.05+/-1.79 114.1+/-11.66 181.04+/-0.74 
308.3 91.45+/-1.8 113.58+/-10.21 181.51+/-1.77 
308.4 91.4+/-1.73 113.94+/-9.72 181.26+/-1.57 
308.5 92.01+/-1.77 113.16+/-8.36 181.48+/-1.94 
308.6 91.36+/-1.85 113.25+/-8.64 182.83+/-0.01 
308.7 91.09+/-1.97 113.91+/-7.01 182.41+/-0.38 
308.8 90.45+/-2.79 113.1+/-8.76 182.64+/-0.16 
308.9 90.93+/-2.14 112.29+/-11.05 183.44+/-0.6 
309 90.71+/-1.55 112.47+/-11.17 184.61+/-1.67 
309.1 91.8+/-2.01 114.2+/-11.06 185.94+/-6.14 
309.2 91.89+/-3.53 114.65+/-10.7 185.58+/-4.99 
309.3 91.55+/-3.26 113.65+/-11.57 185.72+/-1.66 
309.4 91.38+/-2.15 113.51+/-11.34 185.07+/-2.72 
309.5 91.3+/-2.46 114.02+/-10.29 184.86+/-1.21 
309.6 91.41+/-2.94 115.47+/-10.03 183.88+/-0.42 
309.7 91.55+/-2.56 114.14+/-12.24 184.23+/-1.2 
309.8 91.02+/-3.29 115.24+/-12.16 183.36+/-1.56 
309.9 90.41+/-3.89 114.31+/-12.43 183.31+/-1.77 
310 91.16+/-2.61 113.48+/-12.22 183.35+/-2.19 
310.1 91.56+/-2.63 112.61+/-13.18 183.28+/-1.04 
310.2 91.72+/-1.96 112.53+/-13.41 183.2+/-0.64 
310.3 91.44+/-1.1 113.05+/-12.42 183.62+/-0.19 
310.4 91.06+/-1.66 113.87+/-11.95 183.12+/-1.08 
310.5 91.17+/-2.1 113.88+/-11.68 183.05+/-0.35 
310.6 91.55+/-2.36 115.08+/-11.12 181.45+/-0.7 
310.7 90.9+/-2.4 115.1+/-9.78 182.18+/-1.45 
310.8 90.98+/-1.46 115.61+/-8.87 181.78+/-2.25 
310.9 91.13+/-2.31 114.43+/-7.83 180.6+/-1.92 
311 91.75+/-2.41 114.79+/-9.51 178.82+/-0.74 
311.1 91.4+/-3.49 114.63+/-10.11 179.68+/-2.83 
311.2 90.86+/-3.47 115.5+/-8.97 178.66+/-1.61 
311.3 91.09+/-3.87 116.03+/-8.14 176.94+/-0.46 
311.4 89.85+/-3.87 115.5+/-10.27 176.8+/-0.08 
311.5 89.97+/-3.72 116.65+/-11.03 177.01+/-1.06 
311.6 90.14+/-3.79 116.31+/-12.14 175.82+/-0.4 
311.7 90.95+/-4.09 116.01+/-12.46 177.12+/-3.15 
311.8 91.05+/-4.05 115.85+/-12.76 176.84+/-2.1 
311.9 91.37+/-3.77 116.39+/-11.28 177.76+/-2.03 
312 90.97+/-3.42 115.16+/-10.45 178.86+/-3.84 
312.1 90.72+/-3.78 114.42+/-9.2 179.99+/-3.16 
312.2 91.52+/-3.67 114.06+/-8.43 179.87+/-3.15 
312.3 91.28+/-3.25 114.18+/-9.02 180.12+/-4 
312.4 90.8+/-2.39 113.33+/-7.89 179.48+/-3.53 
312.5 89.89+/-3.99 113.94+/-7.91 179.98+/-4.26 
312.6 89.41+/-4.56 114.18+/-7.57 180.84+/-6.34 
312.7 89.45+/-5.2 113.92+/-7.51 181+/-6.2 
312.8 90.18+/-4.61 114.29+/-8.43 181.42+/-7.52 
312.9 89.69+/-5.31 114.36+/-8.49 181.62+/-7.63 
313 90.54+/-5.29 114.28+/-9.42 180.68+/-5.66 
313.1 91.22+/-5.96 113.61+/-7.81 180.86+/-7.24 
313.2 90.62+/-4.89 113.78+/-6.39 181.08+/-6.72 
313.3 90.6+/-4.32 112.85+/-6.21 181.35+/-6.9 
313.4 91.42+/-4.37 112.54+/-6.93 183.02+/-7.95 
313.5 90.4+/-5.58 111.58+/-6.55 183.51+/-9.35 
313.6 90.25+/-5.1 112.17+/-7.3 182.93+/-8.91 
313.7 91.23+/-4.74 112.96+/-7.16 182.15+/-8.99 
313.8 90.29+/-4.85 113.01+/-6.76 181.32+/-7.84 
313.9 91.14+/-4.6 113.09+/-7.93 181.79+/-9.87 
314 89.91+/-4.24 113.08+/-8.03 181.04+/-8.78 
314.1 89.7+/-4.84 111.79+/-7.53 179.07+/-4.89 
314.2 89.92+/-5.9 113.59+/-7.5 178.27+/-2.1 
314.3 89.77+/-5.73 112.68+/-8.58 179.08+/-2.48 
314.4 90.08+/-5.44 113.12+/-8.23 178.54+/-1.27 
314.5 89.53+/-6.05 111.88+/-7.55 176.29+/-1.46 
314.6 89.57+/-5.85 111.56+/-5.81 176.37+/-2.93 
314.7 89.46+/-5.64 111.97+/-5.74 176.83+/-2.07 
314.8 89.76+/-5.75 111.74+/-6.37 177.58+/-0.42 
314.9 89.67+/-5.29 111.82+/-4.04 177.62+/-1.81 
315 90.03+/-6.29 111.41+/-3.36 176.58+/-0.09 
315.1 90.01+/-6.16 111.18+/-5.28 175.85+/-0.88 
315.2 89.5+/-5.89 111.1+/-4.93 175.42+/-0.59 
315.3 89.69+/-5.18 110.42+/-5.03 174.98+/-0.57 
315.4 90.45+/-4.65 111.55+/-4.86 175.32+/-1.15 
315.5 89.99+/-4.81 111.21+/-4.06 175.2+/-1.8 
315.6 89.39+/-5.17 112.27+/-3.58 173.72+/-3.84 
315.7 90.03+/-4.35 112.52+/-4.44 175.64+/-2.89 
315.8 90.82+/-4.41 112.12+/-5.26 175.92+/-2.68 
315.9 89.68+/-4.83 111.54+/-5.73 175.74+/-2.92 
316 89.74+/-4.63 110.93+/-5.67 175.65+/-3.13 
316.1 89.54+/-4.7 110.48+/-5.04 176.48+/-3.55 
316.2 89.04+/-4.21 109.82+/-4.46 177.17+/-3.02 
316.3 89.99+/-4.93 109.82+/-4.98 176.68+/-4.33 
316.4 90.07+/-4.5 109.46+/-5.98 177.09+/-3.22 
316.5 90.3+/-4.09 109.97+/-4.15 177.4+/-4.97 
316.6 90.04+/-5.04 109.93+/-4.49 177.32+/-3.8 
316.7 90.36+/-5.26 110.16+/-4.72 177.23+/-3.13 
316.8 90+/-4.92 111.14+/-5.33 176.97+/-3.39 
316.9 90.38+/-5.47 111.1+/-5.2 177.83+/-1.8 
317 90.19+/-4.81 111.25+/-3.54 178.8+/-3.49 
317.1 90.74+/-5.78 111.12+/-4.61 179.56+/-4.55 
317.2 90.01+/-5.3 110.79+/-5.61 179.32+/-4 
317.3 89.93+/-5.39 110.83+/-6.02 180.13+/-3.59 
317.4 89.76+/-5.69 111.03+/-6.9 179.44+/-3.12 
317.5 89.82+/-5.01 111.48+/-8.23 179.47+/-1.84 
317.6 89.1+/-5.29 111.34+/-8.61 180.64+/-0.52 
317.7 88.88+/-5.03 112.06+/-7.26 181.28+/-0.71 
317.8 89.33+/-5.1 112.78+/-7.99 181.09+/-1.29 
317.9 88.43+/-5.06 113.47+/-9.46 182.16+/-1 
318 89.26+/-4.92 113.4+/-8.8 182.07+/-2.22 
318.1 89.66+/-4.65 113.88+/-8.75 182.14+/-2.9 
318.2 89.47+/-4.4 114.41+/-8.46 180.94+/-2.42 
318.3 89.54+/-5.26 113.4+/-8.19 180.88+/-0.21 
318.4 89.49+/-4.54 114.08+/-7.63 179.94+/-0.22 
318.5 88.62+/-5.43 114.16+/-7.1 181.58+/-1.63 
318.6 88.2+/-5.41 114.58+/-7.41 180.5+/-0.94 
318.7 88.41+/-5.39 114.63+/-8.24 181.22+/-0.88 
318.8 89.29+/-4.77 114.61+/-8.09 181.45+/-0.47 
318.9 89.81+/-4.16 114.17+/-6.51 180.55+/-0.33 
319 88.92+/-5.02 113.52+/-6.9 180.26+/-0.15 
319.1 89.51+/-4.51 114.21+/-6.64 180.94+/-0.27 
319.2 88.62+/-4.16 114.08+/-5.67 180.81+/-0.28 
319.3 89.31+/-4.22 112.43+/-6.04 180.18+/-0.23 
319.4 89.66+/-4.64 111.89+/-5.35 180.63+/-0.27 
319.5 89.6+/-4.53 112.89+/-4.82 180.04+/-1.82 
319.6 89.81+/-3.89 113.15+/-4.7 178.74+/-1.68 
319.7 90.64+/-4.42 112.01+/-4.51 177.56+/-3.9 
319.8 90.41+/-4.37 111.79+/-4.75 176.97+/-4.43 
319.9 90.59+/-3.92 110.95+/-4.51 177.16+/-4.24 
320 90.06+/-3.97 111.38+/-3.96 177.58+/-4.67 
320.1 90.83+/-4.87 112.01+/-3.67 177.1+/-3.75 
320.2 90.87+/-5.3 112.13+/-5.3 177.84+/-4.83 
320.3 90.03+/-3.93 112.64+/-5.91 176.33+/-6.48 
320.4 90.28+/-4.58 111.95+/-7.6 176.97+/-5.74 
320.5 91.62+/-4.89 112.27+/-8.86 176.88+/-5.61 
320.6 92+/-4.49 112.2+/-7.46 177.28+/-6.82 
320.7 92.6+/-5.79 112.37+/-8.62 177.45+/-6.7 
320.8 91.11+/-5.38 112.37+/-7.3 178.01+/-6.31 
320.9 90.89+/-5.11 111.49+/-6.45 179.5+/-7.31 
321 90.96+/-5.03 111.13+/-5.32 180.08+/-7.41 
321.1 90.05+/-5.22 111.14+/-4.48 181.62+/-4.73 
321.2 90.18+/-4.77 111.41+/-5.7 182.23+/-4.89 
321.3 89.94+/-5.15 111.24+/-5.52 182.96+/-3.89 
321.4 90.39+/-4.92 111.72+/-6.2 181.94+/-4.24 
321.5 91.35+/-4.7 111.61+/-7.26 181.64+/-4.18 
321.6 90.34+/-4.32 112.24+/-7.89 182.29+/-2.85 
321.7 91.35+/-3.65 111.83+/-8.33 183.82+/-1.73 
321.8 90.25+/-3.52 111.76+/-7.06 182.4+/-4.48 
321.9 89.82+/-4.48 111.68+/-7.47 182.79+/-3.89 
322 90.72+/-4.91 112.03+/-7.85 181.97+/-3.82 
322.1 90.53+/-4.29 113.2+/-7.58 183.19+/-3.65 
322.2 91.21+/-4.14 112.69+/-8.55 184.12+/-1.75 
322.3 90.29+/-4.23 112.62+/-7.74 183.24+/-1.51 
322.4 90.64+/-4.72 112.41+/-8.29 180.93+/-2.81 
322.5 90+/-4.62 112.87+/-9.3 180.6+/-2.76 
322.6 90.36+/-4.17 113.05+/-9.39 180.44+/-2.38 
322.7 89.9+/-4.72 111.75+/-10.53 182.08+/-2.28 
322.8 89.75+/-4.3 112.01+/-10.56 180.86+/-1.87 
322.9 89.78+/-5.27 111.43+/-9.59 182.73+/-1.62 
323 89.84+/-4.79 111.14+/-9.85 183.82+/-0.82 
323.1 90.08+/-5.55 112.19+/-9.6 184.3+/-1.12 
323.2 90.38+/-5.17 112.59+/-7.22 184.64+/-1.22 
323.3 89.66+/-4.69 112.85+/-5.65 184.43+/-0.33 
323.4 90.58+/-5.07 112.24+/-6.76 183.78+/-1.26 
323.5 91.23+/-5.09 111.75+/-6.91 184.42+/-1.66 
323.6 91.02+/-4.41 111.94+/-7.32 183.73+/-0.61 
323.7 91.29+/-4.69 111.38+/-8.21 182.85+/-1.34 
323.8 90.83+/-4.42 112.09+/-7.63 182.92+/-1.55 
323.9 90.23+/-4.27 111.76+/-7.23 183.68+/-2.16 
324 90.95+/-3.27 112.23+/-7.04 183.32+/-2.55 
324.1 90.49+/-3.96 112.66+/-5.53 183.93+/-0.2 
324.2 90.51+/-4.24 112.17+/-6.1 183.82+/-0.83 
324.3 90.96+/-3.7 112.98+/-7.55 183.06+/-1.17 
324.4 91.37+/-3.6 112.91+/-6.4 183.27+/-1.85 
324.5 91.13+/-3.34 113.27+/-6.83 182.01+/-0.86 
324.6 90.77+/-3.86 113.37+/-6.33 181.03+/-0.41 
324.7 90.73+/-3.57 113.6+/-6.17 180.39+/-1.3 
324.8 90.29+/-4.64 112.02+/-6.95 180.38+/-2.55 
324.9 90.97+/-3.64 112.07+/-6.72 180.04+/-3.71 
325 91.75+/-4.5 111.4+/-5.61 180.93+/-3.37 
325.1 91.93+/-4.26 110.79+/-5.76 180.22+/-3.87 
325.2 92.07+/-3.88 111.7+/-6.76 179.72+/-2.04 
325.3 91.53+/-3.4 111.3+/-6.12 179.84+/-2.72 
325.4 91.22+/-2.84 110.75+/-6.58 181.15+/-3.74 
325.5 91.7+/-3.07 110.07+/-6.65 182.39+/-6.1 
325.6 91.62+/-3.9 110.7+/-7.41 181.26+/-6.34 
325.7 91.14+/-4.01 110.7+/-7.29 181.12+/-6.91 
325.8 90.62+/-3 110.82+/-7.08 180.43+/-9.34 
325.9 90.65+/-3.8 110.51+/-7.69 180.33+/-8.98 
326 91.17+/-4.17 110.2+/-7.41 180.61+/-8.17 
326.1 90.59+/-5.55 109.97+/-6.58 179.46+/-9.4 
326.2 90.68+/-4.57 110.24+/-6.15 178.8+/-8.41 
326.3 91.39+/-3.7 111.12+/-5.4 177.88+/-10.29 
326.4 91.09+/-4.14 110.97+/-5.58 176.68+/-11.33 
326.5 91.61+/-3.93 111.02+/-6.53 177.47+/-12.11 
326.6 91.3+/-4.17 111.09+/-5.6 178.87+/-8.12 
326.7 91.76+/-3.9 111.19+/-5.49 178.99+/-6.65 
326.8 93.02+/-3.02 111.72+/-6.61 179.27+/-6.02 
326.9 92.86+/-3.32 112.28+/-7.22 180+/-5.42 
327 93.11+/-3.9 111.55+/-6.96 180.45+/-6.37 
327.1 93.9+/-3.75 111.74+/-6.96 181.84+/-5.88 
327.2 93.6+/-3.82 111.82+/-8.61 181.45+/-6.19 
327.3 94.65+/-4.03 111.33+/-7.43 180.98+/-4.77 
327.4 93.91+/-4.05 110.74+/-7.47 182.52+/-7.18 
327.5 93.08+/-3.75 110.7+/-8.39 184.16+/-9.59 
327.6 92.77+/-3.56 110.66+/-7.85 183.32+/-10.55 
327.7 93.54+/-3.1 110.76+/-8.47 182.9+/-11.52 
327.8 93.58+/-2.56 109.95+/-8.98 182.84+/-13 
327.9 93.35+/-3.59 110.4+/-9.21 181.58+/-11.65 
328 93.28+/-3.94 111.46+/-9.89 181.12+/-12.24 
328.1 93.14+/-3.62 110+/-10.32 180.78+/-13.58 
328.2 93.3+/-4.5 110.54+/-10.86 179.26+/-13.74 
328.3 93.54+/-4.78 110.59+/-10.39 178.35+/-15.11 
328.4 93.82+/-3.99 110.09+/-9.92 178.14+/-17.54 
328.5 93.62+/-4.29 110.46+/-11.06 179.49+/-18.16 
328.6 93.65+/-4.9 111.54+/-10.82 180.9+/-16.02 
328.7 93.38+/-4.62 111.91+/-10.31 182.12+/-14.42 
328.8 93.06+/-3.9 112.25+/-10.14 183.1+/-13.51 
328.9 91.66+/-3.99 110.2+/-8.72 182.93+/-11.5 
329 92.25+/-4.08 109.11+/-9.48 182.18+/-12.23 
329.1 91.97+/-3.94 110.12+/-9.63 179.84+/-12.4 
329.2 91.32+/-3.91 109.61+/-10.43 179.06+/-10.61 
329.3 90.57+/-3.75 108.82+/-12.31 179.04+/-8.84 
329.4 90.86+/-3.44 108.73+/-12.75 179.39+/-6.48 
329.5 90.3+/-4.18 108.05+/-11.32 177.66+/-4.82 
329.6 90.9+/-4.64 109.29+/-9.77 177.75+/-5.08 
329.7 90.75+/-5.28 109.68+/-10.01 177.44+/-5.37 
329.8 91.19+/-4.83 110.16+/-10.44 177.61+/-4.88 
329.9 91.91+/-5.23 110.03+/-11.19 176.38+/-4.67 
330 90.95+/-5.2 107.97+/-12.92 176.3+/-1.61 
330.1 91.2+/-4.54 108.57+/-12.32 178.19+/-2.81 
330.2 91.02+/-6.19 108.31+/-13.3 178.3+/-3.85 
330.3 91.68+/-5.46 108.35+/-13.91 178.32+/-5 
330.4 91.52+/-4.58 108.02+/-13.67 176.92+/-6.59 
330.5 91.69+/-5.86 107.15+/-12.75 178.47+/-7.06 
330.6 90.83+/-6.45 109.07+/-12.86 178.45+/-6.07 
330.7 90.52+/-6.67 107.87+/-11.51 178.95+/-5.8 
330.8 90.63+/-7.15 107.61+/-12.28 179.33+/-5.37 
330.9 91.21+/-5.82 108.16+/-11.91 178.85+/-3.33 
331 90.84+/-6.31 108.66+/-11.57 178.49+/-2.74 
331.1 90.11+/-5.42 107.54+/-12.25 179.32+/-2.81 
331.2 91.45+/-4.74 106.45+/-13.49 179.5+/-0.29 
331.3 91.21+/-5.78 105.24+/-13.39 179.74+/-0.29 
331.4 91.33+/-5.55 104.92+/-15.22 179.43+/-1.63 
331.5 91.25+/-6.36 104.84+/-14.73 179.35+/-1.9 
331.6 90.85+/-6.06 105.53+/-15.7 179.89+/-3.54 
331.7 90.33+/-5.91 104.82+/-16.48 179.77+/-4.36 
331.8 90.36+/-5.71 104.98+/-16.4 177.86+/-5.05 
331.9 91.23+/-4.72 102.52+/-18.21 177.78+/-5.72 
332 90.54+/-5.86 102.63+/-18.37 178.74+/-5.31 
332.1 90.44+/-4.79 102.48+/-19.06 178.44+/-8 
332.2 90.87+/-5.85 101.55+/-19.65 178.04+/-6.95 
332.3 91.17+/-5.13 101.08+/-20.02 177.23+/-6.86 
332.4 90.08+/-4.35 102.21+/-19.82 176.83+/-9.4 
332.5 90.84+/-4.26 102.24+/-19.2 177.87+/-8.95 
332.6 91+/-3.94 103.33+/-17.3 177.57+/-10.29 
332.7 90.52+/-4.5 104.47+/-17.17 176.14+/-9.98 
332.8 90.66+/-4.81 103.92+/-19.32 175.39+/-11.14 
332.9 90.37+/-5.05 103.33+/-19.32 176.23+/-9.74 
333 90.93+/-4.86 103.54+/-18.8 175.02+/-10.41 
333.1 90.07+/-5.03 103.16+/-17.31 174.77+/-10.34 
333.2 89.09+/-4.52 103.05+/-16.23 174+/-9.98 
333.3 88.95+/-5.1 103.55+/-17.31 174.25+/-8.88 
333.4 89.19+/-5.18 103.6+/-16.17 174.44+/-6.88 
333.5 89.5+/-4.66 103.39+/-15.23 175+/-6.32 
333.6 88.78+/-5.45 104.46+/-14.52 176.06+/-5.53 
333.7 88.13+/-6.6 104.76+/-13.66 175.92+/-6.82 
333.8 88.92+/-6.16 105.13+/-12.8 176.35+/-7.04 
333.9 88.24+/-6.48 105.18+/-12.99 175.82+/-6.53 
334 88.04+/-5.86 106.66+/-14.89 175.9+/-5.95 
334.1 88.44+/-6.22 106.54+/-13.98 176.82+/-5.37 
334.2 88.52+/-5.83 106.55+/-13.63 177.49+/-5.52 
334.3 88.52+/-5.87 106.14+/-13.9 177.68+/-4.72 
334.4 89.18+/-6.1 106.54+/-14.99 177.77+/-4.62 
334.5 88.73+/-6.12 106.58+/-14.69 179.71+/-3.32 
334.6 89.74+/-5.27 106.27+/-14.88 179.5+/-2.33 
334.7 88.96+/-5.48 106.53+/-13.82 178.62+/-2.93 
334.8 89.9+/-5.35 105.61+/-13.14 179.43+/-0.25 
334.9 89.56+/-5.86 105.79+/-14.71 179.03+/-0.44 
335 89.64+/-4.8 106.3+/-14.47 178.54+/-2 
335.1 90.23+/-4.74 106.56+/-15.34 177.62+/-1.19 
335.2 89.79+/-5.18 105.44+/-15.35 176.36+/-2.26 
335.3 89.71+/-5.57 105.12+/-16.29 176.3+/-1.93 
335.4 89.8+/-5.74 104.4+/-16.22 175.61+/-2.85 
335.5 90.3+/-5.77 104.66+/-15.31 176.98+/-2.16 
335.6 90.74+/-4.45 104.78+/-15.6 175.94+/-2.79 
335.7 91.94+/-4.36 104.77+/-14.65 175.82+/-2.2 
335.8 90.89+/-3.85 105.82+/-15.66 174.54+/-2.65 
335.9 91.41+/-4.65 104.35+/-15.5 175.01+/-0.26 
336 91.48+/-4.2 103.77+/-15.46 174.82+/-0.54 
336.1 91.79+/-3.61 104.26+/-15.22 176.73+/-0.08 
336.2 91.09+/-3.33 104.25+/-15.3 176.79+/-0.21 
336.3 90.91+/-4.7 104.86+/-15.91 178.14+/-1.48 
336.4 90.78+/-4.03 104.36+/-15.33 177.57+/-2.48 
336.5 89.9+/-4.97 103.62+/-17.15 178.48+/-3.13 
336.6 90.04+/-5.25 103.78+/-17.67 178.95+/-1.96 
336.7 90.19+/-5.28 103.4+/-16.6 179.95+/-0.15 
336.8 89.74+/-5.54 103.33+/-18.85 180.27+/-0.35 
336.9 89.6+/-5.44 103.84+/-16.86 182.48+/-0.94 
337 90.63+/-5.32 104.01+/-15.33 182.39+/-0.42 
337.1 89.77+/-5.09 103.91+/-15.21 182.61+/-0.03 
337.2 90.46+/-4.39 104.36+/-15.47 180.71+/-0.83 
337.3 89.54+/-6.14 104.21+/-15.15 180.14+/-1.58 
337.4 90.06+/-5.87 104.44+/-15.49 179.75+/-2.66 
337.5 89.44+/-6.66 104.45+/-14.19 180.06+/-2.93 
337.6 88.54+/-6.36 103.85+/-14.51 180.06+/-2.65 
337.7 89.3+/-6.34 104.76+/-14.54 178.49+/-4.77 
337.8 88.75+/-6.7 103.54+/-14.28 177.76+/-4.5 
337.9 89.32+/-5.94 102.08+/-15.61 177.66+/-3.84 
338 90.6+/-4.96 102.91+/-16.29 178.53+/-2.18 
338.1 90.42+/-4.52 103.28+/-15.86 179.01+/-2.55 
338.2 90.17+/-5.19 102.82+/-15.42 178.68+/-4.07 
338.3 90.17+/-4.93 102.44+/-14.84 177.76+/-4.99 
338.4 89.3+/-4.81 103.96+/-14.01 178.63+/-4.06 
338.5 89.33+/-4.37 105.27+/-13.51 178.34+/-5.61 
338.6 89.65+/-4.47 105.5+/-12.29 177.72+/-5.55 
338.7 89.37+/-4.4 105.23+/-13.17 178.9+/-7.25 
338.8 89.35+/-4.07 105.64+/-13.48 180.24+/-6.16 
338.9 90.04+/-3.43 105.35+/-13.7 180.08+/-5.89 
339 89.67+/-3.37 106.13+/-13.2 179.52+/-5.71 
339.1 90+/-4.4 106.6+/-13 179.22+/-6.14 
339.2 90.58+/-3.08 106.55+/-12.08 178.53+/-6.56 
339.3 90.88+/-3.6 106.99+/-12.13 179.56+/-3.72 
339.4 89.99+/-3.93 106.45+/-12.87 180.21+/-2.71 
339.5 89.72+/-3.02 107.64+/-14.03 179.42+/-4.33 
339.6 89.78+/-3.73 108.23+/-12.95 177.83+/-7.39 
339.7 89.21+/-3.82 107.52+/-13.1 178.42+/-7.31 
339.8 88.97+/-3.88 107.26+/-13.31 178.58+/-8.39 
339.9 89.24+/-5.01 107.04+/-13.53 179.54+/-6.31 
340 89.03+/-4.77 107.08+/-14.83 179.12+/-6.48 
340.1 89.19+/-5.25 106.33+/-14.8 181.18+/-3.06 
340.2 88.92+/-5.31 105.87+/-14.78 180.66+/-3.02 
340.3 89.03+/-5.67 105.55+/-13.95 181.22+/-2.42 
340.4 88.47+/-5.5 105.56+/-13.04 181.22+/-1.1 
340.5 88.64+/-5.61 106.11+/-13.23 181.15+/-4.32 
340.6 89.26+/-4.98 105.8+/-14.21 181.11+/-4.21 
340.7 89.72+/-4.38 106.67+/-12.98 179.16+/-4.53 
340.8 88.67+/-5.04 107.47+/-12.01 179.81+/-5.52 
340.9 90.13+/-4.64 108.57+/-11.91 179.32+/-6.21 
341 89.85+/-4.64 108.71+/-12.42 179.6+/-5.38 
341.1 90.11+/-5.01 107.74+/-12.93 178.37+/-5.13 
341.2 90.77+/-5.2 107.84+/-13.23 179.38+/-5.72 
341.3 90.16+/-5.93 107.27+/-13.95 178.6+/-5.09 
341.4 90.65+/-4.39 108.33+/-13.18 177.02+/-4.48 
341.5 90.64+/-3.59 107.19+/-14.84 175.79+/-4.29 
341.6 90.21+/-3.4 107.22+/-15.68 174.42+/-5.11 
341.7 90.06+/-3.48 107.53+/-14.14 174.35+/-4.57 
341.8 90.04+/-3.95 107.64+/-13.66 174.63+/-7.75 
341.9 90.28+/-3.58 107.67+/-13.46 175.36+/-8.63 
342 90.31+/-2.92 107.8+/-14.04 174.46+/-8.87 
342.1 90.67+/-2.93 107.89+/-16.2 175.25+/-10.06 
342.2 90.35+/-2.65 107.03+/-14.5 175.72+/-11.24 
342.3 89.8+/-3.97 107.09+/-14.23 174.69+/-10.96 
342.4 89.78+/-3.78 107.49+/-15.05 175.11+/-11.92 
342.5 90.1+/-3.96 108.03+/-15.36 174.57+/-10.51 
342.6 90.68+/-3.54 107.79+/-15.22 174.7+/-10.28 
342.7 90.57+/-2.56 108.21+/-14.95 173.39+/-7.39 
342.8 90.94+/-2.66 107.44+/-14.83 172.96+/-9.94 
342.9 91.4+/-1.83 107.77+/-13.15 173.98+/-7.74 
343 90.37+/-2.28 108.37+/-12.17 174.86+/-5.93 
343.1 90.99+/-1.8 108.94+/-12.59 174.27+/-6.55 
343.2 91.5+/-1.35 108.74+/-12.6 175.98+/-7.3 
343.3 89.9+/-2.13 109.9+/-13.43 176.24+/-7.38 
343.4 90.3+/-1.82 109.68+/-15.13 175.4+/-8.5 
343.5 90.96+/-1.63 108.87+/-13.46 175.55+/-8.45 
343.6 90.94+/-2.45 108.62+/-14.01 176.82+/-8.13 
343.7 91.42+/-1.31 107.98+/-13.86 176.44+/-8.69 
343.8 90+/-3.4 106.39+/-12.2 176.15+/-6.4 
343.9 90.07+/-3.62 105.39+/-11.71 175.14+/-5.03 
344 90.82+/-2.13 106.88+/-12.52 175.82+/-4.36 
344.1 91.31+/-2.75 106.59+/-12.84 175.48+/-4.67 
344.2 90.91+/-1.94 106.96+/-14 175.62+/-3 
344.3 91.29+/-1.88 106.53+/-13.76 176.02+/-2.74 
344.4 91.83+/-1.29 106.56+/-11.84 175.7+/-2.6 
344.5 91.28+/-1 107.98+/-12.34 176.17+/-1.65 
344.6 91.24+/-2.53 107.56+/-12.27 175.76+/-3.26 
344.7 90.89+/-2.81 107.49+/-13.05 176.29+/-3.87 
344.8 91.33+/-1.93 107+/-13.39 176.38+/-4.69 
344.9 91.46+/-2.46 107.55+/-13.89 177.24+/-4.83 
345 92.2+/-2.97 107.07+/-14.64 177.77+/-4.02 
345.1 92.63+/-2.63 107.01+/-13.6 178.58+/-0.59 
345.2 92.66+/-3.27 106.91+/-14.21 179.38+/-0.5 
345.3 93.02+/-2.42 106.94+/-13.62 177.96+/-1.4 
345.4 92.94+/-2.5 105.93+/-13.93 177.67+/-3.54 
345.5 92.77+/-1.72 105.79+/-13.53 178.56+/-3.32 
345.6 93.36+/-1.97 105.34+/-13.45 178.67+/-0.26 
345.7 93.4+/-2.65 105.44+/-13.77 178.23+/-0.66 
345.8 92.61+/-3.2 104.87+/-15.34 177.36+/-0.68 
345.9 92.08+/-2.51 105.69+/-15.11 179.34+/-0.37 
346 92.22+/-2.27 105.61+/-13.99 181.46+/-3.12 
346.1 91.38+/-2.44 104.06+/-14.26 179.32+/-2.77 
346.2 91.2+/-2.23 104.15+/-13.73 178.77+/-2.57 
346.3 90.83+/-2.19 104.86+/-14.84 176.93+/-4.38 
346.4 91.47+/-2.86 103.39+/-15.72 176.49+/-4.09 
346.5 91.72+/-2.34 103.01+/-14.47 175.74+/-3.27 
346.6 92.48+/-2.05 102.99+/-12.89 176.92+/-0.9 
346.7 91.72+/-1.93 102.72+/-12.01 177.65+/-1.45 
346.8 91.47+/-1.96 103.13+/-12.24 178.65+/-0.4 
346.9 91.76+/-3.52 103.79+/-12.77 178.86+/-0.97 
347 92.02+/-2.91 104.91+/-12.99 178.62+/-0.62 
347.1 92.25+/-2.42 105.25+/-12.76 179.46+/-0.3 
347.2 92.14+/-3.15 104.51+/-14.72 177.38+/-1.99 
347.3 92.91+/-3.75 104.76+/-15.4 177.19+/-1.22 
347.4 92.29+/-2.94 102.81+/-15.58 178.55+/-1.37 
347.5 91.83+/-2.88 103.45+/-13.73 180.18+/-0.11 
347.6 91.28+/-3.03 102.99+/-12.78 179.54+/-2.28 
347.7 91.64+/-2.58 103.14+/-13.39 180.36+/-2.32 
347.8 92.28+/-2.61 102.84+/-12.43 181.3+/-3.23 
347.9 93.12+/-2.35 102.59+/-14.36 179.63+/-3.95 
348 93.33+/-2.23 103.32+/-12.75 177.44+/-3.6 
348.1 91.74+/-0.6 103.84+/-12.96 178.99+/-3.27 
348.2 90.96+/-1.22 104.09+/-14.38 178+/-2.03 
348.3 91.82+/-1.6 102.42+/-14.26 177.95+/-2.7 
348.4 91.42+/-0.88 101.2+/-13.53 177.71+/-4.68 
348.5 91.43+/-1.72 101.37+/-14.05 175.66+/-1.48 
348.6 92.07+/-0.54 100.8+/-13.77 175.13+/-0.47 
348.7 92.77+/-0.91 100.88+/-13.66 175.94+/-1.76 
348.8 92.67+/-1.26 100.02+/-13.91 176.04+/-1.9 
348.9 92.46+/-1.36 100.69+/-12.77 174.05+/-4.21 
349 91.94+/-1.14 99.58+/-14.31 173.16+/-6.15 
349.1 92.51+/-0.3 99.87+/-13.89 172.43+/-5.93 
349.2 92.39+/-0.55 99.54+/-14.31 174.41+/-6.77 
349.3 91.98+/-0.29 99.75+/-14.83 173.62+/-7.87 
349.4 92.32+/-1.01 99.14+/-16.24 175.3+/-10.92 
349.5 92.05+/-1.86 99.56+/-15.55 176.82+/-7.58 
349.6 92.25+/-1.65 100.13+/-15.89 177.94+/-8.53 
349.7 91.83+/-2.26 100.57+/-15.27 179.04+/-7.83 
349.8 90.88+/-2.28 100.77+/-15.91 179.37+/-6.24 
349.9 91.47+/-1.93 100.35+/-15.1 179.34+/-7.47 
350 91.97+/-0.87 100.62+/-15.1 177.29+/-9.95 
350.1 91.91+/-1.75 100.48+/-15.77 176.02+/-11.13 
350.2 91.9+/-2.64 99.21+/-16.55 174.06+/-12.21 
350.3 91.86+/-1.41 99.32+/-17.46 173.81+/-12.01 
350.4 91.97+/-1.42 99.87+/-17.66 172.82+/-10.98 
350.5 91.36+/-1.56 100.23+/-18.42 173.4+/-10.55 
350.6 91.01+/-1.71 98.89+/-19.64 174.37+/-12.74 
350.7 90.68+/-1.65 98.1+/-19.5 172.11+/-12.57 
350.8 89.89+/-3.86 97.45+/-20.34 172.02+/-12.47 
350.9 89.94+/-3.53 96.59+/-21.28 172.33+/-13.26 
351 89.52+/-3.77 97.19+/-22.91 174.16+/-12.86 
351.1 90.76+/-2.73 96.35+/-23.25 173.26+/-15.06 
351.2 89.46+/-3.71 95.65+/-22.35 174.62+/-15.07 
351.3 90.13+/-3.08 96.04+/-23.4 175.07+/-15.57 
351.4 90.62+/-2.88 95.85+/-24.22 174.89+/-14.83 
351.5 91.17+/-2.98 96.21+/-24.24 174.65+/-15.36 
351.6 90.77+/-3.26 96.73+/-24.45 174.81+/-16.02 
351.7 91.24+/-2.89 97.11+/-23.39 174.33+/-16.41 
351.8 91.07+/-3.03 97.67+/-24.13 174.91+/-15.32 
351.9 90.46+/-4.01 97.81+/-22.87 174.22+/-15.05 
352 90.4+/-3.15 96.56+/-23.72 175.18+/-13.79 
352.1 90.91+/-3 96.42+/-22.65 175.86+/-14.54 
352.2 90.61+/-3.56 97.96+/-22.76 176.01+/-14.98 
352.3 90.19+/-3.1 98.2+/-22.21 178.16+/-13.94 
352.4 89.02+/-4.28 97.4+/-22.25 177.52+/-11.37 
352.5 89.7+/-2.77 98.45+/-21.96 176.76+/-12.95 
352.6 88.61+/-3.53 98.52+/-20.67 177.29+/-13.88 
352.7 89.03+/-4.01 98.51+/-21.62 176.97+/-13.02 
352.8 89.4+/-3.54 98.18+/-22.45 176.71+/-13.27 
352.9 90.11+/-4.44 98.05+/-22.52 175.8+/-14.93 
353 89.39+/-5.28 97.41+/-21.67 176.89+/-15.25 
353.1 89.86+/-4.72 95.82+/-23.06 177.87+/-14.55 
353.2 89.52+/-5.57 95.63+/-22.68 180.02+/-12.78 
353.3 89.94+/-3.61 95.93+/-22.79 179.79+/-12.27 
353.4 89.66+/-4.12 97.02+/-22.81 178.86+/-12.77 
353.5 89.12+/-4.43 97.45+/-21.72 179.86+/-12.64 
353.6 88.94+/-4.43 97.88+/-20.87 181.82+/-10.71 
353.7 88.43+/-4.79 97.17+/-20.45 181.26+/-11.08 
353.8 89.9+/-4.55 97.52+/-19.47 181.78+/-10.45 
353.9 89.06+/-4.84 96.62+/-19.79 181.74+/-7.52 
354 89.64+/-3.31 96.16+/-20.5 183.12+/-6.16 
354.1 89.61+/-3.71 96.2+/-20.07 182.49+/-5.75 
354.2 89.77+/-4 95.81+/-18.31 182.82+/-5.23 
354.3 89.86+/-3.31 95.89+/-19.19 182.06+/-8.7 
354.4 90.82+/-3.43 96.75+/-18.54 182.77+/-12.02 
354.5 90.66+/-2.62 97.29+/-19.39 182.35+/-10.78 
354.6 90.38+/-3.51 96.72+/-21.17 182.71+/-11.38 
354.7 89.68+/-4.71 96.11+/-20.77 183.03+/-8.97 
354.8 89.99+/-4.29 96.79+/-22.23 182.73+/-9.36 
354.9 89.99+/-3.49 97.67+/-22.78 181.87+/-8 
355 89.97+/-4.39 97.49+/-22.53 181.64+/-8.2 
355.1 89.61+/-4.76 97.4+/-22.08 182.98+/-6.75 
355.2 89.55+/-5.03 98.69+/-20.38 182.16+/-5.07 
355.3 89.54+/-4.59 98.75+/-20.42 179.9+/-5.88 
355.4 90.24+/-4.45 100.18+/-20.68 181.14+/-6.55 
355.5 89.39+/-4.03 100.66+/-20.37 181.64+/-5.61 
355.6 90.25+/-3.36 101.04+/-18.83 182.82+/-2.65 
355.7 90.68+/-2.71 99.98+/-20.94 184.4+/-3.9 
355.8 91.53+/-3.18 98.59+/-21.65 184.14+/-2.62 
355.9 90.8+/-2.96 99.02+/-20.61 184.42+/-2.57 
356 91.09+/-2.72 100.12+/-22.5 183.79+/-1.35 
356.1 90.88+/-2.28 99+/-23.3 183.29+/-4.55 
356.2 91.1+/-3.24 99.03+/-22.21 182.05+/-3.68 
356.3 90.83+/-3.45 99.61+/-22.96 182.36+/-4.18 
356.4 90.35+/-3.33 99.32+/-22.89 183.45+/-5.18 
356.5 91.43+/-3.16 100.22+/-22.79 183.44+/-5.93 
356.6 91.52+/-2.61 101.75+/-22.19 184.06+/-4.76 
356.7 91.76+/-1.24 102.15+/-21.26 183.98+/-3.95 
356.8 91.32+/-2.22 101.54+/-21.8 184.7+/-4.17 
356.9 91.41+/-2.36 100.97+/-21.72 183.5+/-6.43 
357 91.39+/-2.41 101.06+/-20.55 182.85+/-7.03 
357.1 91.42+/-3.08 101.38+/-19.55 183.96+/-9.52 
357.2 91.06+/-3.36 100.84+/-19.6 182.78+/-9.35 
357.3 91+/-2.87 100.48+/-19.82 184.33+/-9.04 
357.4 90.93+/-2.15 101.47+/-19.22 184.5+/-6.34 
357.5 90.78+/-2.17 101.11+/-18.49 184.95+/-5.32 
357.6 90.63+/-2.59 100.69+/-17.92 184.92+/-4.17 
357.7 91.03+/-2.33 101.86+/-17.26 184.36+/-3.17 
357.8 90.03+/-3.16 101.7+/-17.72 184.79+/-4.7 
357.9 89.93+/-3.21 101.27+/-18.55 184.07+/-3.67 
358 90.35+/-3.09 102.53+/-18.79 183.2+/-3.23 
358.1 90.26+/-2.35 102.97+/-18.68 183.32+/-4.26 
358.2 90.63+/-3.11 103.32+/-18.79 183.02+/-4.26 
358.3 88.59+/-3.53 102.87+/-18.8 185.3+/-4.74 
358.4 89.1+/-2.79 103.33+/-18.31 184.32+/-4.57 
358.5 89.71+/-1.82 103.43+/-18.94 185.25+/-3.76 
358.6 89.6+/-3.08 102.64+/-19.77 185.68+/-5.85 
358.7 90.45+/-3.04 102.26+/-21.62 185.93+/-5.37 
358.8 90.35+/-3.11 102.17+/-22.27 185.46+/-3.93 
358.9 90.92+/-3.33 101.39+/-21.46 185.41+/-4.41 
359 90.33+/-2.81 101.92+/-22.01 185.48+/-6.42 
359.1 90.32+/-2.36 100.57+/-22.4 185.27+/-8.75 
359.2 88.93+/-3.95 100.58+/-23.59 185.54+/-9.6 
359.3 89.86+/-3.2 100.44+/-23.12 184.39+/-11.17 
359.4 89.5+/-2.91 100+/-24.07 184.66+/-9.3 
359.5 89.95+/-2.57 100.42+/-22.19 184.74+/-8.77 
359.6 90.04+/-2.85 101.25+/-22.63 184.65+/-10.25 
359.7 89.96+/-2.99 101.55+/-22.92 184.12+/-9.26 
359.8 89.77+/-3.14 101.46+/-23.2 183.55+/-8.14 
359.9 90.35+/-2.57 100.75+/-23.22 182.9+/-5.92 
360 90.04+/-2.56 99.46+/-25.45 183.06+/-2.47 
360.1 90.11+/-2.81 99.49+/-24.48 182.18+/-5.52 
360.2 90.59+/-3.04 99.24+/-24.58 180.06+/-5.79 
360.3 90.54+/-2.97 98.24+/-24.39 178.71+/-7.49 
360.4 89.78+/-4.52 97.97+/-23.73 178.94+/-8.51 
360.5 88.71+/-4.19 98.49+/-23.8 179.07+/-6.84 
360.6 89.14+/-4.19 98.87+/-24.73 179.68+/-6.34 
360.7 89.64+/-3.08 99+/-23.78 179.8+/-6.55 
360.8 89.48+/-3 98.32+/-25.77 179.27+/-5.78 
360.9 89.15+/-2.77 98.1+/-25.01 177.98+/-4.72 
361 88.72+/-3.56 98.88+/-23.68 178.39+/-6.84 
361.1 89.19+/-2.91 98.86+/-22.59 178.9+/-9.67 
361.2 89.88+/-1.89 98.53+/-23.26 181.84+/-11.46 
361.3 89.68+/-3.03 98.74+/-22.71 182.14+/-12.51 
361.4 90.94+/-2.7 98.31+/-22.31 181.64+/-10.68 
361.5 90.52+/-1.64 97.5+/-22 182.18+/-10.8 
361.6 90.65+/-1.7 96.52+/-22.12 180.38+/-11.43 
361.7 91.12+/-2.7 96.31+/-23.09 180.57+/-14.17 
361.8 91.28+/-2.36 97.6+/-24.2 181.52+/-11.45 
361.9 90.23+/-3.02 97.36+/-24.39 181.28+/-11.99 
362 89.81+/-3.41 97.34+/-24.34 181.87+/-11.53 
362.1 89.35+/-4.84 97.45+/-24.51 182.26+/-11.55 
362.2 89.32+/-4.6 97.25+/-24.27 182.74+/-9.69 
362.3 89.83+/-4.34 97.24+/-24.21 183.3+/-9.75 
362.4 89.96+/-3.91 97.73+/-24.56 183.52+/-9.69 
362.5 90.48+/-3.68 98.13+/-24.33 183.68+/-9.55 
362.6 90.88+/-2.78 96.17+/-25.16 183.16+/-8.9 
362.7 89.83+/-3.41 96.53+/-23.78 184.88+/-6.16 
362.8 89.16+/-3.58 96.76+/-24.57 184.53+/-6.94 
362.9 89.79+/-2.82 97.27+/-25.2 184.73+/-8.09 
363 90.21+/-4.06 95.45+/-26.28 185.41+/-6.52 
363.1 89.74+/-4.63 95.63+/-26.83 185.3+/-3.74 
363.2 89.74+/-3.22 96.32+/-26.58 185.32+/-5.23 
363.3 89.02+/-3.36 95.31+/-26.41 184.61+/-5.03 
363.4 88.41+/-3.78 95.63+/-25.33 184.43+/-4.53 
363.5 88.43+/-5.47 96.73+/-24.87 184.06+/-6.37 
363.6 87.89+/-3.44 95.92+/-24.85 184.25+/-5.66 
363.7 87.99+/-2.64 95.6+/-24.79 185.25+/-4.91 
363.8 89.27+/-3.08 95.75+/-25.26 185.91+/-7.25 
363.9 88.88+/-5.04 95.35+/-25.39 185.24+/-5.72 
364 88.84+/-4.98 94.97+/-25.8 184.5+/-6.99 
364.1 89.3+/-4.82 95.06+/-25.72 185.36+/-5.21 
364.2 88.72+/-3.87 93.9+/-24.68 185.6+/-4.61 
364.3 89.61+/-2.72 94.24+/-24.9 185.92+/-4.49 
364.4 88.96+/-3.47 93.37+/-25.08 186.32+/-4.37 
364.5 89.35+/-5.37 92.6+/-25.19 186.54+/-5.59 
364.6 89.66+/-5.91 93.08+/-25.51 186.76+/-4.99 
364.7 90.39+/-3.64 91.91+/-25.25 185.26+/-6.56 
364.8 90.87+/-4.37 91.76+/-25.1 183.98+/-6.94 
364.9 90.48+/-2.59 93.26+/-25.27 185.12+/-5.83 
365 90.34+/-2.79 94.4+/-25.96 184.17+/-4.6 
365.1 90.42+/-3.34 94.64+/-26.63 182.41+/-3.39 
365.2 90.12+/-4.72 95.48+/-26.3 181.44+/-4.19 
365.3 89.68+/-5.19 95.33+/-25.27 181.01+/-6.49 
365.4 88.72+/-4.93 94.19+/-24.81 180.7+/-5.72 
365.5 89.16+/-4.77 94.36+/-25.59 180.52+/-4.59 
365.6 89.25+/-5.61 93.47+/-27.66 180.73+/-2.9 
365.7 88.37+/-4.59 93.13+/-27.03 181.86+/-0.83 
365.8 88.93+/-4.88 93.73+/-25.82 182.68+/-1.16 
365.9 88.65+/-5.56 92.54+/-25.85 183.04+/-1.91 
366 88.67+/-4.45 92.38+/-26.49 181.52+/-3.04 
366.1 89.8+/-4.84 92.52+/-28.45 182.22+/-2.1 
366.2 89.64+/-4.54 91.85+/-27.14 182.68+/-2.09 
366.3 89.5+/-4.6 92.56+/-27.66 181.29+/-0.54 
366.4 89.32+/-4.34 91.04+/-27.08 180.62+/-0.98 
366.5 89.67+/-4.19 91.19+/-27.51 179.99+/-2.84 
366.6 90.41+/-3.53 90.09+/-26.64 181.62+/-2.82 
366.7 89.7+/-4.77 90.84+/-27.52 182.87+/-2.06 
366.8 89.39+/-5.92 91.42+/-26.39 183.59+/-1.56 
366.9 90.2+/-5.45 91.5+/-25.01 183.99+/-1.97 
367 90.02+/-5.45 91.74+/-26.9 183.16+/-3.68 
367.1 89.48+/-6.21 91.61+/-27.24 182.11+/-4.84 
367.2 89.02+/-6.6 91.82+/-28.32 181.99+/-5.83 
367.3 90.43+/-6.53 93.08+/-27.48 179.57+/-6.41 
367.4 89.53+/-6.99 92.66+/-27.67 180.52+/-5.75 
367.5 88.49+/-6.85 93+/-27.42 180+/-6.4 
367.6 88.53+/-5.01 92.7+/-27.73 179.4+/-10.44 
367.7 89.07+/-5.51 93.89+/-27.79 179.68+/-10.18 
367.8 89.43+/-4.91 93.91+/-26.5 179.61+/-10.66 
367.9 89.82+/-4.34 94.72+/-26.7 179.5+/-10.04 
368 89.18+/-2.67 94.54+/-27.09 177.58+/-10.02 
368.1 89.7+/-3.3 93.29+/-26.33 177.96+/-9.29 
368.2 89.74+/-4.11 94.02+/-27.19 179.06+/-10.32 
368.3 89.01+/-4.66 94.17+/-25.92 178.5+/-8.97 
368.4 88.91+/-4.99 93.92+/-25.7 178.63+/-9.64 
368.5 89.11+/-5.34 93.89+/-25.75 178.63+/-10.25 
368.6 90.32+/-4.02 94.35+/-26.73 179.94+/-9.31 
368.7 89.31+/-4.49 94.71+/-26.45 179.74+/-7.7 
368.8 90.53+/-4.78 94.35+/-26.49 180.82+/-6.58 
368.9 90.76+/-4.34 94.51+/-24.08 179.46+/-6.22 
369 90.99+/-4.51 94.38+/-24.05 179.57+/-6.15 
369.1 90.49+/-5.18 94.94+/-24.17 180.48+/-5.76 
369.2 90.32+/-4.51 95.11+/-24.33 179.86+/-5.3 
369.3 90.86+/-5 95.63+/-23.31 181.05+/-4.51 
369.4 91.79+/-4.12 95.21+/-22.02 180.8+/-3.68 
369.5 91.19+/-3.97 94.41+/-22.06 180.9+/-4.32 
369.6 91.02+/-3.89 95.94+/-20.76 182.18+/-2.14 
369.7 90.96+/-4.22 95.01+/-21.55 182.91+/-0.4 
369.8 90.91+/-5.17 95.03+/-20.76 182.48+/-0.71 
369.9 90.88+/-3.53 94.23+/-23.3 182.73+/-0.15 
370 91.64+/-2.9 94.75+/-23.92 182.14+/-2.92 
370.1 91.37+/-3.62 94.71+/-21.86 180.57+/-1.66 
370.2 92.17+/-3.08 95.41+/-22.86 179.79+/-2.26 
370.3 91.71+/-3.51 95.87+/-22.5 180.33+/-1.77 
370.4 91.66+/-4.12 96.01+/-22.72 179.7+/-0.39 
370.5 91.48+/-3.47 96.6+/-20.97 179.54+/-3.2 
370.6 92.19+/-2.8 95.66+/-20.45 179.41+/-3.35 
370.7 92.54+/-2.75 95.06+/-20.87 178.27+/-2.6 
370.8 91.81+/-2.51 94.8+/-21.86 179.02+/-2 
370.9 91.21+/-3.91 94.2+/-20.41 178.92+/-1.34 
371 92.46+/-3.64 94.3+/-22.32 180.3+/-1.07 
371.1 92.74+/-4.25 93.85+/-22.92 180.99+/-1.07 
371.2 92.74+/-4.19 94.81+/-22.75 179.88+/-2.46 
371.3 92.54+/-3.97 95.13+/-22.65 178.48+/-0.83 
371.4 92.55+/-3.46 95.11+/-22.92 179.22+/-1.2 
371.5 91.69+/-3.57 94.63+/-21.8 179.46+/-1.42 
371.6 91.07+/-3.91 93.67+/-21.39 178.59+/-2.67 
371.7 91.54+/-4.01 92.57+/-23.12 179.11+/-4.74 
371.8 91.75+/-3.6 92.57+/-23.24 180.58+/-4.69 
371.9 92.46+/-3.34 93.38+/-22.19 180.76+/-5.61 
372 91.54+/-3.91 94.08+/-22.99 178.28+/-5.44 
372.1 91.78+/-3.68 94.66+/-22.86 178.06+/-5.25 
372.2 92.51+/-3.36 94.46+/-23.12 178.56+/-5.11 
372.3 91.27+/-4.42 94.87+/-21.98 178.26+/-4.48 
372.4 90.97+/-5.22 95.06+/-21.99 176.56+/-3.29 
372.5 91.1+/-5.33 96.07+/-18.75 176.17+/-2.84 
372.6 91.46+/-4.91 97.18+/-19.01 177.56+/-3.91 
372.7 90.78+/-5.25 96.84+/-19.84 178.03+/-2.62 
372.8 91.87+/-4.14 97.44+/-18.08 177.84+/-2.35 
372.9 91.87+/-5.03 96.29+/-18.92 177.99+/-0.76 
373 90.54+/-5.24 95.97+/-18.4 179.46+/-1.19 
373.1 90.76+/-5.57 97.14+/-18.75 179.46+/-1.72 
373.2 90.38+/-6.46 98.5+/-19.4 179.51+/-1.05 
373.3 90.85+/-6.46 98.09+/-18.97 179.78+/-3.06 
373.4 89.99+/-5.81 98.45+/-19.06 180+/-2.92 
373.5 90.46+/-5.44 97.8+/-18.75 178.84+/-1.08 
373.6 90.05+/-4.73 98.24+/-17.6 178.91+/-3.27 
373.7 89.85+/-5.79 97.69+/-16.73 177.84+/-1.65 
373.8 89.99+/-4.91 97.51+/-17.17 177.26+/-4 
373.9 91.18+/-5.06 96.76+/-17.66 176.52+/-4.45 
374 90.79+/-4.87 97.03+/-17.45 176.15+/-4.95 
374.1 90.14+/-5.52 95.79+/-17.4 176.95+/-6.1 
374.2 90.27+/-5.58 95.31+/-17.01 175.4+/-3.87 
374.3 90.06+/-5.94 94.69+/-16.01 174.06+/-1.81 
374.4 90.2+/-5.26 96.16+/-15.62 174.81+/-3.21 
374.5 90.26+/-4.55 95.82+/-17.74 174.42+/-4.45 
374.6 89.49+/-5.34 96.21+/-18.45 174.7+/-5.89 
374.7 90.02+/-5.11 96.39+/-16.86 175.06+/-6.49 
374.8 90.4+/-6.02 96.84+/-16.63 175.49+/-5.72 
374.9 90.98+/-5.15 95.45+/-17.17 175.25+/-5.49 
375 91.67+/-4.25 96.3+/-15.94 176.14+/-6.36 
375.1 91.81+/-3.28 96.55+/-16.81 176.37+/-6.24 
375.2 91.89+/-4.93 95.08+/-15.71 176.78+/-6.92 
375.3 90.96+/-4.3 95.74+/-16.79 177.08+/-5.53 
375.4 91.53+/-4.04 96.68+/-15.78 176+/-5.49 
375.5 91.47+/-3.72 97.44+/-14.28 175.54+/-4.24 
375.6 91.17+/-3.79 98.96+/-13.15 176.05+/-4.5 
375.7 90.35+/-3.21 97.79+/-13.25 176.05+/-4.68 
375.8 90.57+/-3.35 98.28+/-13.54 176.4+/-5.03 
375.9 91.41+/-3.56 97.1+/-14.71 176.34+/-5.61 
376 91.46+/-3.07 97.05+/-14.81 177.36+/-5.4 
376.1 91.22+/-3.16 96.77+/-15.2 178.58+/-5.4 
376.2 91+/-2.73 97.11+/-15.46 177.12+/-7.36 
376.3 91.52+/-3.24 97.15+/-15.02 176.34+/-8.82 
376.4 90.66+/-3.92 96.55+/-15.39 176.43+/-8.1 
376.5 91.34+/-3.97 97.18+/-14.85 177.23+/-7.13 
376.6 91.41+/-4.02 96.93+/-14.35 177.35+/-9.81 
376.7 91.2+/-4.53 96.51+/-13.79 176.8+/-10.03 
376.8 91.37+/-4.88 96.82+/-15.77 175.95+/-10.1 
376.9 91.16+/-3.34 97.67+/-16.47 176.06+/-9.96 
377 91.66+/-3.44 98.04+/-16.67 176.43+/-9.6 
377.1 91.04+/-3.64 98.06+/-17.02 176.85+/-9.48 
377.2 90.59+/-3.51 97.93+/-16.82 176.26+/-8.13 
377.3 91.13+/-3.34 97.44+/-16.31 177.03+/-8.41 
377.4 91.28+/-3.29 96.77+/-15.6 175.3+/-8.13 
377.5 90.32+/-3.13 98.73+/-16.31 173.99+/-7.22 
377.6 89.36+/-3.75 98.92+/-16.54 174.64+/-7.73 
377.7 89.81+/-3.78 98.98+/-15.37 174.98+/-9.72 
377.8 90.13+/-4.27 97.82+/-15.65 174.56+/-7.33 
377.9 90.8+/-3.52 97.73+/-15.96 175.81+/-7.37 
378 90.5+/-4.34 97.22+/-15.89 177.08+/-9.19 
378.1 89.74+/-4.77 97.01+/-16.88 175.27+/-8.32 
378.2 90.04+/-5.13 97.87+/-15.73 174.85+/-7.11 
378.3 89.7+/-4.19 98.49+/-15.93 174.74+/-6.48 
378.4 89.27+/-4.34 98.69+/-16.02 174.85+/-4.86 
378.5 90.13+/-4.39 98+/-15.36 174.09+/-4.09 
378.6 89.98+/-3.9 98.22+/-14.31 174.72+/-3.25 
378.7 90.77+/-3.71 98.13+/-14.01 175.29+/-0.66 
378.8 90.42+/-3.91 97.74+/-14.84 175.98+/-1.27 
378.9 88.84+/-4.61 97.82+/-15.13 177.22+/-0.22 
379 89.53+/-4.19 97.51+/-14.61 177.43+/-0.7 
379.1 89.46+/-3.91 98.92+/-15.37 176.28+/-1.05 
379.2 89.63+/-4.36 98.88+/-15.8 175.49+/-2.16 
379.3 89.09+/-2.76 98.94+/-15.64 176.06+/-2.88 
379.4 90.41+/-2.36 98.41+/-15.63 175.42+/-4.11 
379.5 90.37+/-2.29 99.31+/-16.16 175.78+/-4.91 
379.6 90.6+/-1.8 98.64+/-15.57 174.88+/-6.59 
379.7 90.83+/-1.29 97.62+/-17.38 174.72+/-9.06 
379.8 90.37+/-2.15 97.47+/-16.29 175.18+/-8 
379.9 90.88+/-2.29 97.21+/-16.93 175.44+/-7.09 
380 90.95+/-2.28 97.4+/-15.83 176.59+/-4.37 
380.1 90.58+/-2.82 97.67+/-14.98 177.02+/-3.88 
380.2 89.33+/-3.67 98.21+/-14.36 178.25+/-4.57 
380.3 89.2+/-3.69 99.21+/-11.83 178.49+/-3.9 
380.4 89.09+/-3.96 99.47+/-11.64 177.65+/-3.46 
380.5 89.09+/-3.84 99.1+/-12.53 176.52+/-0.74 
380.6 88.72+/-4.24 98.57+/-14.06 175.63+/-1.34 
380.7 88.84+/-3.85 99.63+/-14.22 175.76+/-1.06 
380.8 88.85+/-5.15 99.46+/-14.63 175.06+/-2.21 
380.9 89.47+/-4.65 98.98+/-12.68 173.4+/-1.96 
381 89.79+/-4.8 98.67+/-12.73 172.51+/-2.93 
381.1 89.4+/-4.31 99.16+/-14.45 173.06+/-3.75 
381.2 88.99+/-6.36 98.5+/-13.22 173.12+/-2.21 
381.3 89.61+/-5.34 99.24+/-12.61 173.6+/-1.6 
381.4 89.61+/-5.33 100.95+/-12.74 173.62+/-2 
381.5 88.6+/-5.44 100.04+/-12.61 174.88+/-2 
381.6 88.48+/-6.21 99.13+/-14.05 173.37+/-1.13 
381.7 88.59+/-5.87 99.9+/-14.72 172.34+/-1.6 
381.8 89.42+/-5.85 100.32+/-14.43 171.89+/-1.44 
381.9 89.27+/-5.53 100.56+/-14.99 171.44+/-1.2 
382 89.52+/-5.73 101.39+/-13.12 172+/-1.62 
382.1 88.92+/-6.06 102.3+/-12.57 174.23+/-1.44 
382.2 88.94+/-4.87 101.35+/-11.85 173.78+/-0.38 
382.3 88.86+/-4.91 101.43+/-9.88 173.3+/-0.26 
382.4 88.62+/-4.32 101.13+/-8.86 174.91+/-1.75 
382.5 87.74+/-4.87 101.6+/-9.43 175.54+/-3.13 
382.6 87.58+/-5.18 99.17+/-11.12 175.05+/-3.24 
382.7 89.03+/-4.92 99.29+/-11.92 174.12+/-4.24 
382.8 89.02+/-4.06 98.31+/-12.6 173.47+/-4.23 
382.9 89.14+/-3.29 98.01+/-12.01 173.56+/-4.53 
383 89.69+/-3.1 98.18+/-11.62 175.12+/-5.14 
383.1 89.63+/-3.17 98.26+/-11.76 173.44+/-5.56 
383.2 89.87+/-3.31 98.25+/-13 172.71+/-4.39 
383.3 89.71+/-2.79 99.22+/-11.59 171.83+/-6.34 
383.4 89.96+/-2.39 100.76+/-10.71 174.01+/-7.1 
383.5 90.01+/-2.59 100.92+/-11.02 175.27+/-6.39 
383.6 90.94+/-2.84 101+/-10.77 174.84+/-6.1 
383.7 90.96+/-2 100.59+/-10.22 173.6+/-3.93 
383.8 91.51+/-2.11 99.47+/-11.28 173.88+/-5.7 
383.9 91.29+/-1.72 98.71+/-9.02 174.78+/-6.21 
384 90.94+/-1.99 97.83+/-9.96 173.85+/-7.01 
384.1 89.86+/-2.6 98.01+/-10.79 174.2+/-5.61 
384.2 90.08+/-3.3 98.72+/-11.7 175.18+/-3.87 
384.3 89.92+/-2.96 100.34+/-11.66 175.06+/-3.8 
384.4 90.78+/-3.35 100.13+/-12.12 173.92+/-0.7 
384.5 91.1+/-2.67 99.48+/-12.3 174.48+/-0.3 
384.6 91.1+/-2.66 99.41+/-14.97 174.22+/-2.14 
384.7 91.3+/-2.42 98.5+/-14.97 175.52+/-2.11 
384.8 90.99+/-2.48 98.38+/-14.64 175.21+/-1.07 
384.9 90.57+/-2.77 97.52+/-14.69 175.66+/-0.71 
385 90.86+/-2.56 96.55+/-15.64 176.69+/-2.55 
385.1 90.72+/-3.09 97.58+/-15.43 178.16+/-1.65 
385.2 90.65+/-2.6 98.03+/-14 179.68+/-2.26 
385.3 90.81+/-2.6 97.2+/-14.3 181.2+/-0.54 
385.4 90.97+/-3.52 97.05+/-15.29 180.82+/-0.06 
385.5 90.27+/-3.04 98.69+/-15.55 182.29+/-1.17 
385.6 91.64+/-1.49 97.66+/-16.57 182.57+/-0.23 
385.7 91.81+/-1.8 98+/-14.9 182+/-1.94 
385.8 90.99+/-1.73 98.62+/-16.42 183+/-3.02 
385.9 90.77+/-2.17 98.02+/-15.46 183.68+/-3.12 
386 91.25+/-2.79 96.87+/-14.83 183.07+/-3.3 
386.1 90.83+/-3.68 96.96+/-15.25 182.01+/-2.91 
386.2 91.34+/-3.95 97.16+/-14.49 181.48+/-1.42 
386.3 91.6+/-3.08 97.16+/-14.52 181.08+/-1.81 
386.4 90.9+/-2.46 97.46+/-13.22 180.61+/-1.61 
386.5 92.02+/-2.71 98.36+/-13.87 178.78+/-0.74 
386.6 92.02+/-1.15 97.87+/-12.5 178.32+/-1.88 
386.7 92+/-1.98 99.02+/-12.76 178.31+/-1.8 
386.8 92.18+/-2.41 98.25+/-12.94 178.06+/-1.86 
386.9 91.09+/-2.82 99.29+/-13.18 177.68+/-2.62 
387 91.12+/-3.02 99.56+/-12.27 176.82+/-2.86 
387.1 91.45+/-2.39 99.78+/-11.44 176.92+/-2.65 
387.2 91.67+/-2.88 99.76+/-11.68 176.72+/-1.46 
387.3 91.68+/-3.07 100.46+/-12.35 178.94+/-2.67 
387.4 91.45+/-3.29 99.82+/-12 178.77+/-3.2 
387.5 91.07+/-3.07 99.97+/-11.84 177.38+/-3.51 
387.6 91.06+/-2.81 100.6+/-10.77 176.88+/-4.47 
387.7 90.1+/-3.55 101.83+/-10.51 177.94+/-3.74 
387.8 89.12+/-4.15 102.42+/-10.42 177.71+/-4.86 
387.9 90.02+/-3.47 103.7+/-10.6 178.18+/-2.23 
388 89.63+/-4.33 102.63+/-9.83 178.17+/-1.38 
388.1 89.44+/-4.74 104.17+/-10.02 178.37+/-1.26 
388.2 89.6+/-4.26 104.41+/-10.87 177.79+/-2.32 
388.3 90.36+/-4.23 104.9+/-11.07 178.32+/-1.26 
388.4 89.44+/-5.29 103.3+/-10.59 179.49+/-1.17 
388.5 89.49+/-4.75 102.98+/-10 179.44+/-2.33 
388.6 88.68+/-4.56 103.12+/-11.19 179.74+/-1.94 
388.7 88.78+/-5.09 103.25+/-8.92 181.56+/-0.47 
388.8 87.93+/-5.91 103.3+/-7.65 182.32+/-0.76 
388.9 88.21+/-5.53 104.96+/-7.33 182.3+/-1.15 
389 87.99+/-5.27 105.17+/-5.6 182.95+/-1.05 
389.1 88.76+/-6.1 105.13+/-6.08 182.56+/-0.76 
389.2 88.04+/-5.53 105.29+/-6.67 182.99+/-0.35 
389.3 88.34+/-6.39 106.18+/-5.47 182.86+/-1.37 
389.4 88.72+/-6.13 106.38+/-5.93 182.7+/-0.15 
389.5 88.14+/-6.25 105.85+/-6.9 183.61+/-0.11 
389.6 87.79+/-6.72 105.46+/-7.94 182.49+/-0.3 
389.7 87.69+/-6.8 105.01+/-6.86 181.2+/-1.36 
389.8 88.4+/-7 104.55+/-5.83 180.82+/-0.33 
389.9 88.6+/-5.39 103.9+/-6.56 181.36+/-0.9 
390 89.12+/-5.02 103.1+/-7.11 182.9+/-0.09 
390.1 89.43+/-5.25 104.92+/-6.68 182.28+/-0.85 
390.2 89.54+/-5.35 104.8+/-6.37 180.66+/-1.89 
390.3 89.81+/-5.65 104.51+/-6.71 178.91+/-3.45 
390.4 89.6+/-5.45 105.96+/-5.33 179.56+/-3.06 
390.5 89.31+/-6.23 106.61+/-5.46 179.87+/-3.73 
390.6 89.26+/-6.69 107.14+/-5.22 180.14+/-5.14 
390.7 89.72+/-6.28 105.94+/-3.63 180.98+/-3.72 
390.8 89.52+/-6.48 106.88+/-2.69 180.64+/-3.44 
390.9 89.57+/-5.36 106.58+/-3.25 179.9+/-5.35 
391 88.74+/-5.92 107.07+/-3.46 179.08+/-5.36 
391.1 89+/-6.38 107.44+/-3.69 179.64+/-5.22 
391.2 89.35+/-6.09 107.46+/-3.46 179.22+/-5.69 
391.3 88.45+/-7.44 106.18+/-2.2 179.18+/-5.18 
391.4 89.21+/-6.71 106.08+/-3.42 179.86+/-5 
391.5 89.59+/-6.02 105.27+/-2.68 181.29+/-3.51 
391.6 89.14+/-4.93 104.48+/-3.53 180.29+/-3.42 
391.7 89.48+/-5.27 104.2+/-4.69 180.82+/-2.6 
391.8 89.14+/-5.32 104.26+/-5.29 181.62+/-3.07 
391.9 89.51+/-5.22 103.18+/-5.44 180.88+/-2.66 
392 90.12+/-4.13 102.32+/-5.39 182.24+/-3.17 
392.1 90.51+/-4.28 102.1+/-5.4 179.95+/-5.97 
392.2 89.61+/-5.22 101.86+/-6.83 179.8+/-5.15 
392.3 89.27+/-4.79 102.79+/-8.29 180.34+/-5.3 
392.4 88.85+/-5.69 102.76+/-10.21 180.99+/-5.66 
392.5 88.92+/-6.06 104.27+/-7.59 180.62+/-4.79 
392.6 88.77+/-5.23 104.31+/-7.86 180.28+/-3.72 
392.7 89.27+/-4.86 102.77+/-6.4 179.61+/-5.37 
392.8 88.78+/-4.11 102.43+/-5.39 179.01+/-3.17 
392.9 89.53+/-4.85 103.38+/-6 179.91+/-4.34 
393 89.27+/-5.12 103.19+/-6.69 181.27+/-3.16 
393.1 88.76+/-5.05 102.64+/-6.29 180.98+/-1.15 
393.2 88.86+/-5.29 102.82+/-6.71 181.01+/-0.28 
393.3 89.57+/-4.78 102.21+/-6.27 182.16+/-1.15 
393.4 89.31+/-3.59 102.11+/-6.18 182.21+/-2 
393.5 89.22+/-4.29 101.9+/-6.98 181.48+/-0.61 
393.6 89.99+/-3.58 100.79+/-6.75 181.41+/-1.69 
393.7 89.71+/-3.8 100.01+/-7.89 182.25+/-2.52 
393.8 89.9+/-3.92 100.65+/-6.95 182.78+/-1.52 
393.9 89.86+/-3.92 100.45+/-8.55 183.08+/-0.47 
394 89.45+/-2.8 100.73+/-9.53 181.94+/-0.95 
394.1 89.53+/-3.74 100.71+/-9.82 180.16+/-4.54 
394.2 90.25+/-4.36 99.98+/-10.09 180.38+/-2.14 
394.3 89.62+/-4.12 100.62+/-9.87 179.6+/-3.09 
394.4 89.32+/-4.61 99.81+/-8.77 181.39+/-2.52 
394.5 89.26+/-3.56 98.61+/-9.04 181.34+/-0.6 
394.6 88.75+/-3.46 99.2+/-9.86 182.96+/-1.08 
394.7 89.12+/-4.32 98.89+/-10.67 180.38+/-3.29 
394.8 89.64+/-3.86 99.47+/-10.34 182.53+/-1.96 
394.9 89.65+/-4.66 100.1+/-10.93 178.78+/-0.11 
395 89.54+/-4.32 99.64+/-10.44 177.08+/-1.39 
395.1 89.64+/-5.3 98.37+/-11.6 176.86+/-1.02 
395.2 89.28+/-4.28 99.91+/-12.3 174.86+/-1.99 
395.3 88.86+/-4.76 98.51+/-12.78 173.98+/-0.81 
395.4 89.26+/-4.84 98.56+/-14.71 173.83+/-0.33 
395.5 89.31+/-5.34 98.19+/-15.62 174.84+/-0.29 
395.6 89.6+/-6.03 97.49+/-17.64 173.78+/-2.2 
395.7 90.47+/-6.08 96.17+/-17.62 173.86+/-2.81 
395.8 88.93+/-6.03 95.95+/-16.85 173.83+/-3.54 
395.9 88.63+/-6.78 96.03+/-14.31 173.19+/-1.22 
396 89.53+/-6.84 96.08+/-14.96 173.39+/-0.61 
396.1 89.88+/-6.45 95.82+/-14.8 174.59+/-1.36 
396.2 90.5+/-6.16 95.2+/-16.27 174.51+/-1.27 
396.3 89.42+/-6.53 94.4+/-15.31 175.99+/-0.53 
396.4 90.15+/-6.08 94.79+/-16.38 176.77+/-0.02 
396.5 90.52+/-6.16 95.03+/-17.71 176.78+/-0.2 
396.6 90.81+/-5.42 94.48+/-18.37 177.08+/-1.36 
396.7 89.63+/-4.91 93.68+/-18.38 177.46+/-2.1 
396.8 89.47+/-5.42 93.21+/-20.27 179.38+/-0.23 
396.9 89.69+/-5.66 94.85+/-21.18 179.34+/-2.58 
397 89.66+/-4.66 93.73+/-20.95 179+/-5.1 
397.1 89.19+/-5.49 93.88+/-22.2 179.51+/-5.12 
397.2 89.13+/-5.68 93.74+/-20.93 179.25+/-5.93 
397.3 89.41+/-5.98 93.38+/-20.19 178.5+/-7.43 
397.4 89.92+/-5.38 92.99+/-21.13 178.1+/-6.99 
397.5 89.65+/-5.43 92.79+/-21.27 177.04+/-8.28 
397.6 89.37+/-4.42 92.82+/-23.21 177.59+/-8.56 
397.7 89.71+/-4.84 93.26+/-23.06 178.57+/-7.4 
397.8 89.69+/-5.09 92.68+/-22.54 178.76+/-6.26 
397.9 89.66+/-5.92 91.93+/-21.83 178.78+/-6.05 
398 90.44+/-4.85 93.42+/-21.17 179.32+/-6.58 
398.1 89.65+/-5.29 95.01+/-21.25 176.02+/-7.46 
398.2 89.57+/-6.15 95.13+/-21.17 175.84+/-7.48 
398.3 89.76+/-5.3 95.32+/-21.29 175.95+/-6.29 
398.4 90.13+/-4.34 93.96+/-21.6 176.34+/-4.51 
398.5 90.34+/-4.24 93.44+/-19.71 177.74+/-3.39 
398.6 89.46+/-4.03 93.94+/-18.78 176.69+/-4.74 
398.7 90.43+/-4.15 94.63+/-19.7 177.88+/-4.67 
398.8 90.16+/-3.2 94.78+/-19.61 178.41+/-5.18 
398.9 89.76+/-2.8 94.89+/-18.33 179.3+/-4.44 
399 89.12+/-3.54 95.36+/-18.52 178.65+/-4.1 
399.1 89.41+/-4.1 94.68+/-17.7 178.8+/-5.48 
399.2 90.19+/-4.37 93.56+/-19.7 178.46+/-8.82 
399.3 90.56+/-3.7 93.81+/-17.38 178.24+/-9.06 
399.4 90.76+/-3.5 94.33+/-15.86 179.6+/-6.85 
399.5 90.56+/-3.6 93.61+/-16.88 178.87+/-6.68 
399.6 91.44+/-4.05 94.94+/-15.78 179.06+/-7.23 
399.7 91.14+/-3.34 94.1+/-16.18 178.91+/-6.65 
399.8 91.01+/-3.04 94.66+/-15.12 179.32+/-7.11 
399.9 89.69+/-3.4 94.94+/-15.83 178.64+/-5.93 
400 90.13+/-3.69 95.86+/-16.16 179.74+/-6.31 
400.1 89.98+/-3.51 96.02+/-16.32 178.4+/-6.18 
400.2 91.04+/-3.26 97.32+/-17.45 178.23+/-7.04 
400.3 90.34+/-4.21 97.23+/-17.13 177.88+/-7.74 
400.4 90.31+/-3.88 95.95+/-16.27 179.21+/-6.81 
400.5 90.43+/-4.35 96.44+/-16.34 177.69+/-9.36 
400.6 90.37+/-4.51 96.48+/-17.6 176.5+/-11.11 
400.7 89.9+/-3.99 95.9+/-19 177.41+/-10.79 
400.8 90.88+/-4.12 95.04+/-18.96 176.78+/-12 
400.9 91.19+/-3.8 93.79+/-19.12 176.88+/-10.19 
401 91.21+/-3.6 93.39+/-18.44 177.05+/-10.59 
401.1 90.69+/-4.32 93.3+/-18.7 177.09+/-9.12 
401.2 91.01+/-3.35 93.29+/-18.43 178.16+/-8.72 
401.3 91.43+/-3.54 93.62+/-20.14 179.26+/-7.67 
401.4 90.7+/-2.92 93.98+/-20.77 179.21+/-7.21 
401.5 90.91+/-3.63 93.59+/-21.65 177.88+/-7.53 
401.6 92.28+/-3.03 91.68+/-21.46 178.7+/-9.14 
401.7 91.77+/-2.6 91.43+/-22.12 176.98+/-7.94 
401.8 90.7+/-3.43 91.38+/-21.11 177.26+/-6.15 
401.9 91.06+/-3.15 91.89+/-21.55 177.35+/-4.99 
402 91.32+/-2.94 91.78+/-20.86 177.51+/-4.43 
402.1 91.19+/-3.28 92.63+/-20.01 177.18+/-4.69 
402.2 90.99+/-3.33 93.67+/-20.6 176.6+/-5.47 
402.3 91.23+/-3.65 93.85+/-20.85 176.45+/-5.77 
402.4 90.26+/-4.06 93.61+/-21.29 176.8+/-6.47 
402.5 90.48+/-4.12 92.28+/-21.67 175.8+/-5.73 
402.6 89.53+/-4.33 93.5+/-20.91 175.32+/-5.04 
402.7 90.44+/-4.18 93.48+/-22.08 176.44+/-3.78 
402.8 89.66+/-5.35 93.51+/-21.85 176.89+/-5.49 
402.9 90.11+/-6.1 94.16+/-19.49 176.86+/-5.93 
403 90.12+/-4.96 93.77+/-18.69 177.14+/-5.61 
403.1 90.5+/-5.58 93.84+/-20 177.56+/-8.08 
403.2 90.18+/-4.95 94.32+/-20.13 177.15+/-9.9 
403.3 90.67+/-3.96 93.59+/-19.2 177.8+/-11.56 
403.4 90+/-4.96 93.42+/-18.61 179.47+/-9.4 
403.5 90.57+/-4.61 91.9+/-18.51 179.05+/-10.06 
403.6 89.82+/-3.94 92.52+/-19.39 177.77+/-10.77 
403.7 90.74+/-3.55 91.65+/-19.35 177.76+/-11.77 
403.8 90.55+/-4.01 91.05+/-19.79 177.74+/-11.39 
403.9 91+/-3.18 89.9+/-18.61 177.52+/-9.32 
404 90.48+/-2.91 89.8+/-18.24 177.63+/-10.88 
404.1 90.36+/-3.21 90.63+/-18.66 179.06+/-9.57 
404.2 90.66+/-2.36 91.05+/-18.47 178.59+/-9.89 
404.3 90.64+/-3.86 91.12+/-17.16 177.85+/-10.91 
404.4 90.7+/-3.64 92.25+/-16.24 177.13+/-11 
404.5 90.33+/-4.17 91.4+/-14.96 176.66+/-11.91 
404.6 90.06+/-3.65 91.31+/-14.31 176.38+/-12.95 
404.7 90.29+/-3.73 91.39+/-14.47 176.14+/-13.19 
404.8 91.25+/-2.51 91.62+/-14.94 176.76+/-10.6 
404.9 90.5+/-3.32 91.59+/-16.01 177.21+/-10.44 
405 91.84+/-2.12 91.72+/-16.42 177.87+/-10.45 
405.1 91.79+/-2.96 92.78+/-17.51 177.44+/-11.53 
405.2 90.78+/-2.5 92.41+/-17.49 175.72+/-11.46 
405.3 91.68+/-2.68 91.96+/-18.03 177.2+/-11.98 
405.4 91.96+/-2.07 92.94+/-17.86 176.69+/-9.97 
405.5 90.81+/-1.77 93.1+/-18.19 174.98+/-12.82 
405.6 91.43+/-2.01 94.1+/-18.17 176.88+/-12.98 
405.7 92.28+/-1.75 94.42+/-19.75 176.74+/-12.99 
405.8 91.52+/-2 93.84+/-17.51 175.6+/-13.53 
405.9 91.88+/-1.6 93.34+/-18.06 176.42+/-10.99 
406 92.47+/-1.08 92.94+/-17.39 177.29+/-9.69 
406.1 92.21+/-1.48 93.39+/-17.96 176.62+/-11.09 
406.2 91.79+/-2.03 92.16+/-20.35 177.52+/-11.08 
406.3 90.89+/-2.17 93.39+/-19.86 177.02+/-10.03 
406.4 91.31+/-2.19 93.05+/-19.07 177.53+/-8.86 
406.5 91.41+/-2.4 91.66+/-18.73 178.11+/-6.76 
406.6 91.13+/-2.47 89.69+/-18.91 177.41+/-8.9 
406.7 91.74+/-3.07 91.76+/-18.14 176.29+/-9.12 
406.8 92.34+/-2.22 91+/-19.11 176.48+/-8.94 
406.9 92.68+/-2.61 91.43+/-18.81 177.26+/-8.55 
407 91.73+/-2.57 91.96+/-18.68 176.98+/-10.88 
407.1 90.99+/-2.02 92.02+/-21.12 175.55+/-11.43 
407.2 90.65+/-2.3 91.5+/-21.15 175.51+/-11.91 
407.3 91.53+/-1.99 91.28+/-20.95 175.28+/-12.25 
407.4 92.89+/-2.21 91.52+/-20.19 176.33+/-12.02 
407.5 92.45+/-2.12 91.81+/-19.68 177+/-12.2 
407.6 90.98+/-2.07 92.25+/-20.41 175.76+/-12.45 
407.7 91.33+/-2.56 92.64+/-22.43 174.93+/-13.4 
407.8 91.35+/-2.77 93.21+/-23.03 175.97+/-12.13 
407.9 91.27+/-3.31 93.31+/-21.84 177.13+/-9.67 
408 90.94+/-3.59 92.89+/-21.38 176.46+/-10.25 
408.1 91.27+/-3.17 92.55+/-21.76 176.45+/-9.6 
408.2 91.08+/-3.38 92.11+/-21.52 176.38+/-9.23 
408.3 91.3+/-3.56 91.97+/-21.3 175.76+/-10.09 
408.4 92.19+/-3.47 91.9+/-20.96 175.97+/-10.77 
408.5 91.2+/-3.65 91.92+/-20.51 175.6+/-9.52 
408.6 91.21+/-3.79 92.24+/-19.32 176.27+/-8 
408.7 92.23+/-2.47 93.23+/-20.76 177.14+/-7.77 
408.8 92.78+/-2.84 91.72+/-21.55 176.7+/-7.17 
408.9 92.92+/-3.4 91.7+/-20.19 174.7+/-9.42 
409 93.03+/-2.38 92.02+/-20.81 174.79+/-8.95 
409.1 93.27+/-2.1 92.23+/-21.49 173.54+/-10.09 
409.2 93.75+/-2.21 93.82+/-20.27 174.22+/-8.92 
409.3 93.36+/-2.33 93.26+/-20.29 174.18+/-8.43 
409.4 93.64+/-2.08 93.3+/-20.54 173.49+/-7.76 
409.5 93.75+/-1.92 92.76+/-19.82 171.78+/-8.87 
409.6 92.93+/-2.06 91.96+/-18.29 172.92+/-7.71 
409.7 92.84+/-1.62 92.7+/-18.22 173.38+/-8.15 
409.8 92.22+/-1.69 92.18+/-18.56 173.01+/-8.56 
409.9 92.55+/-2.96 92.56+/-18.36 173.16+/-7.02 
410 92.13+/-1.84 92.27+/-17.78 173.95+/-7.04 
410.1 92.71+/-1.57 93.32+/-15.67 173.94+/-7.52 
410.2 92.33+/-1.97 93.58+/-15.66 173.94+/-6.92 
410.3 93.1+/-2.37 93.55+/-14.78 173.43+/-5.73 
410.4 92.18+/-2.21 92.84+/-16.52 173.86+/-6.43 
410.5 92.98+/-1.49 93.56+/-17.72 173.55+/-8.12 
410.6 93.6+/-1.68 93.53+/-16.97 174.83+/-7.1 
410.7 93.94+/-1.27 93.55+/-15.8 175.29+/-7.06 
410.8 93.54+/-1.87 93.08+/-16.91 173.76+/-8.68 
410.9 93.41+/-2.16 93.29+/-16.14 173.4+/-8.61 
411 93.38+/-1.28 92.07+/-15.43 174.54+/-5.31 
411.1 93.72+/-2.72 92.34+/-16.18 175.05+/-4.42 
411.2 92.41+/-2.37 93+/-16.16 175.18+/-4.19 
411.3 92.24+/-2.94 91.75+/-16.87 175.06+/-4.08 
411.4 92.76+/-1.97 91.36+/-16.62 175.65+/-4.44 
411.5 92.36+/-2.68 91.03+/-15.74 176.24+/-3.92 
411.6 92.79+/-2.54 92.47+/-16.06 176.19+/-2.94 
411.7 93.76+/-2.1 93.52+/-14.91 176.27+/-2.91 
411.8 93.33+/-2.08 92.93+/-16.43 174.78+/-3.39 
411.9 92.8+/-2.04 91.98+/-15.95 173.58+/-3.83 
412 92.49+/-2.5 91.28+/-18.2 173.9+/-4.79 
412.1 92.29+/-3.45 90.67+/-16.71 175.12+/-3.71 
412.2 91.91+/-3.37 90.65+/-15.53 174.92+/-4.33 
412.3 92.57+/-3.15 91.14+/-14.97 173.84+/-5.09 
412.4 93.52+/-2.43 91.73+/-15.57 172.19+/-7.04 
412.5 93.41+/-2.73 91.45+/-16.38 173.13+/-8.08 
412.6 93.28+/-2.27 92.3+/-15.4 173.46+/-7.52 
412.7 93.27+/-2.73 92.61+/-14.7 173.7+/-8.76 
412.8 93.43+/-2.38 92.92+/-14.55 173.9+/-7.38 
412.9 93.6+/-2.62 93.31+/-15.76 175.64+/-6.44 
413 93.8+/-2.43 92.92+/-16.72 175.06+/-8.58 
413.1 94.58+/-2.35 92.48+/-16.44 175.3+/-8.56 
413.2 94.27+/-2.07 94.06+/-16.41 175.18+/-10.34 
413.3 95.11+/-1.67 93.52+/-15.51 173.77+/-12.83 
413.4 94.43+/-1.37 94.49+/-16.81 172.56+/-12.06 
413.5 93.84+/-1.66 93.96+/-17.06 172.84+/-10.96 
413.6 93.11+/-1.09 94.29+/-17.85 171.65+/-11.9 
413.7 93.29+/-1.84 94.73+/-16.62 172.05+/-10.93 
413.8 93.44+/-2.1 95.85+/-16.59 172.34+/-10.37 
413.9 93.24+/-1.25 96.48+/-16.28 171.58+/-13.25 
414 92.93+/-1.68 96.88+/-16.78 171.26+/-13.78 
414.1 93.17+/-1.88 96.15+/-16.97 172.12+/-13.99 
414.2 92.78+/-1.94 95.26+/-16.89 172.09+/-14.17 
414.3 93.53+/-2.32 94.12+/-15.8 172.45+/-13.51 
414.4 92.78+/-1.75 93.35+/-13.43 172.95+/-11.77 
414.5 92.9+/-2.42 93.23+/-13.63 172.39+/-12.82 
414.6 92.84+/-3.04 93.78+/-14.59 172.18+/-13.56 
414.7 92.81+/-2.94 94.23+/-14.98 172.67+/-12.98 
414.8 93+/-4.12 94.75+/-15.21 172.71+/-13.28 
414.9 93.72+/-3.32 95.92+/-14.72 171.54+/-12.89 
415 93.06+/-2.72 96.33+/-14.48 171.84+/-12.47 
415.1 93.22+/-3.12 96.14+/-15.31 172.01+/-13.04 
415.2 92.97+/-3.57 96+/-14.38 172.43+/-13 
415.3 93.47+/-3.15 96.8+/-15.35 171.66+/-14.62 
415.4 93.14+/-3.33 96.67+/-15.86 170.52+/-14.93 
415.5 92.73+/-2.61 96.42+/-17.18 172.18+/-14.58 
415.6 92.5+/-2.29 96.11+/-17.6 171.84+/-15.03 
415.7 92.67+/-2.58 95.48+/-16.97 171.55+/-15.1 
415.8 92.9+/-2.14 95.87+/-17.47 170.87+/-14.81 
415.9 93.14+/-2.66 97.28+/-17.05 171.73+/-14.67 
416 93.2+/-1.5 97.97+/-16.52 172.23+/-14.3 
416.1 92.95+/-2.01 97.78+/-18.47 169.74+/-16.4 
416.2 93.91+/-1.85 97.18+/-18.91 169.16+/-18.11 
416.3 93.87+/-2.28 95.78+/-18.91 167.86+/-18.53 
416.4 93.32+/-2.44 96.81+/-18.69 169.44+/-16.72 
416.5 93.3+/-2.64 96.98+/-18.49 168.03+/-17.07 
416.6 92.83+/-3.24 95.8+/-18.38 167.67+/-19.04 
416.7 92.19+/-1.57 95.92+/-18.07 168.13+/-18.74 
416.8 93.44+/-2.23 96.46+/-18.41 167.79+/-17.91 
416.9 93.96+/-2.05 96.2+/-18.44 167.88+/-18.21 
417 93.37+/-2.06 96.39+/-18.13 167.84+/-16.89 
417.1 92.89+/-1.17 97.01+/-20.45 166.85+/-17.71 
417.2 93.58+/-0.82 98.3+/-21.18 166.94+/-16.71 
417.3 93.63+/-0.37 96.72+/-20.22 168.22+/-16.51 
417.4 94.03+/-0.5 96.06+/-20.22 169.38+/-17.54 
417.5 93.81+/-1.64 95.93+/-20.11 168.54+/-18.27 
417.6 93.75+/-2.97 96.01+/-20.79 168.24+/-19.49 
417.7 94.74+/-2.09 96.75+/-19.93 168.73+/-18.85 
417.8 94.66+/-3.72 96.36+/-20.01 168.33+/-18.57 
417.9 95.77+/-3.93 95.28+/-19.84 168.26+/-18.89 
418 94.67+/-3.42 95.03+/-20.1 168.36+/-21.09 
418.1 95.35+/-4.34 94.75+/-20.95 168.2+/-20.61 
418.2 95.53+/-3.59 94.16+/-21.54 169.06+/-20.38 
418.3 95.27+/-3.43 94.41+/-21.23 169.64+/-18.6 
418.4 94.42+/-2.16 95.31+/-22.11 168.77+/-20.65 
418.5 94.76+/-1.38 96.12+/-22.57 168.28+/-20.17 
418.6 94.35+/-0.85 96.68+/-23.61 168.43+/-19.56 
418.7 93.95+/-1.11 98.02+/-23.26 168.33+/-18.91 
418.8 93.54+/-2.02 98.61+/-24.62 167.01+/-19.39 
418.9 93.81+/-2.34 97.32+/-24.24 167.36+/-18.97 
419 94.68+/-2.48 97.45+/-22.09 167.07+/-18.19 
419.1 94.14+/-3.12 97.97+/-21.74 168.58+/-17.13 
419.2 93.61+/-3.9 98.01+/-21.31 168.76+/-17.9 
419.3 93.28+/-3.98 98.81+/-20.03 169+/-16.48 
419.4 92.93+/-3.35 99.21+/-18.84 169.97+/-15.73 
419.5 92.54+/-3.32 99.45+/-18.6 169.72+/-18.2 
419.6 93.05+/-2.98 99.16+/-19 168.96+/-18.58 
419.7 93.15+/-3.06 99.55+/-17.74 168.44+/-18.38 
419.8 93.61+/-2.02 99.89+/-17.42 169.29+/-17.39 
419.9 93.06+/-3.1 100.68+/-16.97 169.8+/-18.22 
420 93+/-3.25 100.92+/-16.72 169.6+/-18.16 
420.1 92.66+/-2.57 100.62+/-17.2 169.99+/-17.4 
420.2 92.98+/-1.67 100.46+/-16.86 169.8+/-18.58 
420.3 92.98+/-1.97 100.79+/-17.43 170.87+/-16.65 
420.4 92.84+/-1.73 100.41+/-15.44 171.32+/-17.35 
420.5 93.99+/-2.49 100.18+/-14.73 171.45+/-16.89 
420.6 93.8+/-3.59 99.74+/-15.42 171.12+/-16.48 
420.7 94.7+/-4.9 100.83+/-15.65 171.71+/-14.89 
420.8 94.98+/-4.6 99.86+/-16.11 172.21+/-14.45 
420.9 94.98+/-4.59 100.09+/-14.71 170.91+/-15.03 
421 95.32+/-5.54 100.03+/-13.94 170.5+/-16.55 
421.1 95.15+/-5.33 99.75+/-14.25 171.45+/-15.58 
421.2 94.33+/-5.1 99.09+/-14.66 171.64+/-14.06 
421.3 93.94+/-3.99 99.4+/-14.53 171+/-14.86 
421.4 94.38+/-3.79 99.32+/-15.31 170.79+/-15.91 
421.5 93.98+/-3.95 100.03+/-14.54 171.2+/-15.85 
421.6 94.08+/-4.51 99.34+/-15.95 172.08+/-16.03 
421.7 93.63+/-3.37 99.81+/-16.97 171.14+/-16.15 
421.8 93.98+/-4.77 100.29+/-15.51 172.1+/-16.04 
421.9 93.12+/-5.79 101.5+/-15.73 171.3+/-16.94 
422 93.71+/-5.59 101.57+/-15.01 171.33+/-17.43 
422.1 93.63+/-5.31 102.29+/-14.55 171.27+/-18.89 
422.2 93.99+/-5.46 101.42+/-13.56 170.33+/-18.31 
422.3 93.85+/-4.89 103.05+/-13.47 170.38+/-19.43 
422.4 94.09+/-4.78 102.65+/-11.5 170.06+/-19.68 
422.5 93.37+/-4.42 101.81+/-12.14 169.58+/-20.38 
422.6 94.14+/-4.99 101.63+/-12.86 170.09+/-16.5 
422.7 93.53+/-4.97 101.45+/-13.47 170.42+/-15.54 
422.8 93.16+/-4.41 100.92+/-12.6 171.41+/-15.73 
422.9 93.58+/-4.27 100.71+/-11.28 171.51+/-16.2 
423 93.68+/-5.13 99.93+/-10.74 172.2+/-14.22 
423.1 93.17+/-3.58 99.05+/-10.81 172.3+/-14.98 
423.2 92.77+/-3.88 98.84+/-13.21 170.77+/-15.78 
423.3 93.95+/-3.97 98.67+/-12.99 171.56+/-14.31 
423.4 93.87+/-4.52 98.97+/-14.35 172.02+/-15.3 
423.5 93.65+/-4.36 99.53+/-14.41 172.04+/-13.83 
423.6 93.84+/-3.65 100.51+/-14.56 173+/-12.59 
423.7 93.8+/-3.9 99.22+/-14.41 173.82+/-13.31 
423.8 93.34+/-3.58 97.8+/-14.35 173.64+/-13.1 
423.9 93.12+/-4.45 98.12+/-15.02 172.7+/-13.5 
424 93.17+/-4.89 98.21+/-15.64 173.85+/-14.03 
424.1 93.18+/-5.84 98.25+/-15.35 174.19+/-14.13 
424.2 93.28+/-4.43 98.06+/-16.52 174.13+/-14.33 
424.3 94.12+/-3.11 98.48+/-16.06 173.86+/-13.15 
424.4 93.89+/-3.16 98.4+/-15.95 174.57+/-11.96 
424.5 94.11+/-3.01 98.2+/-15.47 174.94+/-9.97 
424.6 93.03+/-2.7 97.97+/-15.08 173.5+/-11.21 
424.7 93.84+/-2.79 98.36+/-17.33 173.65+/-11.59 
424.8 93.09+/-2.28 97.71+/-17.13 173.49+/-10.7 
424.9 93.45+/-3.04 99.19+/-16.16 173.56+/-11.91 
425 92.55+/-2.65 100.04+/-16.76 172.77+/-12.98 
425.1 93.32+/-3.17 100.27+/-16.99 173.6+/-11.21 
425.2 93.75+/-3.37 99.7+/-17.7 174.55+/-11.16 
425.3 93.9+/-3.46 100.34+/-16.79 174.63+/-10.06 
425.4 94.42+/-3.86 100.91+/-16.82 174.32+/-10.37 
425.5 93.98+/-4.6 101.06+/-16.24 173.84+/-9.86 
425.6 94.04+/-3.58 101.27+/-16.56 173.75+/-8.53 
425.7 93.34+/-3.59 101.07+/-16.86 174.14+/-8.96 
425.8 94.07+/-4.31 100.3+/-18.78 174.72+/-8.66 
425.9 93.38+/-4.92 99.69+/-19.01 174.74+/-7.62 
426 93.18+/-4.71 100.31+/-18.5 174.54+/-7.71 
426.1 93.33+/-3.28 99.23+/-19.17 174.49+/-7.97 
426.2 92.89+/-3.32 97.56+/-17.94 175.77+/-6.48 
426.3 93.22+/-4.17 96.36+/-18.92 175.56+/-8.01 
426.4 94.27+/-4.64 95.29+/-19.88 176.12+/-8.13 
426.5 93.67+/-3.73 95.39+/-19.36 175.78+/-9.14 
426.6 93.36+/-3.26 94.73+/-18.42 174.9+/-10.36 
426.7 93.35+/-4.13 95.23+/-18.95 174.12+/-9.98 
426.8 94.4+/-4.02 96.05+/-18.97 173.77+/-11.19 
426.9 93.5+/-2.77 96.26+/-19.9 174.01+/-10.27 
427 93.7+/-3.93 96.74+/-18.93 173.38+/-10.76 
427.1 93+/-3.88 96.94+/-18.49 173.3+/-11 
427.2 92.88+/-4.35 96.62+/-18.87 173.77+/-10.32 
427.3 92.33+/-3.95 97.27+/-19.51 174.9+/-8.85 
427.4 93.48+/-5.03 97.02+/-18.2 175.68+/-9.5 
427.5 92.95+/-4.1 95.93+/-17.95 175.78+/-9.43 
427.6 93.69+/-3.96 96.35+/-16.81 175.71+/-9.64 
427.7 93.14+/-3.64 96.24+/-18.03 174.98+/-11.36 
427.8 92.55+/-3.06 95.91+/-18.79 173.9+/-12.83 
427.9 92.91+/-3.81 96.51+/-18.69 174.07+/-13.32 
428 93.41+/-3.93 97.42+/-18.66 173.16+/-14.59 
428.1 94.54+/-4.71 97.88+/-16.41 172.75+/-15.23 
428.2 94.21+/-4.82 97.69+/-17.97 173.98+/-16.48 
428.3 93.74+/-5.3 99.14+/-19.47 174.09+/-17.68 
428.4 94.07+/-5.6 98.87+/-19.14 173.99+/-16.14 
428.5 94.89+/-6.39 99.44+/-18.61 174.52+/-15.39 
428.6 94.02+/-6.8 99.52+/-17.42 174.51+/-15.27 
428.7 94.37+/-6.85 100.24+/-17.4 172.73+/-16.14 
428.8 94.01+/-7.48 99.58+/-17.96 172.2+/-18.79 
428.9 94.49+/-8.03 98.62+/-17.93 172.4+/-16.5 
429 94.82+/-7.41 97.9+/-19.39 172.34+/-16.74 
429.1 95.08+/-7.56 96.72+/-18.42 172.56+/-15.58 
429.2 94.52+/-7.79 97.08+/-18.03 173.14+/-16.65 
429.3 95.27+/-7.33 97.1+/-17.99 174.42+/-15.97 
429.4 95.12+/-7.2 96.61+/-18.6 175.03+/-14.96 
429.5 95.54+/-8.28 96.13+/-18.7 175.6+/-13.8 
429.6 96.16+/-8.05 96.56+/-17.92 173.87+/-14.84 
429.7 95.19+/-7.54 97.42+/-17.14 174.9+/-14.56 
429.8 94.47+/-6.01 96.78+/-17.23 175.24+/-14.62 
429.9 94.33+/-6.47 96.93+/-17.67 175.93+/-12.63 
430 93.93+/-5.78 95.31+/-19.25 176.6+/-12.61 
430.1 93.81+/-5.13 95.1+/-21.12 176.45+/-13.44 
430.2 94.52+/-5.5 96.32+/-20.69 176.56+/-12.37 
430.3 94.83+/-6.3 96.19+/-18.8 175.71+/-12.19 
430.4 93.56+/-6.23 95.35+/-18.34 176.84+/-10.92 
430.5 93.69+/-5.73 95.29+/-18.12 175.61+/-10.85 
430.6 93.58+/-5.06 95.57+/-19.39 176.2+/-10.6 
430.7 93.02+/-5.14 96.26+/-17.45 176.16+/-10.2 
430.8 93+/-4.12 95.62+/-17.38 175.89+/-11.46 
430.9 92.45+/-5.07 95.31+/-18.49 175.68+/-12.29 
431 92.08+/-4.65 95.11+/-18.92 175.22+/-12.93 
431.1 92.07+/-5.27 95.57+/-19.56 175.94+/-13.56 
431.2 93.11+/-4.12 96.29+/-18.55 175.89+/-13.82 
431.3 93.07+/-3.82 95.53+/-19.03 176.12+/-13.29 
431.4 93.37+/-5.1 95.56+/-19.71 176.8+/-11.53 
431.5 93.45+/-5.98 95.17+/-20.83 176.58+/-10.05 
431.6 93.3+/-5.37 95.41+/-21.06 176.88+/-9.67 
431.7 93.2+/-4.42 94.65+/-22 177.14+/-9.7 
431.8 93.16+/-5.42 94.39+/-21.37 176.36+/-9.28 
431.9 92.35+/-5.33 94.25+/-19.46 177.33+/-8.22 
432 92.55+/-6.44 93.68+/-19.6 177.88+/-8 
432.1 92.74+/-6.63 92.26+/-20.8 176.95+/-8.24 
432.2 93.66+/-7.83 91.4+/-21.52 176.76+/-8.12 
432.3 93.32+/-6.29 92.71+/-21.59 176.15+/-8.85 
432.4 92.98+/-6.2 92.78+/-21.8 176.84+/-8.7 
432.5 92.98+/-6.12 92.48+/-24.07 177.2+/-9.24 
432.6 94.89+/-6.85 91.31+/-24.93 175.72+/-10.66 
432.7 94.28+/-7.24 92.06+/-24.84 174.17+/-12.03 
432.8 94.06+/-7.44 91.71+/-23.51 175.79+/-10.78 
432.9 95.32+/-7.68 91.99+/-23.6 174.17+/-12.08 
433 94.67+/-8.72 93.15+/-23.29 174.39+/-11.61 
433.1 93.82+/-7.83 93.34+/-24.26 173.73+/-12.21 
433.2 93.17+/-8.43 94.05+/-25.44 175.12+/-11.31 
433.3 93.77+/-8.89 94.28+/-25.13 174.93+/-12.03 
433.4 94.39+/-10.03 94.11+/-23.75 173.32+/-14.64 
433.5 94.33+/-8.49 94.6+/-23.94 172+/-14.84 
433.6 94.45+/-8.89 94.1+/-23.19 173.69+/-12.6 
433.7 94.53+/-7.88 94.18+/-24.28 174.18+/-12.49 
433.8 93.72+/-7.36 94.91+/-25.46 174.38+/-13.47 
433.9 94.26+/-7.05 94.24+/-25.01 173.17+/-14.9 
434 93.53+/-8.15 94.22+/-25.13 172.99+/-13.81 
434.1 93.65+/-8.17 94.19+/-23.36 174.4+/-13.17 
434.2 94.13+/-7.7 94.18+/-21.86 174.55+/-12.49 
434.3 93.64+/-7.36 93.11+/-22.02 173.73+/-12.38 
434.4 93.92+/-8.06 93.32+/-22.34 174.5+/-12.49 
434.5 94.75+/-8.62 93.67+/-22.29 174.14+/-13.73 
434.6 94.73+/-9.09 93.41+/-21.28 174.71+/-13.71 
434.7 94.45+/-9.07 95.02+/-20.33 174.99+/-11.57 
434.8 94.83+/-8.55 95.93+/-22.06 174.86+/-12.14 
434.9 95.13+/-8.83 94.69+/-21.47 174.01+/-12.76 
435 94.55+/-8.23 93.74+/-20.93 175.27+/-11.85 
435.1 94.32+/-8.56 95+/-21.9 174.67+/-13.2 
435.2 94.57+/-7.45 95.46+/-22.2 173.51+/-13.65 
435.3 94.04+/-6.7 94.93+/-22.59 173.73+/-14.04 
435.4 94.51+/-8.45 95.8+/-21.34 175.1+/-14.44 
435.5 94.61+/-7.61 96.48+/-21.22 175.24+/-12.76 
435.6 94.64+/-8.1 95.78+/-19.99 174.47+/-13.94 
435.7 94.23+/-8.32 94.93+/-19.48 174.79+/-13.46 
435.8 95.05+/-8.59 93.66+/-18.44 175.07+/-13.9 
435.9 96.37+/-9.35 94.8+/-20.61 175.39+/-12.78 
436 95.26+/-8.54 93.72+/-21.54 176.12+/-13.09 
436.1 94.95+/-9.08 94.7+/-20.44 176.04+/-12.65 
436.2 95.96+/-8.83 95.43+/-20.46 175.7+/-14.14 
436.3 96.11+/-8.24 96.93+/-20.05 175.8+/-14.26 
436.4 96.38+/-8.95 96.13+/-22.19 174.95+/-14.5 
436.5 95.72+/-8.7 95.98+/-22.59 176.01+/-13.45 
436.6 94.57+/-8.62 96.92+/-21.81 174.69+/-12.71 
436.7 94.95+/-9.72 98.01+/-21.85 175.54+/-12.85 
436.8 95.25+/-9.13 97.92+/-23.8 176.23+/-13.22 
436.9 94.81+/-9.48 99.71+/-22.85 176.12+/-12.77 
437 94.47+/-9.08 99.73+/-23.04 175.22+/-13.31 
437.1 94.12+/-8.69 100.45+/-21.16 176.09+/-12.71 
437.2 94.04+/-7.72 100.47+/-19.86 176.24+/-10.95 
437.3 93.76+/-7.58 99.45+/-20.22 175.88+/-12.86 
437.4 94.4+/-8.59 98.34+/-18.39 175.28+/-12.75 
437.5 94.66+/-9.7 98.32+/-19.09 175.32+/-11.77 
437.6 94.7+/-8.56 99.11+/-19.23 174.94+/-12.73 
437.7 94.88+/-7.17 98.4+/-19.17 175.12+/-13.1 
437.8 94.09+/-7.08 98.29+/-17.76 175.77+/-12.25 
437.9 94.23+/-6.74 98.92+/-17.21 175.75+/-12.67 
438 93.39+/-6.67 99.16+/-16.53 175.9+/-9.91 
438.1 92.65+/-6.84 100.19+/-16.28 175.81+/-9.04 
438.2 92.98+/-6.19 100.53+/-14.65 176.05+/-9.12 
438.3 92.89+/-5.09 100.61+/-16.82 174.92+/-7.83 
438.4 92.26+/-5.1 102.04+/-16.39 175.88+/-6.97 
438.5 92.73+/-5.81 102.87+/-16.93 175.18+/-5.23 
438.6 93.75+/-5.27 103.16+/-15.4 176.47+/-5.3 
438.7 92.94+/-6.2 103.7+/-15.59 176.82+/-5.38 
438.8 92.48+/-6.2 103.8+/-14.61 177.97+/-3.87 
438.9 92.61+/-4.75 103.58+/-14.3 179.42+/-4.36 
439 92.26+/-4.6 103.39+/-14.02 178.6+/-3.83 
439.1 92.69+/-4.36 102.5+/-15.6 177.49+/-3.08 
439.2 91.56+/-4.12 101.26+/-14.94 176.67+/-3.29 
439.3 91.7+/-5.12 100.91+/-15.33 177.5+/-4.48 
439.4 92.8+/-3.86 100.06+/-15.77 176.36+/-4.26 
439.5 92.93+/-3.98 99.59+/-15.72 175.32+/-6.65 
439.6 93.35+/-4.49 100.78+/-14.77 174.36+/-7.69 
439.7 93+/-4.38 100.97+/-14.89 176.3+/-9.64 
439.8 94.24+/-5.17 101.31+/-14.23 178.16+/-8.6 
439.9 94.57+/-5.65 101.02+/-14.69 177.23+/-4.62 
440 94.23+/-6.04 100.61+/-14.14 180.28+/-4.36 
440.1 93.89+/-5.18 101.1+/-13.53 179.4+/-5.78 
440.2 93.87+/-5.03 100.79+/-13.43 179.25+/-4.55 
440.3 93.73+/-5.64 100.7+/-14.83 179.99+/-7.02 
440.4 93.39+/-5.73 99.82+/-14.15 180.38+/-7.56 
440.5 94.15+/-5.17 100.34+/-14.7 180.34+/-8.1 
440.6 93.71+/-5.68 100.66+/-13.85 180.04+/-8.68 
440.7 94.37+/-6.28 100.6+/-13.94 178.96+/-7.98 
440.8 93.12+/-5.86 101.41+/-16.35 176.89+/-11.12 
440.9 93+/-5.37 101.36+/-16.46 174.72+/-12.18 
441 93.1+/-4.9 100.99+/-17.51 174.47+/-13.72 
441.1 94.02+/-5.48 100.08+/-15.12 173.6+/-14.66 
441.2 93.33+/-5.35 99.91+/-14.52 173.11+/-13.39 
441.3 94.35+/-5.11 99.84+/-15.6 172.16+/-14.19 
441.4 93.75+/-4.59 101.34+/-13.78 172.37+/-14.47 
441.5 93.66+/-5.11 101.13+/-13.56 173.49+/-13.87 
441.6 93.41+/-4.34 100.82+/-15.25 172.16+/-14.55 
441.7 93.71+/-4.89 101.58+/-15.46 172.71+/-12.78 
441.8 94.96+/-4.65 101.04+/-15.96 173.66+/-11.41 
441.9 94.35+/-6.03 100.32+/-15.54 174.77+/-9.89 
442 94.31+/-4.77 99.31+/-14.77 174.68+/-8.24 
442.1 94.62+/-6.94 98.99+/-14.51 174.1+/-9.14 
442.2 94.82+/-6.32 98.13+/-14.04 174.14+/-9.37 
442.3 94.73+/-5.7 98.1+/-14.17 173.94+/-9.89 
442.4 95.16+/-5.56 97.66+/-13.43 174.54+/-10.23 
442.5 93.72+/-4.11 97.97+/-14.55 174.62+/-10.58 
442.6 94.12+/-3.78 98.57+/-16.03 174.78+/-9.62 
442.7 93.89+/-3.38 98.92+/-17.79 175.26+/-8.93 
442.8 93.64+/-4.08 99.05+/-18.31 175.66+/-8.85 
442.9 93.42+/-3.72 99.24+/-19.39 176.48+/-8.1 
443 93.84+/-4.39 98.96+/-18.69 175.68+/-8.46 
443.1 94.19+/-4.74 97.21+/-17.78 174.62+/-8.75 
443.2 94.05+/-6.02 97.67+/-18.29 175.72+/-9.03 
443.3 95.09+/-5.88 97.22+/-18.82 174.15+/-8.87 
443.4 94.26+/-7.62 97.14+/-18.98 174.78+/-7.88 
443.5 94.27+/-8.29 96.56+/-18.47 174.54+/-6.97 
443.6 94.06+/-8.06 96.87+/-16.8 176.42+/-5.28 
443.7 94.47+/-7.27 96.06+/-17.52 176.17+/-4 
443.8 95.18+/-6.05 96.56+/-17.06 176.41+/-4.69 
443.9 94.27+/-6.6 96.58+/-16.41 176.64+/-4.86 
444 94.5+/-6.68 96.6+/-17.43 177.18+/-6.29 
444.1 94.82+/-8.04 97.33+/-17.81 177.91+/-5.28 
444.2 95.49+/-7.9 95.92+/-16.75 177.18+/-6.97 
444.3 95.2+/-7.99 96.12+/-15.22 176.06+/-7.06 
444.4 95.48+/-7.46 96.3+/-14.29 175.62+/-6.6 
444.5 94.27+/-7.14 96.1+/-15.88 174.36+/-6.72 
444.6 94.04+/-7.87 96.92+/-15.87 176.16+/-5.33 
444.7 94.54+/-7.93 96.96+/-15.68 177.01+/-4.88 
444.8 94.59+/-7.69 96.73+/-16.22 177.14+/-5.18 
444.9 96.25+/-9.33 96.45+/-15.78 176.46+/-6.28 
445 94.88+/-8.78 95.93+/-14.84 176.71+/-5.91 
445.1 95.07+/-8.52 96.84+/-15.78 176.58+/-6.35 
445.2 95.03+/-9.15 96.87+/-15.57 175.64+/-7.16 
445.3 94.68+/-8.3 98.25+/-16.6 177.05+/-5.58 
445.4 95.33+/-7.87 99.25+/-16.07 175.29+/-7.46 
445.5 94.49+/-7.86 97.95+/-17.07 175.64+/-6.91 
445.6 94.03+/-7.69 97.7+/-16.51 175.57+/-8.59 
445.7 94.29+/-6.98 97.93+/-16.75 177.03+/-7.83 
445.8 93.66+/-7.59 98.15+/-17.03 175.89+/-8.99 
445.9 93.33+/-7.04 98.24+/-16.48 175.77+/-10.53 
446 94.12+/-7.69 98.44+/-14.71 175.16+/-9.91 
446.1 93.24+/-8 97.94+/-14.47 175.09+/-9.26 
446.2 94.4+/-9.25 96.86+/-14.73 174.38+/-10.75 
446.3 95.05+/-9.68 97.32+/-14.78 174.26+/-10.41 
446.4 95.28+/-9.61 98.02+/-14.2 175.82+/-8.7 
446.5 96+/-8.68 99.02+/-14.21 174.68+/-8.47 
446.6 95.48+/-9.46 99.48+/-13.22 175.18+/-8.82 
446.7 96.08+/-8.72 99.81+/-15.75 174.2+/-9.23 
446.8 95.72+/-7.81 98.9+/-16.59 173.55+/-8.96 
446.9 95.51+/-7.83 98.28+/-17.93 172.85+/-10.62 
447 95.38+/-8.6 98.3+/-17.2 174.28+/-9.93 
447.1 94.97+/-9.02 97.57+/-16.45 173.97+/-8.95 
447.2 94.88+/-8.23 97.57+/-18.09 174.47+/-8.44 
447.3 94.15+/-8.8 98.77+/-18.74 176.89+/-5.91 
447.4 94.77+/-8.69 98.49+/-19.13 176.2+/-6.6 
447.5 94.14+/-8.84 97.35+/-19.6 176.65+/-5.85 
447.6 94.77+/-8.71 98.37+/-19.33 176.15+/-5.52 
447.7 95+/-9.11 97.55+/-20.13 174.57+/-5.76 
447.8 94.58+/-8.99 97.47+/-19.04 176.72+/-6.34 
447.9 94.84+/-8.64 97.59+/-18.8 175.86+/-6.58 
448 94.38+/-9.46 97.87+/-19.66 175.35+/-6.43 
448.1 94.67+/-10.56 96.38+/-18.98 175.96+/-6.19 
448.2 94.26+/-8.99 97.51+/-17.96 176.79+/-6.41 
448.3 94.29+/-10.08 98.29+/-18.18 176.11+/-7.74 
448.4 95.04+/-10.09 97.79+/-16.73 176.36+/-7.17 
448.5 95.31+/-11.01 97.91+/-16.2 177.02+/-6.2 
448.6 94.73+/-11.11 97.6+/-16.9 176+/-6.44 
448.7 94.82+/-10.7 97.57+/-19.04 175.7+/-7.06 
448.8 95.17+/-11.51 98.53+/-18.62 175.46+/-6.34 
448.9 95.13+/-11.49 98.04+/-19.01 175.34+/-7.23 
449 95.76+/-11.51 98.51+/-17.83 176.28+/-6.25 
449.1 95.69+/-11.76 98.53+/-17.73 175.61+/-7.83 
449.2 95.94+/-12.18 99.06+/-17.33 174.94+/-9.43 
449.3 96.26+/-11.02 99.75+/-16.84 173.62+/-9.44 
449.4 96.4+/-12.62 98.78+/-16.92 173.92+/-9.22 
449.5 96.37+/-12.73 98.55+/-17.41 174.05+/-8.6 
449.6 96.59+/-12.87 98.28+/-16.21 174.15+/-9.43 
449.7 96.73+/-12.29 97.57+/-16.97 174.72+/-10.61 
449.8 96.34+/-13.34 98.05+/-17.48 175.67+/-10.99 
449.9 96.61+/-13.06 98.13+/-17.67 175.4+/-8.57 
450 96.88+/-12.99 98.73+/-18.39 174.98+/-9.47 
450.1 96.68+/-13.31 99.16+/-17.68 173.61+/-11.15 
450.2 97.18+/-12.54 99.74+/-17.86 173.35+/-12.03 
450.3 97.13+/-12.1 100.01+/-17.75 173.8+/-11.07 
450.4 97.57+/-11.79 99.8+/-17.33 174.78+/-10.03 
450.5 97.23+/-12.71 100.82+/-18.13 175.74+/-9.85 
450.6 96.46+/-11.79 100.36+/-18.29 175.36+/-9.94 
450.7 96.77+/-11.51 99.83+/-17.54 175.3+/-9.93 
450.8 95.98+/-11.08 100.27+/-18.47 176.58+/-9.56 
450.9 95.36+/-11.52 99.14+/-16.24 177.73+/-9.16 
451 96.35+/-11.61 99.26+/-16.98 178.61+/-7.33 
451.1 96.5+/-12.68 98.58+/-16.69 178.44+/-7.79 
451.2 96.07+/-12.16 99.14+/-16.69 178.26+/-7.71 
451.3 95.85+/-12.13 98.67+/-17.6 178.7+/-8.77 
451.4 94.93+/-11.77 98.15+/-16.9 178.06+/-8.08 
451.5 95.81+/-9.72 98.46+/-16.98 177.98+/-8.01 
451.6 95.71+/-10.47 98.22+/-18.8 177.96+/-6.27 
451.7 96.48+/-11.53 97.7+/-18.38 178.42+/-7.6 
451.8 96.18+/-10.83 97.83+/-17.01 178.57+/-5.59 
451.9 96.42+/-10.4 97.1+/-16.99 178+/-6.26 
452 96.3+/-10.48 97.33+/-16.66 178.28+/-5.93 
452.1 96.07+/-9.69 96.81+/-17.42 177.88+/-5.33 
452.2 96.24+/-9.9 96.04+/-17.62 178.52+/-5.75 
452.3 96.09+/-8.85 95.72+/-17.31 177.94+/-6.42 
452.4 95.16+/-8.11 95.9+/-17.16 178.7+/-4.46 
452.5 95.89+/-9.19 96.66+/-17.02 179.15+/-3.73 
452.6 94.89+/-9.39 96.76+/-17.16 179.38+/-2.85 
452.7 95.19+/-10.56 96.53+/-17.45 179.32+/-4.14 
452.8 95.55+/-10.62 95.98+/-18.27 178.15+/-4.98 
452.9 95.42+/-11.17 95.41+/-16.48 179.5+/-3.52 
453 96.17+/-10.7 94.06+/-17.48 178.34+/-5.52 
453.1 96.34+/-10.17 95.06+/-17.81 179.02+/-5.35 
453.2 96.27+/-11.39 93.97+/-19.57 178.86+/-4.43 
453.3 95.5+/-10.37 94.92+/-21.2 177.88+/-5.82 
453.4 95.78+/-9.35 95.78+/-20.76 176.92+/-6.86 
453.5 95.54+/-10.33 95.81+/-21.48 176.95+/-7.01 
453.6 96.36+/-10.26 96.55+/-22.14 176.88+/-6.64 
453.7 96.43+/-10.58 96.5+/-21.65 177.07+/-6.55 
453.8 96.68+/-10.49 95.83+/-20.99 176.54+/-7.03 
453.9 96.38+/-10.52 96.05+/-22.16 175.54+/-6.53 
454 96.51+/-10.17 95.87+/-22.56 177.36+/-5.7 
454.1 96.27+/-10.85 96.43+/-23.63 177.15+/-6.72 
454.2 95.72+/-10.32 96.27+/-23.07 175.91+/-7.06 
454.3 95.74+/-11.05 94.99+/-23.48 176.88+/-6.22 
454.4 95.74+/-10.48 95.37+/-23.16 176.64+/-8.06 
454.5 96.34+/-10.87 95.58+/-23.31 176.54+/-8.12 
454.6 96.56+/-9.79 95.95+/-24.25 176.73+/-8.87 
454.7 96.08+/-10.56 96.15+/-23.79 176.66+/-8.27 
454.8 95.47+/-10.23 96.74+/-23.74 176.68+/-6.8 
454.9 95.52+/-10.56 95.57+/-23.39 175.88+/-7.19 
455 94.92+/-9.94 95.32+/-22.99 175.88+/-7.87 
455.1 95.4+/-10.96 94.36+/-23.45 174.82+/-8.33 
455.2 95.63+/-10.96 95.42+/-22.22 175.78+/-6.56 
455.3 95.49+/-10.94 94.43+/-24.23 176.12+/-5.17 
455.4 95.88+/-10.42 94.86+/-23.37 176.34+/-5.88 
455.5 96.69+/-9.66 95.12+/-23.98 177.3+/-4.96 
455.6 95.47+/-9.25 94.59+/-24.7 176.85+/-6.07 
455.7 95.41+/-10.34 94.83+/-25.91 177.39+/-5.9 
455.8 96.64+/-10.98 94.19+/-26.07 179.06+/-5.55 
455.9 96.1+/-9.69 94.16+/-26.64 179.61+/-6.05 
456 95.89+/-9.98 93.38+/-24.51 179.43+/-7.09 
456.1 96.68+/-10.2 94.59+/-26.34 178.62+/-7.69 
456.2 96.49+/-10.82 94.73+/-25.33 178.41+/-6.89 
456.3 96.55+/-11.28 95.22+/-25.76 178.17+/-6.24 
456.4 96.56+/-10.63 94.39+/-24.94 177.26+/-6.38 
456.5 96.79+/-10.35 95.42+/-25.07 177.94+/-6.68 
456.6 97.35+/-10.03 94.64+/-24.58 177.08+/-8.72 
456.7 97.47+/-8.99 94.05+/-24.9 178.02+/-7.79 
456.8 97.01+/-8.54 94.81+/-24.66 177.88+/-6.84 
456.9 97.2+/-9 94.34+/-25.08 177.01+/-8.32 
457 97.26+/-8.24 93.78+/-24.31 176.84+/-9.15 
457.1 97.04+/-9.98 92.94+/-24.18 176.53+/-8.16 
457.2 97.14+/-10.5 92.67+/-22.88 177.28+/-7.73 
457.3 97.34+/-8.93 91.99+/-21.89 177.16+/-8.52 
457.4 95.94+/-8.28 92.84+/-21.97 176.74+/-8.57 
457.5 95.61+/-7.95 92.36+/-21.61 178+/-7.79 
457.6 95.91+/-7.06 91.47+/-23.77 178.14+/-7.25 
457.7 95.42+/-7.97 92.04+/-22.13 178.07+/-7.9 
457.8 94.99+/-8.4 92.12+/-24.28 178.4+/-9.98 
457.9 94.36+/-8.19 92.01+/-21.87 178.44+/-9.74 
458 94.59+/-8.57 91.24+/-20.93 178.26+/-9.89 
458.1 94.68+/-8.64 91.13+/-19.84 176.36+/-11.43 
458.2 94.81+/-9.7 92.21+/-19.26 176.54+/-12.71 
458.3 94.96+/-8.7 92.15+/-18.87 177.93+/-13.97 
458.4 94.12+/-9.03 93.5+/-19.75 177.94+/-13.07 
458.5 93.9+/-9.79 94.07+/-19.08 177.77+/-12.01 
458.6 94.06+/-10.89 94.36+/-18.97 176.32+/-14.18 
458.7 92.95+/-9.55 94.07+/-18.39 176.88+/-14.18 
458.8 92.82+/-8.28 94.01+/-17.91 177.82+/-12.58 
458.9 93.43+/-7.67 94.09+/-16.06 178+/-12.95 
459 94.14+/-7.33 94.64+/-16.45 178.99+/-12.18 
459.1 93.68+/-6.52 92.77+/-15.86 178.36+/-13.23 
459.2 93.45+/-6.34 93.33+/-15.34 177.64+/-13.89 
459.3 93.22+/-4.56 92.68+/-17.17 177.8+/-13.62 
459.4 92.34+/-4.82 92.22+/-16.76 177.19+/-15.03 
459.5 91.51+/-6.49 92.04+/-17.58 176.77+/-12.25 
459.6 91.7+/-5.51 91.08+/-17.95 178.07+/-10.76 
459.7 91.24+/-6.11 92.24+/-18.96 180.32+/-11.04 
459.8 92.53+/-6.42 92.3+/-19.62 179.09+/-10.65 
459.9 91.96+/-6.06 92.77+/-18.25 180.3+/-10.77 
460 91.84+/-5.71 93.78+/-19.26 178.66+/-13.31 
460.1 92.21+/-5.8 93.72+/-19.27 177.44+/-14.19 
460.2 91.88+/-5.42 93.13+/-19.57 177.42+/-13.99 
460.3 91.82+/-5.68 94.25+/-19.73 176.8+/-13.94 
460.4 92.31+/-5.9 94.3+/-20.2 178.17+/-10.3 
460.5 92.4+/-6.55 94.3+/-18.7 178.36+/-8.69 
460.6 92.42+/-6.11 93.79+/-18.96 178.52+/-8.95 
460.7 92.01+/-6.54 93.18+/-20 179.09+/-11.36 
460.8 92.32+/-5.84 94.34+/-21.82 179.45+/-11.81 
460.9 93+/-5.96 93.94+/-22.6 179.78+/-10.77 
461 92.98+/-5.04 93.55+/-21.91 179.26+/-11.55 
461.1 92.87+/-5.92 93.76+/-22.5 179.8+/-10.54 
461.2 92.24+/-5.98 93.98+/-23.01 179.44+/-10.97 
461.3 92.42+/-5.27 93.42+/-22.57 180.1+/-11.31 
461.4 92.15+/-6.6 93.72+/-21.71 179.48+/-11.8 
461.5 92.38+/-6.21 93.71+/-21.54 180.1+/-10.6 
461.6 92.18+/-5.81 94.69+/-21.25 180.24+/-9.09 
461.7 92.16+/-5.82 94.06+/-21.47 180.07+/-9.21 
461.8 91.46+/-4.81 94.18+/-22.41 179.64+/-8.11 
461.9 91.67+/-4.93 93.8+/-22.43 181.12+/-9.6 
462 91.76+/-5.58 93.31+/-22.92 180.18+/-9.86 
462.1 91.52+/-5.87 93.95+/-24.03 179.11+/-10.25 
462.2 90.47+/-5.88 94.41+/-25.06 178.66+/-9.21 
462.3 91.44+/-5.87 94.25+/-24.3 177.44+/-9.86 
462.4 90.97+/-6.95 93.93+/-25.57 177.32+/-10.15 
462.5 91.61+/-7.47 94.15+/-25.54 178.82+/-8.1 
462.6 92.78+/-6.94 94.23+/-24.16 179.22+/-7.05 
462.7 91.92+/-7.07 93.81+/-24.72 178.52+/-7.13 
462.8 92.13+/-7.92 94.23+/-23.67 178.76+/-9.48 
462.9 91.4+/-8.34 94.46+/-23.84 177.52+/-11.41 
463 91.99+/-9.01 95.14+/-23.21 177.38+/-9.86 
463.1 92.19+/-8.71 95.86+/-22.1 177.86+/-10.15 
463.2 91.49+/-7.67 94.89+/-23.27 178.06+/-10.01 
463.3 91.78+/-7.27 94.3+/-24.06 178.68+/-10.05 
463.4 91.49+/-6.97 94.87+/-23.23 177.97+/-11.82 
463.5 92.62+/-6.69 94.99+/-23.3 177.01+/-13.28 
463.6 92.27+/-6.87 94.14+/-24.2 176.48+/-15.71 
463.7 92.91+/-6.47 94.05+/-24.2 175.89+/-13.31 
463.8 92.4+/-7.97 95.31+/-24.66 175.06+/-13.19 
463.9 92.73+/-7.41 94.39+/-25.44 176.17+/-10.85 
464 91.83+/-7.68 94.98+/-24.75 176+/-12.78 
464.1 92.95+/-8.02 94.94+/-24.58 176.15+/-12.91 
464.2 92.78+/-6.96 94+/-25.1 177.12+/-12.66 
464.3 92.39+/-7.33 94.76+/-25.64 176.22+/-12.76 
464.4 93.08+/-7.21 95.04+/-24.63 177.28+/-11.54 
464.5 93.23+/-6.93 94.17+/-24.61 177.51+/-10.78 
464.6 92.86+/-7.96 93.9+/-24.81 175.44+/-13.54 
464.7 91.96+/-7.55 93.72+/-24.98 176.3+/-14.72 
464.8 92.66+/-7.8 92.41+/-24.23 177.09+/-15.25 
464.9 92.96+/-7.59 92.46+/-23.78 175.95+/-14.91 
465 92.15+/-7.37 92.37+/-25.03 175.2+/-13.79 
465.1 92.59+/-7.12 92.18+/-23.75 175.45+/-15.92 
465.2 91.76+/-6.55 92.39+/-23.41 173.97+/-15.88 
465.3 91.93+/-5.56 92.84+/-22.7 172.94+/-17.18 
465.4 92.04+/-7.11 92.52+/-22.73 171.56+/-18.02 
465.5 92.23+/-6.13 92.97+/-23.56 170.55+/-15.63 
465.6 92.11+/-6.25 93.6+/-23.74 170.57+/-15.27 
465.7 93.27+/-6.11 92.76+/-24.13 171.74+/-17.5 
465.8 92.96+/-6.98 92.39+/-24.77 170.37+/-20.04 
465.9 92.6+/-6.48 92.37+/-22.95 170.06+/-17.76 
466 93.56+/-6.76 92.32+/-24.24 170.07+/-18.78 
466.1 93.72+/-6.95 92.76+/-24.75 169.14+/-16.41 
466.2 92.79+/-6.95 92.83+/-24.7 169.49+/-17.3 
466.3 92.4+/-7.39 93.01+/-25.42 169.08+/-17.31 
466.4 92.43+/-6.65 92.92+/-25.24 170.35+/-16.65 
466.5 91.67+/-7.69 92.49+/-24.6 171.63+/-15.29 
466.6 91.83+/-8.07 92.36+/-24.36 169.98+/-14.54 
466.7 92.75+/-8 92.3+/-24.54 170.76+/-17.29 
466.8 92.23+/-8.31 92.67+/-25.14 169.64+/-16.2 
466.9 92.2+/-8.06 92.74+/-24.28 168.96+/-15.37 
467 92.45+/-7.62 92.41+/-23.92 170.85+/-16.96 
467.1 92.43+/-9.51 92.49+/-23.82 171.02+/-18.34 
467.2 92.45+/-8.68 92.47+/-23.79 171.94+/-17.25 
467.3 91.89+/-8 91.56+/-24.14 171.79+/-20.06 
467.4 92.27+/-8.35 91.32+/-24.47 171.07+/-20.69 
467.5 91.19+/-8.55 92.41+/-24.46 170.48+/-23.08 
467.6 90.8+/-8.02 91.61+/-24.4 170.24+/-23.26 
467.7 90.59+/-8.12 91.38+/-24.4 170.52+/-23 
467.8 91.19+/-7.51 91.01+/-24.35 170.52+/-23.59 
467.9 90.31+/-7.86 91.61+/-23.83 170.72+/-23.51 
468 91.32+/-8.46 91.73+/-23.92 170.82+/-22.54 
468.1 91.92+/-8.49 92.46+/-24.18 172.07+/-21.52 
468.2 91.32+/-7.82 93.36+/-24.43 171.86+/-19.49 
468.3 91.61+/-7.52 92.74+/-24.99 172.38+/-18.99 
468.4 90.88+/-6.89 93.33+/-23.98 172.8+/-20.27 
468.5 91.84+/-7.52 93.58+/-25.09 172.91+/-19.12 
468.6 92.12+/-8.36 93.03+/-24.66 172.95+/-19.09 
468.7 91.89+/-8.52 93.9+/-24.85 172.39+/-16.89 
468.8 91.71+/-9.28 92.92+/-25.44 172.68+/-15.41 
468.9 90.85+/-7.64 93.13+/-25.72 171.76+/-14.66 
469 91.22+/-7.97 92.61+/-25.17 174+/-13.83 
469.1 91.84+/-8.48 92.83+/-26.53 174.88+/-13.44 
469.2 91.8+/-8.7 92.48+/-25.36 174.28+/-13.82 
469.3 91.62+/-8.53 92.92+/-24.25 173.95+/-14.12 
469.4 92.23+/-8.39 94.53+/-24.51 174.27+/-14.2 
469.5 92.77+/-8.53 93.33+/-24.43 173.98+/-14.01 
469.6 92.49+/-8.66 92.54+/-23.82 173.66+/-15.71 
469.7 92.66+/-8 93.49+/-23.68 173.34+/-16.38 
469.8 92.51+/-8.02 93.04+/-24.43 174.4+/-17.1 
469.9 91.57+/-8.31 92.71+/-24.61 176.02+/-15.44 
470 91.16+/-8.01 92.73+/-23.91 175.34+/-14.62 
470.1 91.45+/-8.66 93.23+/-23.92 175+/-14.81 
470.2 92.41+/-9.61 93.57+/-24.94 176.26+/-13.33 
470.3 91.85+/-8.61 93.93+/-23.68 176.89+/-13.29 
470.4 92.16+/-9.57 93.78+/-23.86 177.76+/-13.8 
470.5 91.78+/-10.38 93.43+/-24.27 176.86+/-12.82 
470.6 92.2+/-8.57 93.46+/-24.7 177.68+/-10.67 
470.7 90.33+/-9.01 93.35+/-25.45 177.56+/-9.65 
470.8 90.61+/-7.96 93.39+/-25.4 177.02+/-8.99 
470.9 91.23+/-8.29 94.05+/-25.14 176.52+/-9.34 
471 91.49+/-9.02 94.21+/-25.61 175.42+/-11.19 
471.1 91.23+/-9.16 94.27+/-24.62 175.7+/-12.27 
471.2 91.45+/-9.56 93.87+/-24.3 175.43+/-13.69 
471.3 91.55+/-9.54 93.61+/-24.84 176.22+/-13.86 
471.4 92.25+/-8.77 94.08+/-24.57 177.56+/-14.3 
471.5 91.91+/-8.77 92.92+/-24.14 176.45+/-13.3 
471.6 92.55+/-8.79 92.35+/-23.87 176.24+/-14.92 
471.7 92.64+/-8.06 92.67+/-23.01 176.33+/-14.13 
471.8 92.39+/-8.61 92.2+/-24.02 176.73+/-12.87 
471.9 92.9+/-8.81 92.78+/-24.94 176.9+/-13.12 
472 92.45+/-7.88 94.01+/-24.46 177.02+/-11.87 
472.1 92.73+/-7.53 92.76+/-24.52 176.39+/-12.33 
472.2 92.51+/-7.92 92.17+/-25.22 176.18+/-12.73 
472.3 92.72+/-7.5 91.71+/-25.24 176.53+/-11.55 
472.4 93.48+/-8.37 92.37+/-24.18 176.35+/-10.71 
472.5 93.39+/-8.32 91.13+/-24.24 176.15+/-11.56 
472.6 92.95+/-9.21 91.46+/-23.64 174.89+/-12.35 
472.7 93.62+/-9.08 90.33+/-25.16 174.89+/-12.01 
472.8 94.07+/-9.13 90.55+/-23.71 175.1+/-12.06 
472.9 93.82+/-8.7 91.31+/-23.44 175.48+/-12.72 
473 92.82+/-8.8 90.1+/-24.27 175.62+/-10.95 
473.1 93.32+/-9.79 90.77+/-24.7 175.88+/-10.66 
473.2 94.55+/-8.3 90.89+/-24.94 174.86+/-11.89 
473.3 94.5+/-8.99 90.86+/-23.64 174.56+/-13.46 
473.4 93.73+/-8.1 90.48+/-23.55 175.43+/-10.63 
473.5 94.39+/-8.07 91.9+/-22.91 174.25+/-12.26 
473.6 93.68+/-9.29 90.38+/-22.48 174.04+/-11.42 
473.7 93.35+/-8.85 90.32+/-23.09 174.39+/-11.99 
473.8 93.39+/-9.05 90.71+/-21.66 174.72+/-9.4 
473.9 93.42+/-9.45 91.97+/-22.47 173.42+/-11.75 
474 92.53+/-9.52 91.98+/-22.61 173.44+/-11.97 
474.1 92.11+/-9.21 91.92+/-22.27 174.02+/-12.23 
474.2 92.64+/-9.35 90.85+/-22.96 174.03+/-12.32 
474.3 91.9+/-9.83 90.82+/-22.4 173.26+/-13.03 
474.4 92.33+/-8.31 90.99+/-21.37 173.09+/-12.28 
474.5 92.07+/-9.54 91.05+/-21.32 173.73+/-13.59 
474.6 93+/-9.07 89.8+/-20.72 174.55+/-15.47 
474.7 92.41+/-9.18 90.82+/-20.06 174.57+/-15.85 
474.8 93.37+/-9.33 92.06+/-19.27 174.28+/-15.46 
474.9 93.7+/-9.75 91.79+/-19.39 173.27+/-15.27 
475 94.63+/-10.11 92.04+/-19.7 172.3+/-17.21 
475.1 93.72+/-10.39 91.98+/-20.19 171.45+/-17.82 
475.2 93.18+/-10.16 92.01+/-20.29 171.44+/-16.67 
475.3 93.26+/-9.99 92.47+/-20.29 172.15+/-16.26 
475.4 93.08+/-10.45 91.65+/-22.09 171.23+/-16.7 
475.5 92.76+/-10.97 92.12+/-21.97 172.55+/-16.31 
475.6 93.63+/-10.89 92.08+/-21.67 172.3+/-15.61 
475.7 93.65+/-10.74 92.5+/-22.35 172.81+/-16.62 
475.8 93.06+/-9.89 93.15+/-22.35 173.26+/-17.07 
475.9 93.68+/-10.19 92.28+/-22.31 173.5+/-17.53 
476 93.53+/-10.53 92.59+/-23.57 172.79+/-17.48 
476.1 93.54+/-11.24 93.48+/-22.9 173.5+/-15.9 
476.2 93.54+/-11.82 93.59+/-22.29 174.07+/-15.04 
476.3 93.25+/-11.43 93.83+/-21.68 174.55+/-16.43 
476.4 93.16+/-11.07 93.94+/-21.73 174.6+/-15.63 
476.5 92.86+/-10.41 93.73+/-21.27 175.8+/-13.44 
476.6 92.61+/-10.72 93.74+/-21.76 176.24+/-11.77 
476.7 93.24+/-11.04 93.58+/-20.92 176.56+/-11.24 
476.8 94.03+/-11.76 92.93+/-20.71 175.63+/-12.53 
476.9 94.85+/-12.09 93.73+/-22.02 176.28+/-15.37 
477 94.97+/-13.29 94.1+/-20.84 176.34+/-14.76 
477.1 95.54+/-11.94 94.33+/-20.72 176.43+/-16.19 
477.2 95.47+/-12.33 94.06+/-20.37 174.71+/-18.27 
477.3 95.47+/-11.42 94.39+/-22.12 174.72+/-16.27 
477.4 94.93+/-11.31 93.43+/-21.99 174.18+/-18.06 
477.5 94.9+/-10.77 93.18+/-21.44 174.99+/-15.9 
477.6 95.29+/-10.5 94.64+/-20.49 174.69+/-15.19 
477.7 95.29+/-11.18 94.11+/-21.23 174.82+/-13.12 
477.8 94.67+/-11.83 94.23+/-20.77 176.67+/-10.27 
477.9 95.11+/-11.09 94.18+/-20.94 176.43+/-9.52 
478 95.15+/-11.3 94.08+/-20.78 175.93+/-12.57 
478.1 95.32+/-10.92 94.59+/-19.52 174.32+/-15.07 
478.2 94.77+/-9.77 94.32+/-20.03 173.61+/-15.64 
478.3 94.38+/-8.54 95.24+/-20.66 172.64+/-16.53 
478.4 94.68+/-9.58 94.33+/-19.74 171.98+/-15.89 
478.5 94.48+/-10.77 94.64+/-18.99 172.22+/-16.28 
478.6 94.24+/-10.56 94.95+/-19.11 173+/-15.83 
478.7 93.68+/-9.04 94.44+/-20.82 172.01+/-16.48 
478.8 93.9+/-9.54 95.14+/-20.68 172.62+/-14.67 
478.9 93.34+/-10.09 94.25+/-19.76 174.16+/-13.79 
479 93.95+/-10.03 94.21+/-19.88 174.6+/-14.62 
479.1 94.16+/-10.62 93.56+/-19.39 174.35+/-14.81 
479.2 94.54+/-10.69 93.91+/-19.79 175.12+/-12.57 
479.3 94.35+/-11.11 93.38+/-19.35 174.95+/-12.7 
479.4 95.22+/-10.67 93.83+/-19.26 175.16+/-14.31 
479.5 95+/-10.66 92.92+/-20.01 174.29+/-15 
479.6 94.51+/-10.12 94.34+/-19.91 174.8+/-14.59 
479.7 94.87+/-10.95 93.48+/-21.12 175.45+/-14.1 
479.8 94.79+/-11 93.58+/-21.08 175.62+/-14.57 
479.9 94.34+/-11.3 93.38+/-21.96 175.44+/-14.99 
480 94.04+/-11.01 93.37+/-21.43 174.7+/-14.19 
480.1 94.17+/-12.06 94.4+/-19.94 174.25+/-13.49 
480.2 93.71+/-12.77 94.47+/-20.28 174.23+/-13.44 
480.3 94.41+/-12.08 94.24+/-20.98 173.8+/-15.49 
480.4 93.32+/-12.41 95.03+/-21.06 174.11+/-15.83 
480.5 93.93+/-11.88 93.73+/-22.1 173.55+/-15.95 
480.6 93.45+/-11.71 93.92+/-23.16 173.81+/-14.86 
480.7 94.4+/-11.04 94.07+/-23.2 174.45+/-15.57 
480.8 93.76+/-11.52 93.17+/-24.28 175.56+/-14.16 
480.9 93.94+/-11.09 92.34+/-23.54 176.15+/-14.35 
481 94.13+/-10.2 92.51+/-23.59 174.97+/-14.86 
481.1 94.84+/-9.6 92.91+/-22.51 174.79+/-16.85 
481.2 94.77+/-9.57 92.82+/-22.69 174.66+/-18.36 
481.3 95.03+/-10.1 92.61+/-23.43 175.61+/-17.08 
481.4 94.59+/-10.95 92.49+/-23.61 175.93+/-17.01 
481.5 95.54+/-10.71 92.78+/-23.91 175.92+/-15.74 
481.6 95.1+/-11.45 92.67+/-25.34 174.98+/-18.3 
481.7 95.01+/-10.97 92.98+/-22.82 173.94+/-18.12 
481.8 94.41+/-9.86 93.51+/-23.08 174.54+/-16.28 
481.9 94.66+/-10.8 93.84+/-23.66 173.26+/-14.67 
482 94.13+/-10.84 93.23+/-24.13 173.26+/-14.5 
482.1 94.51+/-10.6 92.92+/-24.42 173.27+/-15.2 
482.2 95.11+/-10.95 93.4+/-23.74 172.08+/-14.25 
482.3 94.65+/-10.27 93.62+/-23.14 170.45+/-13.55 
482.4 93.64+/-10.15 92.42+/-24.08 169.77+/-13.04 
482.5 93.26+/-9.75 91.54+/-23.14 168.74+/-13.43 
482.6 93.06+/-9.63 91.9+/-23.42 169.39+/-14.86 
482.7 94.07+/-11.44 91.97+/-21.88 170.35+/-13.02 
482.8 93.67+/-11.87 91.57+/-22.74 168.7+/-14.01 
482.9 94.25+/-10.68 91.5+/-21.74 168.18+/-14.22 
483 94.48+/-9.65 91.11+/-22.72 169.4+/-15.29 
483.1 94.14+/-9.24 92.32+/-21.87 169.55+/-12.59 
483.2 94.95+/-8.47 91.61+/-21.98 168.94+/-11.29 
483.3 94.58+/-9.12 91.05+/-21.6 169.24+/-10.19 
483.4 94.38+/-9.99 91.62+/-22.32 168.48+/-10.27 
483.5 95.09+/-8.48 92.38+/-23.51 168.86+/-9.93 
483.6 94.84+/-8.77 92.35+/-21.74 168.25+/-7.95 
483.7 94.74+/-8.49 91.74+/-21.3 167.76+/-8.25 
483.8 94.77+/-8.43 92.91+/-21.88 167.26+/-7.2 
483.9 94.34+/-8.63 93.13+/-22.41 166.54+/-10.08 
484 94.11+/-8.14 92.9+/-21.98 164.38+/-10.49 
484.1 94.69+/-8.21 93.47+/-22.6 161.62+/-9.44 
484.2 93.92+/-8.98 93.49+/-22.45 161.12+/-8.94 
484.3 94.65+/-8.78 94.14+/-23 160.06+/-8.73 
484.4 94.14+/-8.77 95.09+/-23.41 160.01+/-7.12 
484.5 94.09+/-8.86 94.85+/-23.47 160.78+/-5.76 
484.6 94.88+/-9.04 93.83+/-24.04 162.5+/-8.68 
484.7 95.01+/-8.3 94.15+/-23.69 163+/-9.59 
484.8 95.2+/-9.05 94.8+/-23.1 163.29+/-9.5 
484.9 94.9+/-9.69 95.17+/-23.78 163.71+/-10.78 
485 94.42+/-8.67 94.3+/-22.38 163.92+/-11.78 
485.1 95.08+/-8.81 93.7+/-22.83 164.58+/-11.72 
485.2 94.5+/-9.22 93.17+/-22.93 164.34+/-12.34 
485.3 94.28+/-9.02 93.32+/-22.62 164.82+/-13.27 
485.4 94.85+/-8.76 94.5+/-22.41 166.18+/-14.15 
485.5 94.54+/-9.51 94.34+/-22.03 165.23+/-13.86 
485.6 95.22+/-9.96 94.98+/-22.75 164+/-11.69 
485.7 94.84+/-9.49 94.42+/-22.85 163.22+/-11.31 
485.8 94.8+/-8.95 95.21+/-22.35 162.64+/-11.99 
485.9 94.15+/-9.22 94.94+/-22.65 162.86+/-10.56 
486 94.21+/-9.01 93.89+/-22.82 163.05+/-8.9 
486.1 93.86+/-9.44 93.74+/-22.16 163.94+/-7.25 
486.2 94.28+/-9.39 93.57+/-22.41 166.21+/-5.51 
486.3 94.68+/-8.94 93.16+/-21.08 164.86+/-4.49 
486.4 93.62+/-9.44 93.23+/-22.76 164.45+/-2.14 
486.5 94.2+/-8.56 94.39+/-22.92 164.96+/-2.58 
486.6 94.22+/-8.26 95.22+/-21.88 162.89+/-2.43 
486.7 94.36+/-8.57 94.39+/-22.67 164.18+/-1.93 
486.8 94.45+/-8.02 92.99+/-23.24 164.32+/-2.68 
486.9 95.25+/-8.06 94.21+/-23.57 163.62+/-1.97 
487 94.75+/-8.17 93.84+/-23.31 163.16+/-3.58 
487.1 95.39+/-8.13 93.68+/-22.2 163.68+/-6.19 
487.2 94.62+/-8.71 93.53+/-21.69 163.62+/-5.37 
487.3 94.42+/-9.43 92.65+/-21.43 164.44+/-6.26 
487.4 95.28+/-9.43 91.87+/-22.2 164.29+/-7.23 
487.5 96.33+/-8.69 91.8+/-21.04 165.32+/-7.57 
487.6 95.91+/-9.13 91.81+/-22.01 165.95+/-8.19 
487.7 95.44+/-9.64 92.11+/-21.61 165.04+/-6.77 
487.8 96.13+/-9.83 91.51+/-21.59 164.65+/-7.35 
487.9 95.5+/-9.21 91.81+/-21.29 163.82+/-7.91 
488 95.49+/-9.89 92.26+/-23.06 164.79+/-10.43 
488.1 95.65+/-9.19 92.33+/-22.95 165.5+/-11.67 
488.2 96+/-8.65 91.8+/-20.77 165.34+/-9.78 
488.3 95.03+/-9.55 91.11+/-21.97 165.48+/-8.97 
488.4 95.11+/-9.42 90.71+/-23.06 166.59+/-8.91 
488.5 94.89+/-9.28 90.34+/-23.84 166.88+/-7.86 
488.6 94.29+/-9.62 90.48+/-23.23 164.84+/-7.92 
488.7 95.21+/-8.89 89.36+/-22.78 164.04+/-6.09 
488.8 94.99+/-8.85 89.34+/-22.2 164.29+/-6.07 
488.9 95.12+/-8.51 89.53+/-22.52 164.66+/-5.89 
489 95.11+/-9.29 89.05+/-22.47 165.33+/-6.92 
489.1 94.54+/-9.49 88.81+/-23.19 164.7+/-6.46 
489.2 94.89+/-9.53 89.04+/-22.09 164.98+/-6.27 
489.3 95.2+/-9.23 88.71+/-22.22 164.99+/-6.11 
489.4 94.83+/-10.1 87.95+/-22.89 165.74+/-8.82 
489.5 94.46+/-9.69 88.45+/-23.07 164.46+/-7.2 
489.6 94.85+/-10 88.09+/-23.07 165.5+/-9.74 
489.7 94.89+/-9.18 88.05+/-23.98 164.67+/-11.05 
489.8 95.79+/-8.98 89.01+/-22.18 163.12+/-12 
489.9 95.4+/-8.72 89.59+/-21.87 164.15+/-10.19 
490 94.97+/-8.6 90.25+/-21.01 163.79+/-12.34 
490.1 94.85+/-9.77 90.41+/-22.59 161.75+/-11.38 
490.2 94.78+/-9.06 90.14+/-24.42 161.24+/-7.57 
490.3 95.15+/-9.61 89.9+/-23.66 161.18+/-7.86 
490.4 95.31+/-10.04 90.55+/-24.04 159.51+/-8.39 
490.5 94.83+/-9.84 91.26+/-22.39 160.1+/-6.17 
490.6 94.98+/-10.02 91.33+/-22.48 161.25+/-6.14 
490.7 94.85+/-10.22 92.37+/-21.71 162.3+/-7.87 
490.8 94.25+/-9.37 91.51+/-22.2 163.82+/-13.09 
490.9 94.7+/-9.78 91.13+/-22.73 163.82+/-10.1 
491 95.09+/-10.45 90.9+/-23.11 164.36+/-9.9 
491.1 95.56+/-9.6 90.72+/-23.43 163.01+/-11.31 
491.2 95.22+/-10.11 92.4+/-24.11 164.07+/-12.07 
491.3 94.78+/-9.76 92.03+/-23.32 165.3+/-10.15 
491.4 94.63+/-9.6 91.73+/-22.78 164.82+/-10.59 
491.5 95.02+/-10.38 91.52+/-23.13 164.74+/-11.73 
491.6 95.09+/-10.35 91.47+/-22.06 164.01+/-8.87 
491.7 95.1+/-10.93 91.53+/-23.79 162.16+/-7.03 
491.8 94.97+/-10.76 91.05+/-22.82 162.17+/-8.01 
491.9 94.78+/-10.33 91.43+/-22.66 164.01+/-7.67 
492 94.66+/-11.01 91.33+/-23.44 163.77+/-6.29 
492.1 95.11+/-9.49 91.4+/-23.69 164.55+/-4.52 
492.2 94.65+/-10.09 91.08+/-23.23 163.88+/-6.4 
492.3 95.59+/-9.49 91.4+/-23.57 165.03+/-8.1 
492.4 95.05+/-10.06 91.32+/-23.27 162.96+/-8.39 
492.5 94.75+/-10.94 91.03+/-25.38 162.51+/-8.03 
492.6 95.31+/-10.67 91.22+/-24.39 162.92+/-7.03 
492.7 94.79+/-11 90.49+/-25.07 163.21+/-6.79 
492.8 95.67+/-11.3 90.25+/-23.6 162.92+/-7.17 
492.9 94.99+/-11.76 90.07+/-22.61 162.58+/-6.36 
493 94.4+/-11.63 89.27+/-23.49 163.85+/-7.48 
493.1 94.73+/-11.86 89.98+/-22.58 163.45+/-8.67 
493.2 94.91+/-11.61 90.34+/-22.39 164.36+/-9.49 
493.3 94.43+/-11.65 90.25+/-23.12 163.7+/-9.86 
493.4 94.43+/-11.15 91.57+/-23.55 163.53+/-7.1 
493.5 94.96+/-11.38 90.56+/-24.34 162.64+/-6.36 
493.6 94.66+/-11.36 90.51+/-23.37 162.42+/-7.42 
493.7 94.24+/-10.72 90.88+/-22.69 161.05+/-6.14 
493.8 94.34+/-10.63 91.33+/-24.99 162.3+/-5.96 
493.9 93.58+/-10.54 91.79+/-24.75 164.46+/-6.64 
494 93.76+/-10.59 91.87+/-23.92 164.16+/-8.46 
494.1 93.39+/-11.86 92.05+/-23.23 163.98+/-8.49 
494.2 93.24+/-11.4 92.26+/-23.38 161.83+/-8.76 
494.3 93.27+/-11.84 90.63+/-22.02 162.15+/-9.14 
494.4 93.47+/-10.73 90.01+/-22.15 163.15+/-8.37 
494.5 93.96+/-10.64 90.52+/-21.71 162.65+/-10.01 
494.6 94.36+/-10.53 91.12+/-23.44 161.79+/-11.07 
494.7 94.15+/-11.91 90.5+/-22.18 161.84+/-9.73 
494.8 94.38+/-11.79 90.5+/-22.32 161.56+/-7.97 
494.9 94.42+/-11.28 91.16+/-22.5 161.22+/-5.56 
495 94.93+/-11.99 91.64+/-23.12 160.99+/-4.85 
495.1 94.77+/-11.11 92.52+/-21.88 160.3+/-4.67 
495.2 94.48+/-12.49 92+/-21.65 160.55+/-4.55 
495.3 94.48+/-12.47 92.75+/-23.08 162.73+/-3.4 
495.4 94.34+/-11.01 92.96+/-21.64 161.84+/-6.79 
495.5 94.15+/-11.89 92.82+/-21.57 160.92+/-8.09 
495.6 94.39+/-11.03 92.24+/-23.57 160.81+/-7.99 
495.7 94.07+/-12.17 92.78+/-23.15 161.82+/-10.4 
495.8 93.92+/-12.58 92.74+/-24.39 160.49+/-10.38 
495.9 94.03+/-12.49 93.32+/-24 161.13+/-10.56 
496 94.21+/-11.22 93.59+/-23.08 162.94+/-12.51 
496.1 95.25+/-10.71 93.23+/-22.34 163.36+/-11.5 
496.2 95.54+/-10.91 93.26+/-21.81 164.03+/-12.45 
496.3 94.9+/-9.32 92.94+/-23.53 164.52+/-14.52 
496.4 94.9+/-9.31 93.44+/-22.85 165.57+/-15.22 
496.5 94.19+/-10.84 92.9+/-22.48 166.5+/-13.89 
496.6 94.51+/-11.29 93+/-23.16 166.63+/-12.81 
496.7 94.74+/-9.28 93.46+/-22.01 166.71+/-11.24 
496.8 93.99+/-9.61 93.07+/-21.55 166.94+/-10.47 
496.9 93.61+/-9.54 93.34+/-21.72 166.55+/-13.68 
497 94.75+/-9.39 92.62+/-22.58 166.68+/-14.34 
497.1 94.98+/-10.54 92.56+/-22.24 168.31+/-16.52 
497.2 94.6+/-10.82 93.05+/-23.73 169.14+/-16.22 
497.3 94.35+/-9.89 92.37+/-23.43 170.91+/-14.5 
497.4 94.84+/-9.93 92.17+/-23.29 170.61+/-14.53 
497.5 94.94+/-9.64 91.29+/-22.68 171.36+/-14.78 
497.6 94.69+/-9.3 91.99+/-22.88 169.02+/-15.51 
497.7 95.63+/-10.03 92.81+/-22.46 170+/-13.78 
497.8 95.87+/-9.83 92.71+/-21.73 170.68+/-12.91 
497.9 95.46+/-9.02 92.8+/-21.97 172.29+/-13.74 
498 95.68+/-8.1 92.65+/-22.59 172.82+/-12.11 
498.1 95.24+/-6.97 93.29+/-21.58 173.3+/-14.55 
498.2 94.75+/-7.53 93.6+/-22.2 174.04+/-14.45 
498.3 94.97+/-7.75 94.12+/-20.41 175.38+/-14.52 
498.4 94.29+/-7.95 93.28+/-20.84 175.75+/-13.36 
498.5 94.45+/-7.65 93.32+/-21.38 175.05+/-12.47 
498.6 94.46+/-7.44 92.13+/-21.72 174.38+/-15.04 
498.7 93.7+/-7.76 92.76+/-23.28 173.02+/-15.86 
498.8 93.95+/-7.45 93.39+/-23.14 172.35+/-16.17 
498.9 95.25+/-9.01 92.01+/-23.66 171.66+/-14.88 
499 95+/-8.93 92.25+/-23.64 173.18+/-14.96 
499.1 95.81+/-8.48 92.76+/-22.77 173.06+/-14.59 
499.2 95.27+/-9.17 93.73+/-22.18 173.72+/-14.07 
499.3 94.84+/-8.97 93.93+/-21.81 175.29+/-13.85 
499.4 94.59+/-7.46 94.23+/-21.77 175.18+/-13.38 
499.5 94.36+/-7.71 93.42+/-23.53 175.36+/-13.91 
499.6 95.35+/-7.46 93.71+/-22.78 171.79+/-12.73 
499.7 95.24+/-8.27 93.31+/-21.9 170.89+/-13.04 
499.8 95.2+/-7.89 92.83+/-22.17 170.62+/-13.57 
499.9 95.39+/-8.65 93.68+/-22.61 169.89+/-14.68 
500 94.59+/-8.74 94.18+/-22.25 169.62+/-14.92 
500.1 94.65+/-9.17 94.29+/-23.78 170.68+/-16.55 
500.2 95.44+/-8.87 93.1+/-23.66 170.46+/-15.05 
500.3 95.44+/-10.19 92.89+/-23.6 169.76+/-16.36 
500.4 95.23+/-8.33 93.66+/-24.8 168.83+/-16.62 
500.5 95.9+/-9.92 94.29+/-23.99 169.03+/-15.85 
500.6 94.92+/-9.62 94.18+/-24.04 169.32+/-17.42 
500.7 94.93+/-9.56 93.28+/-24.56 169.48+/-19.55 
500.8 94.39+/-9.08 93.4+/-23.64 170.82+/-18.07 
500.9 95.22+/-10.12 92.84+/-24.24 170.29+/-18.05 
501 94.55+/-9.89 93.42+/-23.11 170.51+/-19.2 
501.1 94.81+/-10.75 92.9+/-22.85 171.28+/-21.13 
501.2 94.99+/-10.87 93.26+/-22.25 171.22+/-21.47 
501.3 94.98+/-10.94 92.89+/-22.48 171.7+/-20.56 
501.4 94.72+/-11.05 92.52+/-22.57 171.93+/-20.32 
501.5 94.6+/-11.13 92.95+/-21.62 172.15+/-19.5 
501.6 94.2+/-11.18 93.87+/-22.17 172.68+/-19.11 
501.7 94.53+/-11.12 93.41+/-23.13 172.11+/-17.42 
501.8 95.21+/-10.75 92.52+/-21.51 173+/-17.9 
501.9 94.24+/-11.08 93.31+/-22.45 173.61+/-17.37 
502 95.04+/-11.46 93.46+/-22.21 173.64+/-18.13 
502.1 94.79+/-10.92 94.01+/-22.85 174.38+/-14.54 
502.2 94.48+/-10.61 94.3+/-22.53 173.64+/-17.67 
502.3 95.69+/-9.69 94.06+/-21.37 173.2+/-18.77 
502.4 95.51+/-10.14 92.75+/-21.9 173.06+/-19.72 
502.5 94.88+/-9.76 92.41+/-22.44 172+/-18.91 
502.6 94.93+/-9.48 92.18+/-21.6 171.12+/-16.27 
502.7 94.4+/-8.6 91.56+/-22.14 171.64+/-18.5 
502.8 95.13+/-8.48 92.72+/-21.17 171.22+/-16.84 
502.9 95.54+/-9.52 93.27+/-21.63 171.44+/-18.29 
503 94.66+/-9.51 93.03+/-22.08 169.44+/-17.19 
503.1 95.63+/-10.09 93.43+/-22.24 169.08+/-18.02 
503.2 95.28+/-9.95 92.89+/-22.8 167.64+/-16.72 
503.3 94.95+/-9.24 93.89+/-23.07 167.57+/-14.84 
503.4 94.03+/-8.91 92.71+/-22.98 166.74+/-14.91 
503.5 94.88+/-8.66 94.15+/-21.4 167.27+/-14.69 
503.6 94.32+/-9.7 94.79+/-21.66 169.27+/-15.84 
503.7 93.7+/-10.13 95.32+/-22.01 168.6+/-15.14 
503.8 95.02+/-9.68 94.53+/-22.31 169.62+/-16.78 
503.9 94.79+/-9.56 93.7+/-21.72 169.49+/-17.44 
504 94.76+/-8.96 93.24+/-21.35 169.92+/-17.92 
504.1 94.9+/-8.23 92.91+/-20.64 169.72+/-15.6 
504.2 94.65+/-8.41 93.19+/-22.1 170+/-15.01 
504.3 94.92+/-9.64 93.52+/-21.84 170.22+/-16.53 
504.4 94.78+/-9.31 93.52+/-22.79 171.09+/-17.86 
504.5 95.72+/-9.1 92.52+/-21.52 171.78+/-16.15 
504.6 95.34+/-9 92.22+/-20.94 172.23+/-15.97 
504.7 95.12+/-9.72 91.74+/-20.49 172.22+/-16.84 
504.8 95.05+/-9.8 92.94+/-21.49 172.32+/-15.9 
504.9 94.95+/-9.86 92.96+/-21.02 172.2+/-14.14 
505 94.23+/-8.36 92.18+/-20.42 172.04+/-14.91 
505.1 94.35+/-7.75 92.1+/-20.77 171.99+/-14.31 
505.2 93.9+/-8.7 91.99+/-20.51 173.16+/-15.38 
505.3 94.55+/-8.89 92.65+/-20.15 173.36+/-15.9 
505.4 93.92+/-8.71 93.32+/-19.15 175.02+/-16.84 
505.5 94.53+/-8.77 92.95+/-18.88 172.89+/-16.23 
505.6 94.1+/-8.1 93.75+/-18.89 173.58+/-17.93 
505.7 93.82+/-8.09 93.49+/-18.82 174.36+/-17.3 
505.8 93.96+/-8.87 92.94+/-18.76 174.95+/-17.27 
505.9 94.19+/-9.18 92.97+/-18.06 174.61+/-16.63 
506 93.97+/-9.25 92.41+/-17.14 173.32+/-17.03 
506.1 94.38+/-9.16 91.54+/-17.49 173.36+/-17.47 
506.2 94.31+/-9.86 91.08+/-19 173.96+/-15.42 
506.3 94.33+/-9.26 91.03+/-19.91 174.52+/-15.49 
506.4 94+/-9.37 91.01+/-19.32 173.82+/-13.72 
506.5 94.87+/-10.06 90.82+/-20.87 176.61+/-14.23 
506.6 95.07+/-9.81 90.58+/-20.98 176.42+/-14.28 
506.7 95.02+/-9.76 90.16+/-22.58 175.82+/-13.16 
506.8 94.49+/-9.47 89.51+/-22.47 176.8+/-12.93 
506.9 93.91+/-8.91 89.41+/-22.48 177.15+/-12.31 
507 94.46+/-8.33 89.63+/-22.83 177.61+/-12.07 
507.1 94.29+/-7.28 89.8+/-23.18 176.1+/-14.57 
507.2 95.02+/-8.09 90.14+/-23.29 174.8+/-14.53 
507.3 95.31+/-8.54 91.17+/-23.05 176.76+/-13.5 
507.4 95.54+/-9.26 91.92+/-22.65 176.02+/-15.27 
507.5 95.13+/-9.59 91.68+/-21.86 176.55+/-13.56 
507.6 95.11+/-9.58 91.86+/-22.26 177.12+/-12.58 
507.7 94.93+/-9.9 91.62+/-22.43 177.82+/-12.2 
507.8 94.49+/-9.77 92.75+/-22.1 177.73+/-12.76 
507.9 95.06+/-9.39 93.47+/-22.19 177.12+/-11.36 
508 94.67+/-9.44 93.66+/-23.51 176.72+/-13.6 
508.1 95.12+/-8.56 93.59+/-23.92 175.45+/-12.05 
508.2 94.82+/-9.08 93.06+/-24.01 174.83+/-11.95 
508.3 94.47+/-8.76 92.23+/-22.78 175.79+/-11.36 
508.4 94.92+/-7.75 91.41+/-23.14 176.88+/-11.36 
508.5 95.01+/-7.54 91.04+/-23.7 176.62+/-9.55 
508.6 95.54+/-8.19 91.65+/-23.17 176.88+/-6.89 
508.7 94.55+/-8.51 91.56+/-23.16 176.32+/-7.84 
508.8 94.72+/-8.55 91.6+/-23.65 177.07+/-6.71 
508.9 94.72+/-8.04 92.22+/-23.55 179.42+/-7.63 
509 94.98+/-8.62 92.54+/-22.34 178.08+/-7.98 
509.1 94.92+/-9.91 92.9+/-23.86 177.04+/-7.57 
509.2 95.13+/-9.6 92.35+/-22.08 176.66+/-9.11 
509.3 94.94+/-9.64 92.56+/-21.5 178.56+/-8.51 
509.4 94.69+/-10.39 92.41+/-21.93 178.95+/-10.68 
509.5 95.02+/-10.37 90.93+/-21.19 178.09+/-11.33 
509.6 95.42+/-9.94 91.25+/-21.05 178.42+/-10.93 
509.7 95.39+/-9.42 90.44+/-20.87 178.08+/-12.03 
509.8 95.23+/-9.74 90.04+/-22.14 177.4+/-11.39 
509.9 94.68+/-9.59 90.96+/-20.67 177.18+/-13.38 
510 94.86+/-10.65 91.9+/-20.46 178.94+/-11.54 
510.1 94.66+/-9.55 91.97+/-20.27 180.05+/-9.62 
510.2 95.81+/-9.76 92.16+/-20.19 179.5+/-9.91 
510.3 95.9+/-9.41 92.19+/-20.39 179.76+/-9.96 
510.4 95.46+/-8.15 91.28+/-21.44 177.97+/-11.46 
510.5 95.07+/-9.4 92.1+/-22.05 177.21+/-13.58 
510.6 94.99+/-9.6 92.25+/-21.94 177.39+/-13.19 
510.7 95.12+/-8.56 92.09+/-21.83 176.36+/-11.77 
510.8 94.82+/-9.72 92.07+/-20.85 176.48+/-13.53 
510.9 94.44+/-9.85 92.76+/-21.12 176.12+/-13.66 
511 94.96+/-9.88 92.39+/-21.52 175.87+/-13.01 
511.1 94.89+/-9.03 92.65+/-22.31 175.77+/-10.88 
511.2 94.53+/-9.41 92.69+/-21.6 175.64+/-11.14 
511.3 94.39+/-8.55 92.34+/-22.55 175.54+/-10.56 
511.4 94.33+/-8.05 93.19+/-21.26 176.6+/-9.82 
511.5 93.94+/-9.08 91.43+/-22.57 178.18+/-12.45 
511.6 94.42+/-9.14 90.95+/-23.46 177.91+/-11.61 
511.7 94.01+/-7.97 90.75+/-24.18 178.01+/-12.56 
511.8 93.67+/-7.7 89.75+/-23.55 176.23+/-14.85 
511.9 93.53+/-7.12 90.78+/-25.07 175.71+/-15.05 
512 94.15+/-8.53 90.94+/-25.35 175.18+/-12.36 
512.1 93.92+/-7.76 91.43+/-25.72 175.73+/-13.24 
512.2 92.93+/-8.36 91.73+/-25.3 174.53+/-14.68 
512.3 93.66+/-8.05 92.68+/-25.37 175.5+/-12.96 
512.4 93.77+/-8.58 93.34+/-25.02 175.8+/-13.48 
512.5 93.31+/-7.97 91.9+/-25.54 175.93+/-12.25 
512.6 92.76+/-8.22 91.98+/-24.99 176.56+/-12.07 
512.7 92.63+/-8.85 92.66+/-24.95 174.64+/-8.73 
512.8 93.12+/-8.11 92.93+/-24.07 175.92+/-9.16 
512.9 93.07+/-7.53 92.64+/-23.88 175.46+/-9.91 
513 92.8+/-6.82 93.22+/-23.59 176.38+/-9.99 
513.1 92.57+/-6.74 92.7+/-23.64 177.86+/-8.36 
513.2 92.83+/-6.68 93.11+/-23.55 177.93+/-8.25 
513.3 92.33+/-6.63 93.67+/-22.47 177.26+/-8.29 
513.4 92.09+/-7.37 94+/-22.47 174.99+/-5.08 
513.5 91.84+/-7.12 94.36+/-22.89 174.54+/-1.88 
513.6 91.88+/-7.26 94.88+/-22.39 175.46+/-1.63 
513.7 91.27+/-6.87 94.47+/-23.09 173.99+/-2.71 
513.8 90.95+/-7.31 93.79+/-23.7 173.36+/-3.41 
513.9 91.52+/-7.45 94.68+/-24.58 173.2+/-4.38 
514 91.76+/-6.2 94.97+/-24.72 173.67+/-3.46 
514.1 91.64+/-6.43 95.96+/-24.14 173.89+/-4.31 
514.2 91.98+/-6.53 95.34+/-25.34 174.37+/-4.45 
514.3 91.79+/-7.51 96.32+/-25.71 174.52+/-2.53 
514.4 92.53+/-6.46 96.97+/-26.43 174.84+/-4 
514.5 91.93+/-7.07 98.61+/-26.6 173.49+/-3.71 
514.6 92.35+/-5.84 97.99+/-26.95 173.55+/-3.58 
514.7 92+/-5.92 97.31+/-27.78 172.92+/-2.46 
514.8 91.89+/-5.98 97.62+/-27.53 174.02+/-3.41 
514.9 92.29+/-5.17 97.95+/-27.73 173.32+/-4.19 
515 92.27+/-5.92 97.61+/-28.14 172.52+/-3.36 
515.1 92.87+/-5.7 97.62+/-27.48 172.24+/-5.75 
515.2 92.67+/-6.23 97.62+/-28.19 171.48+/-3.88 
515.3 92.02+/-6.98 97.16+/-27.16 171.71+/-2.5 
515.4 91.85+/-7.07 96.4+/-27.65 172.48+/-2.35 
515.5 91.69+/-6.18 96.86+/-27.95 172.18+/-4.38 
515.6 91.77+/-6.8 96.84+/-28.39 171.44+/-5.28 
515.7 91.76+/-7.38 96.78+/-27.56 173.11+/-5.25 
515.8 91.5+/-7.45 96.99+/-27.13 173.61+/-5.33 
515.9 90.89+/-8.17 96.84+/-26.73 173.93+/-6.44 
516 90.53+/-8.92 96.14+/-26.2 174.44+/-6.72 
516.1 91.7+/-9.11 96.03+/-27.19 173.59+/-7.86 
516.2 91.92+/-8.77 95.2+/-26.68 174.12+/-7.62 
516.3 92.23+/-8.71 94+/-25.36 174.24+/-8.83 
516.4 92.14+/-8.62 94.93+/-25.47 173+/-8.25 
516.5 91.74+/-8.01 94.49+/-26.93 172.44+/-8.34 
516.6 91.37+/-8.64 95.5+/-26.27 171.9+/-7.59 
516.7 91.62+/-8.17 95.12+/-27.08 171.65+/-8.45 
516.8 91.6+/-7.82 94.48+/-27.55 171.66+/-11.49 
516.9 91.86+/-7.27 95.31+/-26.88 170.76+/-11.96 
517 92.18+/-8.16 94.2+/-26.66 170.76+/-13.7 
517.1 91.77+/-7.35 93.56+/-25.17 170.31+/-13.69 
517.2 91.32+/-8.22 93.64+/-25.8 170.2+/-13.39 
517.3 91.28+/-8.29 93.09+/-25.04 169.59+/-12.37 
517.4 91.47+/-6.65 92.61+/-24.36 168.94+/-9.86 
517.5 91.8+/-6.03 92.54+/-24.46 169.56+/-11.09 
517.6 91.33+/-6.18 93.48+/-24.04 168.1+/-10.92 
517.7 91.09+/-5.72 93.72+/-23.59 168.74+/-10.72 
517.8 91.42+/-5.21 94.16+/-23.64 169.88+/-13 
517.9 90.39+/-5.57 95.29+/-24.36 169.6+/-14.78 
518 90.31+/-5.18 94.58+/-24.95 168.1+/-13.72 
518.1 90.79+/-5.13 94.93+/-23.9 167.78+/-13.77 
518.2 90.22+/-5.38 93.99+/-23.69 167.56+/-12.74 
518.3 90.83+/-5.54 93.41+/-23.17 166.49+/-13.45 
518.4 89.96+/-6.79 93.2+/-23.95 166.12+/-13.68 
518.5 90.11+/-6.78 92.54+/-25.04 166.42+/-13.95 
518.6 90.29+/-7.28 93.16+/-24.77 167.35+/-13.88 
518.7 90.94+/-5.55 92.21+/-24.78 167.7+/-13.99 
518.8 91.5+/-4.94 92.67+/-25.02 167.74+/-13.22 
518.9 91.42+/-4.96 92.03+/-25.73 166.62+/-12.04 
519 90.97+/-6.51 92.57+/-25.13 166.56+/-12.72 
519.1 90.84+/-6.91 92.5+/-25.34 166.12+/-12.4 
519.2 90.82+/-6.12 92.41+/-24.23 166.91+/-13.14 
519.3 90.56+/-7.68 92.31+/-23.51 166.5+/-13.74 
519.4 90.54+/-8.21 93.22+/-25.17 165.86+/-13.85 
519.5 90.86+/-8.37 92.42+/-24.23 166.5+/-13.96 
519.6 91.48+/-8.81 91.6+/-24.38 167.42+/-14.32 
519.7 91.53+/-8.55 91.49+/-24.22 167.55+/-12.87 
519.8 90.66+/-9.74 91.95+/-24.2 167.26+/-12.41 
519.9 91.36+/-8.77 92.23+/-23.91 168.59+/-9.38 
520 91.43+/-9.32 92.21+/-24.67 167.21+/-9.48 
520.1 91.23+/-9.53 92.47+/-24.62 169.52+/-8.09 
520.2 91.11+/-9.4 92.54+/-26.14 169.07+/-9.1 
520.3 90.97+/-10.16 91.61+/-25.79 169.4+/-9.1 
520.4 91.19+/-8.04 91.95+/-24.29 168.46+/-6.86 
520.5 91.61+/-7.69 93.8+/-24.1 168.94+/-8.24 
520.6 91.83+/-7.65 92.66+/-24.32 168.76+/-8.65 
520.7 90.88+/-7.59 93.47+/-24.43 168.38+/-7.56 
520.8 90.29+/-6.28 93.01+/-24.11 167.12+/-6.05 
520.9 89.88+/-7.19 92.28+/-23.92 167.26+/-5.81 
521 89.89+/-7.07 92.24+/-24.31 167.95+/-6.33 
521.1 89.66+/-6.9 92.59+/-24.36 167.32+/-7.37 
521.2 89.48+/-7.56 92.88+/-23.98 167.45+/-8.75 
521.3 89.77+/-8.07 93.28+/-25.34 166.78+/-9.2 
521.4 90.13+/-7.04 92.13+/-24.86 164.83+/-7.51 
521.5 89.3+/-7.56 91.78+/-23.83 164.2+/-10.03 
521.6 89.69+/-6.44 91.7+/-23.14 163.3+/-10.49 
521.7 90.2+/-6.25 92.59+/-23.85 164.49+/-12 
521.8 90.66+/-6.8 92.92+/-23.56 164.29+/-8.72 
521.9 90.9+/-7.05 92.73+/-22.68 165+/-8.37 
522 90.25+/-6.52 93.33+/-23.01 164.68+/-8.68 
522.1 90.31+/-7.32 92.66+/-23.19 164.94+/-8.58 
522.2 90.59+/-6.96 92.35+/-23.33 166.55+/-9.51 
522.3 90.48+/-7.39 92.05+/-21.68 167.56+/-9.65 
522.4 90.78+/-7.81 91.71+/-22.54 167.6+/-12.45 
522.5 90.66+/-8.37 91.94+/-21.84 166.05+/-12.56 
522.6 90.34+/-7.77 91+/-21.49 165.64+/-11.29 
522.7 90.21+/-8.1 91.38+/-20.95 167.04+/-12.44 
522.8 90.56+/-9.09 91.8+/-22.02 165.98+/-9.98 
522.9 90.13+/-7.8 92.45+/-22.69 165.1+/-8.05 
523 91.58+/-7.8 92.73+/-23.28 164.62+/-6.42 
523.1 90.94+/-7.29 93.17+/-22.88 163.38+/-4.63 
523.2 90.34+/-7.92 92.76+/-23.16 161.3+/-2.51 
523.3 90.3+/-7.72 93.51+/-23.74 161.85+/-2.91 
523.4 90.2+/-8.79 93.11+/-22.18 162.7+/-5.11 
523.5 89.67+/-9.03 95.5+/-22.56 162.73+/-4.14 
523.6 89.7+/-8.35 96.01+/-21.12 163.7+/-3.59 
523.7 90.69+/-8.33 95.01+/-19.68 164.55+/-2.14 
523.8 91.09+/-8.1 95.56+/-20.87 165.51+/-1.89 
523.9 90.42+/-7.65 94.92+/-21.26 164.84+/-2.02 
524 90.12+/-8.48 94.44+/-22.98 164.83+/-3.59 
524.1 90.59+/-8.68 94.24+/-21.83 163.92+/-3.22 
524.2 90.9+/-8.7 93.92+/-20.67 162.28+/-5.4 
524.3 90.84+/-9.13 94.36+/-20.84 161.32+/-6.17 
524.4 91.35+/-8.48 95.35+/-21.11 160.88+/-5.76 
524.5 91.45+/-7.98 95.65+/-21.84 160.14+/-7.42 
524.6 91.36+/-7.32 95.17+/-22.02 161.3+/-7.13 
524.7 91.84+/-7.39 95.06+/-22.97 159.29+/-7.56 
524.8 91.79+/-6.87 95.63+/-23.34 158.82+/-7.28 
524.9 92.5+/-5.89 95.37+/-23.66 160.03+/-5.69 
525 92.88+/-5.41 95.69+/-24.65 161.29+/-6.43 
525.1 91.82+/-6.71 95.72+/-24.92 162.08+/-5.78 
525.2 91.81+/-7.42 94.49+/-23.3 163.94+/-4.84 
525.3 92.47+/-7.15 94.62+/-23.53 162.36+/-6.39 
525.4 92.53+/-7.64 93.79+/-23.03 161.52+/-6.51 
525.5 92.23+/-7.05 93.03+/-23.06 162.61+/-8.03 
525.6 92.23+/-6.99 93.55+/-22.72 164.17+/-8 
525.7 91.95+/-7.48 93.56+/-23.86 164.36+/-9.93 
525.8 92.52+/-6.54 92.72+/-23.31 165.29+/-10.2 
525.9 92.75+/-6.48 92.12+/-23.53 166.21+/-6.84 
526 93.19+/-6.92 91.81+/-24.08 165.88+/-5.11 
526.1 92.59+/-7.32 91.78+/-24.58 167.24+/-6.72 
526.2 92.85+/-7.14 92.33+/-24 168.26+/-6.05 
526.3 92.67+/-5.9 93.32+/-24.61 168.55+/-3.16 
526.4 92.1+/-6.24 93.31+/-24.72 169.29+/-3.11 
526.5 92.5+/-5.36 93.15+/-25.44 170.64+/-0.67 
526.6 91.62+/-5.91 93.04+/-25.8 170.53+/-0.91 
526.7 91.26+/-5.68 92.8+/-25.23 169.6+/-1.29 
526.8 91.19+/-6.45 92.25+/-25.3 169.5+/-4.43 
526.9 91.61+/-6.31 92.85+/-23.77 170.08+/-3.8 
527 92.19+/-7.35 92.8+/-22.64 172.06+/-3.82 
527.1 92.19+/-8.8 92.89+/-22.14 170.94+/-1.83 
527.2 92.6+/-9.19 92.54+/-23.25 170.83+/-1.32 
527.3 93.41+/-8.85 92.78+/-22.69 171.31+/-2.59 
527.4 93.23+/-9.22 92.49+/-22.35 170.86+/-2.58 
527.5 94.09+/-10.6 91.92+/-22.97 170+/-2.73 
527.6 94+/-9.12 91.76+/-23.66 169.82+/-3.28 
527.7 94.33+/-9.76 91.11+/-24.11 167.62+/-3.03 
527.8 94.43+/-10.03 90.01+/-23.87 167.33+/-3.04 
527.9 94.07+/-9.77 90.29+/-23.8 168.94+/-1.38 
528 94.03+/-10.34 91.97+/-23.61 171.7+/-1.87 
528.1 93.93+/-9.98 91.31+/-23.78 171.5+/-3.66 
528.2 93.38+/-9.75 91.09+/-24.54 171.26+/-5.96 
528.3 94.04+/-10.17 91.02+/-24.59 170.72+/-6.61 
528.4 93.91+/-10.06 91.38+/-25.24 170.66+/-6.4 
528.5 93.44+/-10 91.38+/-25.52 171.96+/-6.24 
528.6 93.64+/-9.99 91.36+/-24.42 172.71+/-6.24 
528.7 93.68+/-9.11 91.94+/-23.09 172.5+/-5.4 
528.8 93.65+/-9.78 91.1+/-24.04 174.03+/-5.4 
528.9 93.33+/-10.83 92.43+/-24.44 174.2+/-6.9 
529 93.47+/-10.39 91.56+/-24.74 174.12+/-6.65 
529.1 93.69+/-10.48 91.39+/-23.45 174.9+/-5.93 
529.2 93.73+/-9.77 91.85+/-24.85 175+/-4.28 
529.3 93.84+/-9.81 90.75+/-24.58 174.78+/-4.19 
529.4 94+/-8.58 91.65+/-25.39 174.95+/-3.13 
529.5 93.92+/-8.75 91.25+/-26.34 173.9+/-1.9 
529.6 93.61+/-10.17 90.38+/-24.68 173.24+/-1.4 
529.7 93.15+/-10.46 90.93+/-24.91 173.43+/-1.23 
529.8 93.65+/-10.34 90.54+/-23.18 173.82+/-0.88 
529.9 93.85+/-9.81 91.37+/-22.78 173.14+/-2.22 
530 93.14+/-9.28 91.28+/-23.07 171.3+/-4.06 
530.1 93.36+/-9.36 91.34+/-23.27 171.76+/-3.51 
530.2 93.84+/-9.48 90.63+/-23.8 171.68+/-2.44 
530.3 93.28+/-7.77 90.67+/-22.89 172.3+/-1.97 
530.4 93.9+/-6.91 91.56+/-23.33 172.66+/-3.45 
530.5 93.32+/-9.07 91.51+/-23.28 170.91+/-5.12 
530.6 93.1+/-9.06 92.29+/-23.95 170.12+/-5.66 
530.7 93.35+/-8.05 92.16+/-24.58 170.39+/-6.8 
530.8 92.51+/-7.97 91.65+/-23.84 170.67+/-7.75 
530.9 93.24+/-8.28 91.93+/-24.15 170.5+/-8.43 
531 92.64+/-8.77 91.47+/-22.56 171.73+/-10.68 
531.1 93.03+/-8.09 91.17+/-23 170.22+/-11.39 
531.2 92.96+/-8.98 91.26+/-22.99 171.22+/-11.77 
531.3 93.13+/-9 91.31+/-21.95 171.64+/-15.02 
531.4 93.31+/-9.59 91.22+/-21.94 171.82+/-14.89 
531.5 93.36+/-8.91 92.17+/-21.97 171.02+/-14.09 
531.6 92.98+/-10.07 91.79+/-22.42 170.29+/-12.18 
531.7 92.9+/-9.36 92.24+/-23.35 170.4+/-10.25 
531.8 92.4+/-9.91 92.29+/-23.57 170.03+/-10.04 
531.9 92.7+/-8.74 92.5+/-22.26 170.53+/-7.74 
532 93.34+/-8.12 92.06+/-22.14 170.9+/-8.28 
532.1 92.87+/-8.91 92.54+/-22.79 173.32+/-9.69 
532.2 93.05+/-8.44 92.63+/-22.75 173.99+/-9.91 
532.3 93.36+/-8.15 92.37+/-24.27 174.18+/-9.6 
532.4 92.59+/-8.41 91.3+/-24.43 174.23+/-10.08 
532.5 92.67+/-8.12 92.41+/-23.92 172.76+/-10.08 
532.6 92.41+/-7.17 92.8+/-22.88 173.99+/-7.96 
532.7 92.02+/-7.75 91.75+/-24.6 173.93+/-8.47 
532.8 92.15+/-7.72 91.56+/-23.87 173.95+/-9.34 
532.9 92.71+/-8.71 91.46+/-23.45 173.32+/-6.26 
533 92.34+/-8.13 91.14+/-23.46 175.68+/-5.18 
533.1 92.49+/-8.5 91.63+/-22.57 176.71+/-4.91 
533.2 92.86+/-7.86 91.6+/-23.92 176.05+/-5.33 
533.3 93.57+/-7.63 90.25+/-23.47 175.46+/-5.95 
533.4 93.94+/-6.84 90.75+/-23.22 176.38+/-7.81 
533.5 93.81+/-7.62 90.5+/-22.81 176.61+/-7.25 
533.6 93.31+/-8.02 89.56+/-23.24 176.12+/-8.38 
533.7 93.44+/-8.52 90.58+/-24.68 175.7+/-5.35 
533.8 93.42+/-7.77 90.19+/-24.62 176.2+/-3.37 
533.9 94.28+/-6.75 90.38+/-24.36 172.68+/-3.18 
534 94.4+/-7.07 90.04+/-24.79 173.22+/-4.74 
534.1 94.31+/-6.63 90.49+/-22.14 172.99+/-4.72 
534.2 95.05+/-6.25 91.05+/-23.52 172.28+/-1.68 
534.3 94.83+/-6.37 91.46+/-22.89 170.72+/-1.12 
534.4 93.77+/-6.26 91.19+/-22.99 171.05+/-2.18 
534.5 93.88+/-6.96 90.78+/-22.19 170.45+/-1.96 
534.6 94.07+/-6.84 90.61+/-21.51 169.55+/-1.73 
534.7 93.83+/-7.48 89.96+/-21.6 168.5+/-2.98 
534.8 93.51+/-7.57 89.25+/-21.71 168.55+/-2.9 
534.9 93.34+/-7.72 89.77+/-21.87 168.14+/-1.21 
535 92.85+/-7.8 89.79+/-21.43 168.55+/-0.57 
535.1 92.32+/-8.08 89.84+/-20.53 168.33+/-1.53 
535.2 92.12+/-8.24 90.15+/-20.37 168.4+/-0.49 
535.3 92.1+/-8.6 88.9+/-20.45 169.02+/-1.1 
535.4 92.31+/-8.88 88.08+/-21.02 169.24+/-0.24 
535.5 92.88+/-7.56 88.56+/-21.07 172.13+/-3.59 
535.6 92.39+/-9.4 87.74+/-22.35 172.84+/-4.49 
535.7 93.35+/-9.71 87.61+/-21.72 173.66+/-3.1 
535.8 93.65+/-11.07 87.91+/-22.46 171.38+/-3.46 
535.9 92.21+/-11.09 89.2+/-22.13 170.89+/-3.55 
536 92.41+/-11.29 89.99+/-21.12 172.66+/-3.85 
536.1 92.33+/-11.09 90.49+/-21.22 170.86+/-5.02 
536.2 92.85+/-9.86 90.68+/-21.45 168.8+/-3.77 
536.3 93.66+/-10.7 89.99+/-21.98 167.24+/-2.93 
536.4 93.52+/-11.12 89.63+/-22 169+/-4.62 
536.5 93.72+/-10.5 89.19+/-22.91 169.83+/-7.93 
536.6 93.43+/-10.37 90.31+/-22.66 169.83+/-8.62 
536.7 93.55+/-9.77 89.83+/-22.24 168.17+/-10.36 
536.8 93.38+/-9.32 89.65+/-23.67 166.39+/-12.61 
536.9 92.35+/-9.73 89.83+/-24.15 166.65+/-12.42 
537 92.4+/-10.21 89.67+/-23.88 168.49+/-13.29 
537.1 93.26+/-9.61 91.65+/-23.13 169.51+/-12.61 
537.2 92.28+/-10.57 90.47+/-24.05 169.64+/-12.23 
537.3 92.73+/-10.38 90.71+/-23.58 169.74+/-11.26 
537.4 93.14+/-10.38 90.58+/-24.01 170.61+/-9.84 
537.5 93.63+/-9.15 89.49+/-23.74 170.34+/-11.35 
537.6 93.2+/-8.85 89+/-23.29 170.64+/-12.49 
537.7 94.3+/-9.75 89.43+/-22.29 169.68+/-13.83 
537.8 94.68+/-9.78 88.87+/-22.52 169.18+/-14.08 
537.9 94.48+/-10.16 89.39+/-21.05 170.22+/-15.95 
538 94.25+/-10.74 90.31+/-20.67 170.51+/-15.73 
538.1 95.17+/-10.31 89.48+/-20.07 168.64+/-16.36 
538.2 95.25+/-10.73 89.58+/-19.51 169.27+/-16.77 
538.3 95.54+/-10.42 88.54+/-20.34 166.77+/-17.33 
538.4 94.95+/-10.27 89.1+/-20.53 166.32+/-17.53 
538.5 95.32+/-10.43 89.41+/-20.13 164.68+/-16.28 
538.6 95.13+/-10.24 89.59+/-21.57 163.29+/-15.6 
538.7 94.56+/-10.86 89.49+/-21.62 164.87+/-16.42 
538.8 95.44+/-10.44 89.84+/-22.6 163.86+/-15.39 
538.9 95.68+/-11.01 90.54+/-22.24 163.18+/-13.44 
539 95.88+/-11.47 89.77+/-22.45 164+/-16.42 
539.1 95.54+/-10.19 89.76+/-22.61 162.72+/-15.96 
539.2 96.37+/-11 89.46+/-22.73 164.37+/-15.81 
539.3 96.21+/-10.6 89.61+/-23.68 165.06+/-14.04 
539.4 97.15+/-10.12 90.77+/-23.54 163.23+/-12.54 
539.5 97.37+/-10.33 91.14+/-24.01 163.34+/-13.84 
539.6 96.33+/-10.2 91.17+/-25.06 162.27+/-14.98 
539.7 96.57+/-10.46 91.48+/-24.79 161.24+/-14.93 
539.8 96.85+/-11.25 91.09+/-25.41 160.15+/-13.48 
539.9 95.62+/-10.32 91.76+/-26.73 160.1+/-13.58 
540 96.46+/-10.51 91.54+/-26.1 161.07+/-13.44 
540.1 96.33+/-10.58 91.71+/-26.1 160.56+/-12.48 
540.2 96.53+/-9.89 92.44+/-25.78 160.1+/-10.03 
540.3 95.29+/-10.36 92.86+/-26.09 159.06+/-9.72 
540.4 95.67+/-10.9 91.82+/-25.55 159.5+/-8.73 
540.5 95.51+/-10.4 92.64+/-25.99 160.51+/-9.5 
540.6 94.61+/-8.97 91.78+/-24.41 159.91+/-10.67 
540.7 94.69+/-8.82 91.64+/-24.07 158.23+/-10.92 
540.8 94.22+/-9.08 92.42+/-24.38 158.76+/-13.1 
540.9 93.97+/-10.39 92.89+/-25.51 159.9+/-11.48 
541 94.39+/-9.23 92.68+/-24.72 161.56+/-13.97 
541.1 93.72+/-10.24 91.48+/-24.5 161.55+/-15.2 
541.2 94.02+/-10.3 91.31+/-24.48 162.21+/-14.91 
541.3 94.75+/-10.72 91.24+/-23.52 163.28+/-14.71 
541.4 93.83+/-10.31 91.11+/-23.74 164.37+/-13.21 
541.5 93.21+/-10.8 91.17+/-24 163.91+/-11.92 
541.6 94.13+/-9.62 91.2+/-24.29 164.3+/-11.84 
541.7 94.52+/-8.78 91.58+/-24.69 163.62+/-10.75 
541.8 93.69+/-9.04 91.17+/-24.67 163.46+/-9.38 
541.9 94.1+/-9.42 91.3+/-25.06 164.59+/-7.8 
542 94.75+/-9.31 92.19+/-26.02 165.02+/-8.04 
542.1 94.84+/-9.6 92.03+/-26.17 165.26+/-8.37 
542.2 94.68+/-10.02 92.23+/-23.69 166.05+/-9.79 
542.3 94.46+/-9.89 91.95+/-23.69 166.66+/-8.7 
542.4 94.99+/-8.84 92.7+/-22.37 166.72+/-8.99 
542.5 94.77+/-8.27 92.53+/-21.37 165.98+/-6.73 
542.6 95.12+/-8.95 91.48+/-20.26 166.52+/-8.17 
542.7 94.99+/-7.94 90.82+/-19.79 165.87+/-8.5 
542.8 95.41+/-7.51 90.49+/-20.13 164.7+/-8 
542.9 95.62+/-8.73 90.42+/-19.53 165.11+/-9.26 
543 95.54+/-9.16 90.51+/-20.24 166.44+/-9.84 
543.1 95.13+/-9.84 90.88+/-21.74 166.5+/-9.95 
543.2 96.96+/-9.66 91.18+/-21.69 165.69+/-8.22 
543.3 96.17+/-8.54 91.42+/-22.46 165.01+/-8.08 
543.4 95.68+/-9.23 91.59+/-23.06 164.27+/-9.09 
543.5 94.87+/-9.28 91.59+/-22.91 164.95+/-8.8 
543.6 95.39+/-10.34 92.5+/-21.09 165.36+/-6.6 
543.7 95.45+/-10.02 91.77+/-21.18 165.36+/-9.24 
543.8 95.65+/-9.71 91.52+/-21.33 165.65+/-7.92 
543.9 95.93+/-10.75 91.44+/-21.51 165.61+/-6.72 
544 95.72+/-10.21 90.55+/-21.38 165.11+/-7.71 
544.1 95.72+/-9.58 91.56+/-20.89 165.73+/-8.36 
544.2 95.78+/-9.89 91.8+/-20.16 166.08+/-9.93 
544.3 95.95+/-8.09 92.82+/-21.38 166.32+/-8.83 
544.4 95.57+/-8.94 92.7+/-20.99 166.92+/-8.29 
544.5 95.26+/-9.23 92.36+/-21.48 165.26+/-7.06 
544.6 95.38+/-9.89 92.54+/-21.45 164.68+/-6.77 
544.7 95.83+/-8.71 92.27+/-21.73 164.58+/-7.42 
544.8 96.33+/-7.71 91.87+/-21.98 165.46+/-8.39 
544.9 96.92+/-8.6 90.94+/-22.59 164.51+/-9.29 
545 97.72+/-8.6 91.22+/-22.37 163.49+/-10.4 
545.1 97.35+/-9.91 92.15+/-23.6 162.14+/-10.94 
545.2 95.89+/-10.36 91.72+/-23 164.32+/-9.09 
545.3 95.55+/-10.54 91.11+/-22.73 164.71+/-9.64 
545.4 95.62+/-11.1 91.48+/-22.38 165.34+/-8.73 
545.5 95.88+/-10.12 90.86+/-22.31 166.62+/-8.27 
545.6 96.43+/-10.62 91.07+/-22.4 168.93+/-6.89 
545.7 95.98+/-10.51 90.06+/-22.26 168.3+/-5.71 
545.8 95.43+/-11.46 89.72+/-22.81 167.73+/-6.62 
545.9 95.6+/-11.37 90.29+/-22.15 168.12+/-8.29 
546 95.84+/-12.12 90.43+/-22.16 169.26+/-10.8 
546.1 95.6+/-11.92 90.9+/-22.14 169.88+/-11.06 
546.2 95.39+/-10.73 91.59+/-21.43 169.81+/-10.28 
546.3 95.53+/-11.59 91.7+/-21.4 169.82+/-8.68 
546.4 95.22+/-10.51 91.46+/-21.25 169.44+/-8.5 
546.5 94.35+/-10.38 91.08+/-21.22 168.24+/-7.83 
546.6 95.26+/-9.86 91.07+/-20.67 167.98+/-6.55 
546.7 95+/-9.65 91.51+/-20.97 167.14+/-4.69 
546.8 95.41+/-10.49 91.61+/-22 167.48+/-3.21 
546.9 95.82+/-10.09 92.66+/-23.82 166.76+/-3.91 
547 96+/-9.77 92.51+/-22.74 167.71+/-4.09 
547.1 95.95+/-10.27 93.66+/-23.63 166.07+/-5.42 
547.2 95.21+/-10.34 93.83+/-23.59 167.02+/-6.51 
547.3 95.42+/-10.52 92.97+/-23 166.66+/-6.46 
547.4 95.96+/-10.74 92.54+/-22.31 165.74+/-8.81 
547.5 96.25+/-10.43 93.58+/-23.98 165.57+/-6.65 
547.6 95.67+/-9.87 93.18+/-22.19 163.74+/-5.54 
547.7 96.3+/-9.37 93.42+/-23.18 164.27+/-2.99 
547.8 96.79+/-8.95 92.97+/-22.81 163.79+/-0.79 
547.9 96.6+/-9.17 93.31+/-22.77 163.94+/-0.34 
548 96.34+/-9.79 93.14+/-22.14 163.32+/-0.74 
548.1 96.27+/-9.18 93.21+/-23.23 163.88+/-1.97 
548.2 96.3+/-8.9 93.63+/-23.63 165.2+/-5.28 
548.3 96.44+/-8.41 93.64+/-24.46 163.8+/-7.62 
548.4 96.53+/-9.2 93.1+/-24.05 163.94+/-6.87 
548.5 96.2+/-10.27 93.3+/-24.19 165.3+/-8.68 
548.6 96.58+/-10.18 92.29+/-23.87 166.02+/-8.61 
548.7 96.73+/-10.21 92.17+/-23.37 165.49+/-8.07 
548.8 97.01+/-10.28 92.29+/-22.17 165.25+/-8.5 
548.9 96.32+/-10.72 93.22+/-21.82 165.71+/-8.13 
549 96.52+/-10.44 93.44+/-21.8 165.66+/-7.23 
549.1 96.75+/-10.9 93.25+/-22.17 166.06+/-8.32 
549.2 96.24+/-10.6 94.15+/-21.7 163.99+/-8.8 
549.3 96.5+/-10.45 94.03+/-22.31 165.65+/-7.98 
549.4 97.21+/-10.07 93.54+/-20.78 165.02+/-5.15 
549.5 96.72+/-9.63 92.82+/-21.42 165.27+/-4.78 
549.6 96.37+/-8.81 92.69+/-21.3 166.32+/-2.04 
549.7 96.16+/-9.06 91.96+/-21.31 165.23+/-0.39 
549.8 95.37+/-9.19 92.43+/-20.82 165.26+/-1.34 
549.9 95.71+/-8.88 92.13+/-21.32 166.01+/-3.03 
550 94.98+/-10.15 92.77+/-22.52 164.97+/-4.43 
550.1 94.9+/-10.64 92.06+/-23.35 164.74+/-4.63 
550.2 95.86+/-9.59 93.04+/-24.87 165.18+/-4.52 
550.3 95.82+/-10.05 93.41+/-24.62 166.02+/-4.14 
550.4 95.15+/-9.35 93.99+/-24.87 165.43+/-2.63 
550.5 95.09+/-9.76 94.36+/-24.63 166.97+/-0.27 
550.6 95.48+/-10.34 94.32+/-24.9 166.15+/-0.06 
550.7 95.46+/-10.51 93.78+/-25.44 166.8+/-0.91 
550.8 95.36+/-10.77 93.08+/-24.16 167.14+/-0.32 
550.9 95.46+/-11.01 93.55+/-24.53 167.4+/-0.27 
551 94.44+/-11.49 92.97+/-25.28 165.9+/-1.39 
551.1 94.65+/-10.78 92.72+/-24.88 165.24+/-2.04 
551.2 95.21+/-10.91 93.4+/-25.73 164.58+/-1.99 
551.3 94.7+/-11.2 93.92+/-25.83 165.18+/-1.04 
551.4 94.13+/-11.37 93.86+/-24.82 165.14+/-2.56 
551.5 93.61+/-10.53 95.08+/-24.21 162.54+/-1.94 
551.6 94.17+/-11.68 94.29+/-23.49 162.48+/-2.62 
551.7 93.59+/-11.46 94.62+/-22.9 163.1+/-1.44 
551.8 92.35+/-11.36 94.18+/-22.95 163.17+/-1.79 
551.9 92.71+/-10.25 93.95+/-22.34 163.72+/-1.06 
552 93.17+/-10.01 93.53+/-23.13 164.78+/-3.79 
552.1 93.46+/-10.01 94.89+/-23.28 164.55+/-2.72 
552.2 93.37+/-8.67 94.53+/-23.36 166.11+/-3.51 
552.3 93.72+/-9.09 94.66+/-22.33 167.33+/-5.15 
552.4 93.95+/-8.19 94.35+/-23.11 168.18+/-5.11 
552.5 94.45+/-8.07 95.04+/-23.58 169.51+/-2.82 
552.6 94.28+/-9.29 95.64+/-24.92 168.94+/-2.52 
552.7 94.7+/-10.04 96.42+/-24.74 166.26+/-3.97 
552.8 94.67+/-10.86 96.97+/-23.27 167.06+/-5.88 
552.9 94.31+/-10.92 96.25+/-23.69 165.14+/-5.28 
553 95.17+/-10.51 95.05+/-22.83 166.27+/-6.39 
553.1 95.91+/-12 96.06+/-22.77 165.67+/-6.58 
553.2 95.22+/-11.14 96.02+/-23.5 166.43+/-4.16 
553.3 95.29+/-10.67 95.43+/-22.73 165.68+/-4.83 
553.4 95.37+/-9.54 95.54+/-22.83 166.03+/-7.23 
553.5 94.79+/-9.92 96.15+/-22.56 165.03+/-7.92 
553.6 95.45+/-10.53 95.41+/-23.16 164.75+/-8.34 
553.7 95.62+/-11.31 94.92+/-21.65 164.77+/-7.16 
553.8 95.67+/-11.51 94.85+/-22.11 165.02+/-8.96 
553.9 95.4+/-12.23 95.58+/-21.71 165.02+/-10.8 
554 95.12+/-11.47 96.16+/-22.5 165.49+/-10.05 
554.1 94.98+/-11.85 96.29+/-22.96 165.48+/-9.06 
554.2 94.97+/-10.75 96.53+/-23.6 165.42+/-9.7 
554.3 95.14+/-11.12 95.67+/-22.32 165.65+/-8.9 
554.4 95.98+/-11.1 96.12+/-21.63 165.16+/-6.63 
554.5 95.99+/-11.77 95.86+/-21.7 165.89+/-7.17 
554.6 95.69+/-11.93 95.86+/-21.03 165.11+/-9.9 
554.7 95.32+/-11.54 95.97+/-20.81 166.72+/-7.91 
554.8 95.8+/-11.74 95.75+/-21.87 167.94+/-10.6 
554.9 94.13+/-12.09 94.54+/-22.29 168.86+/-9.09 
555 94.92+/-12.02 95.31+/-22.23 169.16+/-8.29 
555.1 95.31+/-12.17 94.65+/-21.07 169.01+/-7.02 
555.2 94.88+/-12.45 95.34+/-21.46 168.2+/-7.02 
555.3 95.03+/-12.83 95.38+/-21.19 168.52+/-7.73 
555.4 95.18+/-12.43 95.37+/-20.55 167.91+/-6.53 
555.5 95.23+/-12.41 96.35+/-19.88 168.42+/-7.51 
555.6 95.56+/-11.62 95.19+/-20.55 166.85+/-6.14 
555.7 95.45+/-11.95 95.04+/-20.43 167.68+/-4.77 
555.8 96.02+/-12 95.42+/-21.13 168.5+/-5.55 
555.9 95.65+/-11.47 96.95+/-22.48 166.9+/-4.82 
556 95.64+/-10.78 98.1+/-22.29 167.4+/-6.79 
556.1 95.21+/-11.82 97.56+/-22.45 165.18+/-6.02 
556.2 95.76+/-10.91 97.37+/-21.23 166.61+/-5.52 
556.3 96.27+/-11.06 97.63+/-20.83 165.62+/-7.76 
556.4 95.81+/-11.12 96.84+/-20.33 165.62+/-6.46 
556.5 95.91+/-11.26 97.55+/-20.68 168.74+/-5.28 
556.6 95.35+/-12.02 97.49+/-21.41 167.99+/-3.58 
556.7 94.82+/-11.11 97.39+/-22.34 169.03+/-3.7 
556.8 95.21+/-10.6 97.7+/-22.61 168.83+/-3.63 
556.9 95.26+/-10.6 98.8+/-23.58 167.68+/-4.01 
557 94.96+/-11.03 99.12+/-23.11 168.72+/-4.38 
557.1 95.12+/-10.14 98.52+/-23.08 167.83+/-3.15 
557.2 94.99+/-9.94 98.34+/-23.3 168.31+/-3.63 
557.3 95.72+/-10.5 99.64+/-24.54 167.74+/-4.16 
557.4 94.98+/-11.19 99.07+/-25.13 169.88+/-1.97 
557.5 94.89+/-10.95 98.73+/-23.39 171.54+/-1.02 
557.6 95.01+/-12.1 99.14+/-22.82 172.12+/-0.28 
557.7 94.98+/-11.94 98.38+/-23.12 172.13+/-0.96 
557.8 93.93+/-11.7 98.59+/-22.77 171.71+/-0.42 
557.9 93.65+/-11.09 98.92+/-23.18 171.3+/-1.21 
558 94.24+/-11.28 99.36+/-22.83 170.78+/-1.73 
558.1 95.26+/-11.42 98.94+/-23.03 170.84+/-1.29 
558.2 95.7+/-11 98.89+/-23.85 170.76+/-2.47 
558.3 94.91+/-11.57 98.86+/-23.85 171.3+/-4.69 
558.4 94.64+/-10.01 99.51+/-23.72 171.08+/-4.9 
558.5 95.24+/-10.47 100.4+/-23.15 170.61+/-3.63 
558.6 95.39+/-11.44 100.62+/-23.21 172.59+/-2.11 
558.7 96.12+/-10.33 99.68+/-23.46 172.26+/-1.12 
558.8 95.72+/-11.07 99.68+/-22.14 172.85+/-4.38 
558.9 95.46+/-11.09 99.31+/-21.95 174.4+/-5.03 
559 95.64+/-11.16 98.97+/-23.34 173.5+/-6 
559.1 94.99+/-10.93 99.34+/-23 172.02+/-3.56 
559.2 95.1+/-11.68 99.09+/-23.97 170.55+/-2.98 
559.3 95.05+/-10.77 98.35+/-23.03 173.12+/-3.29 
559.4 94.98+/-11.32 97.24+/-22.45 173.01+/-2.74 
559.5 95.1+/-11.95 98.55+/-21.8 172.36+/-1.56 
559.6 95.22+/-11.47 98.17+/-21.12 174.28+/-0.91 
559.7 95.74+/-10.71 97.12+/-21.67 175.49+/-0.08 
559.8 95.42+/-11.27 97.16+/-21.16 174.64+/-0.87 
559.9 95.16+/-10.63 97.63+/-22.08 174.42+/-0.47 
560 94.61+/-11.24 97.49+/-21.93 174.67+/-1.56 
560.1 94.95+/-11.41 97.05+/-20.84 175.21+/-2.86 
560.2 95.78+/-10.82 96.84+/-20.74 174.33+/-2.41 
560.3 95.4+/-11.15 95.86+/-21.78 173.18+/-3.54 
560.4 95.25+/-11.53 96.3+/-22.44 172.24+/-4.21 
560.5 94.5+/-11.6 97.05+/-22.33 172.27+/-5.22 
560.6 96.13+/-10.59 97.13+/-22.12 171.76+/-4.04 
560.7 95.74+/-10.88 97.39+/-22.62 173.17+/-6.24 
560.8 95.64+/-11.3 96.71+/-23.14 171.94+/-4.66 
560.9 95.57+/-10.53 97.4+/-22.4 169.8+/-3.74 
561 96.54+/-10.67 96.14+/-22.82 170.06+/-2.18 
561.1 96.16+/-11.19 96.26+/-23.1 170.64+/-2.11 
561.2 96.4+/-11.35 96.85+/-23.76 168.08+/-3.83 
561.3 96.55+/-11.23 97.08+/-23.2 169.38+/-4.22 
561.4 95.76+/-11.03 97.32+/-23.71 169.56+/-3.31 
561.5 95.64+/-11.51 97.98+/-24.96 169.13+/-1.15 
561.6 96.15+/-10.97 97.76+/-24.02 171.49+/-4.53 
561.7 96.18+/-11.53 98.62+/-24.04 170.45+/-6.13 
561.8 96.76+/-11.04 98.36+/-23.35 169.54+/-7.16 
561.9 96.12+/-10.92 97.72+/-24 169.28+/-5.85 
562 95.9+/-10.77 97.5+/-23.48 169.99+/-6.43 
562.1 96.36+/-10.55 98.15+/-24.14 170.63+/-3.66 
562.2 96.72+/-11.37 98.17+/-24.24 171.27+/-4.07 
562.3 96+/-11.6 97.51+/-25.13 172.8+/-5.66 
562.4 95.62+/-11.32 97.16+/-24.82 172.21+/-6.19 
562.5 95.36+/-12.11 97.93+/-24.92 172.98+/-7.81 
562.6 95.53+/-11.22 98.95+/-24.14 173.7+/-7.88 
562.7 95.78+/-11.28 98.69+/-25.15 177.18+/-8.41 
562.8 95.26+/-11.09 97.69+/-24.92 178.52+/-7.79 
562.9 94.61+/-10.89 97.93+/-24.42 178.79+/-8.84 
563 94.59+/-11.6 98.21+/-23.13 176.07+/-6.91 
563.1 94.97+/-12.22 98.02+/-22.78 175.5+/-5.73 
563.2 94.3+/-12.72 97.96+/-22.39 174.21+/-6.48 
563.3 94.72+/-12.43 98.01+/-23.18 175+/-8.69 
563.4 94.34+/-11.57 97.72+/-23.99 176+/-8.05 
563.5 94.3+/-12.07 97.65+/-25.16 174.89+/-6.63 
563.6 94.52+/-10.62 98.24+/-25.24 175.57+/-6.11 
563.7 95.29+/-11.07 97.7+/-25.92 176.08+/-5.32 
563.8 96.22+/-9.77 97.03+/-25.13 176.47+/-5.12 
563.9 95.15+/-11.36 97.2+/-24.32 175.74+/-6.27 
564 95.6+/-11.38 97.09+/-23.49 175.23+/-7.75 
564.1 95.01+/-10.85 98.34+/-22.73 173.62+/-10.4 
564.2 95.59+/-10.68 98.39+/-22.53 172.37+/-9.26 
564.3 95.42+/-10.32 99.38+/-22.33 172.01+/-8.06 
564.4 95.18+/-9.97 99.42+/-21.21 172.4+/-8.34 
564.5 94.64+/-10.23 99.99+/-21.71 172.64+/-9.23 
564.6 95.12+/-10.28 98.89+/-21.78 173.08+/-11.03 
564.7 95+/-12.02 98.48+/-21.4 173.2+/-12.11 
564.8 94.7+/-12.13 98.47+/-23.46 174.48+/-11.63 
564.9 94.5+/-11.15 97.46+/-23.72 174.76+/-13.63 
565 94.61+/-10.41 98.63+/-23.6 173.61+/-14.06 
565.1 93.67+/-11.34 98.09+/-23.64 172.27+/-12.55 
565.2 94.26+/-11.46 98.01+/-23.16 172.27+/-10.76 
565.3 95.64+/-11.05 97.98+/-22.46 172.46+/-12.7 
565.4 94.87+/-11.05 98.93+/-22.67 172.24+/-11.94 
565.5 94.63+/-10.99 98.5+/-23.92 174+/-12.2 
565.6 93.69+/-12.23 97.95+/-22.73 175.32+/-11.48 
565.7 93.7+/-13.39 97.83+/-22.98 175.96+/-14.11 
565.8 94.2+/-11.78 97.84+/-23.47 176.86+/-14.06 
565.9 94.72+/-11.6 98.71+/-22.98 175.84+/-14.85 
566 94.66+/-12.48 98.37+/-22.62 177.27+/-14.71 
566.1 94.37+/-12.54 98.4+/-22.98 176.77+/-15.22 
566.2 94.71+/-11.84 98.05+/-22.86 177.23+/-14.67 
566.3 94.99+/-11.13 98.61+/-23.8 177.46+/-14.89 
566.4 95.28+/-11.4 99.14+/-23.26 176.84+/-12.54 
566.5 95.06+/-11.32 98.29+/-24.74 177.22+/-12.71 
566.6 94.67+/-11.8 98.5+/-24.94 177.39+/-13.73 
566.7 94.97+/-10.6 97.86+/-24.07 177.61+/-14.55 
566.8 94.62+/-10.83 97.29+/-23.3 177.36+/-14.84 
566.9 94.69+/-10.8 98.49+/-22.32 178.1+/-11.26 
567 94.56+/-9.88 97.92+/-21.43 177.73+/-12.31 
567.1 95.63+/-9.55 96.73+/-22.58 177.07+/-10.6 
567.2 94.49+/-10 96.83+/-22.26 178.12+/-9.98 
567.3 94.25+/-10.3 97.01+/-21.97 178.3+/-10.95 
567.4 94.12+/-9.62 96.79+/-22.1 179.21+/-11.4 
567.5 93.76+/-10.82 97.3+/-22.22 180.18+/-9.27 
567.6 92.8+/-11.6 97.32+/-22.76 180.9+/-9.47 
567.7 93.5+/-11.14 96.86+/-22.93 181.28+/-8.1 
567.8 93.88+/-11.14 96.2+/-24.26 180.38+/-9.29 
567.9 92.79+/-11.38 97.02+/-23.5 181.27+/-9.47 
568 93.19+/-12.82 96.95+/-22.7 179.69+/-6.72 
568.1 92.93+/-12.59 98.11+/-22.12 179.96+/-8.46 
568.2 93.69+/-11.64 98.35+/-22.38 180.88+/-9.89 
568.3 94.72+/-12.28 98.18+/-21.53 181.19+/-10.25 
568.4 95.05+/-11.87 98.29+/-21.04 178.67+/-8.25 
568.5 95.02+/-11.42 97.52+/-21.17 178.29+/-7.57 
568.6 94.7+/-10.97 97.33+/-22.99 177.32+/-4.67 
568.7 94.76+/-11.33 96.88+/-22.61 176.96+/-5.3 
568.8 95.2+/-11.13 96.6+/-22.78 175.42+/-5.39 
568.9 95+/-10.88 97.63+/-22.95 174.59+/-5.93 
569 94.96+/-10.51 96.81+/-23.12 174.26+/-9.02 
569.1 94.3+/-10.16 96.64+/-23.52 174.95+/-7.33 
569.2 94.27+/-10.38 97.04+/-23.13 175.05+/-6.95 
569.3 94.32+/-9.78 97.36+/-23.47 175.62+/-6.01 
569.4 94+/-10.73 98.19+/-23.25 176.24+/-5.87 
569.5 93.93+/-10.82 98.07+/-22.98 177.69+/-7.91 
569.6 93.61+/-10.73 98.92+/-23.08 178.93+/-2.51 
569.7 94.25+/-11.09 99.29+/-22.53 178.79+/-1.48 
569.8 93.85+/-11.17 98.81+/-23.13 179.19+/-3.49 
569.9 94.09+/-10.95 99.22+/-23.09 178.84+/-1.34 
570 94.23+/-11.65 100.1+/-23.13 177.59+/-1.41 
570.1 95.3+/-10.27 99.73+/-24.08 175.06+/-1.38 
570.2 95.78+/-10.86 98.7+/-24.51 175.7+/-1.27 
570.3 96.26+/-10.31 98.25+/-23.94 175.58+/-2.42 
570.4 95.12+/-10.43 97.42+/-22.3 177.57+/-2.43 
570.5 94.17+/-10.34 98.77+/-23.41 177.88+/-0.32 
570.6 93.79+/-10.31 98.37+/-23.02 178.15+/-2.26 
570.7 93.89+/-10.68 99.38+/-23.86 179.3+/-4.72 
570.8 92.72+/-10.26 98.67+/-24.55 179.85+/-6.21 
570.9 93.6+/-11.12 98.35+/-23.93 180.38+/-6.39 
571 93.66+/-10.3 98.23+/-23.27 179.72+/-7.86 
571.1 93.93+/-10.9 98.21+/-22.52 179.44+/-8.27 
571.2 93.73+/-11.94 97.19+/-22.6 179.84+/-8.43 
571.3 92.76+/-12.01 97.57+/-22.38 180.54+/-6.95 
571.4 93.33+/-11.59 96.42+/-21.58 181.02+/-3.97 
571.5 93.38+/-12.62 96.33+/-21.41 179.68+/-3.77 
571.6 93.43+/-13.18 95.96+/-22.03 179.94+/-2.86 
571.7 93.08+/-12.77 96.25+/-22.58 179.97+/-2.62 
571.8 92.75+/-12.26 98.15+/-21.8 180.48+/-2.27 
571.9 93.1+/-12.08 97.76+/-21.78 182.01+/-3.82 
572 92.78+/-12.96 97.56+/-21.05 181.72+/-5.83 
572.1 93.44+/-12.2 98.21+/-21.86 181.95+/-8.92 
572.2 93.68+/-13.16 98.55+/-20.06 179.56+/-9.56 
572.3 93.34+/-12.84 98.48+/-20.88 178.51+/-9.51 
572.4 93.04+/-12.4 98.24+/-21.63 180.46+/-11.17 
572.5 93.72+/-12.86 96.94+/-20.72 179.7+/-11.87 
572.6 93.77+/-11.63 96.22+/-20.73 180.11+/-11.99 
572.7 92.93+/-12.46 96.71+/-19.41 178.94+/-11.96 
572.8 92.88+/-12.02 96.75+/-19.59 178.48+/-11.78 
572.9 93.31+/-12.12 97.05+/-19.4 177.56+/-11.17 
573 93.23+/-11.53 96.73+/-19.09 177.05+/-10.89 
573.1 93.76+/-11.25 95.56+/-19.81 177.16+/-11.28 
573.2 93.2+/-11.12 96.79+/-20.76 178.28+/-9.62 
573.3 93.44+/-11.63 96.98+/-19.81 176.96+/-10.8 
573.4 93.19+/-11.55 97.18+/-19.72 177.44+/-12.59 
573.5 93.6+/-10.64 96.66+/-19.41 177.17+/-12.52 
573.6 93.06+/-10.94 95.56+/-19.79 178.3+/-13.4 
573.7 93.69+/-10.25 96.1+/-19.76 178.2+/-14.3 
573.8 92.29+/-11.07 95.72+/-19.53 177.58+/-15.61 
573.9 93.09+/-11.02 95.35+/-19.59 177.74+/-16.1 
574 93.05+/-10.3 96.54+/-19.36 177.02+/-16.74 
574.1 93.04+/-11.21 96.33+/-19.65 176.16+/-15.14 
574.2 93.02+/-10.51 97.68+/-19.69 176+/-16.09 
574.3 93.21+/-11.44 96.87+/-20.64 176.28+/-15.69 
574.4 92.93+/-12.51 96.18+/-21.68 177.6+/-15.42 
574.5 93.2+/-12.14 96.65+/-21.96 178.22+/-13.87 
574.6 92.95+/-12.01 95.99+/-23.06 176.78+/-15.21 
574.7 93.41+/-11.68 95.88+/-22.18 175.87+/-16.05 
574.8 93.71+/-12.97 95.96+/-22.52 176.36+/-16.77 
574.9 93.76+/-12.99 96.51+/-21.82 174.87+/-15.51 
575 94.41+/-12.94 97.06+/-21.57 173.59+/-14.18 
575.1 94.09+/-12.52 96.26+/-20.99 175.06+/-14.64 
575.2 94.65+/-13.22 96.62+/-19.81 174.64+/-14.06 
575.3 94.92+/-13.21 95.95+/-18.35 175.51+/-13.39 
575.4 94.67+/-13.53 96.6+/-18.56 176.07+/-14.14 
575.5 94.62+/-12.94 96.55+/-19.13 178.26+/-15.6 
575.6 93.79+/-12.69 97.08+/-20.3 177.1+/-16.72 
575.7 92.89+/-12.29 97.32+/-19.73 177.76+/-16.27 
575.8 94.07+/-12.09 98.35+/-20.71 178.15+/-15.85 
575.9 93.88+/-13.15 98.12+/-20.03 178.5+/-15.15 
576 93.69+/-12.74 96.78+/-20.47 177.26+/-14.01 
576.1 93.4+/-12.64 96.91+/-18.6 177.24+/-12.44 
576.2 93.48+/-13.66 97.64+/-18.33 176.8+/-14.23 
576.3 93.52+/-13.45 97.76+/-17.94 175.6+/-17.97 
576.4 94+/-13.56 97.18+/-18.3 174.28+/-18.05 
576.5 92.86+/-12.98 97.42+/-18.45 174.94+/-17.6 
576.6 92.55+/-12.43 97.2+/-16.77 173.14+/-19.11 
576.7 92.81+/-13.15 98.19+/-16.8 173.2+/-19.97 
576.8 92.07+/-12.71 98.13+/-16.67 172.79+/-20.55 
576.9 93.67+/-13.34 97.81+/-16.53 172.55+/-21.49 
577 93.89+/-12.18 98.16+/-16.81 172.85+/-20.61 
577.1 93.85+/-12.7 97.19+/-18.31 173.22+/-20.75 
577.2 93.45+/-11.86 97.01+/-16.88 172.65+/-20.45 
577.3 93.44+/-11.98 96.85+/-16.07 171.89+/-20.16 
577.4 94.28+/-12.84 97.49+/-17.06 172.79+/-18.56 
577.5 93.32+/-11.47 97.57+/-16.1 172.73+/-17.68 
577.6 92.46+/-11.45 96.45+/-15.18 171.58+/-19.33 
577.7 92.47+/-11.9 96.68+/-14.17 171.88+/-19.82 
577.8 92.64+/-10.95 97.19+/-14.6 170.88+/-18.89 
577.9 92.33+/-9.98 96.71+/-13.86 170.12+/-18.85 
578 92.43+/-10.37 97.12+/-14.08 170.92+/-17.18 
578.1 91.76+/-10.1 97.22+/-15.06 170.35+/-17.63 
578.2 93.39+/-11.19 98.09+/-13.77 169.73+/-16.35 
578.3 93.21+/-12.12 98.53+/-13.45 170.58+/-15.09 
578.4 92.52+/-10.91 98.29+/-14.09 170.12+/-14.36 
578.5 92.48+/-12.29 97.81+/-14.8 171.1+/-15.36 
578.6 93.33+/-12.81 97.68+/-15.15 171.3+/-17.89 
578.7 93.98+/-12.32 97.15+/-16.25 170.48+/-21.17 
578.8 93.27+/-13 98.38+/-15.75 171.32+/-21.44 
578.9 92.61+/-13.24 98.58+/-16.34 172.34+/-21.2 
579 93.12+/-12.29 99.7+/-16.87 174.24+/-19.64 
579.1 93.26+/-13.51 99.3+/-16.41 174+/-19.4 
579.2 92.9+/-13.99 100.45+/-16.37 174.43+/-19.77 
579.3 93.36+/-13.45 101.16+/-16.6 172.78+/-20.46 
579.4 93.82+/-12.87 100.46+/-16.11 171.56+/-19.96 
579.5 93.36+/-12.87 99.61+/-16.51 171.5+/-22.37 
579.6 93.35+/-13.35 100.1+/-14.34 170.43+/-23.5 
579.7 94.09+/-13.06 100.92+/-13.55 172.1+/-21.35 
579.8 93.76+/-13.63 100.29+/-14.58 172.88+/-21.16 
579.9 93.36+/-13.05 100.67+/-14.84 172.38+/-21.67 
580 94.33+/-12.34 100.64+/-13.55 171.73+/-21.44 
580.1 94.25+/-12.46 100.65+/-14.04 170.99+/-23.38 
580.2 94.36+/-12.66 100.55+/-15.22 169.77+/-22.63 
580.3 94.43+/-12.24 99.41+/-15.84 169.69+/-23.83 
580.4 94.66+/-11.19 98.07+/-14.98 169.87+/-24.1 
580.5 94.54+/-12.54 99.48+/-15.08 170+/-24.22 
580.6 93.75+/-12.11 98.46+/-16.04 169.94+/-23.7 
580.7 94.12+/-12.96 99.83+/-17.84 171.86+/-23.22 
580.8 93.96+/-12.95 99.66+/-17.87 170.47+/-24.56 
580.9 93.62+/-14.08 99.81+/-19.63 169.52+/-25.15 
581 94.55+/-12.87 99.34+/-19.57 169.94+/-26.61 
581.1 93.34+/-11.83 99.83+/-19.36 168.94+/-26.09 
581.2 93.44+/-11 99.25+/-17.83 168.3+/-26.38 
581.3 93.38+/-10.59 99.88+/-18.54 167.13+/-26.05 
581.4 93.31+/-11.46 100.09+/-17.87 168.59+/-24.37 
581.5 92.39+/-12.22 100.05+/-18.08 169.76+/-24.25 
581.6 93.08+/-12.04 100.32+/-18.83 170.15+/-24.48 
581.7 92.54+/-10.87 101.17+/-19.15 169.49+/-25.45 
581.8 93.2+/-10.42 101.2+/-20.19 169.34+/-25.41 
581.9 93.02+/-10.77 100.37+/-20.27 169.36+/-24.57 
582 93.17+/-9.62 100.96+/-20.56 169.61+/-25.41 
582.1 92.81+/-10.77 101+/-20.23 169.32+/-25.2 
582.2 92.83+/-10.11 100.46+/-20.03 169.24+/-26.22 
582.3 92.89+/-10.4 100.66+/-19.6 169+/-26.77 
582.4 92.12+/-10.22 99.93+/-20.41 169.83+/-25.96 
582.5 92.58+/-9.83 99.93+/-21.07 168.46+/-22.58 
582.6 92.8+/-10.95 100.1+/-21 168.18+/-22.44 
582.7 93.11+/-10.65 99.98+/-19.11 167.82+/-22.76 
582.8 92.7+/-10.71 100.5+/-20.15 168.85+/-22.27 
582.9 93.58+/-10.63 99.65+/-19.37 168.82+/-25.33 
583 94.02+/-10.6 98.39+/-19.11 168.47+/-23.21 
583.1 93.8+/-11.17 98.43+/-20.18 170.51+/-22.83 
583.2 93.71+/-11.43 97.85+/-20.85 170.58+/-23.07 
583.3 93.73+/-11.4 99.03+/-19.79 172.04+/-23.48 
583.4 94.26+/-11.52 98.93+/-20.64 170.48+/-24.37 
583.5 94.89+/-11.99 99.31+/-19.77 170.6+/-23.26 
583.6 94.78+/-12.24 99.21+/-20.07 171.72+/-23.79 
583.7 94.72+/-12.17 98.66+/-20.98 171.28+/-24.06 
583.8 94.65+/-11.82 99.39+/-21.3 170.78+/-23.24 
583.9 94.77+/-11.95 100.48+/-21.86 172.12+/-22.13 
584 93.51+/-11.75 99.88+/-22.02 170.68+/-24.76 
584.1 94.13+/-12.2 99.62+/-21.95 170.82+/-25.5 
584.2 94.07+/-12.48 99.53+/-21.5 170.56+/-24.13 
584.3 93.84+/-12.21 99.75+/-22.97 171.11+/-24.34 
584.4 93.86+/-11.38 99.64+/-22.01 170.7+/-23.09 
584.5 94.35+/-11.68 99.98+/-22.31 168.96+/-23.24 
584.6 94.92+/-11.32 98.99+/-22.61 168.82+/-22.42 
584.7 94.69+/-11.94 98.12+/-22.49 169.02+/-22.77 
584.8 94.5+/-12.11 98.19+/-21.31 169.36+/-22.46 
584.9 94.72+/-12.05 98.17+/-19.56 168.63+/-24.69 
585 95.34+/-11.22 97.86+/-19.37 168.61+/-26.74 
585.1 94.54+/-10.95 98.78+/-19.59 168.72+/-27.87 
585.2 94.12+/-11.77 98.32+/-21.05 168.08+/-29.38 
585.3 93.78+/-11.81 98.96+/-20.17 168.49+/-29.73 
585.4 93.93+/-10.66 99.83+/-20.7 167.72+/-29.85 
585.5 93.73+/-10.81 99.02+/-19.81 168.41+/-27.63 
585.6 94.45+/-9.33 100.32+/-20.81 168.36+/-26.54 
585.7 93.63+/-11.02 100.86+/-19.32 168.18+/-24.91 
585.8 93.22+/-11.07 99.75+/-18.51 168.66+/-26.69 
585.9 93.31+/-12.57 99.67+/-18.55 169.38+/-25.68 
586 93.86+/-11.29 99.39+/-18.01 169.58+/-26.23 
586.1 93.69+/-11.94 99.86+/-18.09 169.4+/-27.75 
586.2 93.78+/-12.62 98.78+/-18.31 169.45+/-28.1 
586.3 93.74+/-11.92 98.85+/-17.83 169.72+/-26.8 
586.4 94.3+/-12.46 98.76+/-18.54 169.55+/-28.37 
586.5 93.91+/-12.08 97.72+/-19.33 168.72+/-29.38 
586.6 93.93+/-10.76 98.66+/-19.79 169.55+/-28.28 
586.7 93.84+/-10.93 98.46+/-18.32 169.6+/-27.51 
586.8 94.39+/-10.95 99.34+/-19.44 170.67+/-26.57 
586.9 94.57+/-10.68 99.75+/-17.62 169.17+/-25.77 
587 94.34+/-12.27 99.21+/-18.2 169.62+/-26.96 
587.1 94.43+/-12.03 99.81+/-18.72 170.24+/-26.44 
587.2 93.79+/-12.7 99.75+/-18.61 171.47+/-24.88 
587.3 93.66+/-12.24 100.64+/-17.87 171.6+/-24.15 
587.4 94.11+/-12.2 99.97+/-17.22 171.17+/-25.14 
587.5 94.28+/-11.86 99.86+/-16.54 170.99+/-24.64 
587.6 94.69+/-11.75 99.57+/-16.51 170.27+/-26.54 
587.7 94.23+/-11.26 99.53+/-15.39 169.74+/-27.44 
587.8 94.63+/-10.09 99.69+/-14.63 171.1+/-25.66 
587.9 94.49+/-10.17 100.47+/-15.33 172.58+/-23.55 
588 94.09+/-9.91 100.75+/-16.03 172.7+/-23.18 
588.1 94.06+/-11.3 100.38+/-16.27 173.41+/-21.69 
588.2 93.46+/-11.14 99.73+/-16.01 173.2+/-19.44 
588.3 93.82+/-11.1 99.79+/-15.31 171.02+/-19.45 
588.4 93.87+/-11.67 98.9+/-13.84 171.14+/-19.45 
588.5 93.16+/-11.93 98.85+/-14.23 172.88+/-17.48 
588.6 93.61+/-12.36 99.18+/-15.17 173.07+/-16.72 
588.7 93.31+/-11.26 100.28+/-14.89 172.67+/-17.29 
588.8 93.58+/-11.03 100.99+/-15.3 172.11+/-17 
588.9 93.34+/-11.84 101.13+/-16.09 171.49+/-15.46 
589 93.5+/-11.27 100.26+/-16.96 171.71+/-17.82 
589.1 92.92+/-12.11 100.53+/-15.99 174.34+/-16.87 
589.2 92.8+/-11.71 101.4+/-16.98 175.5+/-15.4 
589.3 93.65+/-10.93 101.13+/-17.17 174.92+/-15.32 
589.4 93.77+/-11.57 101.94+/-16.88 176.62+/-14.06 
589.5 94.35+/-10.95 103.07+/-17.49 175.86+/-15.38 
589.6 93.6+/-11.18 102.97+/-17.21 175.61+/-12.03 
589.7 94.35+/-12.15 102.76+/-17.63 175.15+/-12.57 
589.8 93.85+/-11.88 101.98+/-17.76 174.34+/-14.49 
589.9 94.62+/-12.58 102+/-17.41 173.04+/-15.1 
590 95.16+/-11.9 101.53+/-16.88 173.17+/-15.98 
590.1 95.32+/-11.58 102.43+/-17.46 174.14+/-15.29 
590.2 95.46+/-12.06 102.09+/-16.24 171.57+/-17.15 
590.3 94.81+/-11.61 101.85+/-16.33 171.59+/-15.88 
590.4 94.88+/-12.23 101.48+/-16.17 170.02+/-16.24 
590.5 94.79+/-12.7 101.32+/-15.18 169.04+/-14.61 
590.6 94.56+/-12.68 100.62+/-15.41 167.72+/-9.81 
590.7 94.45+/-12.98 100.01+/-16.84 167.46+/-10.3 
590.8 94.25+/-13.21 100.09+/-16.96 168.23+/-10.71 
590.9 94.63+/-12.8 100.29+/-16.48 166.23+/-11 
591 94.45+/-12.97 99.65+/-17.11 165.92+/-12.22 
591.1 94.45+/-13.49 99.35+/-16.86 165.2+/-14.26 
591.2 94.87+/-12.54 99.5+/-17.81 163.62+/-16.69 
591.3 93.93+/-11.81 99.88+/-19.52 163.64+/-15.59 
591.4 93.96+/-11.07 99.56+/-20.26 164.33+/-14.62 
591.5 93.6+/-10.47 99.62+/-18.93 163.51+/-12.65 
591.6 93.61+/-9.93 99.35+/-18.41 163.88+/-13.82 
591.7 93.77+/-9.31 100.05+/-17.59 164.27+/-14.5 
591.8 93.72+/-10.7 100.71+/-17.89 163.22+/-14.96 
591.9 93.19+/-9.47 100.8+/-18.4 162.03+/-14.79 
592 94.11+/-10.6 101.47+/-18.65 162.18+/-12.88 
592.1 93.53+/-9.84 100.18+/-18.18 162.92+/-11.59 
592.2 93.56+/-9.32 100.08+/-17.59 161.8+/-8.59 
592.3 94.03+/-9.62 99.83+/-17.21 161.86+/-8.9 
592.4 94.03+/-9.93 99.33+/-17.38 162.74+/-8.93 
592.5 94.29+/-10.57 99.1+/-17.56 164.42+/-7.34 
592.6 94.26+/-10.12 97.63+/-17.01 164.1+/-7.62 
592.7 94.58+/-9.66 98.21+/-16.53 163.79+/-5.63 
592.8 94.73+/-9.87 98.81+/-15.86 162.62+/-4.06 
592.9 95.41+/-10.15 98.62+/-15.06 164.06+/-5.65 
593 95.05+/-9.95 98.39+/-14.75 164.14+/-5.35 
593.1 95.58+/-10.6 98.58+/-15.75 163.3+/-5.72 
593.2 95.48+/-11.68 99.15+/-16 164.02+/-7.11 
593.3 95.3+/-12.6 99.44+/-15.52 164.24+/-7.13 
593.4 94.97+/-12.21 98.64+/-15.2 163.7+/-6.17 
593.5 95.17+/-11.6 98.59+/-14.85 165.43+/-5.37 
593.6 94.71+/-11.84 98.22+/-15.03 164.82+/-2.67 
593.7 94.82+/-12.18 97.77+/-15.78 165.06+/-0.86 
593.8 94.9+/-11.78 98.16+/-15.43 165.3+/-2.62 
593.9 94.63+/-12.59 98.72+/-16.31 164.66+/-4.07 
594 93.97+/-12.39 98.52+/-15.43 164.06+/-4.93 
594.1 94.9+/-12.33 98.63+/-14.28 165.26+/-3.9 
594.2 94.41+/-13.31 98.68+/-14.52 165.57+/-2.99 
594.3 94.31+/-12.42 99.3+/-16.58 166.25+/-5.71 
594.4 94.28+/-11.57 99.17+/-15.48 167.26+/-5.8 
594.5 94.59+/-12.38 98.89+/-15.5 167.64+/-8.88 
594.6 94.76+/-12.31 98.73+/-15.8 166.62+/-9.92 
594.7 94.75+/-11.95 99.29+/-14.95 166.29+/-10.68 
594.8 94.82+/-11.64 99.02+/-15.07 165.78+/-12.56 
594.9 94.7+/-11.73 98.69+/-13.41 166.41+/-12.83 
595 94.37+/-12.15 99.31+/-14.12 165.88+/-12.48 
595.1 95.6+/-11.35 98.72+/-14.87 164.34+/-12.93 
595.2 94.42+/-11.95 99.03+/-15.14 163.5+/-14.52 
595.3 94.95+/-12.41 99.19+/-15.8 163.52+/-15.94 
595.4 95.47+/-11.79 98.76+/-16.73 165.66+/-15.16 
595.5 95.52+/-11.38 99.59+/-15 164.74+/-14.88 
595.6 95.17+/-11.46 99.64+/-15.36 165.86+/-12.37 
595.7 95.03+/-11.67 100.12+/-15.4 166.26+/-11.71 
595.8 94.46+/-11.59 99.98+/-15.8 167.48+/-11.42 
595.9 95.19+/-11.64 99.93+/-14.92 167.39+/-11.32 
596 95.45+/-12.52 100.75+/-14.63 165.82+/-12.1 
596.1 95.46+/-12.77 100+/-12.96 167.18+/-12.98 
596.2 95.16+/-12.14 100.23+/-12.87 166.7+/-13 
596.3 94.05+/-11.32 100.22+/-14.16 168+/-15.17 
596.4 95.5+/-12.68 99.07+/-13.09 168.22+/-15.03 
596.5 95.56+/-12.6 99.81+/-12.46 168.76+/-14.99 
596.6 95.46+/-13 100.1+/-13.19 168.14+/-15.56 
596.7 95.21+/-13.44 100.28+/-13.95 168.16+/-18.41 
596.8 94.71+/-13.15 101.15+/-14.65 166.99+/-19.78 
596.9 95.8+/-12.27 100.93+/-15.11 168.79+/-21.14 
597 95.02+/-13.17 101.07+/-15.35 169.18+/-18.28 
597.1 95.35+/-12.78 101.44+/-15.3 170.44+/-17.31 
597.2 96.43+/-12.29 102.68+/-14.75 170.71+/-16.67 
597.3 95.45+/-12.31 103.1+/-15.25 168.99+/-17.58 
597.4 94.83+/-12.9 101.83+/-15.73 170.18+/-17.33 
597.5 94.87+/-13.18 102.76+/-15.95 171.24+/-18.79 
597.6 94.96+/-12.27 103.28+/-15.43 170.54+/-18.43 
597.7 94.69+/-12.28 102.9+/-14.48 169.32+/-17.74 
597.8 93.61+/-12.6 103.15+/-14.27 167.14+/-15.61 
597.9 93.92+/-13.6 102.74+/-14.2 166.01+/-14.88 
598 94.58+/-12.67 102.95+/-13.87 165.74+/-16.21 
598.1 94.79+/-12.18 102.34+/-14.8 166.16+/-14.94 
598.2 94.23+/-12.48 101.21+/-14.63 167.18+/-15.73 
598.3 93.86+/-13.21 100.87+/-16.2 163.82+/-15.92 
598.4 94.18+/-13.39 101.27+/-16.85 163.9+/-15.34 
598.5 93.54+/-13.65 101.37+/-16.62 163.48+/-15.17 
598.6 93.86+/-13.56 102.28+/-15.9 163.99+/-14.74 
598.7 94.52+/-13.97 101.68+/-15.23 164.67+/-15.71 
598.8 93.78+/-13.77 101.04+/-15.06 165.44+/-14.27 
598.9 93.38+/-12.54 100.21+/-15.14 166.9+/-11.97 
599 93.75+/-13.17 101.3+/-15.18 166.63+/-12.16 
599.1 93.81+/-12.59 99.76+/-15.62 166.1+/-14.21 
599.2 92.07+/-11.25 100.16+/-16.67 166.87+/-12.66 
599.3 93.02+/-11.14 100.38+/-16.57 166.33+/-12.45 
599.4 93.42+/-10.75 100.31+/-16.69 165.16+/-12.23 
599.5 93.37+/-11.64 101.22+/-15.56 165.48+/-9.04 
599.6 93.65+/-12.47 100.23+/-15.41 165.79+/-10.01 
599.7 93.61+/-12.27 100.3+/-16.71 166.35+/-11.91 
599.8 93.39+/-10.95 100.82+/-16.45 164.48+/-15.09 
599.9 93.76+/-11.13 102.17+/-16.38 165.19+/-14.13 
600 93.62+/-12.59 102.79+/-17.47 165.68+/-16 
600.1 94.26+/-12.48 102.61+/-16.83 167.12+/-18.17 
600.2 94.44+/-11.76 101.82+/-17.51 165.82+/-19.83 
600.3 94.38+/-13.55 102.51+/-17.16 167.21+/-18.44 
600.4 93.14+/-14.43 102.17+/-17.01 167.29+/-17.78 
600.5 93.75+/-14.21 101.72+/-17.78 166.52+/-15.47 
600.6 93.94+/-13.33 101.87+/-18.42 165.44+/-11.2 
600.7 93.92+/-14.25 101.68+/-17.11 164.65+/-11.14 
600.8 94.36+/-14.1 101.46+/-16.2 164.86+/-13.94 
600.9 94.16+/-13.91 100.61+/-16.32 166.5+/-15.41 
601 94.51+/-14.28 100.4+/-17.08 166.4+/-16.68 
601.1 95.01+/-14.03 100.42+/-16.39 164.88+/-16.57 
601.2 94.55+/-14.4 101.1+/-16.27 165.83+/-17.07 
601.3 94.34+/-14.6 100.2+/-15.73 166.45+/-18.17 
601.4 94.34+/-14.26 100.01+/-15.29 165.46+/-19.88 
601.5 93.73+/-15.57 99.97+/-16.21 165.75+/-20.07 
601.6 94.35+/-14.85 100.01+/-15.61 167.48+/-22.39 
601.7 94.11+/-14.5 99.45+/-16.65 166.7+/-23.46 
601.8 93.96+/-14.81 99.53+/-16.57 166.06+/-22.69 
601.9 93.76+/-14.63 99.16+/-17.11 165.36+/-25.76 
602 94.59+/-14.31 99.65+/-17.43 166.16+/-25.93 
602.1 94.07+/-13.39 99.88+/-17.19 166.94+/-26.72 
602.2 94.36+/-13.71 99.64+/-15.4 167.57+/-27.6 
602.3 93.97+/-13.91 99.11+/-12.56 164.72+/-27.22 
602.4 94.22+/-14.09 98.96+/-13.31 166.94+/-29.44 
602.5 94.58+/-15 98.56+/-15.39 167.21+/-28.86 
602.6 94.77+/-14.36 98.76+/-14.55 166.25+/-28.84 
602.7 94.5+/-13.64 100.02+/-14.85 165.26+/-29.48 
602.8 93.62+/-13.72 99.23+/-14.39 167.2+/-28 
602.9 93.43+/-14.35 98.83+/-15.09 168.25+/-25.6 
603 93.63+/-13.11 98.16+/-15.99 168.34+/-25.07 
603.1 93.9+/-12.98 98.78+/-14.08 167.21+/-24.97 
603.2 93.6+/-13.64 98.42+/-14.94 165.64+/-24.51 
603.3 94.17+/-12.89 99.12+/-14.74 165.72+/-25.36 
603.4 93.72+/-13.27 100.31+/-13.66 165.03+/-25.33 
603.5 93.7+/-13.7 100.27+/-14.58 165.38+/-24.77 
603.6 93.48+/-14.6 100.09+/-14.45 165.75+/-26.28 
603.7 93.23+/-13.03 100.55+/-14.76 166.74+/-24.9 
603.8 93.07+/-12.91 101.3+/-15.37 166.82+/-24.53 
603.9 92.37+/-12.35 101.81+/-15.14 166.36+/-27.57 
604 92.98+/-12.32 101.68+/-14.09 167.35+/-26.54 
604.1 93.04+/-12.67 101.51+/-14.02 167.04+/-25.8 
604.2 93.04+/-12.97 101.42+/-14.96 166.74+/-25.73 
604.3 94.23+/-12.84 100.61+/-13.99 167.24+/-24.95 
604.4 93.55+/-11.78 100.32+/-13.36 167.22+/-27.62 
604.5 93.66+/-11.81 100.7+/-13.04 166.56+/-27.08 
604.6 93.71+/-12.98 100.83+/-14.22 166.45+/-27.2 
604.7 93.86+/-12.39 100.79+/-14.41 165.95+/-26.91 
604.8 93.59+/-12.99 99.97+/-14.3 165.03+/-27.41 
604.9 93.98+/-12.3 100.41+/-13.1 164.52+/-29.73 
605 93.94+/-12.7 99.27+/-12.37 164.94+/-30.39 
605.1 94.07+/-12.22 99.9+/-13.53 164.9+/-30.81 
605.2 94.08+/-11.14 99.51+/-12.35 165.84+/-30.1 
605.3 94.59+/-12.28 99.56+/-12.6 165.04+/-28.04 
605.4 95.16+/-12.38 100.26+/-11.86 165.5+/-28.37 
605.5 95.47+/-10.82 99.84+/-12.81 166.15+/-28.79 
605.6 94.77+/-11.37 100.33+/-13.42 165.86+/-30.65 
605.7 94.64+/-11.95 101.14+/-13.16 165.62+/-30.85 
605.8 94.27+/-12.63 100.59+/-12.28 165.41+/-30.79 
605.9 93.67+/-12 100.96+/-11.74 164.49+/-31.77 
606 93.47+/-12.25 101.73+/-11.9 164.79+/-30.38 
606.1 94.19+/-13.3 101.74+/-11.22 163.93+/-28.7 
606.2 94.15+/-13.29 102.13+/-11.64 162.6+/-26.97 
606.3 93.98+/-13.39 102.32+/-11.36 163.49+/-24.3 
606.4 94.24+/-13.34 102.27+/-10.81 163.04+/-23.62 
606.5 93.88+/-13.11 101.79+/-11.35 162.28+/-25.67 
606.6 94.17+/-12.47 102.23+/-11.35 163.26+/-26.62 
606.7 93.99+/-12.86 102.67+/-12.7 164.07+/-27.24 
606.8 94.71+/-12.43 102.54+/-13.71 163.28+/-25.68 
606.9 94.67+/-12.28 103.42+/-12.27 164.78+/-24.67 
607 95.07+/-12.41 103.04+/-12.88 167.62+/-25.81 
607.1 94.9+/-11.64 104.03+/-13.55 168.24+/-23.22 
607.2 93.89+/-11.2 103.63+/-14.38 168.26+/-24.07 
607.3 94.11+/-11.86 103.25+/-15.68 169+/-24.61 
607.4 94.94+/-11.37 103.32+/-15.8 169.35+/-23.43 
607.5 94.82+/-12.04 102.53+/-15.82 168+/-24.08 
607.6 94.73+/-12.43 102.11+/-15.42 168.16+/-21.91 
607.7 94.44+/-13.66 102.16+/-15.13 167.58+/-20.28 
607.8 94.63+/-13.28 101.6+/-15.51 166.89+/-20.04 
607.9 94.11+/-13.65 102.31+/-14.47 166.88+/-22.05 
608 93.89+/-14.08 103.07+/-15.65 166.86+/-22.41 
608.1 94.09+/-13.01 102.5+/-16.25 165.98+/-21 
608.2 94.52+/-12.92 101.93+/-16.8 165.19+/-19.97 
608.3 94.01+/-13.12 101.18+/-15.78 166.18+/-22.34 
608.4 94.89+/-12.34 101.24+/-14.39 165.7+/-23.54 
608.5 94.45+/-12.9 100.39+/-14.16 165.86+/-21.98 
608.6 94.8+/-12.22 100.97+/-13.18 166.68+/-21.14 
608.7 95.4+/-11.88 100.47+/-14.63 165.67+/-23.82 
608.8 95.07+/-11.75 100.02+/-14.46 165.86+/-22.76 
608.9 94.58+/-12.44 101.28+/-14.13 164.2+/-21.88 
609 94.78+/-12.07 101.55+/-13.72 163.5+/-21.94 
609.1 94.93+/-12.51 102.22+/-14.06 163.38+/-23.14 
609.2 93.77+/-11.88 102.04+/-14.43 163.52+/-23.93 
609.3 94.37+/-11.49 102+/-15.43 162.57+/-24.47 
609.4 93.44+/-11.13 101.04+/-15.51 163.5+/-24.2 
609.5 94.7+/-10.39 100.22+/-15.43 161.88+/-22.02 
609.6 94.56+/-10.88 100.37+/-16.2 162.22+/-20.87 
609.7 94.76+/-11.34 101.13+/-15.06 163.16+/-20.52 
609.8 94.11+/-10.63 101.62+/-15.4 163.96+/-22 
609.9 94.09+/-11.75 102.06+/-15.49 165.11+/-20.73 
610 94.62+/-11.88 101.93+/-14.96 164.74+/-19.66 
610.1 94.29+/-11.89 101.65+/-14.79 164.64+/-18 
610.2 94.09+/-11.63 101.11+/-13.66 165.68+/-16.38 
610.3 93.41+/-12.16 101.55+/-13.18 165.48+/-16.46 
610.4 94.23+/-11.31 102.22+/-13.09 163.64+/-17.88 
610.5 93.75+/-11.78 103.38+/-14.21 163.3+/-22.16 
610.6 93.71+/-10.66 104.17+/-15.76 163.05+/-23.08 
610.7 93.52+/-10.75 104.48+/-15.54 163.57+/-22.3 
610.8 93.54+/-10.21 104.69+/-17.41 163.86+/-22.34 
610.9 93.74+/-10.11 104.9+/-18.34 165.82+/-20.13 
611 93.67+/-10.78 104.96+/-15.86 166.25+/-19.91 
611.1 93.06+/-10.85 103.25+/-15.67 167.44+/-18.52 
611.2 93.07+/-9.2 103.7+/-16.19 167.99+/-18.83 
611.3 93.42+/-9.7 103.66+/-13.56 168.14+/-18.8 
611.4 93.4+/-9.26 102.99+/-14.99 167.7+/-18.99 
611.5 92.76+/-9.56 102.63+/-14.32 167.26+/-17.34 
611.6 93.41+/-8.86 103.28+/-15.24 165.93+/-19.21 
611.7 93.2+/-9.07 102.3+/-15.54 166.77+/-17.92 
611.8 93.44+/-9.36 102.75+/-14.74 166.68+/-17.66 
611.9 93.89+/-9.59 103.85+/-14.77 164.02+/-20.28 
612 93.78+/-10.26 104.54+/-13.93 164.7+/-21.28 
612.1 94.13+/-8.91 104.46+/-13.97 165.4+/-21.45 
612.2 93.31+/-10.08 104.8+/-14.86 166.01+/-22.05 
612.3 93.47+/-9.57 105.03+/-16.02 165.8+/-23 
612.4 92.79+/-11.06 105.44+/-15.66 164.98+/-20.99 
612.5 93.08+/-9.82 105.61+/-16.1 165.5+/-20.15 
612.6 93.64+/-10.66 104.74+/-15.81 165.93+/-19.18 
612.7 93.33+/-10.66 105.01+/-13.65 166.85+/-17.13 
612.8 94.22+/-10.26 103.86+/-13 167.52+/-14.9 
612.9 93.96+/-10.67 104.69+/-13.82 166.2+/-12.61 
613 93.55+/-9.39 102.66+/-13.69 165.42+/-11.5 
613.1 93.58+/-10.72 103.61+/-13.77 165.07+/-12.76 
613.2 93.68+/-10.1 103.54+/-12.87 164.7+/-10.95 
613.3 93.64+/-9.48 102.23+/-14.86 164.56+/-9.76 
613.4 93.96+/-9.55 102.01+/-14.35 164.73+/-10.27 
613.5 93.45+/-10.71 101.95+/-13.89 164.34+/-7.42 
613.6 93.41+/-9.63 102.25+/-13.91 163.84+/-8.1 
613.7 94.04+/-9.21 102.81+/-13.38 164.78+/-7.54 
613.8 93.7+/-9.84 103.03+/-14.19 163.25+/-7.31 
613.9 93.98+/-9.32 101.81+/-14 160.96+/-6.51 
614 94.41+/-9.14 100.99+/-13.4 160.01+/-7.8 
614.1 94.86+/-8.42 101.46+/-13.22 162.35+/-5.71 
614.2 94.59+/-7.53 101.26+/-14.51 161.18+/-5.13 
614.3 93.61+/-8.48 100.89+/-13.19 162.84+/-4.95 
614.4 93.2+/-8.28 100.25+/-13.45 161.68+/-5.56 
614.5 92.85+/-8.63 100.29+/-12.84 160.61+/-5.8 
614.6 93.09+/-8.63 100.42+/-12.39 159.82+/-5.37 
614.7 93.04+/-9.17 101.24+/-11.94 159.82+/-7.41 
614.8 93.22+/-8.4 100.46+/-11.98 159.99+/-10.95 
614.9 93.09+/-8.35 100.78+/-12.83 159.2+/-9.05 
615 93.85+/-8.05 101.18+/-12.13 159.26+/-9.07 
615.1 94+/-8.28 101.85+/-13.26 161.28+/-10.67 
615.2 93.51+/-8.75 100.73+/-14.06 161.18+/-10.03 
615.3 93.68+/-8.06 100.62+/-13.52 160.16+/-11.59 
615.4 93.34+/-8.65 102.06+/-13.04 159.42+/-13.1 
615.5 92.54+/-8.49 101.96+/-14.62 158.77+/-13.24 
615.6 92.46+/-8.71 101.01+/-14.04 160.92+/-15.73 
615.7 92.12+/-8.98 100.24+/-14.22 160.02+/-15.82 
615.8 91.96+/-9.42 100.44+/-14.79 160.58+/-16.79 
615.9 92.68+/-9.4 101.08+/-15.18 161.14+/-15.1 
616 92.77+/-8.68 100.14+/-15.79 160+/-14.96 
616.1 92.82+/-8.3 99.84+/-16.39 158.94+/-15.05 
616.2 92.72+/-8.5 99.57+/-16.6 159.14+/-16.54 
616.3 92.49+/-9.15 98.76+/-15.05 158.37+/-18.36 
616.4 92.14+/-10.01 98.41+/-14.45 158.16+/-17.37 
616.5 92.19+/-9.88 98.49+/-15.29 159.46+/-16.87 
616.6 92.25+/-10.3 97.99+/-15.1 159.78+/-16.78 
616.7 92.12+/-9.87 98.76+/-16.32 156.92+/-14.76 
616.8 92.93+/-8.84 99.23+/-17.03 155.35+/-14.34 
616.9 92.53+/-9.64 99.67+/-17.7 155.01+/-11.5 
617 91.98+/-9.43 100.13+/-17.39 153.02+/-14.42 
617.1 92.01+/-9.33 99.97+/-17.99 151.89+/-14.12 
617.2 92.11+/-9.37 100.87+/-18.24 150.62+/-12.66 
617.3 91.54+/-9.51 100.26+/-19.23 152.1+/-11.41 
617.4 91.05+/-9.81 100.68+/-18.91 152.57+/-11.6 
617.5 91.53+/-8.9 100.12+/-18.63 153.8+/-12.4 
617.6 90.74+/-9.53 99.8+/-18.93 154.92+/-12.26 
617.7 91.59+/-8.91 100.24+/-18.5 156+/-10.97 
617.8 91.9+/-10.93 98.85+/-18.63 157.74+/-9.75 
617.9 92.18+/-9.98 99.38+/-18.8 156.33+/-9.23 
618 92.45+/-8.73 99.72+/-18.16 156.19+/-8.22 
618.1 91.97+/-8.05 99.37+/-17.93 157.22+/-8.52 
618.2 92.44+/-8.07 99.72+/-17.06 157.91+/-9.72 
618.3 91.32+/-8.49 101.16+/-16.24 159.18+/-10.15 
618.4 91.46+/-8.89 99.47+/-17.17 160.2+/-11.1 
618.5 91.63+/-7.69 99.13+/-17.15 160.55+/-13.71 
618.6 91.82+/-8.15 100.48+/-17.88 160.15+/-12.9 
618.7 90.99+/-9.16 99.66+/-16.38 159.58+/-15.86 
618.8 91.92+/-8.06 98.63+/-17.11 160.76+/-14.94 
618.9 92.13+/-8.1 98.4+/-16.06 161.34+/-16.41 
619 91.66+/-7.98 98.83+/-16.97 161.11+/-15.7 
619.1 92.54+/-7.99 99.51+/-16.88 159.61+/-12.35 
619.2 92.02+/-8.72 99.33+/-16.69 160.14+/-9.86 
619.3 92.57+/-7.33 98.45+/-17.28 159.86+/-8.7 
619.4 92.39+/-7.85 98.31+/-17.65 160+/-7.12 
619.5 92.57+/-8.49 98.18+/-16.87 158.84+/-5.38 
619.6 93.27+/-8.75 98.55+/-15.82 157.86+/-4.09 
619.7 92.81+/-8.29 97.62+/-17.51 159.12+/-6.07 
619.8 93.28+/-9.97 97.53+/-17.97 157.6+/-5.45 
619.9 92.78+/-9.09 97.28+/-18.57 156.23+/-4.77 
620 92.97+/-8.98 97.32+/-17.45 155.43+/-3.96 
620.1 92.49+/-9.71 97.38+/-16.29 155.64+/-5.01 
620.2 92.87+/-9.12 97.39+/-17.15 155.11+/-5.06 
620.3 91.92+/-9.21 97.22+/-17.24 156.19+/-6.05 
620.4 92.52+/-8.97 98.06+/-16.65 156.44+/-5.37 
620.5 92.08+/-8.75 98.81+/-15.31 157.02+/-7.58 
620.6 91.98+/-9.34 97.62+/-15.1 156.64+/-7.04 
620.7 92.52+/-9.15 97.35+/-14.99 156.46+/-7.79 
620.8 92.66+/-9.22 97.66+/-15.14 156.71+/-10.13 
620.9 92.65+/-9.32 98.93+/-17.45 157.56+/-8 
621 93.44+/-9.41 99.6+/-16.87 156.43+/-9.31 
621.1 92.5+/-9.53 99.18+/-17.7 156.24+/-14.52 
621.2 92.75+/-9.91 98.73+/-17.47 154.51+/-15.35 
621.3 91.71+/-10.68 99.26+/-16.42 153.93+/-14.88 
621.4 92.07+/-10.01 98.81+/-16.71 155.76+/-13.72 
621.5 91.5+/-10.88 98.84+/-17.34 154.79+/-13.17 
621.6 92.56+/-9.83 98.46+/-18.09 154.62+/-13.19 
621.7 92.66+/-9.4 99.76+/-17.4 153.94+/-14.62 
621.8 92.84+/-10.08 99.47+/-18.56 154.54+/-14.57 
621.9 92.74+/-9.96 99.98+/-18.06 155.22+/-15.56 
622 93.68+/-10.71 99.39+/-19.47 155.07+/-12.64 
622.1 93.38+/-11.08 97.68+/-19.16 155.06+/-16.03 
622.2 92.51+/-10.49 98.02+/-17.65 155.7+/-14.26 
622.3 92.66+/-11.08 98.05+/-17.77 157.21+/-15.08 
622.4 92.45+/-10.62 99.18+/-16.79 156.38+/-13.14 
622.5 92.54+/-9.93 98.44+/-17.31 154.77+/-11.9 
622.6 92.08+/-11.68 98.65+/-17.25 154.09+/-12.87 
622.7 93.14+/-12.05 99.67+/-16.83 155.1+/-15.37 
622.8 93.52+/-11.81 100.07+/-17.29 153.78+/-12.86 
622.9 93.23+/-11.94 100.31+/-17.29 154.98+/-10.12 
623 92.75+/-11.43 100.29+/-16.32 154.52+/-11.97 
623.1 93.2+/-10.71 99.5+/-16.05 154.18+/-11.75 
623.2 92.32+/-11.22 99.41+/-16.43 153.7+/-13.1 
623.3 92.84+/-11.55 99.5+/-15.95 152.83+/-12.25 
623.4 93.02+/-11.64 99.92+/-16.19 154.1+/-12.24 
623.5 93.16+/-11.34 98.98+/-16.19 153.52+/-11.99 
623.6 93.11+/-10.4 98.79+/-16.72 154.76+/-13.99 
623.7 92.47+/-10.99 98.75+/-15.82 154.26+/-14.6 
623.8 92.07+/-11.12 98.61+/-16.53 153.29+/-14.47 
623.9 91.97+/-11.19 99.34+/-16.5 152.94+/-13.54 
624 92.74+/-11.45 99.95+/-17.81 151.83+/-14.74 
624.1 92.75+/-11.92 99.75+/-17 151.88+/-13.65 
624.2 92.14+/-11.8 99.56+/-17.9 151.04+/-13.27 
624.3 92.28+/-11.69 99.7+/-16.61 151.46+/-12.81 
624.4 93.19+/-11.52 99.46+/-16.39 152.4+/-13.92 
624.5 92.1+/-11.56 99.16+/-15.77 152.55+/-11.21 
624.6 91.71+/-11.05 99.85+/-15.78 152.43+/-12.14 
624.7 91.42+/-10.92 100.02+/-15.13 152.8+/-12.79 
624.8 92.59+/-9.82 99.5+/-15.18 153.52+/-11.84 
624.9 92.51+/-9.66 98.85+/-15.09 153.12+/-12.59 
625 92.31+/-9.21 97.79+/-15.12 152.8+/-11.87 
625.1 92.93+/-8.65 97.74+/-16.11 152.55+/-13.17 
625.2 93.36+/-8.45 97.02+/-15.77 151.18+/-11.58 
625.3 93.05+/-9.56 98.06+/-15.88 151.64+/-13.15 
625.4 93.32+/-10.29 98.01+/-16.32 151.46+/-12.66 
625.5 92.95+/-10.71 97.97+/-17.01 151.05+/-13.48 
625.6 92.93+/-10.6 97.39+/-15.69 147.96+/-12.59 
625.7 92.97+/-10.53 97.51+/-15.45 148.84+/-12.39 
625.8 91.96+/-10.55 98.2+/-15.05 148.88+/-13.36 
625.9 92.84+/-9.81 98.62+/-15.55 149.44+/-11.08 
626 92.18+/-10.47 97.39+/-16.32 150.08+/-11.68 
626.1 91.73+/-10.94 97.61+/-14.51 149.45+/-12.56 
626.2 91.88+/-9.75 97.75+/-14.42 149.98+/-13.52 
626.3 92.35+/-9.59 98.11+/-14.64 150.21+/-14.55 
626.4 92.18+/-10.17 98.57+/-14.98 151.17+/-16.84 
626.5 92.97+/-10.58 98.42+/-15.02 150.42+/-19.05 
626.6 92.57+/-10.82 99.45+/-14.72 147.64+/-20.05 
626.7 92.25+/-10.71 99.77+/-14.97 148.31+/-19.43 
626.8 92.65+/-10.67 99.82+/-14.01 151.17+/-19.91 
626.9 92.36+/-11.91 100.14+/-15.44 150.77+/-17.82 
627 91.83+/-11.36 99.75+/-15.63 149.96+/-18.69 
627.1 92.05+/-10.98 100.55+/-13.93 151.89+/-19.4 
627.2 92.18+/-11.19 100.85+/-12.66 151.44+/-19.45 
627.3 92.02+/-12.15 100.69+/-14.9 150.81+/-16.48 
627.4 92.48+/-11.55 101.25+/-15.69 150.13+/-16.59 
627.5 91.65+/-12.03 101.52+/-16.3 151.17+/-15.32 
627.6 91.83+/-11.26 101.11+/-16.59 151.72+/-14.44 
627.7 91.74+/-11.26 101.19+/-14.74 152.86+/-17.78 
627.8 92.27+/-11.88 99.74+/-14.82 151.85+/-15.99 
627.9 91.17+/-10.23 100.31+/-15.11 152.22+/-16.63 
628 91.9+/-12.29 99.49+/-13.75 152.18+/-16.74 
628.1 92.69+/-12.23 98.22+/-13.19 152.41+/-18.91 
628.2 92.16+/-11.66 98.29+/-14.36 150.51+/-16.28 
628.3 91.82+/-10.04 99.06+/-14.41 151.42+/-14.82 
628.4 92.6+/-10.18 98.38+/-15.02 152.3+/-13.93 
628.5 92.46+/-10.46 97.08+/-13.28 151.43+/-13.74 
628.6 92.02+/-9.74 97.66+/-14.42 153.9+/-14.39 
628.7 91.62+/-10.23 97.57+/-14.41 154.16+/-13.67 
628.8 92.21+/-10.18 98.01+/-15.01 155.01+/-15.36 
628.9 92.6+/-10.74 98.28+/-14.85 154.1+/-14.21 
629 92.38+/-9.27 98.14+/-16.21 156.1+/-16.94 
629.1 92.1+/-9.58 98.12+/-15.93 156.36+/-17.18 
629.2 91+/-8.88 98.62+/-14.92 156.96+/-18.38 
629.3 90.87+/-8.18 99.11+/-15.29 158.95+/-18.6 
629.4 90.92+/-8.6 98.18+/-15.41 158.69+/-18.94 
629.5 90.32+/-9.17 99.46+/-15.32 159.11+/-19.04 
629.6 90.53+/-9.39 99.42+/-15.2 160.63+/-20.11 
629.7 91.58+/-9.71 99.51+/-14.35 161.01+/-20.13 
629.8 91.24+/-8.96 99.25+/-15.34 160.46+/-21.14 
629.9 91.51+/-9.44 98.68+/-14.96 160.7+/-19.04 
630 90.63+/-10.66 98.11+/-14.65 160.38+/-17.66 
630.1 91.27+/-9.34 98.96+/-13.55 159.66+/-15.75 
630.2 91.02+/-9.32 99.03+/-14.54 158.98+/-14.26 
630.3 91.99+/-9.61 99.85+/-15.59 159.94+/-14.46 
630.4 90.69+/-9.52 98.93+/-16.64 157.49+/-13.14 
630.5 91.65+/-9.82 98.8+/-14.13 158.12+/-14.24 
630.6 91.39+/-10.39 98.96+/-14.82 156.05+/-14.9 
630.7 91.55+/-9.42 98.77+/-15.17 156.2+/-15.31 
630.8 92.33+/-8.44 98.93+/-15.72 155.08+/-14.41 
630.9 91.76+/-9.01 98.68+/-15.66 155.82+/-13.29 
631 91.63+/-7.63 99.59+/-15.14 155.8+/-12.36 
631.1 92.04+/-9.72 100.38+/-15.11 156.02+/-12.08 
631.2 92.13+/-8.97 100.74+/-14.58 156.18+/-11.54 
631.3 91.58+/-8.47 100.35+/-13.7 157.34+/-12.53 
631.4 92.6+/-9.01 100.05+/-13.88 158.12+/-10.74 
631.5 92.27+/-8.13 101.38+/-12.66 158.26+/-12.62 
631.6 91.8+/-8.88 101.18+/-12.48 158.57+/-13.53 
631.7 91.89+/-9.18 100.17+/-14.11 155.91+/-13.6 
631.8 91.93+/-8.47 100.73+/-13.24 156.2+/-11.68 
631.9 91.77+/-8.75 100.05+/-13.32 157.15+/-10.43 
632 90.88+/-8.61 100.34+/-12.53 156.44+/-12.83 
632.1 91.38+/-8.72 100.35+/-13.51 157.14+/-12.47 
632.2 92.56+/-9.56 100.82+/-13.45 157.94+/-10.25 
632.3 91.97+/-9.44 99.15+/-13.05 157.91+/-8.91 
632.4 92.31+/-10.28 98.84+/-12.56 158.54+/-9.08 
632.5 91.91+/-11.49 99.16+/-11.65 159.1+/-9.56 
632.6 92.75+/-10.78 98.86+/-12.75 157.74+/-10.18 
632.7 91.72+/-10.04 98.75+/-13.77 157.76+/-10.92 
632.8 92.4+/-8.5 98.54+/-13.49 158.95+/-12.4 
632.9 92+/-9.83 97.65+/-13.41 159.55+/-13.76 
633 92.35+/-9.17 97.61+/-14.39 160.68+/-14.93 
633.1 92.71+/-9.41 96.15+/-13.63 160.46+/-13.45 
633.2 93.35+/-8.82 95.42+/-13.78 160.95+/-12.25 
633.3 92+/-9.2 95.77+/-13.39 160.17+/-13.04 
633.4 91.78+/-9.91 95.45+/-12.85 160.07+/-12.67 
633.5 92.02+/-10.92 95.66+/-11.65 159.58+/-11.13 
633.6 91.92+/-11.23 94.5+/-11.87 158.62+/-8.22 
633.7 92.73+/-11.24 94.22+/-13.21 158.52+/-7.67 
633.8 92.41+/-12.31 94.34+/-12.71 158.37+/-8.53 
633.9 92.06+/-12.77 94.89+/-13.17 158.5+/-8.84 
634 92.31+/-12.32 94.81+/-12.68 159.77+/-7.76 
634.1 93.28+/-12.15 95.22+/-14.57 158.25+/-9.43 
634.2 92.31+/-11.69 95.83+/-14.88 158.51+/-9.13 
634.3 92.41+/-12.08 96.34+/-15.58 157.96+/-9.26 
634.4 92.59+/-12.14 96.64+/-15.89 156.36+/-8.92 
634.5 93.33+/-11.31 96.47+/-16.44 157.49+/-8.77 
634.6 93.07+/-12.44 95.89+/-14.78 159.6+/-10.2 
634.7 92.92+/-12.09 97.19+/-15.29 160.27+/-9.81 
634.8 92.35+/-10.78 97.66+/-15.62 159.91+/-11.98 
634.9 92.24+/-10.23 97.41+/-15.84 159.57+/-13.99 
635 92.41+/-10.96 98.15+/-15.82 159.79+/-13.34 
635.1 93.01+/-10.99 99.54+/-15.19 159.64+/-12.36 
635.2 92.65+/-11.44 99.86+/-14.16 158.54+/-14.59 
635.3 92.92+/-11.78 99.94+/-13.59 158.2+/-13.69 
635.4 92.25+/-11.64 100.17+/-13.66 157.78+/-13.47 
635.5 92.62+/-11.72 99.6+/-13.9 158.54+/-13.06 
635.6 92.45+/-12.76 99.24+/-13.61 158.44+/-11.7 
635.7 92.22+/-12.42 99.1+/-14.36 160.38+/-14.4 
635.8 92.25+/-12.62 98.94+/-14.02 159.65+/-16.08 
635.9 92.17+/-11.52 99.66+/-13.92 159.44+/-17.88 
636 91.98+/-11.77 99.05+/-13.67 159.71+/-18.47 
636.1 91.6+/-12.23 98.73+/-12.89 159.26+/-17.36 
636.2 92+/-11.68 98.92+/-11.98 160.02+/-17.49 
636.3 91.51+/-13.03 99.47+/-11.31 160.17+/-17.08 
636.4 92.09+/-12.63 98.39+/-11.41 159.3+/-20 
636.5 92.61+/-12.12 99.32+/-11.82 159.87+/-20.52 
636.6 92.5+/-11.99 99.38+/-12.09 161.14+/-20.52 
636.7 92.44+/-10.55 98.87+/-14.09 161.52+/-19.96 
636.8 92.16+/-11.27 99.29+/-13.33 161.97+/-18.24 
636.9 91.86+/-11.25 99.02+/-13.1 160.45+/-19.91 
637 91.91+/-11.18 97.97+/-12.99 157.94+/-17.18 
637.1 92.15+/-11.33 98.31+/-11.58 157.88+/-17.61 
637.2 92.56+/-11.85 98.55+/-11.67 157.77+/-20.05 
637.3 92.67+/-11.42 97.78+/-11.52 157.34+/-18.9 
637.4 92.46+/-12.32 97.32+/-11.66 157+/-19.49 
637.5 92.24+/-11.45 96.72+/-11.05 155.88+/-18.76 
637.6 92.23+/-11.55 97.45+/-12.31 155.45+/-18.06 
637.7 93.12+/-11.48 96.89+/-11.66 155.41+/-16.93 
637.8 92.49+/-12.12 97.14+/-10.33 155.86+/-16.38 
637.9 92.72+/-12.35 97.3+/-11.32 157.84+/-15.51 
638 92.66+/-12.51 96.19+/-11.34 158.47+/-17.08 
638.1 93.14+/-12.75 96.21+/-11.29 157+/-16.17 
638.2 92.73+/-12.43 97.36+/-11.27 157.18+/-17.78 
638.3 93.49+/-11.92 96.92+/-11.79 158.49+/-18.91 
638.4 93.98+/-10.27 97.23+/-13.37 157.87+/-17.55 
638.5 93.65+/-9.93 96.92+/-13.31 156.31+/-18.2 
638.6 93.23+/-11.17 97.96+/-13.1 156+/-16.25 
638.7 93.04+/-10.62 97.7+/-12.9 156.12+/-17.25 
638.8 92.54+/-11.23 96.97+/-12.76 157.54+/-19.47 
638.9 92.56+/-11.43 98.55+/-14.67 159.29+/-21.6 
639 93.18+/-10.83 97.8+/-14.51 159.76+/-20.7 
639.1 93.48+/-9.28 97.73+/-15.35 159.36+/-23.14 
639.2 93.55+/-10.23 97.1+/-15.41 158.2+/-21.59 
639.3 94.04+/-10.68 96.99+/-13.96 159.14+/-20.28 
639.4 93.99+/-10.18 96.98+/-14.55 158.77+/-21.18 
639.5 94.1+/-10.11 96.55+/-15.9 157.43+/-22.34 
639.6 94.22+/-10.5 96.22+/-14.64 158.82+/-24.71 
639.7 93.65+/-11.28 97.82+/-14.64 159.57+/-23.64 
639.8 93.19+/-10.72 98.27+/-15.67 159.63+/-20.59 
639.9 93.16+/-10.43 98.47+/-15.57 160.45+/-19.33 
640 92.76+/-10.13 98.74+/-15.86 160.29+/-22.3 
640.1 93.66+/-8.97 99.13+/-15.12 160.6+/-24.28 
640.2 93.18+/-9.12 99.11+/-15.43 160.25+/-22.56 
640.3 93.08+/-9.6 98.06+/-14.33 160.44+/-23.45 
640.4 94+/-9.66 97.85+/-14.7 161.04+/-22.45 
640.5 93.88+/-9.43 97.2+/-14.92 160.09+/-23.07 
640.6 94.43+/-9.46 98.15+/-14.12 158.43+/-23.74 
640.7 93.5+/-9.5 98.95+/-14.47 158.56+/-24.84 
640.8 93.69+/-8.99 97.74+/-14.2 158.56+/-24.05 
640.9 94.4+/-9.86 98.94+/-13.7 157.96+/-23.95 
641 94.38+/-9.02 98.88+/-14.41 157.24+/-22.54 
641.1 93.73+/-8.88 98.25+/-14.48 157.72+/-21.66 
641.2 94.09+/-8.08 98.89+/-14.17 157.58+/-22.03 
641.3 94.57+/-8.2 98.02+/-14.44 155.89+/-22.57 
641.4 94.17+/-8.96 97+/-15.03 155.33+/-19.99 
641.5 93.33+/-8.71 97.71+/-15.9 153.32+/-20.88 
641.6 92.94+/-7.41 97.18+/-16.17 152.62+/-20.56 
641.7 93.93+/-7.1 96.94+/-14.53 153.7+/-20.94 
641.8 93.85+/-7.95 96.56+/-14.42 154.57+/-20.71 
641.9 93.7+/-8.74 96.15+/-13.97 154.44+/-23.58 
642 93.87+/-8.64 96.45+/-13.7 156+/-23.92 
642.1 94.25+/-9.89 96.99+/-13.6 157.06+/-22.83 
642.2 93.89+/-10.73 97+/-13.59 156.22+/-19.71 
642.3 94.07+/-10.13 97.44+/-12.84 155.82+/-20.73 
642.4 94.03+/-9.86 97.46+/-14.08 155.32+/-20.72 
642.5 93.92+/-10.22 98.34+/-13.07 153.24+/-19.76 
642.6 93.85+/-9.93 98.18+/-12.37 151.61+/-19 
642.7 93.08+/-10.9 98.21+/-12.7 152.37+/-20.01 
642.8 94.39+/-10.37 99.09+/-13.46 152.85+/-20.58 
642.9 93.53+/-9.68 98.83+/-12.25 152.37+/-23.12 
643 93.87+/-9.24 98.06+/-13.49 153.21+/-21.98 
643.1 92.89+/-8.59 98.13+/-14.16 153.76+/-20.56 
643.2 93.52+/-7.93 98.03+/-13.83 153.21+/-18.92 
643.3 92.6+/-9.19 98.51+/-14.19 151.45+/-18.12 
643.4 92.48+/-9.83 98.81+/-14.46 151.32+/-17.23 
643.5 93.32+/-9.08 99.22+/-13.68 152.26+/-18.61 
643.6 93.76+/-9.52 98.26+/-13.26 152.43+/-17.97 
643.7 92.69+/-10.21 98.1+/-12.55 152.21+/-16.81 
643.8 92.75+/-10.29 98.24+/-12.87 153+/-16.19 
643.9 92.88+/-9.89 98.23+/-13.57 151.68+/-16.86 
644 93.16+/-9.09 98.56+/-13.45 154.2+/-16.31 
644.1 93.04+/-10.21 99.34+/-13.82 155.94+/-14.86 
644.2 93.03+/-9.83 97.54+/-14.19 156.3+/-12.48 
644.3 93.66+/-9.39 97.61+/-14.47 155.78+/-12.51 
644.4 93.45+/-9.42 97.09+/-14.65 156.55+/-15.93 
644.5 92.9+/-9.01 98.25+/-15.47 155.96+/-14.11 
644.6 93.35+/-8.57 98.34+/-14.67 157.23+/-13.81 
644.7 93.3+/-8.9 98.49+/-13.54 158.36+/-13.87 
644.8 92.36+/-9.68 98.21+/-12.8 159.92+/-15.09 
644.9 93.18+/-10.45 98.15+/-13.46 159.92+/-16.07 
645 93.08+/-9.67 98.33+/-13.5 159.54+/-16.49 
645.1 92.66+/-9.8 98.36+/-13.18 158.54+/-17.22 
645.2 92.65+/-9.71 99.26+/-12.55 157.2+/-17.46 
645.3 93.22+/-9.06 100.53+/-13.74 155.99+/-17.9 
645.4 92.87+/-8.31 99.46+/-14.6 155.98+/-18.42 
645.5 91.89+/-8.82 100.34+/-15.23 156.31+/-18.84 
645.6 91.06+/-9.03 101.53+/-14 155.74+/-19.85 
645.7 91.91+/-10.39 101.31+/-13.19 156.64+/-16.79 
645.8 92.13+/-8.97 100.64+/-14.11 154.71+/-14.96 
645.9 91.63+/-9.08 101.82+/-13.76 154.85+/-13.29 
646 91.84+/-9.17 100.52+/-14.51 155.42+/-10.66 
646.1 91.46+/-9.34 100.37+/-15.35 154.88+/-10.05 
646.2 91.29+/-9.5 100.16+/-14.36 154.45+/-8.61 
646.3 91.54+/-8.91 99.52+/-14.38 155.49+/-8.65 
646.4 91.14+/-9.21 99.08+/-15.05 155.34+/-7.47 
646.5 91.36+/-8.63 98.87+/-15.71 155.88+/-8.03 
646.6 91.88+/-8.44 100.45+/-16.23 155.68+/-7.45 
646.7 91.15+/-9.42 100.02+/-16.71 155.11+/-8.36 
646.8 91.24+/-9.95 99.55+/-15.72 153.7+/-7.56 
646.9 91.83+/-10.16 98.9+/-15.98 154.05+/-7.13 
647 91.81+/-10.33 99.34+/-14.76 154.66+/-8.85 
647.1 91.33+/-10.44 100.44+/-15.62 153.29+/-10.53 
647.2 92.03+/-9.9 100.95+/-16.6 152.92+/-11.89 
647.3 92.03+/-9.67 101.09+/-18.17 152.78+/-13.52 
647.4 92.1+/-9.97 101.2+/-17.13 152.32+/-15.88 
647.5 92.55+/-9.96 100.85+/-17.03 151.18+/-15.34 
647.6 92.18+/-8.78 101.43+/-15.68 152.34+/-14.04 
647.7 92.74+/-9.85 102.37+/-17.14 151+/-12.61 
647.8 92.48+/-9.01 101.72+/-15.63 149.99+/-13.05 
647.9 92.57+/-9.63 102.03+/-16.36 149.45+/-14.55 
648 92.44+/-10.56 102.21+/-15.27 147.91+/-14.93 
648.1 92.31+/-9.81 102.63+/-15.89 145.93+/-14.86 
648.2 91.74+/-9.69 102.63+/-14.01 146.56+/-14.64 
648.3 91.8+/-9.76 101.83+/-15.93 146.1+/-15.4 
648.4 91.76+/-9.73 101.85+/-16.36 145.98+/-16.4 
648.5 91.87+/-10.09 102.59+/-16.79 147.31+/-14.28 
648.6 92.53+/-11.15 101.9+/-15.73 147.21+/-13.86 
648.7 92.63+/-10.57 102.29+/-15.89 146.83+/-12.33 
648.8 92.12+/-10.52 102.21+/-16.03 147+/-9.55 
648.9 92.54+/-11.52 102.06+/-15.69 146.68+/-8.8 
649 92.43+/-11.26 102.18+/-15.15 145.66+/-10.32 
649.1 92.15+/-12.32 102.33+/-15.76 147.89+/-9.7 
649.2 92.86+/-10.74 101.82+/-15.94 148.24+/-10.26 
649.3 92.01+/-10.84 101.02+/-15.88 150.6+/-11.44 
649.4 91.92+/-10.12 101.58+/-15.8 150.9+/-8.94 
649.5 92.67+/-10.69 101.67+/-16.15 148.53+/-3.97 
649.6 92.8+/-10.02 101.22+/-15.27 148.32+/-5.03 
649.7 93.32+/-8.72 99.99+/-14.73 149.6+/-4.94 
649.8 93.05+/-8.7 98.88+/-14.02 150.11+/-7.28 
649.9 92.14+/-8.48 99.26+/-14.05 149.33+/-5.15 
650 92.48+/-8.61 98.78+/-14.04 149.88+/-3.46 
650.1 92.35+/-9.65 99.27+/-14.52 151.66+/-3.76 
650.2 92.76+/-9.44 98.94+/-14.2 151.9+/-4.7 
650.3 92.12+/-10.39 99.09+/-13.86 150.54+/-6.31 
650.4 92.34+/-9.88 98.04+/-15.76 150.32+/-5.92 
650.5 92.71+/-9.1 97.66+/-14.19 151.26+/-5.23 
650.6 92.42+/-9.82 97.42+/-13.7 151.51+/-4.21 
650.7 92.1+/-9.7 97.65+/-12.7 151.14+/-5.41 
650.8 92.01+/-8.79 97+/-14.38 150.44+/-7.23 
650.9 92.3+/-8.42 97.83+/-14.02 149.08+/-10.01 
651 92.33+/-8.4 98.86+/-14.68 148.36+/-10.59 
651.1 92.86+/-9.01 100.36+/-14.08 149.08+/-11.16 
651.2 92.61+/-7.96 99.44+/-14.83 150.39+/-9.72 
651.3 93.01+/-9.64 100.85+/-15.93 150.18+/-8.2 
651.4 93.47+/-10.03 100.48+/-15.88 150.76+/-5.95 
651.5 93.7+/-10.47 99.97+/-15.82 153.42+/-6.21 
651.6 93.89+/-10.5 99.41+/-16.9 154.77+/-7.45 
651.7 93.87+/-9.8 98.93+/-15.77 154.98+/-5.71 
651.8 93.36+/-10.1 97.86+/-15.29 154.94+/-5.76 
651.9 93.65+/-10.32 97.08+/-16.34 153.9+/-7.83 
652 93.16+/-9.73 97.93+/-16.66 154.21+/-7.78 
652.1 93.18+/-8.86 98.07+/-16.98 155.01+/-5.31 
652.2 92.99+/-9.3 98.63+/-17.42 155.07+/-3.65 
652.3 92.55+/-10.44 97.98+/-15.43 153.91+/-4.18 
652.4 92.74+/-11.36 99.02+/-14.75 154.3+/-8.22 
652.5 92.37+/-11.61 99.72+/-16.52 156.18+/-9.03 
652.6 92.37+/-11.56 99.87+/-16.51 156.04+/-11.86 
652.7 92.08+/-11.83 99.73+/-16.5 155.86+/-13.23 
652.8 92.35+/-10.59 99.41+/-15.43 155.49+/-13.3 
652.9 92.86+/-10.19 100.57+/-15.06 156.23+/-14.06 
653 92.45+/-10.84 99.02+/-14.99 156.8+/-13.04 
653.1 92.64+/-9.82 99.49+/-15.05 155.05+/-10.58 
653.2 92.39+/-9.5 98.53+/-14.64 156.76+/-9.93 
653.3 92.05+/-9.69 99.19+/-15.9 156.11+/-11.24 
653.4 92.2+/-10.04 99.87+/-17.11 155.51+/-13 
653.5 92.21+/-10.34 100.58+/-16.9 156.38+/-13.19 
653.6 91.97+/-11.06 100.5+/-16.26 155.67+/-10.67 
653.7 92.43+/-11.32 99.81+/-15.69 155.28+/-12.16 
653.8 92.44+/-11.03 99.31+/-17.05 155.1+/-12.03 
653.9 92.03+/-11.56 99.84+/-16.58 155.44+/-12.41 
654 92.13+/-10.39 99.6+/-15.34 155.48+/-11.64 
654.1 92.18+/-11.01 99.5+/-15.46 154.43+/-10.16 
654.2 91.85+/-10.58 100.06+/-14.84 154.44+/-11 
654.3 91.4+/-9.68 100.2+/-15.04 153.16+/-8.05 
654.4 92.45+/-9.48 99.59+/-14.86 152.39+/-6.21 
654.5 92.21+/-9.95 99.48+/-15.31 152.36+/-5.61 
654.6 92.34+/-9.96 100.82+/-15.71 152.44+/-3.92 
654.7 92.5+/-10.74 101.96+/-16.27 153.1+/-3.9 
654.8 92.09+/-10.72 101.06+/-15.86 152.06+/-5.3 
654.9 91.76+/-10.77 100.83+/-15.66 153.58+/-4.86 
655 92.08+/-11.16 100.48+/-13.46 153.32+/-6.54 
655.1 92.27+/-11.37 100.84+/-11.85 154.82+/-7.09 
655.2 92.78+/-11.01 100.18+/-12.75 154.04+/-4.92 
655.3 93.39+/-11.12 100.77+/-11.38 153.7+/-6.42 
655.4 92.57+/-9.97 101+/-11.83 152.62+/-7.42 
655.5 92.31+/-10.82 100.59+/-13.29 151.67+/-8.73 
655.6 93.5+/-10.75 101.67+/-13.27 152.63+/-8.5 
655.7 93.46+/-10.7 101.44+/-13.07 152.8+/-8.68 
655.8 92.49+/-11.91 100.57+/-14.32 153.1+/-8.58 
655.9 93.5+/-11.07 100.18+/-16.6 152.62+/-9.57 
656 92.48+/-11.48 99.39+/-16.21 152.86+/-9.4 
656.1 92.74+/-11.69 99.31+/-17.12 151.92+/-8.24 
656.2 92.98+/-11.06 100.54+/-17.08 151.39+/-6.87 
656.3 92.87+/-11.65 100.94+/-16.37 150.29+/-5.99 
656.4 92+/-11.43 102.44+/-17.63 150.62+/-4.39 
656.5 92.14+/-10.77 101.92+/-17.94 150.15+/-4.5 
656.6 91.89+/-10.73 102.16+/-16.4 148.82+/-5.33 
656.7 91.79+/-10.94 101.84+/-16.22 147.74+/-7.06 
656.8 92.24+/-10.1 101.38+/-16.71 147.69+/-6.83 
656.9 91.94+/-10.05 102.34+/-15.83 146.51+/-6.07 
657 91.47+/-9.79 101.82+/-16.14 147.89+/-4.89 
657.1 91.34+/-9.45 100.67+/-17.01 147.03+/-4.06 
657.2 91.2+/-9.08 99.68+/-16.09 147.74+/-2.46 
657.3 91.23+/-8.25 99.47+/-14.78 147.56+/-3.8 
657.4 91.14+/-7.77 100.76+/-14 147.71+/-2.14 
657.5 91.02+/-7.25 100.8+/-14.25 149.66+/-3.92 
657.6 91.27+/-6.89 99.81+/-15.49 151.13+/-3.89 
657.7 91.62+/-7.28 100.72+/-16.2 150.52+/-3.51 
657.8 91.55+/-7.06 101.36+/-15.76 149.98+/-4.71 
657.9 91.25+/-7.29 100.95+/-16.65 148.93+/-5.13 
658 90.93+/-6.11 101.17+/-16.22 150.56+/-7.8 
658.1 90.18+/-6.89 99.51+/-16.55 150.31+/-7.78 
658.2 90.14+/-6.52 100.06+/-17.18 149.12+/-8.06 
658.3 90+/-6.98 100.26+/-17.19 148.3+/-7.9 
658.4 90.67+/-7.13 99.35+/-16.03 146.72+/-8.97 
658.5 90.8+/-7.37 99.06+/-16.22 146.35+/-9.08 
658.6 90.63+/-7.11 99.44+/-16.96 145.32+/-9.44 
658.7 90.19+/-8.02 99.42+/-16.84 145.08+/-10.9 
658.8 89.84+/-8.83 99.59+/-16.29 144.12+/-10.71 
658.9 90.18+/-9.03 100.53+/-17.58 143.41+/-10.72 
659 90.68+/-9.42 101.28+/-17.78 146.07+/-11.62 
659.1 90.6+/-9.61 102.02+/-17.87 146.56+/-12.9 
659.2 91.01+/-9.56 101.08+/-17.7 146.26+/-12.81 
659.3 91.23+/-9.31 101.62+/-17.83 145.58+/-13.8 
659.4 91.48+/-8.91 101.31+/-19.03 146.3+/-12.49 
659.5 91.5+/-8.75 102.29+/-20.74 144.38+/-11.53 
659.6 91.85+/-7.85 101.52+/-19.74 144.1+/-12.2 
659.7 92.05+/-9.44 103.5+/-19.48 145.76+/-10.98 
659.8 91.6+/-7.96 102.78+/-18.56 146.73+/-13.1 
659.9 91.76+/-9.01 103.3+/-18.29 147.48+/-15.92 
660 91.48+/-8.14 103.44+/-19.74 147.44+/-16.38 
660.1 91.96+/-8.51 102.78+/-19.22 146.88+/-17.55 
660.2 92.07+/-8.97 103.03+/-20.2 146.38+/-21.88 
660.3 91.76+/-8.76 102.58+/-19.85 146.84+/-22.06 
660.4 91.92+/-9.31 102.55+/-19.62 147.68+/-23.02 
660.5 91.99+/-8.97 102.1+/-20.26 149.12+/-24.38 
660.6 92.26+/-8.49 102.51+/-19.79 148.43+/-23.28 
660.7 91.79+/-8.94 102.75+/-21.44 147.8+/-23.24 
660.8 91.63+/-9.33 103.83+/-21.07 149+/-24.66 
660.9 90.68+/-9.69 103.42+/-21.35 149.54+/-27.1 
661 91.14+/-9.63 104.26+/-21.05 150.64+/-26.94 
661.1 91.43+/-9.23 103.77+/-21.37 149.42+/-25.92 
661.2 91.3+/-9.51 103.58+/-20.81 151.48+/-25.29 
661.3 91.36+/-8.84 103.93+/-20.82 151.52+/-24.31 
661.4 91.86+/-8.33 103.34+/-21.22 150.9+/-23.12 
661.5 91.21+/-9.05 103.06+/-20.07 151.42+/-23.07 
661.6 91.72+/-8.43 104.01+/-20.13 151.12+/-22.34 
661.7 90.89+/-8.78 104.24+/-21.56 151.84+/-23.02 
661.8 92.3+/-9.04 104.14+/-22.34 152.92+/-22.86 
661.9 92.8+/-8.99 104.21+/-22.77 151.28+/-25.07 
662 92.56+/-8.84 104+/-23.16 151.25+/-25.75 
662.1 93.07+/-8.24 103.12+/-22.76 150.46+/-26.38 
662.2 92.41+/-7.91 103.09+/-22.78 149.76+/-25.8 
662.3 91.82+/-7.45 103.13+/-22.58 148.51+/-24.3 
662.4 92.36+/-7.04 103.71+/-23.25 149.52+/-25.75 
662.5 92.06+/-7.81 103.38+/-23.47 149.79+/-26.57 
662.6 92.57+/-8.1 103.95+/-23.91 151.14+/-23.52 
662.7 92.4+/-7.99 103.41+/-23.84 150.12+/-25.55 
662.8 92.42+/-7.98 103.89+/-24.51 149.93+/-27.29 
662.9 92.48+/-7.83 102.66+/-24.03 150.4+/-28.02 
663 91.94+/-8.52 102.11+/-24.76 151.5+/-26.69 
663.1 91.95+/-8.37 102.4+/-24.65 151.36+/-26.01 
663.2 91.67+/-8.54 101.59+/-25.03 150.66+/-26.47 
663.3 92.39+/-8.04 101.86+/-23.29 151.43+/-25.99 
663.4 92.56+/-8.26 101.31+/-22.96 152.68+/-24.76 
663.5 92.42+/-9.02 100.84+/-22.77 153.49+/-26.86 
663.6 92.29+/-9.08 100.78+/-23.03 153.36+/-26.31 
663.7 92.32+/-9.43 100.29+/-22.82 155.12+/-26.93 
663.8 92.2+/-9.56 100.56+/-22.86 156.93+/-26.59 
663.9 91.65+/-9.71 101.34+/-22.77 157.72+/-26.63 
664 91.17+/-9.41 101.93+/-23.18 157.05+/-26.64 
664.1 91.5+/-9.71 101.65+/-23.54 157.35+/-28.02 
664.2 92.11+/-9.32 101.12+/-25.06 154.72+/-29.3 
664.3 91.74+/-8.67 100.89+/-23.8 155.75+/-31.2 
664.4 90.99+/-9.44 101.14+/-25 153.79+/-31.24 
664.5 91.17+/-9.73 100.73+/-24.18 154.11+/-29.39 
664.6 90.92+/-8.96 101.01+/-25.65 154.66+/-28.62 
664.7 91.53+/-9.1 100.74+/-26 156.53+/-28.82 
664.8 91.64+/-8.04 100.21+/-24.99 155.95+/-28.45 
664.9 91.83+/-7.85 99.6+/-24.5 154.83+/-29.71 
665 90.46+/-7.77 98.94+/-24.79 155.16+/-30.88 
665.1 90.6+/-8.21 99.26+/-24.93 154.86+/-30.58 
665.2 90.13+/-8.63 99.53+/-24.56 154.36+/-31.4 
665.3 89.91+/-8.53 100+/-26.07 154.93+/-32.89 
665.4 90.14+/-8.83 100.68+/-25.9 154.79+/-32.43 
665.5 90.78+/-7.81 100.19+/-25.73 153.8+/-31.66 
665.6 90.8+/-7.6 100.28+/-25.64 153.62+/-32.36 
665.7 90.41+/-8.84 99.99+/-26.28 154.65+/-31.62 
665.8 90.59+/-8.5 100.44+/-26.25 154.54+/-32.28 
665.9 90.76+/-7.81 100.91+/-26.28 154.45+/-31.25 
666 90.41+/-8.59 100.23+/-24.53 154.6+/-34.86 
666.1 90.35+/-7.96 100.49+/-23.79 155.55+/-35.57 
666.2 90.36+/-8.61 100.65+/-24.37 155.62+/-36.73 
666.3 90.98+/-7.85 100.71+/-25.2 154.74+/-36.46 
666.4 91.06+/-7.97 100.83+/-26.39 154+/-39.94 
666.5 90.79+/-8.09 100.94+/-25.61 154.12+/-38.17 
666.6 90.72+/-9.43 101.45+/-26.11 153.19+/-36.01 
666.7 90.03+/-8.24 101.23+/-26.44 153.48+/-34.51 
666.8 90.36+/-9.37 101.07+/-25.76 155.3+/-35.64 
666.9 90.21+/-9.09 101.49+/-26.96 156.48+/-36.47 
667 89.95+/-8.07 102.17+/-26.21 157.21+/-33.64 
667.1 90.84+/-8.53 102.91+/-26.82 156.86+/-34.63 
667.2 90.07+/-8.09 102.55+/-26.95 156.17+/-34.25 
667.3 90.54+/-8.67 102.58+/-27.5 157.46+/-33.81 
667.4 90.2+/-8.2 102.62+/-26.91 156.95+/-32.94 
667.5 90.08+/-8.19 102.04+/-26.19 156.86+/-31.63 
667.6 89.71+/-9.19 101.28+/-27.35 156.86+/-30.76 
667.7 90.14+/-8.82 102.16+/-27.67 154.82+/-29.88 
667.8 89.82+/-8.87 102.14+/-28.01 154.79+/-29.68 
667.9 89.57+/-8.88 102.53+/-28.02 154.7+/-31.64 
668 90.42+/-8.27 103.26+/-28.7 156.26+/-30.74 
668.1 90.38+/-8.6 102.15+/-28.59 155.95+/-31.61 
668.2 90.27+/-9.03 100.92+/-28.02 160.37+/-32.43 
668.3 90.41+/-9.69 101.6+/-27.38 159.68+/-31.83 
668.4 90.13+/-9.27 100.82+/-26.07 159.88+/-35.01 
668.5 89.98+/-8.58 100.74+/-25.53 160.85+/-33.96 
668.6 90.05+/-9.25 100.61+/-26.44 161.51+/-34.87 
668.7 89.74+/-9.07 101.75+/-24.84 161.15+/-35.02 
668.8 89.56+/-8.92 102.23+/-25.35 161.01+/-34.49 
668.9 89.42+/-8.46 101.48+/-24.62 162.32+/-33.41 
669 89.98+/-9.64 102.07+/-24.18 161.69+/-33.47 
669.1 89.73+/-9.14 101.9+/-24.93 161.67+/-34.39 
669.2 90.01+/-8.46 100.88+/-24.64 161.4+/-35.21 
669.3 89.62+/-8.31 102.1+/-24.25 161.29+/-34.83 
669.4 89.57+/-8.98 101.88+/-25.38 161+/-33.93 
669.5 89.46+/-9.23 100.74+/-25.44 161.92+/-31.9 
669.6 89.54+/-9.24 100.7+/-24.39 161.89+/-30.85 
669.7 90.29+/-9.24 100.08+/-24.64 161.11+/-31.27 
669.8 89.6+/-8.64 100.84+/-23.73 161.37+/-30.97 
669.9 89.64+/-9.32 100.79+/-23.71 160.53+/-32.65 
670 89.94+/-8.57 100.72+/-23.39 161.05+/-33.03 
670.1 89.61+/-8.72 101.99+/-24.19 159.68+/-32.06 
670.2 89.95+/-8.29 101.95+/-23.94 160.26+/-32.29 
670.3 89.97+/-8.51 100.73+/-24.15 159.91+/-32.72 
670.4 90.28+/-8.34 100.88+/-24.42 159.56+/-34.71 
670.5 89.34+/-8.9 101.14+/-23.37 159.23+/-37.04 
670.6 89.39+/-8.9 101.34+/-24.66 159.72+/-36.02 
670.7 89.13+/-8.45 102.42+/-23.06 159+/-35.9 
670.8 89.41+/-8.91 102.4+/-22.74 157.9+/-38.42 
670.9 89.31+/-9.66 101.32+/-22.99 158.07+/-37.38 
671 89.92+/-9.02 100.89+/-22.72 158.52+/-35.25 
671.1 89.26+/-8.83 99.88+/-22.55 158.83+/-35.94 
671.2 89.09+/-8.15 100.3+/-23.41 158.75+/-36.35 
671.3 89.39+/-7.37 100.74+/-23.26 158.6+/-37.72 
671.4 89.71+/-7.08 101.47+/-23.04 157.12+/-38.08 
671.5 89.75+/-6.57 101.4+/-22.13 156.17+/-37.54 
671.6 89.87+/-7.1 103.15+/-21.42 156.3+/-36.73 
671.7 89.47+/-7.31 103.42+/-21.99 154.75+/-36.66 
671.8 90.03+/-7.69 102.47+/-21.74 155.9+/-34.19 
671.9 89.14+/-6.64 103+/-21.7 156.58+/-33.32 
672 89.61+/-7.46 103.08+/-20.56 154.55+/-32.96 
672.1 89.46+/-7.18 102.28+/-20.82 155.73+/-33.32 
672.2 89.15+/-8.14 101.64+/-20.38 154.24+/-32.2 
672.3 88.98+/-8.11 102.08+/-19.6 155.58+/-33.48 
672.4 89.34+/-8.48 102.2+/-19.91 154.6+/-34.27 
672.5 89.89+/-8.56 101.43+/-20.86 153.54+/-34.04 
672.6 90.11+/-9.48 101.67+/-20.8 154.76+/-32.77 
672.7 90.06+/-9.82 101.34+/-20.7 155.29+/-31.37 
672.8 89.41+/-10.36 101.17+/-20.32 156.04+/-34.54 
672.9 89.23+/-9.51 102.23+/-20.92 156.18+/-32.89 
673 89.46+/-9.9 101.97+/-20.24 157.33+/-32.45 
673.1 89.73+/-7.96 102.71+/-19.32 157.51+/-31.32 
673.2 89.82+/-8.66 103.63+/-19.92 157.88+/-34.36 
673.3 89.41+/-8.06 102.29+/-19.68 158.66+/-33.2 
673.4 89.5+/-7.95 102.56+/-20.97 157.85+/-32.65 
673.5 89.31+/-8.63 102.39+/-20.02 158.28+/-31.25 
673.6 88.73+/-9 103.91+/-19.06 159.38+/-32.48 
673.7 89.21+/-8.88 103.02+/-19.99 159.14+/-33.73 
673.8 89.03+/-9.87 102.68+/-20.94 159.45+/-32.86 
673.9 88.68+/-9.03 103.06+/-21.12 160.62+/-31.76 
674 88.87+/-8.74 104.1+/-19.94 156.88+/-27.81 
674.1 89.72+/-9.34 104.32+/-20.31 156.46+/-24.64 
674.2 90.36+/-8.97 103.6+/-20.65 156.48+/-24.89 
674.3 91.35+/-9.86 103.23+/-20.9 157.35+/-25.65 
674.4 91.06+/-8.76 103.2+/-19.95 158.24+/-28.14 
674.5 91.49+/-10.03 103.91+/-18.07 158.88+/-29.08 
674.6 90.93+/-9.6 103.2+/-18.39 160.42+/-29.47 
674.7 91.58+/-8.91 103.59+/-19.99 160.09+/-28.77 
674.8 91.77+/-9.11 104+/-19.73 160.68+/-31.65 
674.9 91.43+/-9.01 103.36+/-19.59 159.81+/-32.26 
675 91.5+/-8.62 103.43+/-19.89 160.98+/-35.14 
675.1 91.46+/-9.29 104.55+/-20.31 160.52+/-34.81 
675.2 92.06+/-8.57 104.36+/-20.26 162+/-34.23 
675.3 91.84+/-9.31 103.86+/-20.51 162.3+/-32.56 
675.4 91.04+/-8.96 104.61+/-19.39 161.72+/-32.29 
675.5 90.43+/-9.32 104.97+/-20.8 162.68+/-34.22 
675.6 90.5+/-8.77 105.15+/-20.11 163.2+/-33.01 
675.7 90.6+/-8.79 104.56+/-19.61 163.24+/-29.39 
675.8 91.38+/-9.22 103.12+/-19.49 161.73+/-30.99 
675.9 92.47+/-8.41 101.73+/-19.46 162.56+/-31.98 
676 91.74+/-8.43 101.9+/-20.84 161.94+/-30.77 
676.1 91.6+/-8.78 100.96+/-20.15 160.54+/-31.71 
676.2 91.86+/-8.24 101.3+/-20.81 160.98+/-33.58 
676.3 91.84+/-9.58 102.43+/-21.15 161.36+/-32.86 
676.4 92.13+/-8.88 102.99+/-22.11 162.62+/-32.53 
676.5 92.74+/-8.6 103.12+/-21.86 162.85+/-33.3 
676.6 92.21+/-8.81 102.78+/-21.3 161.74+/-32.12 
676.7 92.15+/-8.86 103.74+/-20.55 161.49+/-31.52 
676.8 92.33+/-8.79 101.83+/-20.95 161.26+/-32.27 
676.9 91.78+/-8.74 101.4+/-20.17 161.47+/-34.74 
677 91.04+/-8.77 101.38+/-20.36 161.65+/-35.19 
677.1 91.42+/-10.11 101.45+/-20.49 160.66+/-36.03 
677.2 90.68+/-9.34 100.99+/-19.65 160+/-36.21 
677.3 90.69+/-9.43 102.24+/-20.11 160.44+/-34.92 
677.4 90.5+/-9.69 102.58+/-19.88 159.07+/-33.28 
677.5 91.53+/-8.63 101.7+/-19.72 157.61+/-32.67 
677.6 91.38+/-8.94 101.68+/-19.9 157.42+/-31.73 
677.7 90.98+/-9.32 103.59+/-20 158.4+/-32.02 
677.8 90.64+/-8.75 103.8+/-20.45 159.24+/-33.26 
677.9 90.87+/-9.13 105.02+/-20.54 159.48+/-33.86 
678 91.39+/-10.08 104.26+/-20.05 160.11+/-32.75 
678.1 91.41+/-9.51 103.84+/-19.02 160.78+/-33.04 
678.2 90.89+/-10.32 103.1+/-19.52 161.07+/-32.01 
678.3 91.43+/-9.89 102.81+/-21.13 161.49+/-30.66 
678.4 90.98+/-9.63 103.63+/-21.73 162.38+/-31.54 
678.5 91.28+/-10.31 104.29+/-20.93 163.62+/-32.19 
678.6 90.87+/-9.9 104.36+/-19.88 162.92+/-31.93 
678.7 90.61+/-10.55 103.97+/-20.04 161.83+/-31.68 
678.8 91.03+/-10.29 103.56+/-21.02 162.76+/-32.92 
678.9 91.28+/-10.9 103.61+/-21.37 162.44+/-34.64 
679 92.23+/-10.54 103.94+/-22.4 161.92+/-34.2 
679.1 92.25+/-10.72 103.98+/-21.67 162.05+/-35.06 
679.2 91.89+/-10.82 103.58+/-21.7 161.38+/-35.53 
679.3 92.02+/-11.02 103.32+/-22.79 161.5+/-34.37 
679.4 92.53+/-11.78 103.65+/-21.45 161.12+/-35.33 
679.5 92.49+/-10.57 103.01+/-21.39 161.68+/-34.44 
679.6 91.91+/-10.23 103.48+/-21.22 161.05+/-36.59 
679.7 92.05+/-9.39 103.35+/-21.32 161.82+/-35.25 
679.8 92.03+/-9.14 103.51+/-21.4 161.97+/-34.01 
679.9 92.09+/-9.12 103.09+/-23 161.76+/-34.72 
680 92.12+/-9.18 102.91+/-22.52 161+/-35.9 
680.1 91.09+/-9.32 103.8+/-22.15 160.58+/-36.62 
680.2 91.28+/-9.17 104.94+/-22.89 160.76+/-36.06 
680.3 91.43+/-10.61 105.07+/-22.81 161.32+/-33.85 
680.4 91.68+/-9.97 105.14+/-23.02 161.55+/-33.56 
680.5 92.15+/-9.35 104.38+/-22.83 161.35+/-33.66 
680.6 91.4+/-9.74 104.77+/-23.33 160.8+/-34.54 
680.7 92.35+/-10.3 105.04+/-21.53 161.3+/-34.63 
680.8 92.39+/-9.43 105.26+/-21.74 161.02+/-35.2 
680.9 92.89+/-9.43 104.58+/-20.81 160.41+/-35.58 
681 92.81+/-8.67 104.81+/-20.47 159.55+/-38.11 
681.1 92.6+/-9.17 104.76+/-21.95 159.07+/-39.99 
681.2 92.5+/-8.83 104.61+/-22.45 159.34+/-37.88 
681.3 92.46+/-10.28 105.43+/-21.2 157.76+/-40.2 
681.4 93.16+/-9.49 105.79+/-20.96 156.6+/-39.7 
681.5 93.12+/-8.19 105.7+/-23.18 156.41+/-39.75 
681.6 92.11+/-7.98 105.94+/-23.5 156.62+/-38.75 
681.7 92.12+/-6.28 106.11+/-21.75 157.17+/-39.13 
681.8 91.76+/-7.56 106.37+/-23.09 156.84+/-40.39 
681.9 92.14+/-6.99 105.82+/-22.19 158.43+/-39.03 
682 91.79+/-7.21 106.18+/-21.99 157.96+/-38.84 
682.1 91.99+/-7 105.66+/-21.86 158.26+/-39.36 
682.2 92.38+/-7.78 106.04+/-21.4 158.4+/-39.18 
682.3 91.22+/-8.56 105.34+/-20.88 158.9+/-38.06 
682.4 91.87+/-8.09 105.4+/-20.29 158.84+/-38.45 
682.5 91.87+/-6.95 105.26+/-22.28 157.71+/-38.2 
682.6 92.24+/-8.13 104.81+/-21.77 157.14+/-37.26 
682.7 91.42+/-8.71 104.82+/-21.61 156.29+/-38.86 
682.8 92.57+/-8.77 104.63+/-21.98 157.23+/-39.03 
682.9 91.59+/-7.62 104.8+/-20.97 157.3+/-39.75 
683 91.25+/-8.49 105.69+/-21.91 156.34+/-39.34 
683.1 91.42+/-8.92 104.52+/-21.78 156.5+/-39.32 
683.2 90.88+/-8.62 104.58+/-21.18 156.03+/-38.91 
683.3 90.85+/-9.01 104.59+/-21.65 156.68+/-39.73 
683.4 89.95+/-9.63 104.49+/-21.55 156.33+/-40.55 
683.5 91.04+/-9.08 105.12+/-19.75 157.43+/-40.2 
683.6 90.5+/-9.56 104.43+/-20.17 156.81+/-40.74 
683.7 90.27+/-9.78 104.58+/-20.53 156.59+/-41.35 
683.8 90.2+/-9.6 104.73+/-20.95 156.34+/-39.58 
683.9 90.41+/-9.44 106.1+/-20.25 156.96+/-38.74 
684 90.79+/-8.66 106.1+/-19.44 156.97+/-37.83 
684.1 89.89+/-9.41 105.4+/-20.72 156+/-37.54 
684.2 90.36+/-10.18 105.17+/-22.06 157.12+/-34.64 
684.3 90.99+/-9.62 105.04+/-22.25 157.6+/-35.45 
684.4 91.12+/-10.05 105.72+/-21.97 156.7+/-36.34 
684.5 91.79+/-9.81 106.5+/-22.67 157.59+/-35.88 
684.6 91.52+/-9.84 106.31+/-22.02 158.5+/-34.64 
684.7 91.59+/-10.38 106.24+/-22.84 157.8+/-34.83 
684.8 91.69+/-10.02 105.34+/-22.5 158.51+/-33.99 
684.9 90.7+/-9.72 105.23+/-23.1 157.96+/-33.36 
685 90.65+/-9.44 105.22+/-23.12 158.29+/-34.15 
685.1 90.51+/-9.81 104.78+/-21.84 159.53+/-34.32 
685.2 90.66+/-11.03 105.14+/-23.3 158.42+/-35.38 
685.3 89.81+/-10.79 105.43+/-23.28 158.95+/-35.81 
685.4 89.32+/-11.04 104.85+/-23.19 158.72+/-35.86 
685.5 89.63+/-11.31 105.97+/-23.22 158.33+/-35.37 
685.6 89.05+/-11.3 105.71+/-24.16 158.76+/-34.54 
685.7 89.91+/-10.51 105.04+/-24.2 157.08+/-34.43 
685.8 89.17+/-10.76 104.65+/-23.55 155.84+/-35.04 
685.9 88.88+/-10.42 105.44+/-23.94 156.93+/-36.73 
686 89.94+/-10.1 105.54+/-22.29 158.42+/-35.37 
686.1 88.86+/-10.48 105.75+/-24 158.26+/-36.42 
686.2 89.75+/-9.73 105.15+/-23.38 159.36+/-35.6 
686.3 89.68+/-10.33 105.2+/-22.89 157.79+/-36.78 
686.4 89.97+/-10.79 105.36+/-23.17 158.5+/-36.42 
686.5 90.51+/-10.73 104.45+/-21.71 158.3+/-34.99 
686.6 89.93+/-11.67 105.14+/-22.89 158.53+/-36.96 
686.7 90.19+/-11.71 105.06+/-23.01 159.01+/-35.43 
686.8 90.19+/-10.97 104.11+/-23.89 159.43+/-35.44 
686.9 90.04+/-8.77 104.96+/-23.5 159.63+/-35.81 
687 90.51+/-9.48 105.22+/-22.76 158.83+/-36.65 
687.1 90.31+/-8.78 105.48+/-23.63 159.35+/-36.49 
687.2 90.24+/-8.6 104.55+/-24.49 158.35+/-37.17 
687.3 90.27+/-8.79 105.23+/-23.03 158.92+/-37.1 
687.4 89.31+/-9.02 104.17+/-22.14 159.88+/-36.79 
687.5 89.71+/-8.5 104.98+/-22.52 158.7+/-38.49 
687.6 90.19+/-8.39 104.84+/-22.03 158.06+/-38.82 
687.7 89.86+/-8.81 104.86+/-22.13 157.94+/-40.38 
687.8 90.19+/-9.49 106.02+/-21.57 158.88+/-39.1 
687.9 89.76+/-9.82 105.68+/-21.96 159.57+/-38.98 
688 89.85+/-10.31 106.37+/-20.74 160.11+/-38.88 
688.1 90.8+/-9.93 105.44+/-21.51 161.32+/-37.06 
688.2 90.35+/-9.96 105.45+/-21.34 160.26+/-38.54 
688.3 90.06+/-10.8 105.31+/-20.66 160.24+/-39.23 
688.4 90.18+/-10.56 104.2+/-20.35 159.96+/-39.35 
688.5 89.61+/-10.37 104.18+/-20.26 159.44+/-39.17 
688.6 90.5+/-10.24 104.82+/-20.46 159.17+/-39.6 
688.7 90.22+/-10.32 104.79+/-19.95 159.15+/-39.23 
688.8 89.83+/-10.48 104.56+/-21.08 159.38+/-38.18 
688.9 89.98+/-10.96 105.38+/-22.36 159.86+/-39.05 
689 89.91+/-10.58 106.02+/-21.8 160.18+/-38.9 
689.1 90.38+/-10.5 105.33+/-20.94 160.4+/-38.06 
689.2 90.71+/-9.32 106.19+/-20 159.52+/-39.35 
689.3 90.45+/-10.4 106.27+/-20.65 158.12+/-40.86 
689.4 90.58+/-10.55 107.1+/-20.64 158.27+/-39.01 
689.5 90.79+/-11.13 107.74+/-19.73 158.99+/-38.22 
689.6 91.53+/-11.02 107.45+/-19.95 159.47+/-37.18 
689.7 90.89+/-9.74 108.09+/-21.25 159.6+/-36.91 
689.8 90.86+/-9.65 108.16+/-20.66 159.32+/-36.2 
689.9 90.55+/-9.86 108.64+/-21.46 158.66+/-38.09 
690 91.07+/-9.72 107.84+/-21.36 159.13+/-36.42 
690.1 90.51+/-9.75 107.54+/-20.8 158.75+/-36.26 
690.2 89.75+/-9.76 108.37+/-19.73 157.88+/-37.6 
690.3 90.11+/-10.46 108.8+/-19.49 156.99+/-36.91 
690.4 90.08+/-10.22 108.62+/-19.43 157.3+/-37.96 
690.5 90.32+/-8.89 107.73+/-19.87 156.74+/-37.77 
690.6 90.23+/-8.69 108.4+/-19.61 156.14+/-38.59 
690.7 90.53+/-8.81 107.71+/-18.48 156.86+/-36.8 
690.8 90.42+/-8.58 108.22+/-17.88 155.26+/-38.3 
690.9 90.33+/-8.63 106.26+/-18.14 155.05+/-37.99 
691 90.81+/-8.88 107.66+/-19.32 154.56+/-39.46 
691.1 90.59+/-9.42 108.19+/-19.97 153.16+/-40.12 
691.2 91.1+/-10.97 107.38+/-19.99 153.12+/-39.89 
691.3 91.33+/-10.78 108.68+/-20.64 152.94+/-41.46 
691.4 92.16+/-10.11 108.48+/-21.55 153.1+/-41.32 
691.5 92.75+/-10.63 107.58+/-20.68 152.82+/-40.75 
691.6 92.41+/-10.05 108.61+/-20.76 152.18+/-42.26 
691.7 92.21+/-9.64 109.4+/-20.66 152.42+/-42.07 
691.8 92.17+/-9.23 108.41+/-21.45 152.15+/-41.96 
691.9 92.1+/-8.69 108.44+/-20.32 151.38+/-44.23 
692 92.76+/-10.18 109.34+/-19.79 151.18+/-45.14 
692.1 93.14+/-9.8 109.84+/-20.63 151.64+/-45.3 
692.2 93.66+/-10.02 109.57+/-20.2 152.83+/-43.21 
692.3 93.72+/-10.45 109.51+/-20.19 152.9+/-43.1 
692.4 93.22+/-10.03 109.43+/-19.29 152.21+/-43.91 
692.5 94.01+/-9.13 109.49+/-19.47 152.84+/-43.24 
692.6 93.58+/-9.09 108.11+/-18.92 153.21+/-42.74 
692.7 93.51+/-8.95 107.6+/-19.04 153.37+/-41.49 
692.8 93.17+/-8.72 106.77+/-18 153.07+/-41.5 
692.9 92.94+/-10.32 106.11+/-18.52 153.44+/-40.28 
693 92.86+/-11.41 105.52+/-18.02 153.71+/-38.96 
693.1 92.36+/-11.6 105.56+/-16.9 153.74+/-39.49 
693.2 91.85+/-11.15 105.65+/-18.14 154+/-40.11 
693.3 91.37+/-11.37 104.88+/-19.05 155.73+/-39.26 
693.4 91.83+/-12.23 105.3+/-18.68 155.48+/-39.01 
693.5 92.3+/-12.03 105.68+/-17.71 156.09+/-39.34 
693.6 91.27+/-12.79 105.69+/-18.22 155.78+/-39.06 
693.7 91.93+/-13.33 105.58+/-18.64 156.07+/-39.67 
693.8 91.68+/-13.9 105.56+/-18.06 155.13+/-39.81 
693.9 91.56+/-13.97 104.82+/-18.82 155.37+/-38.06 
694 91.8+/-13.12 104.87+/-18.35 154.62+/-38.49 
694.1 91.91+/-14.17 104.14+/-17.91 153.43+/-39.54 
694.2 91.32+/-14.57 104.08+/-18.52 151.92+/-39.67 
694.3 91.09+/-14.99 105.07+/-20.49 152.1+/-41.05 
694.4 91.46+/-15.64 105.81+/-20.43 153.15+/-40.56 
694.5 91.28+/-14.91 106.67+/-20.43 153.38+/-39.72 
694.6 90.98+/-15.39 106.48+/-19.76 154+/-40.3 
694.7 91.52+/-14.62 105.8+/-19.23 153.68+/-40.42 
694.8 91.39+/-16.13 105.85+/-19.82 153.4+/-40.58 
694.9 91.31+/-15.6 106.16+/-20.33 153.89+/-40.19 
695 90.89+/-15.22 105.48+/-20.33 154.08+/-39.39 
695.1 90.66+/-15.12 105.05+/-19.78 154.58+/-39.76 
695.2 90.89+/-14.5 105.41+/-21.03 155.1+/-39.8 
695.3 90.75+/-14.7 105.75+/-21.68 154.03+/-40.42 
695.4 91.05+/-13.87 105.53+/-21.07 154.88+/-38.81 
695.5 90.47+/-14.42 104.62+/-21.53 155.01+/-37.84 
695.6 90.84+/-14.2 104.08+/-21.52 154.8+/-37.84 
695.7 91.38+/-14.53 104.5+/-21.16 153.97+/-38.99 
695.8 90.72+/-13.77 104.73+/-20.07 153.94+/-38.61 
695.9 91.15+/-14.08 105.44+/-20.65 153.94+/-37.03 
696 90.99+/-13.4 106.27+/-20.54 153.99+/-37.6 
696.1 90.99+/-12.31 106.72+/-20.32 153.2+/-37.88 
696.2 91.6+/-12.35 106.74+/-20.96 152.83+/-38.95 
696.3 92.05+/-11.22 106.93+/-20.54 152.94+/-40.92 
696.4 92.07+/-12.02 106.69+/-20.09 152.06+/-41.24 
696.5 92.47+/-12.22 105.96+/-19.69 152.55+/-43.28 
696.6 92.53+/-12.42 105.41+/-20.05 152.26+/-42.6 
696.7 91.92+/-11.84 103.85+/-20.9 151.78+/-41.61 
696.8 91.28+/-11.57 102.94+/-22.3 152.17+/-41.82 
696.9 90.92+/-11.07 103.64+/-21.63 152.05+/-43.01 
697 90.58+/-10.92 103.85+/-21.18 152.15+/-43.07 
697.1 90.99+/-10.33 103.7+/-21.46 151.33+/-43.7 
697.2 91.28+/-10.54 104.76+/-21.46 152+/-43.85 
697.3 90.98+/-10.9 104.9+/-22.2 150.16+/-44.75 
697.4 91.76+/-10.75 104.88+/-22.58 149.67+/-46.49 
697.5 91.99+/-10.91 103.85+/-20.77 149.16+/-47.19 
697.6 91.67+/-11.56 105.1+/-20.7 151.09+/-46.06 
697.7 90.68+/-11.17 104.67+/-20.59 152.12+/-44.82 
697.8 91.27+/-11.85 102.69+/-20.13 153.1+/-44.72 
697.9 90.9+/-12.08 103.05+/-20.43 151.43+/-45.92 
698 91.21+/-11.73 104.43+/-20.15 149.83+/-49.33 
698.1 90.71+/-12.53 105.73+/-20.72 149.5+/-48.63 
698.2 91.11+/-11.27 105.66+/-20.12 149.29+/-49.95 
698.3 91.3+/-10.52 105+/-20.48 147.57+/-51.31 
698.4 91.45+/-10.35 105.84+/-20.84 148.26+/-51.56 
698.5 92.05+/-9.52 105.59+/-20.57 147.61+/-50.33 
698.6 92.26+/-9.27 105.02+/-19.41 148+/-50.55 
698.7 92.51+/-10.04 105.61+/-17.81 149.99+/-48.25 
698.8 92.53+/-11.11 105.35+/-18.72 149.67+/-48.72 
698.9 92.21+/-10.83 105.15+/-19.57 149.43+/-49.42 
699 91.39+/-11.66 105.02+/-18.94 149.2+/-50.18 
699.1 91.66+/-10.89 105.49+/-19.28 148.22+/-51.69 
699.2 91.47+/-10.84 104.66+/-19.48 149.62+/-51.54 
699.3 92.11+/-10.41 103.73+/-19.17 150.69+/-48.45 
699.4 92.21+/-11.06 104.72+/-19.81 150.89+/-47.12 
699.5 91.33+/-10.76 104+/-20.66 151.45+/-46.35 
699.6 91.2+/-10.72 104.78+/-18.99 151.13+/-46.64 
699.7 91.06+/-9.54 105.23+/-19.21 151.34+/-46.5 
699.8 91.44+/-9.89 104.81+/-19.63 152.79+/-45.87 
699.9 91.23+/-9.48 105.55+/-19.6 153.24+/-44.03 
700 91.15+/-9.56 105.41+/-19.3 153.68+/-42.73 
700.1 90.95+/-8.83 104.61+/-17.76 154.37+/-41.63 
700.2 90.66+/-9.14 105.51+/-18.68 155.65+/-41.18 
700.3 91.5+/-8.76 105.21+/-18.82 156.4+/-41.79 
700.4 91.37+/-8.13 105.76+/-18.17 156.28+/-42.68 
700.5 91.11+/-8.59 106.04+/-16.6 157.16+/-40.88 
700.6 91.03+/-8.61 106.24+/-17.98 156.44+/-40.02 
700.7 91.43+/-8.24 105.95+/-17.23 156.14+/-41.78 
700.8 91.24+/-8.86 106.81+/-17.5 156.07+/-40.72 
700.9 91.05+/-8.91 106.22+/-18.06 154.7+/-40.09 
701 91.65+/-9.49 106.51+/-18.03 154.62+/-38.81 
701.1 91.67+/-8.76 105.88+/-16.94 153.55+/-40.36 
701.2 91.46+/-9.59 105.76+/-18.32 153.95+/-39.53 
701.3 90.99+/-10.53 105.86+/-17.87 153.16+/-40.72 
701.4 91.28+/-10.04 105.6+/-18.66 154.56+/-37.87 
701.5 92.52+/-9.9 106+/-18.48 154.72+/-38.66 
701.6 91.79+/-10.46 106+/-19.22 156.61+/-38.11 
701.7 91.83+/-9.6 105.92+/-18.83 157.7+/-36.33 
701.8 91.25+/-8.8 107.25+/-19.46 157.54+/-36.26 
701.9 91.44+/-9.31 106.66+/-19.53 158.36+/-35.44 
702 91.64+/-9.17 106.75+/-18.75 159.13+/-33.45 
702.1 91.14+/-9.75 106.27+/-18.85 159.99+/-32.82 
702.2 90.88+/-9.29 105.08+/-17.91 160.23+/-31.48 
702.3 90.31+/-9.15 104.8+/-18.71 159.29+/-31.45 
702.4 90.72+/-8.66 103.85+/-18.73 158.6+/-31.6 
702.5 91.15+/-9.46 103.21+/-17.69 158.65+/-33.37 
702.6 90.11+/-9.42 104.35+/-17.79 159.02+/-31.92 
702.7 89.54+/-10.09 103.67+/-16.66 158.68+/-31.86 
702.8 89.52+/-10.16 104.23+/-16.9 158.95+/-31.49 
702.9 89.75+/-11.23 103.63+/-17.1 157.45+/-33.84 
703 90.1+/-11.29 103.59+/-18.31 156.85+/-33.63 
703.1 89.29+/-11.37 103.75+/-17.02 157.02+/-32.8 
703.2 89.81+/-10.15 104.23+/-17.16 156.85+/-32.55 
703.3 89.33+/-8.82 103.16+/-17.03 156.87+/-32.36 
703.4 90.15+/-9.73 103.14+/-16.4 156.13+/-33.01 
703.5 89.62+/-10 102.72+/-16.03 156.55+/-34.05 
703.6 90.59+/-10.87 103.51+/-15.05 157.8+/-33.17 
703.7 90.15+/-10.54 102.95+/-14.63 157.78+/-32.02 
703.8 89.98+/-9.45 102.68+/-14.61 157.85+/-33.19 
703.9 90.77+/-9.98 102.89+/-16.69 158.37+/-32.77 
704 90.57+/-9.3 102.58+/-15.55 158.32+/-32.46 
704.1 90.86+/-9.3 103.2+/-15.96 157.78+/-34.43 
704.2 91.03+/-8.95 103.85+/-15.79 156.65+/-35.54 
704.3 90.82+/-9.22 104.4+/-15.86 156.55+/-36.37 
704.4 90.53+/-9.67 103.08+/-16.47 157.09+/-38.27 
704.5 91.02+/-9.08 102.42+/-16.08 155.81+/-37.77 
704.6 91.17+/-8.98 102.72+/-17 155.1+/-39.5 
704.7 91.02+/-9.46 102.66+/-15.93 155.54+/-39.97 
704.8 91.34+/-9 102.86+/-16.81 157.06+/-38.51 
704.9 91.38+/-9.2 101.81+/-16.52 156.56+/-38.78 
705 91.21+/-9.09 101.42+/-16.33 157.64+/-36.08 
705.1 90.87+/-10.27 100.76+/-14.81 157.43+/-37.19 
705.2 90.27+/-9.61 100.42+/-15.79 157.84+/-34.88 
705.3 90.78+/-9.99 100.7+/-16.28 159.4+/-33.24 
705.4 91.2+/-10.31 101.1+/-17.05 159.14+/-34.25 
705.5 90.38+/-9.57 102.21+/-17.49 158.86+/-34.23 
705.6 91.18+/-9.34 101.01+/-16.52 159.77+/-33.3 
705.7 90.97+/-9.98 100.74+/-15.95 160.54+/-32.46 
705.8 91.95+/-9.59 101.14+/-17.2 160.67+/-33.41 
705.9 91.94+/-9.55 100.71+/-17.89 159.52+/-31.79 
706 91.96+/-10.46 101.16+/-18.65 159.44+/-33.96 
706.1 91.88+/-9.7 101.84+/-19.35 160.35+/-33.12 
706.2 92.06+/-9.77 100.54+/-19.27 159.98+/-33.45 
706.3 93.22+/-9.91 101.44+/-19.54 160.22+/-31.4 
706.4 92.88+/-10.62 101.93+/-18.36 160.72+/-31.69 
706.5 92.72+/-10.73 102.63+/-17.41 160.68+/-31.74 
706.6 92.86+/-8.9 101.27+/-17.4 160.24+/-32.65 
706.7 92.4+/-9.61 101.55+/-17.35 160.64+/-29.48 
706.8 92.6+/-9.78 101.57+/-18.11 161.6+/-30.39 
706.9 92.83+/-9.97 101.46+/-19.06 160.85+/-31.42 
707 92.5+/-10.03 100.75+/-19.29 161+/-30.89 
707.1 92.19+/-10.44 100.87+/-19.85 160.72+/-32.62 
707.2 91.55+/-10.92 100.55+/-20.23 161.16+/-32.31 
707.3 92.14+/-9.88 100.32+/-20.98 161.02+/-30.8 
707.4 92.07+/-10.09 100.51+/-20.91 162.3+/-31.03 
707.5 91.46+/-10.53 101.74+/-20.86 161.26+/-31.86 
707.6 91.83+/-9.5 101.99+/-20.97 160.77+/-33.62 
707.7 91.55+/-9.76 101.91+/-20.98 160.06+/-32.58 
707.8 92.06+/-9.75 101.61+/-21.6 160.51+/-32.2 
707.9 91.4+/-10.11 101.34+/-19.85 160.48+/-32.65 
708 91.1+/-9.18 100.94+/-20.01 160.68+/-32.05 
708.1 91.02+/-9.56 101.13+/-20.76 161.43+/-32.09 
708.2 90.92+/-10.31 100.68+/-21.03 161.62+/-33.31 
708.3 91.42+/-9.76 101.08+/-20.32 161.01+/-32.86 
708.4 91.47+/-10.73 101.76+/-20.12 160.89+/-33.14 
708.5 91.46+/-10.23 102.47+/-19.71 161.43+/-32.26 
708.6 92.03+/-9.2 101.57+/-19.34 162.52+/-30.87 
708.7 91.54+/-9.85 101.53+/-18.75 162.41+/-31.08 
708.8 92.69+/-9.99 102.14+/-20.24 162.07+/-31.13 
708.9 92.31+/-9.94 102.48+/-19.59 163.24+/-28.8 
709 92.12+/-9.2 101.68+/-18.38 162.86+/-28.19 
709.1 92.1+/-8.69 100.94+/-18.69 162.66+/-29.5 
709.2 91.92+/-8.7 100.8+/-18.27 162.73+/-30.87 
709.3 92.13+/-8.51 101.93+/-18.86 164.64+/-28.79 
709.4 91.46+/-9.05 101.74+/-18.12 164.71+/-28.76 
709.5 91.14+/-9.11 102.14+/-17.38 164.44+/-28.32 
709.6 90.7+/-8.96 102.46+/-17.35 163.95+/-28.79 
709.7 90.39+/-8.73 102.4+/-18.41 163.19+/-30.79 
709.8 89.82+/-8.14 102.84+/-18.27 162.74+/-32.65 
709.9 89.67+/-8.68 102.6+/-18.86 161.11+/-34.03 
710 89.29+/-9.03 102.45+/-19.15 160.81+/-33.93 
710.1 89.56+/-7.73 101.9+/-18.51 159.8+/-34.83 
710.2 89.91+/-8.02 102.26+/-19.33 160.83+/-34.9 
710.3 90.18+/-8.64 103.78+/-18.52 160.38+/-34.97 
710.4 90.25+/-8.2 103.45+/-18.27 159.2+/-35.48 
710.5 90.48+/-7.79 103.13+/-18.3 157.86+/-37.17 
710.6 90.78+/-7.35 104.44+/-19.16 156.24+/-37.92 
710.7 90.94+/-6.88 103.77+/-19.61 156.37+/-38.59 
710.8 90.56+/-7.31 103.83+/-19.41 157.37+/-39.12 
710.9 90.54+/-7.34 103.77+/-19.67 157.86+/-36.92 
711 90.32+/-7.14 103.2+/-18.65 158.62+/-36.44 
711.1 90.42+/-5.9 104.19+/-18.58 158.71+/-35.74 
711.2 91+/-6.59 103.92+/-17.75 157.94+/-36.54 
711.3 91.16+/-6.93 103.75+/-16.94 160.08+/-34.44 
711.4 91.02+/-7.17 103.5+/-17.03 160+/-34.4 
711.5 92.02+/-7.32 103.61+/-18.19 160.13+/-33.76 
711.6 92.17+/-7.05 104.39+/-17.86 159.45+/-34.52 
711.7 91.37+/-7.49 104.39+/-18.62 159.96+/-34.16 
711.8 90.31+/-6.97 104.53+/-19.67 161.07+/-34.57 
711.9 90.3+/-7.02 103.48+/-18.46 159.88+/-34.87 
712 90.53+/-7.11 103.91+/-18.25 160.06+/-34.77 
712.1 91.05+/-6.5 103.91+/-19.66 160.59+/-34.59 
712.2 91.2+/-7.6 103.23+/-19.78 160.92+/-34.44 
712.3 90.4+/-7.54 103.54+/-19.44 159.7+/-35.96 
712.4 91.39+/-7.04 103.42+/-19.29 159.48+/-35.66 
712.5 90.82+/-7.33 103.35+/-19.29 161.66+/-34.17 
712.6 91.64+/-7.61 103.88+/-19.48 159.76+/-35.55 
712.7 91.84+/-7.6 103.23+/-18.88 160.8+/-34.8 
712.8 91.38+/-8.23 103.39+/-18.97 159.03+/-36.49 
712.9 91.61+/-8.27 103.41+/-18.42 158.4+/-38.09 
713 91.09+/-7.87 102.84+/-17.66 158.05+/-38.62 
713.1 90.6+/-7.53 103.52+/-17.2 158.99+/-37.85 
713.2 90.94+/-8.03 103.58+/-18.24 159.4+/-37.09 
713.3 90.48+/-7.81 104.3+/-16.7 159.7+/-36.73 
713.4 90.6+/-8.3 103.86+/-16.29 159.95+/-37.47 
713.5 91.12+/-7.57 103.66+/-17.06 159.43+/-38.32 
713.6 90.72+/-8.08 102.76+/-16.65 160.26+/-36.2 
713.7 91.75+/-6.46 103.75+/-16.64 159.9+/-35.11 
713.8 91.6+/-6.74 103.42+/-17.21 160.6+/-36.22 
713.9 92.23+/-7.37 104.3+/-17.18 160.21+/-35.55 
714 93.03+/-7.45 103.87+/-17.93 159.36+/-37.91 
714.1 93.26+/-7.19 104.08+/-17.86 158.95+/-37.14 
714.2 92.77+/-6.94 103.27+/-16.93 159.61+/-35.18 
714.3 91.95+/-6.14 103.37+/-17.51 160.21+/-34.58 
714.4 92.02+/-6.62 103.08+/-16.67 160.38+/-35.07 
714.5 91.59+/-7.36 102.52+/-17.67 161.08+/-33.94 
714.6 91.63+/-6.93 102.36+/-17.07 161.95+/-34.09 
714.7 91.45+/-6.62 102.61+/-16.66 162.86+/-32.21 
714.8 91.53+/-6.99 103.28+/-16.19 163.89+/-31.81 
714.9 92.54+/-8.17 102.86+/-16.61 163.45+/-31.32 
715 92.95+/-7.85 103.24+/-16.51 163.14+/-32.1 
715.1 93.59+/-8.23 102.54+/-16.69 163.22+/-31.59 
715.2 93.87+/-8.38 102.52+/-16.4 162.71+/-31.42 
715.3 93.84+/-8.97 102.93+/-17.26 162.78+/-32.55 
715.4 92.91+/-8.99 103.05+/-17.67 162.68+/-32.08 
715.5 92.93+/-8.89 103.49+/-15.62 163.24+/-32.28 
715.6 93.32+/-8.51 104.05+/-15.52 163.44+/-32.04 
715.7 93.59+/-8.48 104.27+/-16.47 161.61+/-32.77 
715.8 94.03+/-8.37 103.95+/-16.5 162.49+/-32.79 
715.9 93.29+/-8.56 103.16+/-17.65 162.25+/-31.92 
716 92.72+/-6.77 103.13+/-17.57 161.77+/-31.49 
716.1 92.59+/-6.81 103.41+/-17.95 160.41+/-33.86 
716.2 93.09+/-7.44 103.55+/-17.57 159.17+/-35.03 
716.3 93+/-7.03 103.9+/-16.35 158.63+/-34.11 
716.4 93.23+/-8.21 103.49+/-16 157.94+/-34.63 
716.5 93.11+/-6.45 104.45+/-16.2 157.86+/-33.73 
716.6 92.35+/-6.64 103.98+/-16.42 158.25+/-32.46 
716.7 92.47+/-5.46 103.64+/-17.79 157.98+/-31.53 
716.8 92.58+/-6.13 103.92+/-18.4 158.3+/-32.27 
716.9 93.4+/-6.51 104.47+/-18.97 159.15+/-33.17 
717 92.96+/-6.09 104.53+/-19.99 160.1+/-32.49 
717.1 92.9+/-5.62 105.51+/-20 160.11+/-31.73 
717.2 93.04+/-6.61 104.8+/-20.54 161.38+/-30.47 
717.3 93.52+/-6.96 105.05+/-20.13 161.91+/-29.66 
717.4 92.66+/-6.54 104+/-20.2 161.41+/-29.85 
717.5 93.04+/-6.76 103.68+/-20.05 162.26+/-29.62 
717.6 92.95+/-6.71 104.33+/-20.17 161.46+/-30.72 
717.7 94.08+/-7.67 103.94+/-19.97 163.11+/-29.13 
717.8 93.35+/-6.95 103.62+/-19.13 162.7+/-28.84 
717.9 93.75+/-7.76 103.46+/-18.67 162.58+/-28.71 
718 93.26+/-7.44 103.71+/-19.58 161.98+/-29.02 
718.1 93.98+/-8.26 104.3+/-18.96 161.98+/-28.5 
718.2 93.91+/-7.91 103.73+/-19.55 162.55+/-28.4 
718.3 94.13+/-8.05 103.7+/-19.48 162.02+/-28.49 
718.4 94.17+/-7.95 102.93+/-20.35 162.15+/-28.59 
718.5 94.27+/-7.77 103.38+/-21.1 162.67+/-27.78 
718.6 93.81+/-7.44 103.12+/-21.78 161.84+/-29.53 
718.7 94.18+/-7.81 103.3+/-22.17 162.99+/-28.94 
718.8 93.36+/-8.27 102.65+/-23.07 164.14+/-27.3 
718.9 93.69+/-8.36 101.57+/-23.02 163.78+/-27.8 
719 93.89+/-7.5 102.83+/-22.39 164.41+/-27.05 
719.1 93.95+/-8.56 103.33+/-20.67 165.72+/-26.62 
719.2 93.95+/-8.51 103.39+/-21.19 164.8+/-26.37 
719.3 93.79+/-9.44 102.37+/-21.02 164.8+/-27.77 
719.4 94.24+/-9.27 102.41+/-21 164.31+/-27.68 
719.5 93.75+/-9.02 103.02+/-20.81 164.99+/-27.05 
719.6 93.32+/-8.39 102.01+/-20.57 163.93+/-27.51 
719.7 93.77+/-8.16 101.87+/-19.72 163.64+/-28.05 
719.8 94+/-8.36 102.82+/-20.29 163.64+/-28.62 
719.9 94.56+/-9.18 103+/-21.09 164.43+/-27.28 
720 94.28+/-8.38 102.66+/-21.71 164.55+/-27.43 
720.1 94.26+/-8.29 101.53+/-20.34 164.1+/-28.14 
720.2 94.08+/-8.93 101.23+/-19.6 163.31+/-27.78 
720.3 94.5+/-8.93 101.86+/-18.73 163.01+/-27.38 
720.4 94.38+/-9.46 102.4+/-18.48 162.82+/-26.71 
720.5 94.25+/-9.17 102.51+/-18.63 163.41+/-25.89 
720.6 93.85+/-8.78 101.95+/-18.67 163.01+/-26.97 
720.7 94.4+/-9.36 101.58+/-18.84 163.38+/-26.07 
720.8 94.13+/-9.96 100.68+/-18.33 162.8+/-26.47 
720.9 94.46+/-10.21 100.94+/-18.04 163.4+/-25.73 
721 93.73+/-9.76 101.45+/-17.3 162.77+/-26.29 
721.1 93.95+/-10.28 100.95+/-17.02 163.94+/-26.05 
721.2 94.03+/-9.62 101.52+/-16.67 163.58+/-25.82 
721.3 93.52+/-8.9 100.77+/-17.18 163.33+/-26.74 
721.4 93.19+/-7.98 100.74+/-16.76 165.48+/-24.24 
721.5 93.4+/-8.42 100.07+/-16.62 165.11+/-23.37 
721.6 93.96+/-8.25 100.05+/-17.42 165.92+/-23.03 
721.7 93.93+/-8.56 99.69+/-18.35 164.13+/-25.09 
721.8 92.83+/-9.04 98.75+/-19.59 164.86+/-23.05 
721.9 92.61+/-8.59 99.11+/-18.71 164.12+/-23.43 
722 92.77+/-9.11 99.37+/-18.41 164.12+/-24.22 
722.1 92.72+/-9.03 99.66+/-19.37 165.4+/-23.17 
722.2 92.55+/-8.92 100.2+/-19.42 165.83+/-22.49 
722.3 92+/-8.92 100.92+/-20.45 166.46+/-21.5 
722.4 91.7+/-8.08 100.89+/-20.05 166.28+/-21.57 
722.5 92.73+/-8.59 101.09+/-19.55 168.23+/-19.28 
722.6 92.74+/-9.34 100.6+/-18.9 169.24+/-18.55 
722.7 92.24+/-9.22 100.73+/-18.15 167.55+/-22.08 
722.8 92.78+/-8.33 100.66+/-18.89 165.6+/-22.99 
722.9 92.48+/-8.91 100.15+/-19.64 166.25+/-24.58 
723 92.41+/-8.46 100.4+/-20.58 165.94+/-24.53 
723.1 91.76+/-7.55 99.93+/-20.71 165.38+/-24.71 
723.2 91.79+/-8.5 100.14+/-20.38 166.57+/-22.03 
723.3 92.39+/-8.08 99.72+/-19.68 165.52+/-22.28 
723.4 92.65+/-7.78 99.37+/-18.82 165.72+/-23.34 
723.5 92.74+/-7.41 99.85+/-18.32 165.33+/-23.32 
723.6 92.11+/-7.45 98.74+/-17.54 166.78+/-22.38 
723.7 92.52+/-7.24 98.59+/-18.22 166.8+/-23.27 
723.8 92.78+/-8.02 98.64+/-17.37 167.45+/-22.01 
723.9 93.71+/-7.82 98.03+/-17.47 168.22+/-22.08 
724 92.96+/-9.41 97.79+/-18.09 168.45+/-22.17 
724.1 93.72+/-9.07 98.28+/-18.55 168.39+/-22.54 
724.2 92.51+/-9.44 98.3+/-18.1 167.26+/-22.8 
724.3 93.54+/-8.9 99.24+/-17.53 167.54+/-21.05 
724.4 92.76+/-9.47 99.04+/-18.24 167.84+/-22.45 
724.5 92.86+/-8.77 98.82+/-18.19 168.09+/-22.91 
724.6 93.15+/-7.91 99.05+/-17.21 167.06+/-23.02 
724.7 93.2+/-7.87 98.66+/-17.96 165.66+/-24.9 
724.8 94.01+/-8.21 99.95+/-18.11 166.14+/-25.29 
724.9 93.92+/-8.69 99.62+/-19.4 165.68+/-25.9 
725 93.07+/-7.95 99.26+/-19.36 166.36+/-26.36 
725.1 93.72+/-8.2 99.15+/-19.43 166.79+/-25.97 
725.2 93.87+/-7.75 99.59+/-19.22 166.58+/-25.08 
725.3 93.42+/-7.68 98.96+/-19.74 166.21+/-24.13 
725.4 92.89+/-8.53 98.07+/-19.42 166.21+/-24.21 
725.5 93.04+/-8.04 97.38+/-19.6 167.68+/-24.59 
725.6 93.38+/-7.11 97.23+/-19.11 167+/-26.09 
725.7 93.31+/-7.71 98+/-19.95 165.78+/-27.77 
725.8 93.39+/-7.78 98.23+/-19.56 164.71+/-29.23 
725.9 92.81+/-8.28 98.35+/-20.16 164.88+/-28.93 
726 92.84+/-8.24 97.92+/-18.38 165.1+/-29.32 
726.1 92.87+/-8.29 98.41+/-18.8 165.49+/-29.49 
726.2 92.03+/-7.92 97.99+/-16.97 164.84+/-30.71 
726.3 92.19+/-8.28 98.24+/-18.48 165.49+/-30.84 
726.4 92.58+/-7.46 98.72+/-17.97 167.45+/-28.75 
726.5 91.79+/-7.01 99.51+/-17.82 168.28+/-28.89 
726.6 91.74+/-6.58 99.06+/-17.8 167.56+/-30.02 
726.7 91.59+/-7.39 98.71+/-17.54 166.19+/-32.16 
726.8 91.66+/-8.53 98.48+/-16.73 166.68+/-31.68 
726.9 91.72+/-7.92 98.67+/-16.57 166.98+/-30.02 
727 91.24+/-8.61 98.06+/-16.91 167.22+/-30.23 
727.1 91.2+/-8.29 98.79+/-17.32 166.71+/-31.4 
727.2 91.64+/-7.95 97.16+/-17.86 166.88+/-30.17 
727.3 92.19+/-8.68 97.59+/-17.33 167.23+/-30.48 
727.4 92.97+/-8.68 96.98+/-17.26 167.3+/-31.15 
727.5 92.51+/-7.84 96.41+/-16.45 165.74+/-31.42 
727.6 91.86+/-7.65 96.98+/-16.27 167.01+/-30.82 
727.7 91.72+/-7.67 98.37+/-17.25 166.58+/-29.92 
727.8 91.93+/-8.44 98.76+/-17.63 165.95+/-30.21 
727.9 92.32+/-8.61 98.97+/-18.73 167.13+/-30.76 
728 92.07+/-6.97 99.15+/-20.58 167.56+/-29.8 
728.1 91.94+/-7.69 99.55+/-21.06 167.94+/-28.08 
728.2 91.59+/-7.5 99.5+/-20.84 168.29+/-27.48 
728.3 91.96+/-7.4 98.97+/-20.67 169.49+/-27.29 
728.4 91.96+/-6.92 98.94+/-19.59 168.96+/-28.23 
728.5 91.25+/-7.41 100.36+/-17.93 167.66+/-28.57 
728.6 91.45+/-7.75 100.69+/-17.5 169.26+/-27.56 
728.7 92.31+/-8.63 100.82+/-17.61 169.18+/-25.95 
728.8 92.03+/-7.56 101.09+/-17.76 167.9+/-27.17 
728.9 92.09+/-7.87 100.74+/-16.78 166.73+/-26.69 
729 91.82+/-8.08 101.78+/-17.8 166.18+/-27.37 
729.1 91.31+/-7.07 101.9+/-18.44 166.94+/-27.41 
729.2 91.1+/-6.54 101.37+/-17.82 166.9+/-26.43 
729.3 92.04+/-7.36 101.63+/-18.14 167.78+/-27.02 
729.4 91.72+/-7.91 100.4+/-16.97 167.8+/-27.21 
729.5 92.44+/-7.65 100.58+/-16.6 167.62+/-27.81 
729.6 92.53+/-8.3 100.4+/-17.22 166.32+/-29.41 
729.7 91.84+/-9.37 99.83+/-15.14 166.16+/-29.25 
729.8 92.37+/-8.48 100.34+/-16.09 165.36+/-27.97 
729.9 92.29+/-9.11 101.06+/-16.06 165.52+/-27.43 
730 92.11+/-9 101.35+/-17.42 165.06+/-28.95 
730.1 93.14+/-9.82 101.21+/-17.57 165.98+/-29.34 
730.2 93.17+/-9.95 100.47+/-17.69 165.26+/-30.14 
730.3 93.52+/-9.67 101.08+/-17.69 166.64+/-29.68 
730.4 92.59+/-9.16 101.13+/-17.74 166.94+/-30.04 
730.5 92.64+/-8.68 100.82+/-17.86 166.54+/-30.04 
730.6 92.83+/-8.85 100+/-19.15 165+/-32.7 
730.7 92.07+/-9.45 99.62+/-18.34 165.16+/-32.45 
730.8 92.46+/-9.17 99.47+/-17.43 164.02+/-32.77 
730.9 92.49+/-9.12 100+/-17.14 164.07+/-34.21 
731 92.69+/-10.22 100.65+/-16.22 164.1+/-35.17 
731.1 93.38+/-9.85 100.08+/-16.78 163.41+/-35.96 
731.2 93.34+/-10.52 99.98+/-16.29 163.65+/-33.55 
731.3 93.85+/-9.71 100.65+/-16.1 163.04+/-33.03 
731.4 93.66+/-10.65 101.58+/-15.39 161.3+/-33.42 
731.5 93.1+/-10.46 100.73+/-15.85 163.66+/-31.72 
731.6 92.82+/-9.82 100.24+/-16.73 163.32+/-30.81 
731.7 93.78+/-10.54 100.36+/-16.79 163.61+/-29.57 
731.8 93.41+/-10.47 100.79+/-16.46 163.27+/-29.37 
731.9 93.42+/-10.91 102.25+/-18.24 163.55+/-29.13 
732 93.76+/-11.28 102.38+/-17.67 162.96+/-30.82 
732.1 94.4+/-10.86 101.86+/-17.61 161.55+/-32.51 
732.2 94.24+/-11.7 102.71+/-16.87 162.2+/-32.4 
732.3 93.71+/-10.8 101.04+/-16.7 162.28+/-33.01 
732.4 94.02+/-10.76 101.91+/-16.38 162.16+/-31.93 
732.5 94.51+/-10.63 102.97+/-16.52 160.86+/-31.28 
732.6 94.69+/-10.85 103.52+/-17.1 160.83+/-31.13 
732.7 94.33+/-11.13 102.94+/-17.92 162.27+/-30.53 
732.8 94.62+/-10.29 102.11+/-18.29 162.55+/-29.95 
732.9 94.32+/-11.33 101.81+/-17.23 162.33+/-31.05 
733 93.85+/-11.06 101.27+/-17.99 162.39+/-29.84 
733.1 94.04+/-9.58 101.25+/-17.82 162.48+/-28.72 
733.2 93.33+/-10.08 102.29+/-17.66 162+/-29.72 
733.3 93.97+/-11.13 101.2+/-17.87 160.8+/-31.43 
733.4 93.88+/-10.72 101.74+/-17.26 162.44+/-29.42 
733.5 94.02+/-10.32 101.74+/-17.47 162.33+/-29.37 
733.6 94.29+/-11.42 102.22+/-17.33 163.23+/-29.19 
733.7 93.75+/-10.7 102.04+/-17.11 165.21+/-27.86 
733.8 94.42+/-11.43 102.82+/-18 164.94+/-28.04 
733.9 93.95+/-11.9 103.49+/-16.7 163.65+/-29.32 
734 94.33+/-11.61 102.06+/-17.35 164.18+/-29.18 
734.1 94.58+/-11.81 102.81+/-16.4 164.24+/-28.67 
734.2 94.51+/-11.69 103.03+/-15.65 164.76+/-26.67 
734.3 95.08+/-11.77 103.52+/-16.2 165.08+/-25.24 
734.4 94.73+/-11.43 103.7+/-16.58 165.61+/-23.91 
734.5 94.84+/-10.48 102.85+/-16.74 166.66+/-23.47 
734.6 94.61+/-9.92 103.49+/-16.24 167.86+/-23.12 
734.7 94.35+/-9.24 103.95+/-15.49 167.65+/-22.71 
734.8 94.12+/-10.31 103.39+/-15.96 168.45+/-21.98 
734.9 93.94+/-10.35 103.35+/-16.82 167.01+/-23.11 
735 94.67+/-10.32 102.89+/-16.19 167.76+/-22.07 
735.1 94.98+/-11.07 102.44+/-16.59 167.64+/-20.93 
735.2 95.17+/-11.08 102.07+/-16.96 167.98+/-21.83 
735.3 95.14+/-10.6 102.02+/-16.66 168.5+/-21.81 
735.4 95.21+/-10.76 102.19+/-17.46 167.9+/-22.25 
735.5 94.7+/-10.44 101.23+/-17.42 168.46+/-22.83 
735.6 94.91+/-9.68 101.83+/-17.42 168.36+/-22.85 
735.7 94.27+/-10.2 102.84+/-17.29 170.38+/-22.75 
735.8 94.78+/-9.76 103.46+/-17.24 171.14+/-22.78 
735.9 94.2+/-10.49 103.51+/-17.82 171.93+/-22.37 
736 94.22+/-9.04 103.25+/-18.21 171.96+/-21.94 
736.1 94.35+/-9.97 103.23+/-18 172.18+/-22.12 
736.2 94.42+/-9.16 103.45+/-19.68 172.03+/-22.57 
736.3 94.27+/-9.66 103.05+/-19.86 171.24+/-22.37 
736.4 93.75+/-9.43 102.86+/-20.55 171.12+/-22.86 
736.5 93.89+/-9.27 103.13+/-20.27 170.96+/-22.26 
736.6 93.84+/-9.52 103.01+/-20.93 169.8+/-25.53 
736.7 93.69+/-9.03 103.09+/-20.79 168.54+/-25.6 
736.8 93.68+/-9.81 103.96+/-19.48 168.89+/-23.69 
736.9 92.98+/-10.03 104.25+/-19.63 169.15+/-23.62 
737 93.73+/-9.6 103.51+/-19.55 169.84+/-23.92 
737.1 93.75+/-9.28 103.11+/-18.67 169.28+/-22.85 
737.2 93.18+/-9.07 102.84+/-19.04 169.44+/-25.69 
737.3 93.29+/-8.26 102.69+/-18.21 168.42+/-25.82 
737.4 93.04+/-8.24 101.47+/-18.23 168.16+/-28.77 
737.5 92.66+/-8.48 101.63+/-18.77 168.5+/-28.56 
737.6 92.12+/-9.31 101.76+/-18.46 168.42+/-27.88 
737.7 93.09+/-8.38 101.68+/-18.18 167.92+/-29.1 
737.8 92.42+/-7.17 102.72+/-17.64 168.45+/-28.81 
737.9 92.36+/-6.92 103.09+/-17.19 168.68+/-29.51 
738 91.59+/-6.98 102.37+/-18.74 169.32+/-28.23 
738.1 92.8+/-7.67 101.55+/-17.81 169.89+/-26.09 
738.2 91.85+/-8.25 101.73+/-17.55 170.19+/-26.16 
738.3 91.45+/-8.25 102.23+/-16.79 169.74+/-26.01 
738.4 92.07+/-7.52 101.62+/-17.2 168.92+/-25.35 
738.5 91.79+/-7.39 101.29+/-17.26 167.94+/-26.96 
738.6 91.7+/-7.13 101.78+/-16.82 167.38+/-27.03 
738.7 91.88+/-6.48 102.03+/-16.53 167.08+/-28 
738.8 91.12+/-6.24 102.49+/-16.27 168.08+/-26.1 
738.9 91.9+/-6.96 103.22+/-16.24 169.34+/-24.11 
739 91.53+/-6.2 102.37+/-17.59 168.15+/-24.87 
739.1 91.27+/-5.82 101.79+/-17.9 168.87+/-24.78 
739.2 91.39+/-6.11 102.35+/-17.34 169.3+/-24.96 
739.3 91.05+/-5.7 102.39+/-17.38 168.8+/-26.1 
739.4 91.74+/-5.39 103.1+/-16.44 168.57+/-26.41 
739.5 92.13+/-6.96 102.88+/-16.38 167.88+/-28.07 
739.6 92.61+/-6.88 103.71+/-17.79 167.26+/-30.07 
739.7 92.8+/-6.91 103.15+/-17.1 167.56+/-30.06 
739.8 92.84+/-7.83 103.75+/-17.75 167.22+/-31.24 
739.9 92.31+/-7.88 103.41+/-17.47 166.44+/-31.22 
740 92.06+/-7.98 103.47+/-17.81 167.11+/-30.66 
740.1 92.33+/-7.32 103.64+/-16.85 166.12+/-31.61 
740.2 92.37+/-6.8 103.22+/-17.11 165.33+/-31.57 
740.3 92.19+/-6.69 104+/-17.17 164.51+/-29.71 
740.4 92.47+/-7.08 103.35+/-18.9 164.82+/-30.74 
740.5 92.48+/-7.69 102.96+/-18.03 165.24+/-29.59 
740.6 93.74+/-6.79 102.12+/-18.6 164.74+/-30.83 
740.7 94.38+/-8.21 102.47+/-18.29 165.22+/-29.2 
740.8 94.2+/-8.08 102.29+/-17.96 165.15+/-28.67 
740.9 93.52+/-8.06 102.38+/-18.61 163.93+/-29.2 
741 94.17+/-7.6 102.27+/-19.05 164.99+/-28.81 
741.1 93.96+/-7.13 102.65+/-20.07 163.04+/-30.09 
741.2 94.38+/-6.51 102.51+/-19.6 163.32+/-29.85 
741.3 93.51+/-6.33 102.46+/-19.64 163.62+/-28.4 
741.4 93.36+/-7.79 102.93+/-18.44 163.32+/-29.72 
741.5 93.96+/-7.56 103.83+/-18.88 162.66+/-30.64 
741.6 93.2+/-7.38 103.46+/-18.19 162.88+/-29.93 
741.7 94.67+/-8.75 104+/-19.34 163.73+/-28.4 
741.8 94.19+/-8.55 104.32+/-18.06 163.21+/-28.67 
741.9 94.56+/-9.53 104.47+/-18.44 163.01+/-29.71 
742 94.17+/-9.47 104.43+/-18.62 162.94+/-28.63 
742.1 93.47+/-9.44 104.28+/-19.34 162.66+/-29.55 
742.2 92.83+/-8.1 105.31+/-19.7 163.14+/-28.9 
742.3 93.61+/-8.86 104.54+/-20.03 164.6+/-28.26 
742.4 93.27+/-9.36 104.97+/-19.69 164.71+/-29.03 
742.5 93.57+/-8.93 104.64+/-18.29 165.2+/-27.85 
742.6 93.46+/-8.09 104.98+/-19 164.93+/-28.16 
742.7 93.4+/-7.91 105.8+/-18.9 164.36+/-28.41 
742.8 92.85+/-8.34 104.35+/-18.81 164.75+/-27.87 
742.9 92.62+/-7.2 104.95+/-18.56 165.62+/-26.62 
743 92.76+/-7.27 105.21+/-18.51 166.15+/-26.35 
743.1 92.41+/-8.05 106.25+/-17.17 164.68+/-26.92 
743.2 92.58+/-8.04 105.92+/-17.5 164.44+/-28.55 
743.3 92.54+/-8.2 105.28+/-17.96 164.87+/-28.27 
743.4 92.58+/-7.37 104.6+/-17.87 164.94+/-28.28 
743.5 91.66+/-6.21 105.02+/-16.61 164.82+/-29.34 
743.6 91.8+/-5.98 105.83+/-15.9 163.75+/-29.49 
743.7 91.42+/-6.83 105.7+/-15.89 163.86+/-30.33 
743.8 90.97+/-6.41 105.26+/-16.83 164.56+/-30.87 
743.9 90.63+/-6.61 105.26+/-17.39 164.97+/-30 
744 91.33+/-6.32 104.61+/-17.78 165.82+/-30.04 
744.1 92.01+/-6.78 104.61+/-18.28 166.38+/-29.65 
744.2 91.66+/-6.35 104.65+/-18.87 166.04+/-31.55 
744.3 92.21+/-6.47 104.46+/-18.19 165+/-33.52 
744.4 91.72+/-5.97 105.22+/-18.38 165.15+/-32.81 
744.5 91.4+/-6.34 103.9+/-18.98 165.25+/-31.98 
744.6 92.26+/-6.09 103.55+/-18.99 164.67+/-32.89 
744.7 92.77+/-5.93 103.54+/-18.18 163.79+/-34.05 
744.8 93.46+/-7.15 104.66+/-17.49 163.3+/-34.66 
744.9 93.08+/-8.04 104.8+/-17.48 163.84+/-33.14 
745 92.48+/-7.67 105.21+/-18.33 164.05+/-32.15 
745.1 92.61+/-7.82 104.54+/-17.53 162.58+/-32.69 
745.2 92.41+/-6.37 103.95+/-17.61 163.32+/-32.44 
745.3 91.91+/-7.05 103.17+/-18.43 163.32+/-30.24 
745.4 92.02+/-6.84 102.73+/-18.06 163.61+/-29.76 
745.5 91.62+/-6.92 101.58+/-19.35 163.07+/-30.53 
745.6 91.41+/-7.11 101.47+/-18.59 161.86+/-30.94 
745.7 91.49+/-6.34 102.26+/-17.76 161.57+/-32.51 
745.8 91.18+/-6.04 102.57+/-17.7 161.42+/-33.42 
745.9 91.15+/-6.07 101.65+/-16.81 162.88+/-33.32 
746 92.12+/-6.69 100.96+/-17.89 162.27+/-32.34 
746.1 91.89+/-6.88 101.48+/-17.05 162.15+/-32.55 
746.2 91.85+/-6.97 102.04+/-15.97 163.49+/-32.25 
746.3 92.06+/-6.03 102.1+/-16.02 164.04+/-30.65 
746.4 91.55+/-7.37 101.96+/-17.32 164.48+/-31.97 
746.5 92.22+/-6.6 102.15+/-17.33 164.58+/-32.8 
746.6 92.81+/-7.31 101.29+/-16.09 163.7+/-33.97 
746.7 93.12+/-7.1 101.4+/-15.76 161.59+/-34.11 
746.8 93.06+/-7.27 101.63+/-15.62 161.12+/-34.42 
746.9 92.29+/-7.19 102.4+/-16.26 160.79+/-34.66 
747 92+/-6.05 101.77+/-16.66 161.02+/-34.32 
747.1 91.85+/-4.75 101.78+/-17 161.24+/-34.92 
747.2 92.29+/-5.14 101.15+/-16.97 161.3+/-33.78 
747.3 92.1+/-4.07 101.63+/-16.75 160.38+/-35.32 
747.4 92.05+/-3.39 100.91+/-18.15 160.6+/-35.91 
747.5 91.9+/-3.55 101.83+/-17.34 161.34+/-34.87 
747.6 91.57+/-4.11 101.59+/-18.02 161.22+/-35.94 
747.7 91.56+/-4.4 101.2+/-17.61 161.78+/-35.15 
747.8 91.71+/-5.35 101.19+/-17.08 162.56+/-33.04 
747.9 91.92+/-4.93 101.54+/-17.81 162.64+/-33.05 
748 92.25+/-4.61 101.24+/-17.44 162.8+/-34.06 
748.1 92.23+/-4.91 102.02+/-18 163.14+/-33.42 
748.2 91.65+/-4.7 101.59+/-18.03 163.4+/-32.75 
748.3 92.14+/-4.82 101.76+/-18.63 164.35+/-31.95 
748.4 92.98+/-6.26 101.48+/-18.87 165.3+/-29.41 
748.5 93.74+/-7.11 100.81+/-19.18 164.82+/-30.29 
748.6 94.16+/-6.93 101.09+/-19.5 165.14+/-31.46 
748.7 93.86+/-7.46 101.83+/-20.32 165.89+/-29.69 
748.8 94.44+/-7.18 100.67+/-19.96 165.95+/-29.33 
748.9 94.77+/-7.04 101.78+/-19.98 165.62+/-29.43 
749 94.23+/-7.61 102.72+/-20.47 166.83+/-28.77 
749.1 94.46+/-7.62 102.36+/-19.27 166.33+/-28.19 
749.2 94.34+/-7.12 102.34+/-19.52 165.88+/-28.8 
749.3 94.43+/-6.51 102.16+/-19.27 166.24+/-28.88 
749.4 94.2+/-6.63 101.27+/-20.14 166.33+/-28.54 
749.5 93.57+/-7.31 101.1+/-20.17 166.77+/-27.94 
749.6 93.79+/-7.85 101.38+/-20.04 166.98+/-27.39 
749.7 94.29+/-7.04 101.92+/-18.05 167.96+/-26.86 
749.8 93.77+/-7.37 102.24+/-19.3 168.34+/-26.9 
749.9 94.3+/-6.71 102.06+/-18.63 167.94+/-27.78 
750 94.06+/-6.36 102.24+/-18.85 167.75+/-27.56 
750.1 94.24+/-5.87 101.41+/-19.22 167.99+/-28.72 
750.2 93.88+/-6.6 101.27+/-19.33 167.82+/-27.99 
750.3 94.32+/-6.47 100.62+/-20.11 168.15+/-28.17 
750.4 94.84+/-5.03 101.99+/-19.55 166.62+/-30.27 
750.5 94.59+/-5.02 101.29+/-18.24 166.5+/-29.63 
750.6 93.52+/-5.72 101.37+/-19.03 167.48+/-28.43 
750.7 93.11+/-5.38 100.44+/-18.74 166.58+/-29.38 
750.8 93.01+/-5.18 100.27+/-19.34 166.97+/-27.38 
750.9 92.9+/-5.64 100.02+/-17.85 167.12+/-26.29 
751 93.14+/-5.9 100.24+/-18.33 165.71+/-27.75 
751.1 93.31+/-4.71 100.22+/-18.2 165.54+/-29.04 
751.2 92.97+/-5.07 99.72+/-18.33 165.85+/-29.33 
751.3 92.48+/-6.09 99.17+/-18.38 165.1+/-29.51 
751.4 91.87+/-6.16 99.5+/-17.61 165.38+/-30.42 
751.5 92.2+/-5.84 100.08+/-19.66 165.44+/-29.27 
751.6 92.1+/-5.76 99.13+/-20.18 166.64+/-28.5 
751.7 92.27+/-4.89 99.42+/-19.17 166.98+/-26.55 
751.8 91.85+/-5 99.5+/-17.9 167.39+/-27.18 
751.9 91.81+/-4.52 100.39+/-17.73 168.07+/-27.33 
752 92.2+/-4.13 100.65+/-16.91 168+/-28.14 
752.1 92.26+/-4.07 100.74+/-16.34 167.63+/-28.11 
752.2 92.38+/-3.92 100.15+/-16.95 167.51+/-27.8 
752.3 92.29+/-4.11 100.38+/-15.49 167.4+/-27.53 
752.4 92.74+/-4.23 100.52+/-16.22 166.59+/-27.24 
752.5 92.56+/-5.12 100.6+/-14.6 165.76+/-28.91 
752.6 93.54+/-5.39 100.39+/-14.87 164.89+/-29.15 
752.7 93.46+/-4.96 98.86+/-15.71 165.42+/-29.18 
752.8 93.84+/-5.73 98.87+/-15.49 165.84+/-28.42 
752.9 93.15+/-5.6 98.59+/-16.05 166.22+/-26.99 
753 92.94+/-5.37 99.2+/-16.11 165.6+/-27.85 
753.1 93.85+/-4.9 99.62+/-14.56 166.34+/-27.99 
753.2 92.91+/-5.32 99.82+/-15 166.24+/-28.47 
753.3 93.18+/-5.09 100.4+/-15.59 166.1+/-28.19 
753.4 93.3+/-5.09 100.51+/-15.14 166.71+/-25.89 
753.5 93.47+/-5.4 101.26+/-14.7 166.58+/-25.85 
753.6 92.85+/-6.44 99.95+/-15.55 167.53+/-25.7 
753.7 92.85+/-6.77 100.28+/-16.15 167.19+/-26.15 
753.8 92.29+/-6.35 100.14+/-16.27 168.23+/-26.86 
753.9 93.22+/-6.22 99.3+/-15.88 169.12+/-24.98 
754 93.13+/-7.27 99.89+/-15.34 169.11+/-23.94 
754.1 93.26+/-6.95 99.56+/-15.35 169.12+/-23.26 
754.2 92.49+/-6.8 99.41+/-15.47 169.92+/-23.04 
754.3 92.97+/-6.15 99.68+/-16.01 168.54+/-24.42 
754.4 92.93+/-6.93 99.55+/-16.08 168.79+/-22.73 
754.5 93.62+/-6.91 100.26+/-16.38 167.84+/-22.95 
754.6 93.45+/-7.1 100.81+/-16.97 167.61+/-23.77 
754.7 93.56+/-7.56 100.49+/-16.9 168.5+/-24.3 
754.8 93.23+/-6.9 100.3+/-16.91 168.69+/-22.92 
754.9 93.54+/-6.82 100.08+/-16.31 168.39+/-23.12 
755 93.14+/-7.4 100.84+/-16.79 168.36+/-23.94 
755.1 92.37+/-7.18 100.9+/-17.96 169.24+/-22.65 
755.2 92.52+/-7.05 100.99+/-18.26 169.27+/-22.55 
755.3 92.83+/-7.59 100.61+/-18.15 168.16+/-23.93 
755.4 92.74+/-7.28 101.02+/-19.16 168.85+/-21.96 
755.5 92.71+/-7.35 101.62+/-18.34 169.49+/-21.22 
755.6 92.99+/-7.71 101.58+/-18.44 169.56+/-23.02 
755.7 92.59+/-7.15 101.74+/-18.56 170.16+/-22.03 
755.8 92.24+/-7.07 102.23+/-18.08 169.59+/-21.6 
755.9 91.71+/-7.35 102.15+/-17.6 168.5+/-21.89 
756 91.9+/-7.21 102.51+/-18.39 169.09+/-20.32 
756.1 92.67+/-5.41 101.89+/-17.96 169.22+/-19.57 
756.2 92.01+/-7.28 102.06+/-18.41 169.32+/-20.53 
756.3 92.82+/-7.16 102.13+/-18.94 167.85+/-21.21 
756.4 92.45+/-5.87 101.73+/-18.07 167.18+/-22.61 
756.5 92.29+/-5.68 101.89+/-17.54 165.96+/-23.74 
756.6 91.92+/-5.39 102.08+/-17.04 166.86+/-23.99 
756.7 91.94+/-6.21 101.44+/-17.2 167.97+/-23.7 
756.8 92.58+/-5.75 102.16+/-16.59 168.31+/-23.24 
756.9 93.18+/-5.81 100.84+/-16.55 168.83+/-23.06 
757 92.41+/-7.14 100.65+/-15.83 170.46+/-19.93 
757.1 92.47+/-7.48 101.06+/-16.99 169.82+/-20.15 
757.2 91.86+/-7.29 100.27+/-16.53 169.64+/-20.27 
757.3 92.76+/-7.25 100.74+/-16.58 169.74+/-20.08 
757.4 92.89+/-7.98 99.6+/-16.69 169.14+/-19.79 
757.5 93.11+/-6.72 100.6+/-17.57 168.97+/-20.08 
757.6 93.23+/-6.8 100.97+/-17.45 169.43+/-20.27 
757.7 93.83+/-6.81 101.16+/-17.5 168.81+/-21.84 
757.8 94.24+/-7.04 101.78+/-17.24 169.2+/-22.25 
757.9 93.73+/-7.19 101.31+/-17.96 168.04+/-23.85 
758 93.79+/-7.86 101.49+/-19.1 165.52+/-25.05 
758.1 94.14+/-8.53 101.69+/-17.67 164.88+/-25.85 
758.2 93.9+/-7.74 101.66+/-17.13 164.68+/-27.5 
758.3 94.02+/-7.42 101.36+/-17.22 163.67+/-27.89 
758.4 93.91+/-8.08 100.4+/-18.89 164.19+/-25.6 
758.5 93.09+/-8.27 100.78+/-18.14 163.62+/-26.87 
758.6 93.63+/-8.55 100.01+/-18.98 163.45+/-27.65 
758.7 93.78+/-8.11 99.69+/-19.88 164.29+/-27.29 
758.8 93.85+/-7.97 99.62+/-19.79 164.52+/-27.07 
758.9 94.15+/-9.11 100.57+/-19.63 163.99+/-27.44 
759 94.16+/-9.3 100.08+/-21.22 164.69+/-27.07 
759.1 94.79+/-8.28 100.71+/-20.91 165.1+/-25.25 
759.2 94.53+/-8.89 100.18+/-21.6 165.33+/-26.52 
759.3 94.63+/-8.57 99.68+/-20.99 165.95+/-26.3 
759.4 94.29+/-7.94 99.37+/-19.68 165.76+/-25.31 
759.5 95.13+/-8.31 99.03+/-20.87 165.65+/-25.06 
759.6 95.04+/-8.89 98.93+/-21.28 165.97+/-24.88 
759.7 94.67+/-8.22 99.26+/-19.5 166.83+/-24.82 
759.8 94.65+/-7.33 99.06+/-19.42 167.3+/-24.03 
759.9 94.39+/-7.06 99.39+/-20.37 167.11+/-25.1 
760 94.58+/-7.27 99.26+/-20.18 166.69+/-25.8 
760.1 93.83+/-6.88 99.3+/-20.47 166.62+/-25.62 
760.2 94.31+/-7.14 99.93+/-20.49 167.61+/-25.53 
760.3 94.14+/-6.71 99.37+/-19.59 168.17+/-25.83 
760.4 94.11+/-6.49 99.33+/-19.59 168.7+/-25.48 
760.5 93.84+/-6.66 99.44+/-19.6 168.2+/-26.25 
760.6 93.75+/-7.27 101.14+/-19.97 169.21+/-25.56 
760.7 93.34+/-6.76 100.2+/-20.34 168.31+/-25.55 
760.8 93.17+/-6.48 101.05+/-21.5 169.21+/-26.13 
760.9 93.15+/-8.22 100.95+/-20.7 168.56+/-25.39 
761 93.6+/-7.57 100.6+/-20.17 167.62+/-25.21 
761.1 93.79+/-8.23 100.99+/-20.4 168.26+/-24.46 
761.2 93.39+/-8.74 102.05+/-18.72 168.04+/-23.55 
761.3 94.06+/-8.76 102.3+/-18.49 167.56+/-23.53 
761.4 93.59+/-8.55 101.89+/-19.13 166.63+/-23.7 
761.5 93.53+/-8.46 102.1+/-19.83 167.64+/-22.69 
761.6 93.21+/-8.44 101.82+/-20.66 166+/-22.83 
761.7 93.29+/-8.69 102.55+/-19.98 166.44+/-23.09 
761.8 93.32+/-9.25 101.99+/-19.75 167.4+/-22.83 
761.9 93.02+/-8.29 102.48+/-18.97 167.27+/-23.14 
762 92.64+/-8.8 103.01+/-18.9 167.5+/-22.68 
762.1 92.51+/-8.44 102.25+/-18.78 168.67+/-22.22 
762.2 92.51+/-9.6 102.15+/-19.21 167.66+/-22.42 
762.3 93.32+/-9.86 102.07+/-19.63 167.34+/-23.76 
762.4 92.16+/-9.59 102.51+/-19.33 166.77+/-24.32 
762.5 92.62+/-10.2 101.77+/-19.05 166.24+/-23.7 
762.6 92.82+/-10.6 100.94+/-19.64 167.1+/-22.84 
762.7 92.76+/-10.25 100.8+/-18.63 166.94+/-23.26 
762.8 93.17+/-10.41 102.06+/-19.01 166.94+/-23.38 
762.9 93.26+/-10.21 101.86+/-18.71 166.07+/-24.81 
763 92.7+/-9.12 102.94+/-18.24 165.56+/-25.89 
763.1 93.45+/-9.37 103.74+/-17.95 165.65+/-25.12 
763.2 93.59+/-9.72 104.27+/-17.99 165.46+/-24.09 
763.3 93.34+/-9.22 103.58+/-17.57 164.89+/-25.05 
763.4 93.31+/-8.86 103.54+/-17.78 165.93+/-25.06 
763.5 93.06+/-9.83 103.73+/-18.03 166.57+/-24.1 
763.6 93.04+/-9.53 103.72+/-17.79 166.38+/-24.08 
763.7 93.24+/-9.07 102.99+/-17.91 166.42+/-24.3 
763.8 93.06+/-10.13 103.05+/-20.05 166.3+/-24.15 
763.9 92.74+/-9.35 104.01+/-19.38 166.39+/-23.77 
764 94.1+/-9.35 103.67+/-19.78 166.78+/-24.29 
764.1 93.3+/-9.18 103.18+/-18.1 166.31+/-26.54 
764.2 93.03+/-9.59 103.12+/-17.2 165.37+/-27.31 
764.3 92.83+/-9.19 102.77+/-16.8 165.3+/-28.93 
764.4 93.12+/-9.36 103.28+/-17.07 165.38+/-29.71 
764.5 93.24+/-9.61 102.48+/-18.28 165.19+/-31 
764.6 93.66+/-9.65 102.61+/-19.55 165.69+/-29.87 
764.7 93.29+/-9.87 103+/-20.04 165.18+/-29.06 
764.8 92.28+/-10.82 101.82+/-19.17 165.11+/-28.34 
764.9 92.34+/-10.58 102.17+/-18.49 165.22+/-28.44 
765 92.83+/-11.26 102.72+/-17.95 165.48+/-27.25 
765.1 93.07+/-11.41 101.95+/-19.07 164.55+/-27.44 
765.2 93.42+/-10.44 101.77+/-18.29 165.3+/-27.18 
765.3 93.15+/-10.81 100.56+/-18.07 164.94+/-28.25 
765.4 92.52+/-11.09 101.24+/-18.09 164+/-28.31 
765.5 92.86+/-11.13 100.8+/-16.75 164.46+/-27.13 
765.6 92.85+/-11.16 101.8+/-16.38 164.22+/-27.14 
765.7 92.86+/-11.19 100.81+/-16.1 163.1+/-28.88 
765.8 92.61+/-12.74 101.46+/-16.35 162.64+/-29.66 
765.9 93.67+/-12.13 101.93+/-16.37 162.42+/-30.39 
766 92.97+/-11.57 100.48+/-16.55 163.1+/-29.93 
766.1 93.95+/-11.78 99.88+/-16.61 164.2+/-28.48 
766.2 93.88+/-12.07 100.37+/-17.01 164.85+/-28.6 
766.3 93.86+/-11.72 100.2+/-16.66 163.71+/-30.25 
766.4 93.18+/-10.74 101.32+/-18.05 163.46+/-29.2 
766.5 93.17+/-10.99 102.45+/-18.83 162.95+/-30.43 
766.6 92.97+/-10.47 102.28+/-19.12 162.64+/-33.04 
766.7 92.53+/-9.9 101.83+/-18.74 162.03+/-33.46 
766.8 92.4+/-9.77 102.29+/-18.97 161.32+/-33.5 
766.9 92.45+/-10.06 100.43+/-18.88 162.57+/-34.05 
767 92.7+/-10.7 100.31+/-19.66 162.62+/-33.75 
767.1 92.65+/-10.03 100.2+/-19.18 161.96+/-33.29 
767.2 92.71+/-10.5 99.22+/-19.54 161.76+/-33.78 
767.3 93.11+/-11.51 100.17+/-19.54 161.87+/-34.15 
767.4 93.75+/-10.53 100.28+/-18.17 162.02+/-33.14 
767.5 92.7+/-10.42 100.42+/-18.84 159.5+/-36.07 
767.6 93+/-11.18 102.6+/-19.31 159.14+/-35.24 
767.7 92.86+/-11.49 102.35+/-18.79 159.39+/-36.1 
767.8 93.23+/-10.95 101.08+/-19.15 158.76+/-37.64 
767.9 94.04+/-11.06 100.05+/-19.35 158.16+/-39.5 
768 93.33+/-11.38 99.8+/-19.4 158+/-39.69 
768.1 94.09+/-12.2 101.22+/-19.06 157.26+/-40.47 
768.2 92.87+/-13.28 100.68+/-19.18 157.46+/-40.67 
768.3 92.54+/-13.66 100.77+/-18.91 157.36+/-39.28 
768.4 92.95+/-14.35 100.54+/-18.88 158.05+/-40.22 
768.5 93.41+/-13.93 100.72+/-18.59 157.25+/-39.13 
768.6 93.36+/-13.74 101.17+/-19 157.24+/-39.35 
768.7 93.28+/-12.86 101.43+/-19.14 156.81+/-39.64 
768.8 94.46+/-12.65 101.89+/-17.82 157.17+/-39.29 
768.9 93.94+/-12.19 101.26+/-17.78 156.71+/-40.24 
769 93.16+/-11.82 101.1+/-16.63 158.2+/-38.52 
769.1 92.77+/-10.6 100.85+/-15.33 159.52+/-38.35 
769.2 92.91+/-10.3 100.69+/-16.2 159.55+/-37.82 
769.3 93.2+/-10.85 99.5+/-17.04 159.04+/-38.44 
769.4 93.13+/-10.17 100.13+/-17.07 159.46+/-37.36 
769.5 92.35+/-10.67 100.48+/-16.6 160.83+/-35.17 
769.6 93+/-10.58 101.11+/-17.91 162.05+/-34.59 
769.7 92.24+/-10.33 100.34+/-19.67 162.24+/-33.54 
769.8 92.16+/-9.59 100.38+/-20.08 164.13+/-31.85 
769.9 93.51+/-9.56 100.21+/-20.59 163.47+/-30.49 
770 92.81+/-9.8 100.59+/-20.45 163.26+/-31.66 
770.1 91.97+/-9.38 100.56+/-19.09 163.5+/-31.05 
770.2 93.26+/-9.23 100.63+/-19.2 164.08+/-31.66 
770.3 93.42+/-9.97 100.74+/-18.07 165.37+/-30.52 
770.4 93.28+/-9.18 100.59+/-18.16 166.17+/-28.76 
770.5 93.12+/-10.4 100.8+/-17.57 166.89+/-28.4 
770.6 93.6+/-10.55 100.58+/-18.02 167.69+/-27.97 
770.7 93.95+/-11.11 100.81+/-17.47 168.24+/-27.52 
770.8 94.45+/-10.85 101.78+/-17.29 167.63+/-27.28 
770.9 94.09+/-10.77 101.17+/-17.28 166.14+/-30.79 
771 94.22+/-10.17 100.93+/-17.12 164.8+/-30.65 
771.1 94.44+/-9.8 101.04+/-17.06 166.7+/-31.11 
771.2 93.98+/-9.02 101+/-16.98 167.01+/-28.97 
771.3 93.73+/-9.33 99.78+/-17.1 166.73+/-28.72 
771.4 94.41+/-10.58 99.84+/-19.07 167.39+/-26.06 
771.5 94.29+/-10.34 99.22+/-20.34 167.85+/-24.34 
771.6 94.15+/-10.54 99.02+/-19.98 167.44+/-26.3 
771.7 94.48+/-9.63 98.98+/-19.33 167.23+/-26.76 
771.8 94.14+/-10.29 100.46+/-18.84 165.62+/-27.17 
771.9 93.91+/-11.89 99.82+/-18.38 165.3+/-26.53 
772 94.38+/-10.87 99.84+/-18.49 166.12+/-28.83 
772.1 94.49+/-10.1 99.64+/-18.1 164.86+/-30.14 
772.2 94.1+/-10.45 100.28+/-19.22 164.2+/-29.91 
772.3 94.3+/-10.49 100.09+/-18.91 163.7+/-30.32 
772.4 93.87+/-10.57 99.98+/-18.39 164.76+/-30.08 
772.5 94.13+/-9.91 100.39+/-18.05 164.14+/-30.21 
772.6 94.43+/-10.32 100.36+/-18.69 163.75+/-30.42 
772.7 94.56+/-9.49 100.93+/-19.45 164.48+/-29.81 
772.8 94.83+/-9.95 100.22+/-20.29 164.89+/-31.08 
772.9 93.92+/-10.09 99.98+/-19.92 164.73+/-30.83 
773 93.88+/-10.28 100.78+/-19.01 165.32+/-30.76 
773.1 93.99+/-10.65 100.61+/-18.7 164.6+/-32.27 
773.2 94.44+/-10.95 99.91+/-18.71 164.38+/-31.34 
773.3 94.1+/-10.64 100.29+/-18.92 164.56+/-29.56 
773.4 93.68+/-9.54 100.6+/-18.48 164.39+/-30.94 
773.5 92.87+/-10.1 100.95+/-18.18 165.78+/-31.57 
773.6 93.81+/-9.56 100.93+/-18.34 164.96+/-29.96 
773.7 92.82+/-9.55 100.83+/-18.06 163.92+/-30.93 
773.8 94.21+/-8.49 100.56+/-17.56 164.24+/-30.36 
773.9 94.15+/-8.93 100.61+/-18.18 163.67+/-30.12 
774 93.94+/-9.97 100.86+/-19.16 163.72+/-29.78 
774.1 93.89+/-9.88 100.51+/-20.53 164.94+/-28 
774.2 93.39+/-9.88 101.53+/-18.38 165.88+/-26.44 
774.3 93.29+/-10.43 101.72+/-17.69 165.26+/-27.12 
774.4 92.5+/-10.52 101.47+/-17.18 165.96+/-26.47 
774.5 93.01+/-9.72 101.19+/-17.52 165.43+/-27.29 
774.6 93.07+/-9.18 100.22+/-17.82 164.38+/-28.54 
774.7 93.67+/-10.51 100.69+/-18.25 163.01+/-28.84 
774.8 94.59+/-10.42 100.89+/-16.76 163+/-30.12 
774.9 94.66+/-11.39 101.45+/-16.84 162.24+/-31.67 
775 95.17+/-11.2 102.3+/-16.32 163.49+/-30.55 
775.1 94.77+/-11.76 102.15+/-15.91 163.14+/-30.77 
775.2 94.91+/-11.48 101.49+/-15.1 163.32+/-30.54 
775.3 94.67+/-11.45 100.73+/-15.91 162.54+/-30.91 
775.4 94.69+/-11.72 99.71+/-15.74 161.57+/-31.2 
775.5 94.1+/-11.33 99.93+/-15.86 162.43+/-32.07 
775.6 94.57+/-11.75 99.4+/-16.07 162.36+/-30.41 
775.7 94.35+/-12.03 99.81+/-15.15 162.68+/-29.47 
775.8 95.09+/-11.6 100.15+/-16.08 163.06+/-28.53 
775.9 94.6+/-11.98 100.21+/-16.03 163.86+/-29.4 
776 94.56+/-11.74 100.53+/-15.14 163.43+/-29.83 
776.1 94.3+/-11.3 99.39+/-15.68 163.29+/-29.82 
776.2 94.7+/-10.86 99.72+/-15.59 164.04+/-28.52 
776.3 94.93+/-10.09 99.93+/-15.33 162.3+/-30.58 
776.4 94.25+/-11.03 100.32+/-14.43 163.68+/-29.95 
776.5 94.01+/-10.78 100.69+/-15.99 165.02+/-27.71 
776.6 94.31+/-11.07 101+/-17.27 165.02+/-28.48 
776.7 95.08+/-10.58 100.53+/-18.55 164.37+/-27.66 
776.8 94.8+/-10.41 100.88+/-17.59 164.97+/-26.67 
776.9 95.25+/-9.47 100.17+/-16.2 166.34+/-26.19 
777 94.76+/-8.9 100.21+/-16.71 166.37+/-26.54 
777.1 93.9+/-8.68 100.22+/-17.75 166.86+/-27.05 
777.2 94.64+/-8.41 100.64+/-17.44 167.01+/-26.78 
777.3 94.73+/-7.83 100.77+/-17.19 167.23+/-26.59 
777.4 93.25+/-9.11 100.66+/-18.17 166.44+/-26.99 
777.5 93.84+/-8.51 101.2+/-15.81 166.47+/-27.24 
777.6 93.98+/-7.92 101.79+/-17.47 167+/-28.13 
777.7 94.24+/-8.12 101.37+/-17.83 166.84+/-28.87 
777.8 94.57+/-7.86 101.4+/-17.2 166.58+/-29.19 
777.9 93.53+/-8.83 101.18+/-16.9 165.74+/-29.72 
778 93.57+/-7.74 101.34+/-18.11 164.83+/-30.43 
778.1 93.7+/-7.26 101.06+/-18.28 164.05+/-33.19 
778.2 93.09+/-7.21 102.51+/-18.09 163.48+/-34.12 
778.3 93.17+/-7.42 101.71+/-17.89 162.63+/-32.64 
778.4 93.4+/-7.79 102.23+/-17.51 162.73+/-32.8 
778.5 93.83+/-7.32 101.95+/-17.59 161.34+/-34.84 
778.6 93.65+/-7.99 101.49+/-16.15 159.89+/-36.72 
778.7 94.34+/-8.73 101.22+/-17.1 159.24+/-39.3 
778.8 93.4+/-9.31 102.31+/-16.8 158.92+/-38.67 
778.9 92.71+/-8.84 101.93+/-15.63 159.67+/-38.27 
779 92.7+/-9.36 101.44+/-16.26 159.46+/-38.58 
779.1 91.85+/-8.76 102.19+/-16.05 160.5+/-36.38 
779.2 91.82+/-8.17 101.31+/-16.79 159.54+/-36.6 
779.3 92.48+/-9.25 101.93+/-16.63 158.88+/-35.88 
779.4 92.91+/-9.22 101.8+/-16.6 159.28+/-36.2 
779.5 92.65+/-9.24 101.75+/-16.69 158.39+/-35.37 
779.6 93.04+/-9.25 102.15+/-17.58 159.38+/-36.2 
779.7 93.18+/-9.43 101.53+/-16.74 159.07+/-36.54 
779.8 93.53+/-9.37 101.88+/-17.76 159.7+/-34.43 
779.9 93.7+/-8.96 100.86+/-19.27 160.94+/-33.23 
780 94.74+/-9.05 101.84+/-19.69 160.4+/-34.97 
780.1 94.19+/-8.76 101.74+/-19.11 159.86+/-33.96 
780.2 94.21+/-9.02 101.81+/-19.09 159.9+/-34.04 
780.3 95.07+/-8.82 101.67+/-19 160.89+/-34.34 
780.4 95.18+/-9.26 101.92+/-19.64 162.46+/-33.19 
780.5 95.4+/-9.47 101.37+/-18.56 164.83+/-31.83 
780.6 96.02+/-9.44 101.26+/-18.35 164.57+/-32.27 
780.7 95.24+/-9.38 101.53+/-18.38 163.68+/-31.98 
780.8 94.76+/-9.98 101.71+/-18.7 164.15+/-30.99 
780.9 94.84+/-9.95 101.66+/-18.83 163.83+/-30.5 
781 95.23+/-9.33 102.28+/-18.47 162.59+/-30.65 
781.1 94.58+/-9.12 101.45+/-18.87 162+/-32.06 
781.2 95.1+/-8.42 102.27+/-18.45 163.41+/-31.01 
781.3 95.32+/-8.73 101.6+/-18.88 162.37+/-33.09 
781.4 94.94+/-8.56 101.49+/-18.68 162.9+/-33.25 
781.5 94.93+/-9.67 101.56+/-18.14 162.94+/-32.84 
781.6 94.99+/-10.23 102.11+/-16.88 162.58+/-31.95 
781.7 95.17+/-10.31 102.08+/-16.37 162.01+/-34.17 
781.8 94.64+/-10.45 101.89+/-16.76 162.68+/-33.21 
781.9 95.38+/-12.1 101.68+/-16.33 162+/-32.78 
782 95.01+/-11.3 101.75+/-16.63 162.2+/-31.55 
782.1 94.54+/-11.29 102.12+/-16.8 162.72+/-33.79 
782.2 94.47+/-10.16 102.57+/-17.92 162.94+/-33.38 
782.3 94.16+/-10.69 102.04+/-17.8 162+/-33.62 
782.4 94.13+/-10.76 101.9+/-17.4 162.32+/-33.78 
782.5 94.03+/-9.77 101.34+/-17.87 161.33+/-34.15 
782.6 95.4+/-9.34 102.36+/-18.47 159.53+/-34.05 
782.7 94.72+/-8.79 103.06+/-18.16 158.82+/-31.22 
782.8 94.33+/-8.38 103.2+/-18.14 159.51+/-30.33 
782.9 95.09+/-7.37 102.24+/-18.92 159.97+/-29.84 
783 94.63+/-7.78 101.47+/-19.45 160.89+/-31.52 
783.1 94.55+/-8.8 101.41+/-18.68 162.21+/-31.56 
783.2 93.98+/-9.93 102.21+/-18.94 161.6+/-29.95 
783.3 94.37+/-10.8 101.77+/-18.77 160.92+/-30.91 
783.4 93.76+/-10.08 102.44+/-19.69 157.98+/-32.29 
783.5 94.08+/-9.11 102.36+/-19.19 156.8+/-32.17 
783.6 95.6+/-8.78 102.3+/-19.35 156.14+/-31.36 
783.7 94.57+/-9.54 102.29+/-18.08 156.85+/-31.16 
783.8 94.35+/-9.01 102.53+/-18.15 157.08+/-32.11 
783.9 93.36+/-9.74 102.82+/-18.87 156.76+/-31.06 
784 93.35+/-9.76 102.56+/-18.83 158.89+/-32.1 
784.1 93.62+/-9.11 102.35+/-18.49 159.04+/-32.38 
784.2 93.3+/-9.19 101.87+/-18.74 157.84+/-29.02 
784.3 93.79+/-10.45 102.01+/-16.87 158.74+/-28.8 
784.4 94.11+/-10.22 102.05+/-16.33 159.46+/-28.71 
784.5 94.68+/-11.06 102.94+/-16.08 160+/-29.99 
784.6 94.32+/-10.01 102.58+/-16.08 159.76+/-29.92 
784.7 94.49+/-10.84 102.22+/-16.04 159.58+/-30.75 
784.8 94.49+/-9.94 102.01+/-15.79 159.79+/-30.57 
784.9 94.03+/-9.52 102.75+/-16.39 159.12+/-31.5 
785 93.12+/-9.73 103.2+/-16.48 160.24+/-32.85 
785.1 94.54+/-9.53 103.32+/-16.43 160.01+/-33.69 
785.2 94.24+/-9.88 102.28+/-17.38 160.16+/-30.88 
785.3 93.72+/-10.08 102.42+/-16.82 159.93+/-28.74 
785.4 93.78+/-10.39 102.62+/-18.06 162.3+/-27.6 
785.5 93.58+/-10.19 102.92+/-17.98 162.99+/-25.52 
785.6 94.22+/-10.03 104.15+/-18.71 161.2+/-25.68 
785.7 93.16+/-10.37 102.94+/-17.93 161.18+/-25.24 
785.8 93.15+/-10.48 102.99+/-17.35 161.62+/-26.08 
785.9 93.15+/-11.25 104.65+/-17.69 161.71+/-28.39 
786 93.03+/-10.61 104.75+/-17.64 160.51+/-28.72 
786.1 93.64+/-10.73 104.38+/-17.43 160.06+/-30.68 
786.2 93.44+/-10.57 105.2+/-16.48 160.76+/-30.23 
786.3 93.23+/-10.44 104.7+/-17.26 159.59+/-31.02 
786.4 93.22+/-10.14 104.94+/-17.07 159.4+/-32.91 
786.5 93.06+/-9.88 103.8+/-17.29 160.33+/-34.22 
786.6 93.26+/-10.54 103.36+/-16.6 160.4+/-32.17 
786.7 92.54+/-11.13 102.76+/-17.26 159.62+/-34.03 
786.8 92.91+/-10.64 103.82+/-18.78 160.51+/-34.07 
786.9 93.57+/-10.18 103.35+/-19.04 160.02+/-33.34 
787 93.02+/-10.64 103.25+/-18.19 158.74+/-36 
787.1 93.82+/-10.82 103.21+/-18.46 158.76+/-35.55 
787.2 93.52+/-10.09 102.97+/-18.89 159.32+/-35.07 
787.3 93.4+/-11.03 103.01+/-19.59 160.24+/-33.9 
787.4 94.17+/-10.45 103.22+/-19.9 160.12+/-33.1 
787.5 94.21+/-10.47 102.83+/-20.77 160.44+/-33.26 
787.6 93.5+/-10.14 102.32+/-20.89 160.77+/-32.33 
787.7 93.98+/-10.89 103.14+/-19.89 159.2+/-31.46 
787.8 93.81+/-10.4 103.11+/-19.27 158.86+/-30.24 
787.9 93.3+/-9.57 103.28+/-18.86 159.39+/-30.41 
788 93.15+/-9.52 102.73+/-18.77 159.46+/-30.89 
788.1 94.31+/-10.11 103.59+/-19.3 161.97+/-32.77 
788.2 93.92+/-8.92 103.22+/-19.01 163.88+/-33.24 
788.3 93.82+/-8.76 102.61+/-19.22 164.66+/-31.81 
788.4 93.93+/-8.4 103.05+/-19.59 163.66+/-33.1 
788.5 93.92+/-10.1 103.62+/-19.8 163.1+/-33.8 
788.6 93.01+/-8.9 103.25+/-19.59 163.34+/-33.55 
788.7 93+/-8.61 104.1+/-18.62 163.18+/-33.07 
788.8 92.72+/-8.25 104.4+/-18.94 161.59+/-35.1 
788.9 92.62+/-8.92 103.84+/-19.54 160.21+/-35.78 
789 92.5+/-8.12 103.38+/-17.42 160.59+/-33.81 
789.1 92.63+/-8.36 102.63+/-19.23 160.85+/-32.58 
789.2 91.66+/-7.69 102.13+/-18.11 160.27+/-31.99 
789.3 92.23+/-7.67 101.45+/-16.9 160.83+/-30.89 
789.4 92.86+/-7.07 101.42+/-18.42 161.7+/-31.17 
789.5 92.43+/-7.41 102.63+/-17.57 161.91+/-32.8 
789.6 92.43+/-7.78 102.58+/-17.18 160.36+/-33.35 
789.7 92.43+/-7.16 101.55+/-17.03 161.8+/-32.78 
789.8 92.95+/-7.49 101.96+/-16.81 161.56+/-33.14 
789.9 92.42+/-7.19 102.4+/-17.32 161.88+/-33.84 
790 92.82+/-7.25 103+/-16.54 161.5+/-31.88 
790.1 93.18+/-7.79 103.44+/-16.34 160.76+/-34.13 
790.2 92.3+/-7.28 103.77+/-16.42 161.61+/-33.64 
790.3 93.52+/-7.42 103.41+/-15.84 159.23+/-33.62 
790.4 93.01+/-7.46 102.62+/-16.69 159.4+/-33.03 
790.5 92.78+/-7.25 103.85+/-17.49 159.21+/-33.98 
790.6 93.03+/-7.78 102.35+/-16.91 159.08+/-33.35 
790.7 92.36+/-7.84 103.48+/-17.83 160.56+/-30.89 
790.8 91.9+/-8.02 104.55+/-17.8 160.3+/-33.51 
790.9 92.67+/-7.88 103.95+/-17.34 160.48+/-34.19 
791 92.9+/-7.21 104.59+/-15.57 160.4+/-34.37 
791.1 92.57+/-8.08 104.61+/-16.37 160.31+/-35.1 
791.2 93.15+/-8.02 105.01+/-17.09 159.46+/-36.08 
791.3 93.11+/-7.87 105.51+/-16.63 158.1+/-37.38 
791.4 93.14+/-7.75 105.41+/-16.03 159.16+/-36.77 
791.5 93.06+/-8.2 104.95+/-17.13 159.28+/-35.94 
791.6 93.68+/-9.04 105.17+/-17.22 159.56+/-35.28 
791.7 93.44+/-8.31 104.78+/-17.28 159.9+/-36 
791.8 93.3+/-8.47 103.88+/-16.47 158.88+/-36.4 
791.9 94.18+/-8.95 104.15+/-17.08 158.76+/-37.24 
792 94.23+/-8.84 104.3+/-18.71 158.46+/-37.5 
792.1 94.34+/-9.24 102.87+/-19.11 157.88+/-38.06 
792.2 93.41+/-9.58 103.53+/-17.88 158.69+/-37.56 
792.3 94.84+/-8.42 103.32+/-18.18 158+/-38.95 
792.4 94.69+/-8.9 103.42+/-17.46 158.42+/-38.01 
792.5 94.28+/-8.56 103.56+/-17.71 158.77+/-36.01 
792.6 94.84+/-8.2 103.7+/-16.61 157.88+/-37.6 
792.7 94.92+/-8.1 103.64+/-15.7 156.77+/-39.82 
792.8 94.55+/-8.79 103.32+/-15.09 157.22+/-39.76 
792.9 94.8+/-8 102.18+/-16 157.48+/-39.77 
793 94.34+/-9.38 100.83+/-15.86 157.66+/-39.6 
793.1 94+/-8.3 102.33+/-15.86 157.53+/-39.57 
793.2 94.47+/-8.27 103.09+/-16.62 156.86+/-41.18 
793.3 94.61+/-8.18 102.75+/-17.62 156.2+/-41.56 
793.4 94.37+/-8.77 102.38+/-17 156.29+/-42.09 
793.5 94.19+/-9.35 101.03+/-16.14 155.96+/-43.27 
793.6 94.21+/-8.9 100.96+/-17.32 156.56+/-41.35 
793.7 94.9+/-8.49 101.43+/-15.69 156.16+/-41.99 
793.8 95.15+/-9.17 100.87+/-16.18 154.73+/-42.33 
793.9 94.34+/-7.87 101.48+/-15.21 154.01+/-42.18 
794 94.69+/-8.03 102.15+/-16.19 153.44+/-43.42 
794.1 94.7+/-8.08 101.83+/-16.99 153.67+/-43.64 
794.2 94.92+/-7.83 102.66+/-17.34 154.62+/-43.85 
794.3 94.07+/-8.67 102.28+/-17.06 155.31+/-45.75 
794.4 93.63+/-8.52 102.34+/-16.13 156.36+/-44.14 
794.5 94.22+/-8.9 102.65+/-15.68 154.76+/-45.07 
794.6 93.42+/-8.79 102.76+/-16.63 154.9+/-44.4 
794.7 93.81+/-8.65 104.6+/-17.32 154.08+/-44.75 
794.8 94.32+/-9.17 104.2+/-16.59 154.64+/-45.65 
794.9 94.22+/-9.47 103.57+/-17.12 154.44+/-44.66 
795 94.41+/-10.01 104.52+/-17.35 153.43+/-44.84 
795.1 94.22+/-10.18 103.87+/-17.14 155.48+/-42.56 
795.2 94.39+/-10.31 103.85+/-18.02 154.79+/-42.87 
795.3 94.55+/-10.43 103.31+/-18.54 154.16+/-43.81 
795.4 94.66+/-9.54 103.16+/-19.41 155.4+/-43.65 
795.5 93.92+/-9.8 101.81+/-19.87 155.3+/-43.54 
795.6 94.62+/-10.52 101.39+/-19.37 155.15+/-43.53 
795.7 94.64+/-10.72 101.52+/-18.2 155.17+/-43.61 
795.8 95.47+/-10.62 101.32+/-18.22 153.48+/-47 
795.9 94.81+/-10.67 102.24+/-18.15 152.2+/-48.81 
796 94.99+/-10.07 101.58+/-17.63 151.26+/-49.67 
796.1 94.41+/-10.7 101.73+/-18.33 151.51+/-50.57 
796.2 94.64+/-10.24 101.8+/-17.9 152.11+/-49.75 
796.3 94.09+/-10.06 102.04+/-17.33 152.71+/-48.94 
796.4 93.67+/-9.86 102.44+/-17.76 152.61+/-49.04 
796.5 94.08+/-10.36 103.16+/-19.06 151.89+/-49.89 
796.6 93.4+/-10.87 102.16+/-19.19 149.06+/-52.6 
796.7 93.88+/-11.32 102.12+/-18.56 149.75+/-51.76 
796.8 93.34+/-10.99 101.32+/-19.31 149.92+/-51.82 
796.9 92.95+/-9.78 101.72+/-19.65 150.36+/-52.05 
797 92.87+/-9.79 101.71+/-18.88 148.9+/-53.79 
797.1 92.98+/-9.58 102.03+/-20.6 149.98+/-52.66 
797.2 92.89+/-9.21 102.64+/-21.4 149.67+/-52.76 
797.3 92.89+/-9.65 102.21+/-22.13 148.84+/-52.95 
797.4 92.58+/-9.54 102.58+/-21.18 147.61+/-53.27 
797.5 92.02+/-9.44 102.43+/-21.18 147.62+/-52.57 
797.6 92.27+/-9.62 101.72+/-20.24 147.68+/-52.88 
797.7 92.43+/-10 102.71+/-19.67 147.57+/-53.28 
797.8 92.63+/-10.34 103.17+/-20.44 148.8+/-51.81 
797.9 92.65+/-10.11 103.74+/-19.51 149.58+/-50.71 
798 92.57+/-9.66 103.18+/-20.06 148.76+/-52.41 
798.1 92.77+/-9.62 102.37+/-19.99 148.49+/-53.94 
798.2 93+/-9.19 102.38+/-19.84 150.02+/-51.78 
798.3 92.39+/-9.08 102.57+/-19.77 150.26+/-50.75 
798.4 92+/-8.99 103.17+/-18.66 150.63+/-50.6 
798.5 91.93+/-8.12 103.46+/-18.04 151.56+/-49.74 
798.6 91.76+/-8.2 102.69+/-18.5 152.88+/-49.07 
798.7 91.5+/-7.66 102.63+/-18.77 151.75+/-48.37 
798.8 92.28+/-7.92 102.71+/-18.95 150.86+/-48.78 
798.9 92.22+/-8.12 103.6+/-18.38 149.56+/-48.76 
799 93.29+/-8.74 103.1+/-19.72 148.39+/-50.54 
799.1 93.15+/-8.72 102.45+/-20.52 148.66+/-51.37 
799.2 92.62+/-8.96 102.02+/-20.04 149+/-51.42 
799.3 92.84+/-9.07 101.27+/-19.66 148.55+/-52.6 
799.4 93.13+/-9.13 101.16+/-19.56 149.05+/-52 
799.5 93.82+/-9.08 102.3+/-18.81 149.02+/-50.91 
799.6 93.84+/-10.33 101.22+/-19.47 148.72+/-51.79 
799.7 94.6+/-9.45 101.47+/-20.61 147.57+/-51.51 
799.8 94.13+/-9.09 101.01+/-20.4 148.12+/-51.25 
799.9 94.74+/-8.33 101.69+/-21.28 148.36+/-51.43 
800 94.88+/-8.35 101.68+/-20.71 147.49+/-52.39 
800.1 94.02+/-8.32 101.76+/-19.68 146.49+/-53.6 
800.2 94.29+/-8.37 102.1+/-19.97 146.82+/-53.73 
800.3 94.07+/-8.73 101.22+/-19.08 146.06+/-54.51 
800.4 94.22+/-8.69 101.92+/-19.95 145.68+/-53.25 
800.5 94.24+/-9.63 101.68+/-17.51 145.76+/-51.98 
800.6 94.03+/-9.62 101.5+/-18.19 146.86+/-51.29 
800.7 94.45+/-9.57 100.91+/-17.18 146.6+/-51.98 
800.8 95.28+/-9.81 100.47+/-16.4 147.52+/-51.19 
800.9 94.95+/-9.94 100.49+/-16.01 147.46+/-50.35 
801 94.84+/-10.25 100.93+/-16.62 146.88+/-50.65 
801.1 94.81+/-10 101.08+/-17.66 147.77+/-52.63 
801.2 94.78+/-9.93 100.68+/-17.03 146.74+/-52.7 
801.3 95.31+/-9.71 100.34+/-16.8 147.34+/-52.82 
801.4 94.96+/-10.45 100.44+/-17.74 146.7+/-51.6 
801.5 94.57+/-11.56 100.59+/-17.95 146.63+/-52.95 
801.6 94.37+/-10.4 100.37+/-17.7 145.78+/-54.93 
801.7 94.63+/-10.91 100.86+/-18.23 146.15+/-54.21 
801.8 94.04+/-10.56 100.76+/-19.45 147.29+/-52.75 
801.9 94.41+/-11.23 101.43+/-19.62 147.73+/-53.36 
802 94.08+/-10.94 100.55+/-18.57 146.79+/-53.72 
802.1 93.9+/-10.95 100.84+/-19.63 147.54+/-54.04 
802.2 93.89+/-10.71 101.01+/-17.91 145.96+/-54.86 
802.3 93.14+/-10.94 100.89+/-18.04 145.76+/-55.71 
802.4 93.57+/-10.01 101.94+/-17.33 145.56+/-55.92 
802.5 93.63+/-10.71 101.32+/-17.03 144.94+/-55.27 
802.6 92.84+/-9.32 101.39+/-17.25 143.79+/-56.13 
802.7 92.17+/-9.18 101.44+/-18.21 144.56+/-55.76 
802.8 92.74+/-9.28 100.47+/-17.66 144.57+/-56.33 
802.9 93.32+/-9.14 100.26+/-17.74 144.21+/-58.07 
803 93.18+/-9.55 100.49+/-17.97 144.18+/-58.5 
803.1 93.68+/-9.28 100.38+/-17.1 143.22+/-56.23 
803.2 93.08+/-8.54 99.75+/-17.34 144.46+/-54.17 
803.3 92.99+/-9.02 101.5+/-16.83 145.53+/-53.32 
803.4 92.49+/-10.5 100.8+/-15.63 144.37+/-54.38 
803.5 92.2+/-10.35 100.71+/-15.43 143.52+/-54.67 
803.6 92.96+/-10.02 101.1+/-16.38 142.58+/-56.46 
803.7 92.51+/-9.6 101.88+/-15.27 142.01+/-54.5 
803.8 93.2+/-9.61 101.11+/-16.09 141.74+/-54.93 
803.9 93.29+/-9.33 101.53+/-16.26 141.74+/-53.75 
804 92.62+/-9.52 101.44+/-17.05 142.63+/-52.68 
804.1 93.03+/-10.09 101.41+/-17.52 143.38+/-52.39 
804.2 93.13+/-10.28 100.72+/-16.89 143.36+/-54.28 
804.3 92.62+/-10.59 101.33+/-16.8 143.84+/-54.62 
804.4 92.67+/-12.06 101.12+/-16.05 144.52+/-52.21 
804.5 92.15+/-11.52 100.76+/-17.71 144.67+/-51.2 
804.6 92.06+/-11.39 100.79+/-17.37 143.95+/-51.27 
804.7 92.38+/-11.41 100.52+/-16.03 143.92+/-51.61 
804.8 92.92+/-10.85 100.4+/-16.35 143.57+/-53.04 
804.9 93.45+/-10.72 100.28+/-16.91 143.01+/-53.04 
805 93.64+/-9.89 99.32+/-17.05 142.02+/-54.89 
805.1 93.83+/-11.09 101.07+/-15.39 142.62+/-55.97 
805.2 93.93+/-10.83 101.47+/-15 141.96+/-55.3 
805.3 93.3+/-10.87 100.85+/-15.16 142.64+/-55.76 
805.4 93.97+/-11.15 101.09+/-15.05 141.73+/-54.84 
805.5 94.06+/-10.63 101.66+/-15.88 141.8+/-54.6 
805.6 93.6+/-11.45 100.62+/-16.17 142.82+/-53.52 
805.7 94.07+/-10.98 100.51+/-16.1 143.24+/-54.63 
805.8 93.71+/-11.78 101.84+/-16.88 143.09+/-55.41 
805.9 94.05+/-11.88 100.83+/-15.79 143.06+/-55.83 
806 93.46+/-11.02 101.66+/-16.54 142.67+/-55.66 
806.1 93.44+/-12.32 101.68+/-17.15 142.94+/-55.23 
806.2 92.82+/-12.54 101.01+/-16.23 142.4+/-54.96 
806.3 93.01+/-12.85 100.93+/-16.96 142.54+/-52.63 
806.4 93.4+/-12.57 100.8+/-17.37 143.24+/-52.72 
806.5 93.56+/-11.26 100.49+/-17.56 143.91+/-52.35 
806.6 93.58+/-11.24 99.74+/-17.81 143.13+/-54.49 
806.7 94.01+/-12.16 99.04+/-18.85 143.58+/-53.58 
806.8 93.92+/-11.73 99.93+/-19.12 142.91+/-53.77 
806.9 93.59+/-11.37 100.18+/-18.48 142.86+/-53.17 
807 93.29+/-10.94 100.25+/-18.47 143.06+/-53.09 
807.1 93.02+/-9.94 100.19+/-18.5 143.9+/-52.52 
807.2 93.24+/-9.36 99.41+/-19.25 143.02+/-53.93 
807.3 92.43+/-10.38 99.4+/-19.38 142.72+/-53.86 
807.4 92.52+/-10.88 99.22+/-19.57 142.06+/-55.51 
807.5 92+/-11.1 99.69+/-18.29 142.63+/-54.07 
807.6 91.3+/-11.3 99.38+/-18.35 143.72+/-53.58 
807.7 92.4+/-11.56 98.76+/-18.26 142.48+/-55.3 
807.8 92.49+/-12.02 99.68+/-17.52 142.77+/-54.73 
807.9 91.02+/-12.12 99.2+/-18.12 142.33+/-54.31 
808 90.9+/-12.6 99.76+/-17.32 143.09+/-54.43 
808.1 92.34+/-11.28 100.1+/-17.72 143.1+/-53.46 
808.2 92.25+/-10.54 99.83+/-18.3 143.8+/-52.72 
808.3 92.43+/-11.04 99.92+/-18.63 143.75+/-53.61 
808.4 92.44+/-11.56 99.43+/-18.23 144.47+/-50.83 
808.5 92.54+/-11.74 99.88+/-18.82 143.9+/-51.85 
808.6 92.26+/-11.67 99.04+/-18.61 143.95+/-51.46 
808.7 92.13+/-12.36 99.22+/-18.44 143.2+/-51.09 
808.8 91.1+/-12.09 98.82+/-17.99 144.64+/-50.35 
808.9 91.03+/-12.67 98.71+/-18.17 143.96+/-50.57 
809 90.9+/-12.25 99.7+/-19.33 144.97+/-50.92 
809.1 91.4+/-11.11 99.73+/-19.34 144.17+/-51.22 
809.2 92.07+/-11.4 99.67+/-19.58 144.04+/-50.21 
809.3 92.35+/-10.99 99.51+/-19.1 144.99+/-50.81 
809.4 91.81+/-10.94 99.88+/-19.01 144.12+/-52.01 
809.5 92.69+/-10.64 100.16+/-19.41 143.48+/-52.87 
809.6 91.64+/-10.82 100.74+/-19.31 143.12+/-54.26 
809.7 92.05+/-9.92 99.87+/-19.56 142.36+/-55.02 
809.8 92+/-10.08 99.67+/-20.31 142.07+/-56.31 
809.9 92.07+/-9.75 99.24+/-18.17 142.57+/-57.11 
810 93.22+/-11.01 99.97+/-17.63 143.72+/-56.07 
810.1 92.74+/-10.77 100.08+/-18.05 144.3+/-56.12 
810.2 93.01+/-10.63 100.14+/-18.72 144.71+/-57.46 
810.3 92.86+/-10.61 99.92+/-17.41 145.26+/-56.47 
810.4 92.81+/-10.48 99.69+/-19.08 146.31+/-55.76 
810.5 93.7+/-10.02 99.78+/-18.6 146.75+/-55.64 
810.6 93.97+/-9.59 100.17+/-18.54 146.42+/-54.45 
810.7 93.74+/-10.04 100.01+/-19.23 145.84+/-57.12 
810.8 93.16+/-9.14 100.2+/-19.32 146.08+/-57.18 
810.9 93.25+/-8.49 100.81+/-19.51 146.3+/-56.52 
811 94.12+/-9.24 100.49+/-18.3 146.4+/-55.9 
811.1 94+/-7.99 100.94+/-19.2 146.02+/-56.46 
811.2 94.22+/-8.71 100.79+/-18.65 147+/-56.48 
811.3 94.47+/-9.33 100.31+/-19.75 146.26+/-57.08 
811.4 94.67+/-9.45 100.23+/-19.28 147.51+/-55.89 
811.5 94.83+/-8.47 99.61+/-19.88 146.86+/-55.88 
811.6 94.38+/-9.15 99.02+/-19.91 146.24+/-56.93 
811.7 93.59+/-8.72 99.49+/-19.4 146.67+/-57.02 
811.8 94.04+/-7.57 99.69+/-19.64 145.34+/-54.81 
811.9 93.71+/-8.72 99.99+/-19.31 146.74+/-54.25 
812 94.14+/-8.73 99.31+/-20.57 147.85+/-53.92 
812.1 94.33+/-8.19 99.96+/-20.95 146.34+/-56.31 
812.2 94.24+/-8.38 100.58+/-20.86 146.49+/-55.36 
812.3 94.05+/-8.86 99.76+/-20.36 145.99+/-55.95 
812.4 94.22+/-8.72 101.18+/-22.06 147.01+/-55.27 
812.5 94.48+/-9.22 100.65+/-21.1 146.63+/-55.64 
812.6 94.56+/-9.71 100.12+/-20.13 146.61+/-55.84 
812.7 94.76+/-7.87 99.12+/-19.51 146.99+/-54.77 
812.8 94.4+/-9.24 99.92+/-19.47 147+/-55.85 
812.9 94.98+/-9.73 99.33+/-18.99 146.26+/-57.3 
813 94.67+/-10.12 99.15+/-19.88 145.88+/-56.7 
813.1 94.21+/-9.8 98.28+/-20.89 144.95+/-57.8 
813.2 95.14+/-8.9 98.28+/-20.04 144.93+/-57.91 
813.3 94.9+/-9.01 99.38+/-19.78 144.62+/-58.92 
813.4 94.92+/-9.39 100.37+/-20.4 145.26+/-58.19 
813.5 94.64+/-8.44 100.06+/-21.2 146.19+/-57.9 
813.6 94.91+/-7.98 100.21+/-21.13 146.12+/-56.87 
813.7 94.31+/-8.08 100.04+/-21.53 146.54+/-56.26 
813.8 95.91+/-8.28 100.66+/-22.29 146.82+/-56 
813.9 94.85+/-8.34 99.66+/-22.97 147.22+/-55.63 
814 94.92+/-8.02 100.27+/-22.38 146.77+/-56.07 
814.1 94.23+/-8.54 100.14+/-21.7 147.09+/-53.47 
814.2 95.05+/-8.67 99.83+/-20.1 147.57+/-54.59 
814.3 95.19+/-8.33 100.19+/-19.87 147.08+/-54.89 
814.4 94.94+/-8.77 99.71+/-19.96 147.67+/-55.83 
814.5 95.69+/-9.21 101.02+/-20.13 147.74+/-55.8 
814.6 95.19+/-9.97 101.48+/-20.35 147.16+/-56.45 
814.7 95.54+/-9.48 101.78+/-19.5 145.18+/-57.41 
814.8 95.23+/-9.25 101.45+/-19.87 146.1+/-55.73 
814.9 94.87+/-8.74 101.15+/-19.86 144.6+/-55.29 
815 95.51+/-8.22 102.15+/-19.97 144.88+/-54.06 
815.1 94.82+/-8.15 100.19+/-20.53 145.51+/-51.72 
815.2 95.73+/-8.11 100.97+/-20.34 146.54+/-52.84 
815.3 96.09+/-8.17 100.73+/-19.26 147.31+/-53.22 
815.4 95.48+/-9.57 100.05+/-18.93 147.2+/-52.9 
815.5 95.64+/-9.33 101.22+/-18.65 145.58+/-53.48 
815.6 96.26+/-10.05 101.05+/-18.13 145.68+/-51.01 
815.7 96.1+/-10.66 100.59+/-19.84 144.65+/-51.46 
815.8 95.99+/-9.93 100.06+/-18.95 144.15+/-51 
815.9 94.97+/-8.94 100.45+/-17.56 144.83+/-48.83 
816 95.45+/-10.49 101.04+/-18.53 145.97+/-46.51 
816.1 96.02+/-11.09 101.24+/-19.08 148.7+/-44.71 
816.2 95.36+/-10.51 102.41+/-19.56 148.68+/-45.81 
816.3 95.48+/-11.06 102.58+/-19.15 149.09+/-43.98 
816.4 95.66+/-10.58 102.18+/-19.21 148.92+/-42.2 
816.5 95.32+/-10.01 101.96+/-19.65 150.12+/-43.17 
816.6 95.64+/-9.97 101.82+/-18.81 151.88+/-43.41 
816.7 95.81+/-10.3 102.67+/-19.71 152.92+/-43.48 
816.8 96.16+/-9.75 102.3+/-20.12 153.75+/-45.79 
816.9 96.3+/-9.8 102.45+/-19.27 154.09+/-46.05 
817 95.6+/-9.29 102.59+/-19.77 154.39+/-46.38 
817.1 96.02+/-8.78 103.57+/-19.17 155.02+/-47.02 
817.2 95.72+/-9.43 102.88+/-20.02 154.1+/-45.98 
817.3 96.22+/-9.44 101.68+/-20.13 151.77+/-46.23 
817.4 96.89+/-9.94 102.69+/-19.81 150.31+/-46.26 
817.5 96.49+/-10.01 102.4+/-18.35 150.96+/-48.42 
817.6 96.31+/-8.88 103.56+/-18.24 150.95+/-50.31 
817.7 96.69+/-10.08 103.39+/-18.95 151.23+/-49.33 
817.8 96.13+/-9.21 103.73+/-19.18 152.42+/-48.07 
817.9 96.74+/-8.79 104.04+/-18.89 152.94+/-49.04 
818 96.01+/-9.32 104.07+/-19.18 152.39+/-49.62 
818.1 96.56+/-9.13 105.1+/-20.26 152.21+/-50 
818.2 96.68+/-8.19 103.46+/-19.49 151.53+/-50.6 
818.3 96.87+/-8.29 103.92+/-20.39 150.62+/-51.63 
818.4 96.58+/-7.65 104.38+/-20.86 150.4+/-50.61 
818.5 96.32+/-8.38 104.1+/-20.7 151.75+/-47.42 
818.6 95.82+/-8.92 104.75+/-20.42 152.27+/-48.24 
818.7 96.03+/-9.04 105.56+/-20.37 150.86+/-47.86 
818.8 95.51+/-8.53 106.39+/-20.6 151.08+/-47.69 
818.9 95.39+/-8.01 105.76+/-19.69 150.99+/-48.73 
819 95.33+/-8.15 106.34+/-20.12 151.68+/-47.19 
819.1 94.56+/-7.54 105.09+/-19.07 151.57+/-47 
819.2 95.43+/-7.76 105.37+/-19.66 152.88+/-45.72 
819.3 95.68+/-7.11 106.07+/-20.85 153.69+/-46.23 
819.4 94.89+/-7.04 106.16+/-20.49 152.82+/-46.15 
819.5 95.31+/-6.9 106.5+/-20.24 152.08+/-45.93 
819.6 95.32+/-6.27 105.23+/-20.45 152.46+/-45.52 
819.7 95.46+/-6.17 105.33+/-19.84 152.68+/-47.48 
819.8 95.3+/-6.9 104.92+/-19.26 152.28+/-47.74 
819.9 96.07+/-6.58 104.64+/-18.82 152.06+/-47.27 
820 95.92+/-7.63 104.72+/-18.64 153.09+/-45.69 
820.1 95.37+/-7.76 104.36+/-17.86 153.3+/-46.8 
820.2 94.98+/-8.08 104.11+/-17.45 153+/-47.52 
820.3 95.87+/-8.74 104.64+/-17.8 153.14+/-47.13 
820.4 95.38+/-8.3 103.65+/-18.63 153.73+/-46.9 
820.5 95.75+/-8.32 103.71+/-18.83 155.04+/-45.84 
820.6 95.39+/-8.11 103.52+/-18.87 154.94+/-44.16 
820.7 94.85+/-8.72 103.26+/-18.71 155.17+/-44.34 
820.8 95.35+/-9.36 103.25+/-17.66 154.14+/-45.71 
820.9 95.16+/-8.7 102.8+/-18.37 153.77+/-43.61 
821 94.58+/-9.05 103.69+/-18.11 153.93+/-44.52 
821.1 95.36+/-9.2 103.03+/-17.56 153+/-43.68 
821.2 94.36+/-9.11 103.93+/-17.09 153.39+/-41.95 
821.3 94.41+/-7.85 104.47+/-17.67 153.8+/-41.85 
821.4 94.3+/-8.25 103.92+/-18.39 153.93+/-42.96 
821.5 93.7+/-8.54 104.71+/-16.84 152.68+/-41.57 
821.6 94.28+/-7.84 104.59+/-17.04 152.42+/-41.49 
821.7 94.23+/-8.43 104.51+/-18.1 152.46+/-40.24 
821.8 95.07+/-7.94 104.84+/-17.39 153.93+/-40.47 
821.9 94.3+/-8.7 104.89+/-17.69 153.98+/-42.28 
822 95.12+/-8.61 106.29+/-17.59 153.37+/-45.16 
822.1 94.64+/-9.14 106.41+/-16.09 152.95+/-43.98 
822.2 94.75+/-8.9 106.53+/-17.49 153.78+/-44.05 
822.3 94.69+/-9.11 105.78+/-16.76 153.88+/-43.43 
822.4 94.97+/-9.25 106.28+/-17.17 153.66+/-45.06 
822.5 95.21+/-9.03 105.81+/-15.72 153.98+/-47.05 
822.6 95.12+/-9.16 105.24+/-16.92 153.54+/-48.29 
822.7 94.77+/-9.22 105+/-16.74 154.24+/-47.19 
822.8 94.56+/-9.51 105.78+/-17.08 152.95+/-46.79 
822.9 94.76+/-8.9 105.38+/-17.64 152.46+/-47.78 
823 95.07+/-8.53 104.61+/-17.38 152.88+/-47.81 
823.1 94.83+/-8.35 105.46+/-15.79 152.38+/-47.62 
823.2 95.34+/-8.51 105.05+/-16.13 152.24+/-47.51 
823.3 95.66+/-8.88 104.82+/-16.2 153.78+/-46.51 
823.4 95.89+/-8.68 104.47+/-15.42 156.36+/-44.1 
823.5 95.09+/-9.11 104.04+/-15.93 157.4+/-42.81 
823.6 95.1+/-9.33 103.23+/-15.88 157.82+/-40.27 
823.7 95.24+/-9.08 103.19+/-15.55 157.77+/-37.22 
823.8 94.05+/-8.85 103.45+/-16.81 158.95+/-39.56 
823.9 94.14+/-8.97 102.5+/-16.32 158.26+/-39.77 
824 94.32+/-8.75 102.49+/-17.71 157.86+/-39.71 
824.1 94.24+/-8.94 102.29+/-17.44 159.26+/-39.41 
824.2 93.44+/-8.05 101.76+/-17.49 158.49+/-39.91 
824.3 93.72+/-7.9 101.64+/-16.96 158.74+/-40.24 
824.4 94.91+/-7.73 102.16+/-16.31 159.85+/-38.91 
824.5 94.63+/-8.09 102.22+/-16.69 159.11+/-40.37 
824.6 94.78+/-7.53 102.89+/-16.02 158.3+/-41.47 
824.7 94.64+/-8.47 101.92+/-15.86 158.16+/-41.39 
824.8 94.52+/-8.66 102.28+/-17.59 157.52+/-42.43 
824.9 94.63+/-8.91 102.25+/-18.68 154.88+/-43.03 
825 94.58+/-8.04 101.67+/-18.38 155.74+/-45.81 
825.1 94.48+/-7.91 100.98+/-18.58 155.56+/-44.23 
825.2 94.45+/-7.59 101.79+/-17.76 154.38+/-43.59 
825.3 94.97+/-8.96 102.82+/-16.62 153.51+/-43.32 
825.4 95.52+/-8.9 102.53+/-16.49 154.98+/-42.08 
825.5 94.03+/-8.82 102.01+/-16.83 155.57+/-42.53 
825.6 93.45+/-8.83 101.42+/-17.31 155.04+/-41.51 
825.7 94.13+/-8.03 100.99+/-17.4 155.72+/-42.85 
825.8 94.34+/-7.67 102.17+/-16 155.06+/-42.35 
825.9 93.63+/-7.45 102.21+/-16.87 154.14+/-40.44 
826 94.51+/-6.28 102.48+/-16.66 153.08+/-41.18 
826.1 94.36+/-6.43 101.74+/-16.9 152.7+/-40.21 
826.2 94.89+/-7.03 101.93+/-16.83 152.34+/-36.94 
826.3 94.12+/-8.24 102.72+/-15.92 152.48+/-39.47 
826.4 95.06+/-7.77 102.6+/-15.59 152.84+/-37.26 
826.5 94.73+/-6.78 102.95+/-16.53 153.14+/-36.69 
826.6 94.93+/-6.36 102.47+/-15.81 151.88+/-35.92 
826.7 94.67+/-6.86 101.3+/-15.86 153.18+/-35.86 
826.8 94.76+/-7.13 101.64+/-16.6 152.55+/-34.8 
826.9 95.73+/-7.28 101.84+/-16.21 153.37+/-33.96 
827 95.48+/-7.82 101.94+/-15.52 153.07+/-34.02 
827.1 96.34+/-7.35 102.67+/-17.04 154.62+/-35.2 
827.2 95.52+/-7.54 102.23+/-15.99 155.07+/-36.42 
827.3 95.39+/-7.32 103.01+/-15.51 155.84+/-37.5 
827.4 95.99+/-8.44 102.91+/-14.78 154.94+/-36.58 
827.5 96.07+/-7.85 102.62+/-16.67 154.04+/-35.79 
827.6 95.98+/-8.07 101.56+/-16.16 153.85+/-35.91 
827.7 96.23+/-8.47 101.15+/-17.08 152.44+/-34.56 
827.8 96.33+/-7.47 101.88+/-17 151.66+/-35.37 
827.9 96.64+/-7.41 100.76+/-17.57 151.71+/-34.85 
828 96.22+/-7.9 100.49+/-16.98 153.08+/-37.77 
828.1 95.83+/-7.31 100.63+/-16.79 152.67+/-36.47 
828.2 96.76+/-9.02 100.62+/-17.3 153.8+/-37.03 
828.3 96.3+/-8.64 101.22+/-16.42 153.85+/-33.86 
828.4 97.12+/-8.61 101.22+/-16.55 154.17+/-34.05 
828.5 96.95+/-7.81 102.76+/-15.9 154.36+/-35.46 
828.6 95.81+/-7.53 102.63+/-16.84 154.34+/-36.9 
828.7 96.5+/-8.38 102.2+/-17.2 155.22+/-35.16 
828.8 97.37+/-9.78 103.71+/-16.3 155.98+/-36.78 
828.9 97.27+/-9.87 104.24+/-16.05 154.7+/-36.56 
829 97.28+/-9.05 103.43+/-14.9 153.79+/-35.69 
829.1 97.88+/-8.4 103.23+/-16.09 154.65+/-35.87 
829.2 97.21+/-8.75 103.36+/-15.71 154.49+/-36.67 
829.3 97.23+/-8.36 103.34+/-16.23 155.28+/-35.66 
829.4 96.83+/-8.21 103.27+/-15.74 154.32+/-34.82 
829.5 97.17+/-7.59 102.94+/-16.23 153.88+/-35.97 
829.6 97.25+/-7.41 102.19+/-15.54 152.41+/-35.78 
829.7 95.95+/-6.84 102.32+/-15.8 153.23+/-34.34 
829.8 96.54+/-5.85 101.68+/-15.01 153.34+/-36 
829.9 96.28+/-5.3 102.06+/-15.51 154.2+/-36.75 
830 95.22+/-5.17 101.61+/-15.83 151.06+/-37.19 
830.1 95.68+/-4.93 101.86+/-16.5 152.12+/-38.09 
830.2 95.95+/-6.16 102.69+/-16.19 152.34+/-38.65 
830.3 95.45+/-5.23 102.24+/-15.5 152.57+/-39.5
[truncated: 83,225 more chars]
