# Supplementary material for: The hinge-engineered IgG1-IgG3 hybrid subclass IgGh47 potently enhances Fc-mediated function of anti-streptococcal and SARS-CoV-2 antibodies
Source: Nat Commun. 2024 Apr 27;15:3600. doi: 10.1038/s41467-024-47928-8 (PMC11055898; doi:10.1038/s41467-024-47928-8)
Supplement: Supplementary file 14 — Source data [file 41467_2024_47928_MOESM14_ESM.zip › source data /MD source data fig 2-3/Figure2F.txt]

M1-IgG1 M1-IgG3 M1-IgGh
93.3675 78.7776 89.0423
94.5076 77.9987 89.78
92.8668 78.2651 89.8346
92.098 78.1012 89.5084
93.2834 78.2239 89.6034
94.3435 78.9624 90.1238
94.2614 78.7848 90.1654
92.6241 79.541 90.3985
92.1439 79.4086 90.4987
89.6859 77.8894 90.1048
89.3488 77.6655 91.0435
88.502 79.3252 89.6881
88.2245 79.3518 89.5741
88.6918 79.5109 89.5763
90.2264 78.1991 89.2272
89.8496 78.5404 90.1752
89.5258 79.028 89.3715
88.6805 79.7277 90.37
88.9413 80.2 90.5736
89.5154 80.0283 90.6454
90.0195 79.8539 90.5999
89.8217 81.3905 91.1092
88.4407 81.6059 90.8091
89.2143 81.3957 90.8509
89.0594 81.6354 90.9465
89.1488 81.5322 91.0335
89.4547 80.8444 91.5098
89.2594 81.6916 90.2022
90.4335 81.9447 90.3957
88.6847 81.8462 91.1207
88.2182 81.6351 90.5082
88.4771 81.7833 91.3302
88.1458 82.3194 91.135
86.9476 81.9134 90.2588
88.2783 83.0206 89.8933
87.6582 82.1725 90.0651
88.7577 82.4866 90.1625
88.0614 82.491 90.2438
86.0352 82.8841 90.2925
86.7641 83.7496 90.7652
87.6894 83.5852 90.1207
87.9764 84.0185 90.024
88.4524 84.2698 88.9556
87.3989 83.9125 88.5443
88.9328 82.9498 89.5168
89.0037 81.9486 89.5894
89.7832 82.3861 90.1269
88.6032 83.1102 90.2258
89.0494 81.7763 89.3695
86.7345 82.9512 89.4203
86.5037 84.1196 90.0995
88.6556 83.1716 89.6619
89.2602 83.2331 89.0639
89.4952 83.3264 88.9412
89.2375 83.2018 90.098
88.9788 82.4919 89.5641
88.1573 81.8339 89.4979
87.6069 81.7958 89.1068
86.8283 81.7021 89.5139
85.3577 82.2592 88.4448
86.3657 81.9789 89.5408
86.9983 83.0369 89.0756
87.4568 82.7397 88.8489
87.5998 82.6353 90.0285
87.0425 82.2222 89.4701
87.5995 82.3875 89.1654
88.0576 82.3353 89.6946
86.9661 82.1185 90.55
86.064 82.1806 89.8521
86.8615 81.5191 90.9601
86.68 82.4346 90.4682
85.2379 82.126 90.9718
85.6071 81.9801 91.0279
83.4346 83.2026 89.6773
84.0158 83.5018 89.7782
83.776 82.1941 89.6707
82.3808 83.1081 89.9595
83.5275 82.5479 90.1866
84.477 82.5625 90.8437
83.7741 83.7065 89.51
83.7458 83.0885 90.4637
83.6118 82.7929 89.9162
83.8237 82.4415 90.6413
84.3771 83.7449 90.6046
84.9529 84.31 90.1664
85.7534 83.5076 90.1931
86.5262 83.6487 90.1812
88.096 83.9293 90.2159
85.7443 83.564 89.6727
84.7434 83.9611 89.8098
84.5172 84.3072 89.5655
84.0937 85.9844 90.1078
84.8033 84.2654 89.4516
86.4002 84.8359 88.7937
84.8511 84.9895 89.0303
85.4031 84.3407 88.9427
85.3483 84.0152 89.1957
84.9996 84.3845 89.4885
85.8282 84.237 89.1148
84.2818 84.1393 90.0191
84.4408 84.0062 88.8479
84.4057 84.0855 88.4328
84.6845 84.29 88.5308
85.2214 85.2841 89.2162
84.2036 86.1318 88.9931
84.375 86.6714 88.4657
84.8914 86.5754 87.9436
84.9334 86.984 87.0579
83.4135 87.4024 86.7934
84.7408 88.1605 87.1201
84.149 88.1242 87.3041
83.7879 88.5484 87.0109
83.7212 88.3269 87.8461
82.3893 88.4588 87.7495
81.704 87.7453 87.5497
81.2158 87.81 87.3601
80.5763 87.8851 88.0298
81.3022 87.1895 86.9519
81.2433 87.1252 86.5561
80.0646 88.215 86.3189
80.6456 87.3638 87.3899
81.5854 87.2356 87.2009
81.1668 86.6824 86.084
81.8425 86.9289 85.9347
80.8965 86.7366 87.1049
81.0437 88.3076 86.7097
81.772 88.4229 86.0621
80.7287 88.1532 86.3536
80.4472 87.445 86.5484
80.0006 86.9006 86.5931
81.0518 87.2106 86.8241
80.4596 87.5488 86.4315
81.0996 88.302 86.296
81.523 88.7643 86.6637
83.921 89.0326 86.4445
84.0451 89.6281 87.3879
85.6248 88.9957 87.0453
84.2832 90.3367 86.7187
83.9049 91.0744 86.9667
84.7043 90.7435 86.6662
83.9634 90.8369 85.9598
83.1998 90.6453 85.7018
82.0898 90.0212 85.0108
82.655 90.817 85.1445
82.7182 90.9513 85.188
84.041 90.9004 83.9183
84.2098 90.6955 84.5575
85.7284 90.1311 84.2043
84.1154 89.7157 84.0752
84.1546 89.7515 83.5827
84.2934 90.0575 82.6524
84.8363 89.6419 83.1643
84.6392 90.4595 83.5155
84.512 90.1349 84.1742
84.7022 89.7203 84.0999
85.5053 90.1617 83.3856
84.0078 90.1949 83.3242
83.9772 89.0872 83.6769
82.5116 89.7635 83.421
81.9275 89.6677 83.5463
81.8892 89.1887 83.455
81.6767 89.5662 82.6987
82.0411 89.3919 83.2221
81.8876 89.8311 82.6285
80.7924 89.3947 82.0604
81.6884 90.1843 82.4648
78.9234 90.0332 81.3119
79.1204 90.7588 81.4375
79.6245 90.7096 80.7247
80.204 90.7955 81.0236
78.9122 91.1157 81.7069
80.9013 91.0764 81.2827
78.9717 91.5172 82.2131
77.69 90.9895 82.2767
76.8959 90.886 82.0962
75.8811 91.2092 82.399
75.0793 90.6972 82.1936
75.3243 90.9077 82.1722
74.2968 91.4683 81.7247
74.8883 90.1452 82.0008
74.6907 90.6427 81.745
74.8061 90.0807 82.3501
76.219 90.5819 81.9016
76.6419 90.6468 81.7733
77.0457 90.8604 82.7085
76.5545 90.7284 83.1245
75.8627 91.5103 81.8335
76.8934 90.7089 82.0136
76.2011 91.0988 81.7298
77.1494 90.3849 82.1055
76.2842 89.8982 81.802
75.7253 90.1979 81.4697
75.0536 89.695 81.0427
74.8821 89.5446 81.9841
74.505 89.1109 82.489
73.608 90.1745 82.0459
73.5127 90.2876 82.5757
74.8231 89.8078 81.9768
74.5141 90.6 82.0476
75.651 90.4115 82.9062
75.8663 90.3695 83.4805
76.2457 90.5087 83.382
76.1093 90.8486 83.4489
76.3719 90.4908 83.8677
76.4728 89.9361 83.9322
76.6965 89.7959 84.2009
77.4214 88.7842 84.4398
78.8119 89.5484 83.7534
78.8227 89.4356 83.124
78.2941 89.8879 82.8684
80.5847 90.1591 83.174
80.4917 88.8343 83.3441
80.3228 88.207 82.4581
80.004 89.3696 81.8954
80.7259 89.2933 81.9791
80.4495 89.4284 81.5672
80.2032 87.975 81.1087
80.4326 87.0553 80.8369
82.0731 87.6166 81.1333
82.7024 86.8827 80.8361
83.6527 87.2668 80.0565
83.0065 86.6444 79.765
83.3519 86.4522 79.5845
83.2631 86.1453 79.7487
82.0448 86.4257 79.5835
82.5972 85.8805 80.9879
82.3528 86.8269 80.5506
82.1001 86.9041 80.9226
81.7776 86.1948 80.7627
80.7093 85.4123 80.6947
81.0771 84.6919 81.5816
79.8419 85.3223 82.0744
80.8326 85.3913 82.3167
81.418 85.8066 81.8766
80.3369 85.7944 81.7976
79.4497 86.073 81.2343
80.5939 85.8568 81.2476
79.4173 86.1623 81.9128
80.253 86.0365 82.1257
80.985 85.1078 80.7759
79.6892 86.1556 80.4804
79.8815 86.1272 79.9945
80.221 86.5165 80.1726
80.2795 84.8885 79.7495
79.4364 84.6922 79.4105
79.0174 85.8475 79.8281
78.6712 85.1249 80.2148
79.4796 85.2711 80.7342
79.6725 84.2544 80.6369
79.5524 83.8117 79.5914
80.5108 83.8331 80.3146
80.431 83.4215 80.1013
79.1314 83.2647 79.5719
78.1025 84.0608 79.1208
77.9589 84.0434 78.9462
77.4577 84.6156 79.4612
77.9294 84.2691 79.2613
78.2802 84.6682 79.178
78.4138 84.1426 79.0255
78.5557 84.0037 78.6449
78.6739 84.5891 78.673
78.5842 84.4301 78.4215
78.6145 83.8316 79.1356
78.4115 85.1908 78.745
78.163 84.6858 77.8303
77.6802 85.6059 77.9373
77.7702 85.6806 78.1968
77.5755 85.0359 77.5536
76.8424 85.585 78.3464
76.4438 86.2931 78.7814
76.3674 87.0195 78.1311
76.5152 87.2808 77.6932
78.3997 86.9885 77.8031
76.6827 87.5626 77.9075
77.6927 87.304 78.5621
77.3457 87.7396 78.7809
78.105 88.4906 79.1882
77.5722 89.052 79.6207
78.21 88.9979 79.6827
78.1353 87.6212 79.2659
77.8943 89.0636 78.3247
78.8726 88.4833 77.9452
78.2456 88.7491 78.5046
79.7739 88.6423 77.3
78.6718 87.4587 79.5351
78.538 88.204 79.6148
79.2558 87.7081 79.1834
79.3678 88.9578 79.3421
80.0534 88.2847 79.8171
79.9638 87.1872 82.5879
80.0148 86.9379 82.422
80.4091 86.1156 82.9515
81.8451 86.2376 82.852
81.3658 85.4647 83.2355
81.8191 85.7262 83.044
81.176 85.0827 83.9257
80.6291 86.7561 84.9059
80.0307 87.1655 83.7931
78.4172 87.4015 83.1666
78.0442 88.0136 83.1811
78.8267 86.8818 83.1357
79.1899 86.7724 83.1049
80.4404 86.8947 82.9018
78.0914 86.878 81.5456
79.1005 87.6635 85.6721
78.3169 87.4419 85.3213
77.1281 88.9606 85.6278
76.3709 88.5187 85.3525
76.526 89.0298 86.4552
76.9316 88.293 87.3098
77.4311 87.9799 86.614
77.4339 88.0253 86.2989
77.8804 87.9026 85.4331
78.5996 87.7102 85.2496
78.2922 87.0908 86.4052
77.9283 87.4595 85.4514
78.2721 86.2894 85.1552
78.4461 86.8421 84.5061
79.8919 85.5959 84.4352
79.2512 85.5754 84.9872
81.1596 84.8719 84.8826
80.0389 84.8101 84.9246
81.2652 85.2431 85.177
80.9161 84.2794 84.995
81.1725 84.0742 85.1843
81.8542 84.2184 85.5057
81.2929 83.7967 86.0743
80.2432 84.4982 86.7522
81.96 84.2819 86.7183
81.685 84.7679 86.3346
80.531 84.2321 86.5127
80.2898 84.0851 86.0519
80.0318 84.9945 86.7117
79.6827 84.1999 86.4502
78.4931 84.3916 86.5665
79.1527 85.0487 86.8725
80.1904 85.059 86.1941
79.9191 86.0808 87.5112
80.2282 86.4813 87.7058
80.9879 86.6943 88.0292
80.3904 86.118 88.0322
80.315 85.3523 87.2404
80.0409 85.7308 87.4214
81.3524 85.3574 86.6893
80.4587 85.1082 86.5009
81.3059 85.2924 86.1807
82.0495 86.5616 86.2598
82.3677 86.1019 85.842
81.6929 86.2686 85.7691
82.0338 86.6404 85.603
81.7527 87.1689 83.7252
81.9921 87.9782 84.5161
82.3041 88.1512 84.349
82.6817 87.7172 84.1444
85.1299 87.9274 83.7826
84.4487 86.8803 84.8436
82.5025 86.4277 84.7387
83.324 85.6511 84.4922
84.5371 85.3808 85.2564
84.1804 85.3446 84.6796
84.6335 85.0331 84.5035
86.3999 85.9281 84.8786
85.7847 85.7306 85.3561
86.2407 86.1273 85.522
85.3654 87.1895 85.9163
84.9065 87.1474 86.4901
85.531 85.732 86.5637
84.5281 86.126 87.1004
85.7428 87.1876 86.3817
85.0344 85.3146 86.8448
84.7125 85.5667 85.5329
83.9578 84.8672 84.7222
86.4104 84.5655 84.7383
86.6918 85.2471 84.218
85.9524 85.91 84.686
86.2525 86.1886 84.412
84.4745 85.355 85.9054
85.4763 85.4173 85.1959
84.6143 86.4533 85.0141
85.206 86.5497 84.3838
84.7606 87.6311 85.6738
84.1285 86.6794 85.8737
85.9699 85.2545 85.2895
85.8783 86.0511 85.8782
87.3339 85.1296 87.3251
87.6121 85.284 85.9482
88.3234 85.2722 85.7909
88.1701 85.5818 85.7522
88.1637 85.6634 85.8151
89.2127 86.0357 84.7604
88.7819 87.345 84.7316
87.8115 87.2173 84.7804
86.1413 87.701 83.9181
86.9108 86.9013 83.5849
86.1179 87.092 84.3382
86.9834 86.2259 84.8309
87.9827 86.9106 85.2396
88.0037 87.1072 85.0973
88.8171 87.1416 85.3903
88.3063 86.3284 84.0126
89.7151 86.57 83.8789
88.9308 86.5 83.5099
89.025 86.5948 82.3677
88.9293 85.4833 83.7517
89.572 86.2528 84.0968
90.0677 86.9302 83.8126
89.6891 86.6693 84.0448
90.0975 85.8922 84.5404
90.2525 86.2266 84.4245
90.6731 84.7637 84.2057
89.5054 83.9143 84.6954
88.7044 84.3237 84.8374
88.9069 84.728 85.7011
89.2588 84.0699 86.4115
88.9055 84.9251 87.0377
88.9266 83.8818 87.0037
88.4005 83.6764 86.7485
87.5728 84.5914 86.5128
88.6781 85.5766 86.7423
88.1646 85.8283 86.0334
88.5742 85.9748 85.7487
87.695 85.94 85.7332
88.766 86.1347 85.6414
88.9131 87.0005 85.922
89.0746 86.9752 86.1509
89.1245 87.1408 86.837
88.1125 87.8331 87.5378
86.6899 88.2301 87.3543
87.8341 88.4513 86.7466
87.4795 88.0941 86.9196
87.8531 87.5636 86.2301
86.8288 87.8877 85.986
86.5417 89.2791 85.6199
87.523 88.6518 84.9744
85.9842 89.138 84.9091
87.9556 89.1968 84.4195
88.5852 88.8291 83.9131
88.1477 88.6772 86.2294
87.8197 89.1313 85.3798
88.3486 89.2959 86.698
87.9262 89.238 86.6803
85.9763 90.6952 87.1266
87.864 90.1065 87.4398
88.7478 89.0583 86.6863
89.7942 88.8191 86.7942
90.5511 89.8472 87.5643
89.9065 89.7051 86.1811
89.3068 90.1196 87.3217
89.2421 90.8184 87.1336
88.9163 91.4626 87.6284
88.4373 91.6616 87.6815
86.4998 91.5392 88.0088
86.6397 90.7302 87.8274
86.905 89.5288 86.4896
85.9856 88.8195 87.0502
85.5087 89.1572 86.6055
86.3415 89.8394 86.4008
85.7834 89.8406 87.1503
86.0295 89.9536 87.1546
85.4669 88.5307 88.0618
85.1379 88.9727 89.999
85.3702 88.4237 89.5528
84.4447 87.8364 89.6331
84.5219 88.3189 88.8864
83.6645 89.241 88.5438
84.8266 88.5414 89.1268
83.778 89.1005 88.7809
83.7088 89.1524 88.3775
84.7102 88.5722 88.3832
84.3559 89.5923 89.0269
84.5527 90.5447 88.736
84.094 90.3157 89.4537
84.7429 91.313 88.7963
85.7932 90.9113 88.7674
84.8342 91.3014 89.4527
83.5273 96.0781 88.643
82.2251 96.1557 89.3675
83.2094 95.2736 88.9171
84.3164 95.0502 89.1829
85.6761 95.8682 90.0092
84.88 96.0595 89.9157
83.7243 97.0264 89.6977
83.8489 96.9215 90.2194
84.068 96.5291 90.567
84.0678 97.2009 90.1002
84.5022 96.9201 89.546
84.0826 96.8472 89.3537
84.2942 95.2499 89.4641
83.9631 78.7776 88.7445
84.1592 79.6914 88.9361
83.3306 78.6235 88.8399
84.3879 79.5002 89.5638
84.2337 78.7785 88.6141
83.7277 78.5702 87.8881
83.1356 78.3955 89.1804
84.276 78.8398 90.2061
84.365 78.2034 89.2535
84.7879 78.2489 90.224
84.7441 77.2245 89.9405
86.3325 77.1012 88.7186
85.172 77.8968 88.6126
86.3632 77.3041 88.9341
85.2522 77.3348 88.4206
86.775 77.3261 89.2282
86.3533 78.148 88.84
86.646 78.1121 89.6446
86.258 78.2417 89.6095
87.3261 77.798 89.3455
88.2662 78.3123 89.4342
87.6393 78.9303 89.9794
86.7563 79.4113 91.1034
85.3322 79.4539 91.2445
85.3959 79.3018 91.2526
86.7638 78.3122 90.0702
86.0395 78.2432 90.851
86.2552 77.8678 90.7881
86.9336 78.3512 90.8254
87.5314 79.3089 90.1065
87.2519 79.0462 91.0586
87.0303 80.166 91.2193
86.091 79.5842 90.6438
86.8585 78.6378 90.6389
87.5736 78.1976 91.4837
87.512 78.417 91.5487
88.0079 78.1292 91.037
87.6858 77.712 90.8063
88.3241 79.0098 91.6595
88.1278 78.6038 90.9017
88.9594 78.366 91.2809
89.5949 78.6394 90.9131
89.6814 78.2192 91.3922
88.5199 78.335 90.9042
89.037 78.9164 90.9582
89.778 78.7231 90.6925
88.3205 79.8557 89.9828
87.3573 78.7476 90.051
87.9264 78.3631 90.1274
88.2906 78.8296 88.9778
88.4317 78.5892 90.4223
87.6429 78.6083 90.0332
87.0151 78.8161 89.8192
87.114 80.4034 89.0447
86.5094 80.787 89.817
86.8439 80.6243 89.0197
85.9683 80.8225 89.1629
86.5958 79.8551 88.8298
87.5986 79.7066 87.4111
87.7938 79.735 87.2501
85.9552 80.4703 87.6855
86.5785 80.4667 86.9318
87.0991 80.1766 87.8306
86.3163 79.6698 87.7477
85.305 80.9253 87.7086
83.655 80.927 87.9723
83.6319 81.3831 86.8932
82.5903 82.0282 86.9722
82.2911 81.1823 88.1351
82.334 80.6177 88.2273
81.2318 81.542 87.1002
81.7778 80.8704 87.5252
81.3497 80.9519 88.6188
83.6234 80.7867 88.1976
83.7935 80.3167 88.2329
84.6504 80.2863 88.768
86.4312 79.4882 89.1296
86.106 80.3384 89.3344
85.7838 80.6605 89.0597
86.6128 81.3017 87.9061
86.9351 82.2543 86.8261
86.7816 81.516 85.9989
86.7026 81.731 85.4761
88.4179 80.442 85.6275
88.4624 80.3519 86.3862
86.6839 80.5749 86.6506
87.8121 79.5226 86.2384
87.5752 79.5017 85.7472
87.7814 80.7991 85.9391
86.6558 80.8098 86.7584
87.3602 80.4603 86.9484
88.0465 79.4089 87.1803
88.8221 79.9983 86.0716
89.5079 79.6033 86.3839
89.9708 79.4043 86.1055
89.9753 80.5624 86.1066
91.2928 80.4028 85.3758
91.3713 81.0258 84.6723
91.4709 79.8938 84.5861
91.8178 79.9256 85.1364
91.499 80.9692 83.5306
90.6373 80.9904 83.4309
89.32 81.3017 82.6395
89.1548 81.0309 83.2116
89.1945 79.183 83.0622
90.7935 80.0012 83.1096
90.0466 80.8423 82.732
91.0582 80.9383 82.723
90.4279 81.3173 83.1752
89.0356 81.5622 83.8439
89.175 81.4856 82.53
90.3902 82.4708 83.655
89.5066 82.7777 83.7267
89.1143 81.3508 83.0017
88.6978 82.1895 82.9373
88.1361 82.6461 83.7082
88.3035 81.6244 84.2517
89.2517 82.2311 83.0801
89.3978 82.922 84.4204
89.3038 83.2375 83.464
89.6847 83.0138 84.3548
89.1198 82.6732 83.7159
88.7934 83.2474 84.037
88.9194 83.0404 84.6162
89.0324 84.0915 83.6648
88.8564 82.7027 83.5896
87.7233 82.8423 83.8528
87.8166 81.8612 83.7915
88.1892 82.406 83.4532
88.4288 81.9156 83.5164
88.1137 82.4689 83.425
89.8448 81.3876 82.4524
90.6652 82.6976 81.9026
90.4371 81.8523 81.5413
90.4727 82.2298 80.9915
89.3418 82.1079 79.9799
90.6429 80.7379 79.5048
89.8435 80.9774 80.3651
90.947 80.5054 79.145
89.1544 80.6904 79.6685
88.8879 81.8993 79.1672
89.5868 81.591 78.7134
88.3071 81.5208 79.4278
88.2066 81.2689 79.2102
87.7121 81.2235 79.2779
87.8822 80.4934 79.3364
87.9074 81.242 79.8775
88.4559 81.152 79.804
86.7666 81.585 79.7254
88.6172 81.2443 80.2231
88.0894 82.7755 80.661
88.4264 82.0236 80.5827
87.8512 82.5261 79.6911
89.2721 81.88 79.681
88.7585 81.9594 79.2105
88.2563 82.2529 79.5893
89.657 82.6889 79.7545
90.1818 81.5799 79.0984
91.0692 82.3126 78.9884
89.4033 82.6059 78.4825
90.3329 83.0071 80.4112
90.3074 82.2252 81.5011
90.7238 82.7994 80.8296
91.5221 81.2041 82.7702
92.1555 81.6802 81.8062
91.2927 81.5814 82.163
91.3448 81.3059 82.4358
91.6114 80.8434 82.4816
91.5571 81.7525 83.1579
90.7066 82.1508 83.0825
90.2995 82.6948 82.2569
90.5393 82.6636 81.4061
91.0356 83.6347 81.959
90.947 84.1449 82.3561
91.0874 83.7517 81.4544
90.9171 83.394 81.8783
91.0963 84.5832 82.2065
90.7972 83.8304 82.3688
90.2795 84.4798 82.698
90.5978 84.3322 82.0616
91.1165 84.5648 82.087
91.3066 85.3734 81.3928
92.4665 84.7861 82.1601
92.0712 85.1865 82.6978
92.9646 84.7817 82.3758
92.1798 85.0635 82.493
90.9231 84.5201 81.8234
90.8035 84.9084 81.7465
92.19 84.4873 82.2316
91.2477 84.2418 81.2049
91.8918 84.9428 81.9563
91.5996 84.5619 81.4975
91.3436 84.387 81.5357
90.3496 84.4918 82.7854
90.6293 84.9343 81.0291
90.4299 82.779 81.1774
90.6855 82.8845 82.2135
90.7879 82.7786 81.9268
92.0219 81.9969 82.0844
90.8952 82.9034 82.9657
91.3253 82.6651 81.9562
91.4926 83.3513 82.6477
92.9171 82.4378 82.0797
92.6613 81.9949 81.304
92.2103 81.4054 81.9213
93.6837 80.7258 81.4439
93.3582 81.2675 81.622
93.4076 82.3036 81.5409
93.0817 80.8132 82.4747
94.011 81.1025 81.7759
92.6984 80.5853 82.4028
94.3985 81.1442 82.3253
94.1293 80.8439 81.9834
94.7958 81.2084 81.74
92.6907 80.6242 82.4941
92.7723 80.5086 82.8478
92.3199 81.6197 82.7001
93.3286 81.0805 82.9434
92.8205 80.862 84.1138
93.1378 80.9243 84.259
92.4821 81.1193 85.1579
93.3732 81.1157 84.8257
94.9935 80.7378 85.0892
93.5261 80.2151 84.999
96.207 79.6022 84.8028
96.1728 80.5114 83.9848
94.0825 80.0963 83.467
94.6657 79.7572 82.7531
95.3952 80.7298 82.4202
94.6314 81.39 82.9134
94.8514 81.637 82.2958
93.5666 81.8506 83.1129
92.6145 82.0887 82.0512
91.8568 82.8783 81.6336
92.6744 82.8824 82.1731
93.1786 82.7148 83.4583
92.7186 81.9342 83.0849
94.2893 81.3722 82.4523
94.8617 81.4126 83.0981
93.9932 82.0797 82.7969
93.4552 81.6085 83.1199
93.0745 81.7799 83.9916
92.9451 82.4488 83.2088
93.0649 82.2739 83.6947
92.9008 80.9053 83.4894
93.2052 81.3032 83.3876
92.2943 81.3846 83.1085
93.3768 80.6157 82.8795
92.4701 80.8628 83.5253
93.6238 80.2858 82.9271
93.571 80.5726 83.3356
93.399 80.1242 83.2126
92.685 80.6649 83.7587
92.5751 79.9142 83.721
92.4435 81.3379 84.1132
92.7006 80.4137 83.596
92.7873 80.9314 83.0227
93.0339 80.4037 83.0922
92.6261 80.999 83.4221
93.4652 81.416 83.9566
92.8115 80.0349 84.6353
94.7993 79.7085 83.6616
94.3545 79.6302 84.1492
93.8299 79.9659 84.5284
92.0948 79.4289 84.9455
92.722 79.1439 84.5321
91.5516 79.5994 83.51
91.3373 77.5883 84.6811
92.0056 77.8204 85.0625
91.6723 78.1918 85.7346
91.6586 78.1526 85.1705
91.7721 78.4624 84.4579
92.4727 77.494 84.5553
92.6278 78.2805 84.8335
92.6003 78.6566 85.6557
92.3746 77.8 86.5129
92.1359 78.6473 87.8252
91.9771 78.3246 87.7488
92.8855 78.0997 88.1122
91.5215 79.039 87.1001
93.4531 78.8482 88.7496
92.2739 78.3119 88.5652
91.4696 78.1189 88.7627
92.3651 77.7181 88.0507
92.99 77.2293 87.7834
92.9254 77.6573 87.2603
92.7809 76.2458 86.9352
91.7663 76.1125 86.8305
92.521 76.7066 85.9249
92.5291 77.3768 86.9686
91.8432 77.94 87.1729
91.7972 77.6666 86.8251
93.5258 77.0757 88.9766
92.8009 77.0043 88.2699
92.6321 77.4192 88.8213
93.8247 77.5158 87.7983
92.4421 78.258 88.3801
93.5227 77.3333 88.7533
93.4377 77.9188 88.8689
94.2548 77.3546 88.765
92.6196 77.435 89.5938
91.6787 76.7747 89.0235
90.1257 77.471 88.8715
91.4603 77.5389 88.7924
91.8231 77.7052 89.3017
92.1029 78.8221 88.7496
92.1958 78.9318 88.861
90.4667 78.2346 89.122
91.1506 78.1876 89.1681
91.3787 78.7375 88.2518
91.1294 78.5503 87.8889
91.1499 78.0144 87.7296
90.4015 78.1883 88.7394
90.3262 77.522 88.3849
90.6108 78.1504 89.9694
91.5772 78.0955 89.9848
90.2829 78.3863 91.4553
90.5299 77.1955 92.2494
89.6833 76.6263 92.1614
91.0757 76.8827 92.8482
91.0771 77.3425 92.3585
89.4258 76.8556 92.8327
90.6783 77.5917 93.1736
90.6053 77.0846 92.0961
88.3414 77.6897 91.6213
89.2468 75.837 92.2539
89.3827 75.9026 92.1586
89.2856 76.3896 91.071
89.0451 76.1072 90.6924
89.5461 75.5973 91.6303
89.4015 76.0018 90.4155
89.7722 75.7353 90.4854
90.0168 76.0137 89.9055
90.0535 76.3957 90.2137
89.7613 75.4821 88.5282
90.6438 76.5313 86.9852
90.8246 77.1611 87.6156
89.4875 76.2286 86.9905
89.1344 76.7151 87.1919
90.2217 76.0571 87.816
89.3919 76.3979 87.0005
91.0632 75.5899 87.7213
90.5855 75.1884 87.3154
90.773 75.871 86.7138
91.6164 75.9953 86.2509
90.9457 77.0431 86.881
91.0301 76.7877 87.0975
91.2799 77.5276 87.6232
90.1903 76.3977 88.4628
90.5278 76.1864 88.8691
89.459 76.1723 89.4392
89.5821 75.6456 89.0277
88.8686 76.7849 89.8161
89.6037 76.0467 89.1255
89.1538 76.453 88.9441
89.1103 76.0626 88.8281
88.2949 75.7099 89.2948
88.4187 76.2567 90.716
88.9234 73.9073 91.1428
89.4612 76.3404 90.9722
89.3298 75.1808 90.9479
89.3219 74.69 91.0526
89.549 74.9481 91.6645
89.5265 78.7914 91.4326
90.3259 80.5335 92.5498
89.0231 80.6393 92.1178
88.9163 79.96 93.436
88.8723 80.7586 91.6952
88.5149 80.459 91.9373
88.7278 81.0439 91.569
89.2454 81.0864 92.3344
89.0992 81.8171 93.2395
87.3233 81.2902 94.798
88.0206 82.0729 94.4464
87.6373 81.7557 95.0666
89.1949 82.2235 95.2662
88.6808 83.249 95.2068
89.6563 83.2504 94.1757
89.8079 82.851 95.1832
89.6484 81.4671 94.8343
89.394 81.0028 94.2222
89.4372 81.0653 93.2039
89.1234 78.7776 93.3956
88.7758 78.1458 94.4053
89.1643 78.7179 94.6018
88.7862 77.7884 93.9813
88.3407 78.012 93.6687
88.774 77.1929 93.6488
88.5451 77.7613 92.2839
89.0421 77.4507 92.482
89.0156 77.9227 92.8168
89.532 78.9319 93.0178
87.3306 77.9965 93.4083
88.7531 79.7782 94.4678
89.8885 79.0982 95.0942
89.2792 78.9308 94.6261
89.9606 78.6253 94.9125
89.8765 77.7913 94.9148
88.5942 78.4392 94.6718
89.6844 78.6334 94.8023
89.1431 77.9277 94.7874
88.2489 78.4151 95.8178
89.7514 78.5294 95.7321
87.7387 79.4065 95.165
89.3142 78.9079 93.8127
91.099 78.5442 94.0333
90.452 78.6819 94.7593
90.4339 78.2614 95.013
88.3867 78.9502 95.9555
87.9075 78.5171 95.0396
87.8714 77.5728 95.2652
87.3038 77.5785 95.0438
87.2561 77.2759 92.8423
89.0111 78.0854 93.751
89.9331 78.1788 91.9695
89.3227 77.9982 93.4973
88.5798 77.1772 93.762
87.8677 77.756 93.7602
89.2886 76.9582 93.248
88.6092 77.1003 94.0452
89.8547 76.8204 93.9691
89.7742 76.3004 93.5704
90.8858 75.7767 93.8345
90.4615 77.1575 93.4175
89.8163 77.701 93.2358
90.3191 78.1303 94.4952
90.692 78.5731 94.9265
90.8139 77.5657 94.9161
90.3529 77.2235 95.8767
89.1548 76.6608 94.9788
89.7804 77.1054 94.7654
90.5159 76.3149 94.3177
89.5012 76.4499 94.2909
89.2718 76.6421 94.9534
88.7046 77.778 94.3538
87.8287 76.9425 95.1972
88.4674 76.9931 94.7245
89.6696 77.4242 95.187
87.671 77.4392 96.286
89.0538 77.3883 96.2815
89.0183 77.1909 96.6826
89.0699 77.3014 95.4725
89.6862 77.1912 97.459
90.5697 76.9486 97.7428
89.1849 77.293 97.8029
89.2904 76.8706 96.9944
88.9718 77.6443 97.0719
89.5281 76.1972 97.8177
90.3402 75.3477 97.7072
88.4861 75.6611 97.5034
89.565 76.051 96.5618
89.8232 76.523 97.1764
90.5333 75.964 97.0415
89.8573 75.0186 98.1435
89.578 75.7327 97.8615
90.5711 75.3706 97.4073
90.5435 75.1515 97.8297
91.1527 75.2798 96.8572
89.9131 75.2646 95.4695
89.5821 75.1168 97.0785
90.0299 75.5576 96.3183
89.9846 75.263 96.0553
90.5386 75.2267 96.3834
89.5059 75.574 95.4598
90.405 74.7022 96.103
89.9071 76.8336 97.6393
90.5219 76.1369 97.2097
89.3344 76.134 95.9615
90.7891 75.7615 97.0481
89.5678 76.2345 96.9573
89.8231 76.8537 96.948
89.4899 76.2445 95.7109
89.3117 76.9469 95.4793
89.7199 77.1977 96.1136
89.6981 76.4589 95.4587
90.1591 75.5584 95.398
88.626 75.6607 95.2954
88.6267 75.2433 95.5489
88.6603 76.1803 95.1273
89.372 75.4114 95.171
90.1749 75.2217 95.664
89.4783 75.5234 96.3712
89.0579 75.7477 97.0548
89.4259 75.7961 98.0322
87.8201 76.0168 96.2397
87.3006 77.1499 97.969
86.8664 77.5016 96.8424
88.0011 77.1226 96.9186
89.1763 76.8155 95.494
88.6661 76.321 94.8931
89.0106 76.3404 95.2612
88.7877 76.2452 94.7999
88.5832 76.2469 93.9567
88.6539 76.2889 95.3082
88.3792 76.9679 95.6971
89.3029 75.9911 95.2746
89.5803 75.5904 94.2178
89.954 76.4867 93.7328
89.6486 77.217 93.7318
89.071 77.4689 93.6149
88.8079 77.0101 92.5089
89.5894 77.3889 92.0041
90.3227 77.5383 91.8569
90.4661 78.3306 91.8308
90.5061 77.4945 92.0185
88.1201 77.034 91.5002
89.6024 78.1311 91.373
88.7794 77.3459 91.9147
89.4772 77.5498 92.0465
89.6146 77.5508 91.8535
90.2194 77.733 91.8148
90.3602 78.4934 91.1596
91.3992 79.2501 91.2879
90.9891 78.0283 90.5778
91.227 77.5623 90.399
88.5551 78.361 91.9851
89.0139 78.5377 92.202
89.3495 78.831 90.6077
90.5464 79.2456 91.15
90.8902 79.6588 91.2902
90.6278 79.3427 91.6472
90.0582 78.5255 91.0601
90.0337 79.141 90.8081
89.5782 79.1867 91.5121
91.2211 78.5162 90.0511
91.3118 78.6238 91.2918
91.182 78.9743 90.1833
90.0329 80.2742 90.1511
91.5493 79.7291 89.8664
91.1447 80.5251 88.8335
91.7851 80.5058 89.733
90.0557 79.8966 90.621
90.0744 78.6716 90.5186
92.4893 78.2972 90.2476
92.0616 79.2909 90.7451
91.9256 78.8581 91.4412
91.649 80.3288 91.3212
91.7352 79.7675 92.5043
90.3436 78.5889 91.883
90.9231 79.5819 92.5331
90.7215 80.0768 93.8942
90.8542 79.8917 94.3382
90.5099 80.2391 94.173
91.8146 80.1108 92.8395
91.4729 80.4004 92.2259
89.2461 80.8678 91.9725
89.9609 80.9527 92.0874
89.1026 80.2384 91.6429
91.4196 81.481 91.9113
90.6968 80.9397 91.899
90.123 81.8239 91.964
90.9139 81.9923 92.4812
92.089 81.8439 91.8258
89.909 82.6258 91.7875
90.5646 81.387 92.5608
90.9395 82.0475 92.7785
90.5428 81.6399 92.966
89.4924 81.4715 93.077
89.5868 81.2392 92.4685
90.5003 81.9746 92.3171
90.5662 82.0197 92.1201
90.2487 82.2323 92.6429
89.7943 82.8512 93.1758
89.8003 82.8684 92.1263
89.3416 82.2549 92.5625
89.7412 82.0382 93.7274
90.6411 82.329 93.7064
89.6965 81.9467 93.8768
88.8895 82.1406 94.3509
90.3692 82.1433 94.0051
89.4998 81.3921 94.3003
91.8732 81.6412 93.9335
91.2113 80.9626 94.1894
92.0135 80.8279 93.9283
91.9078 81.1776 93.5761
93.1881 80.7222 94.2812
91.1279 81.4998 93.2263
88.648 81.44 92.993
90.8668 81.6721 92.4367
91.4969 81.1509 92.1286
90.6279 80.9877 92.2815
90.7826 80.3876 92.3726
91.5531 80.3444 92.4078
91.5311 80.5728 91.4927
90.5137 81.554 91.5741
91.5277 80.3891 93.0004
90.7888 81.0645 93.6243
91.6283 81.4999 92.6233
90.5823 82.3238 93.0347
91.4304 81.2749 92.507
91.3019 80.5978 92.4928
92.311 80.3565 92.4652
92.1016 79.7001 91.9854
92.5054 79.7861 92.3706
91.7824 79.0495 92.621
91.812 79.2643 92.0809
91.1479 79.828 92.0659
91.8567 80.8992 91.7933
92.1492 81.5805 91.3717
91.8962 81.9804 91.7638
92.0165 81.4871 92.6986
92.7572 81.1811 91.8643
92.1024 81.22 92.1464
89.8914 82.546 91.0201
91.3971 81.5882 90.0895
91.7332 81.9493 89.3139
93.088 83.1876 89.412
93.0808 81.4907 88.8034
94.385 81.0221 88.4001
93.3663 82.353 88.7507
93.1678 83.2375 89.4271
91.4602 82.4418 89.5598
90.9257 82.6433 89.3674
89.4416 83.1306 88.7633
90.9951 82.8079 88.6204
90.8689 83.5497 88.5379
90.674 84.1862 88.7892
93.1384 85.1025 88.3559
92.7484 85.8077 88.5799
92.928 85.0915 89.8386
92.6373 85.1518 90.2677
92.6789 85.3857 90.4603
94.0479 86.0846 90.8694
92.727 85.7795 90.3622
92.5705 86.1156 90.4724
93.3074 86.6517 90.1641
92.7676 84.8908 90.3649
93.1005 84.2487 90.4404
92.6566 84.312 90.3281
92.5282 83.5054 89.9977
92.2831 84.0587 90.6977
92.1705 83.9617 90.793
91.5278 84.1535 91.2664
91.416 83.6263 91.4654
92.5409 84.7074 91.4305
90.6764 84.6808 91.3345
90.2986 85.0194 91.1895
91.0294 85.1893 91.557
91.63 86.0957 91.8896
91.9366 85.2445 91.041
90.8458 85.0877 91.039
91.3965 84.6991 90.7635
90.5303 85.0303 90.6094
89.5692 84.0744 91.0436
89.8338 84.5018 91.01
91.2885 84.1429 90.7883
90.2809 84.7752 91.2647
90.1475 84.5068 90.7799
90.5906 84.8429 89.694
91.0549 83.8045 90.3209
91.8454 83.8007 90.4586
91.9022 83.9678 90.0157
92.6941 83.7733 91.3537
93.1393 83.8461 90.7035
90.9977 84.5556 90.8747
90.8868 85.1156 91.4319
90.6085 86.167 91.1034
91.0711 86.7132 91.2123
92.1129 86.3805 90.5999
92.3652 87.7256 91.6719
92.6459 86.9718 91.4714
91.8307 86.9071 91.0061
91.8822 85.8133 90.9613
92.524 86.0868 90.6393
92.2231 85.2098 89.22
92.4051 85.8329 89.9365
93.3832 84.7743 89.3747
92.5488 84.8012 88.8811
91.4198 84.1892 89.5346
90.7428 85.1405 89.1801
90.8416 85.3201 89.2121
90.9366 84.5595 90.1252
91.4804 84.5504 89.8667
91.9192 85.4143 89.6957
91.8115 85.4154 90.4153
91.9874 85.2433 89.4995
91.4291 85.8429 89.5466
93.3667 85.9536 90.2331
93.1378 85.586 90.5546
93.5655 85.0211 91.1249
94.0208 85.3969 92.5237
94.3139 85.8191 91.8194
93.7088 85.2728 91.1132
93.2683 85.1069 91.0522
94.9056 85.4964 90.938
94.206 84.6751 91.8473
95.2696 84.9906 91.6377
93.798 85.2717 91.3501
93.4994 84.5707 91.6388
92.9025 84.7871 91.6855
93.2892 85.0555 92.0623
92.6965 85.4676 91.9711
91.9528 86.1505 92.6404
92.8937 85.8676 92.2932
93.0021 84.6245 92.5861
93.1826 84.3029 91.8902
93.6112 84.1538 91.3857
94.0641 84.1047 92.2787
92.1898 84.738 91.4515
90.9901 84.9761 91.5602
91.3584 84.7063 90.43
91.3599 84.9503 90.713
90.1265 83.3774 90.4093
90.9731 83.4706 91.5843
90.6683 83.7151 91.1473
91.2019 84.2364 90.9824
91.5202 83.9265 90.2283
91.8126 83.2399 89.0426
92.4232 83.8924 88.9577
92.7679 84.3499 89.3722
93.8306 83.8731 89.5101
93.9405 84.614 88.9177
93.3603 84.9915 88.7808
93.0843 84.8755 89.192
93.6024 85.5463 90.2355
93.404 86.269 89.6802
92.676 86.8449 89.3378
92.747 85.9876 88.9569
94.3566 86.469 88.9544
94.7422 85.7914 88.5651
93.4715 86.0016 88.0188
93.9042 86.1127 88.3013
93.4597 86.06 87.5757
94.5339 85.7613 88.6018
95.0809 86.7623 87.6547
93.7631 87.1845 87.0584
93.929 85.5793 87.2954
93.177 85.6036 87.0739
92.7103 85.1579 85.959
92.3243 86.343 86.0483
91.3274 86.7299 86.8101
92.6815 87.0313 86.5223
92.149 86.3236 87.8901
94.3361 86.705 88.4421
93.5538 87.292 88.4554
92.6609 87.2931 87.8605
93.5457 86.7154 87.676
92.9222 87.6407 89.0224
91.2462 88.1341 87.7945
90.9156 87.1637 87.0838
89.731 87.493 87.487
91.3106 86.6063 87.1048
91.2265 87.5637 87.3996
91.3602 87.5072 87.224
91.4921 87.5488 87.0009
91.2887 87.3532 87.3806
91.1939 87.6819 87.4448
91.4016 88.0363 84.9985
92.3151 88.7445 85.0645
91.7502 88.2232 86.6086
91.8705 88.7913 86.5193
92.4768 88.8503 86.0592
91.1907 87.3145 86.2455
90.6924 88.4626 85.7945
91.3668 88.6907 85.9194
89.2477 88.531 85.8369
91.3548 87.5755 86.8862
90.4147 87.8854 87.3335
91.5924 86.7269 86.8057
90.6099 87.1995 86.3856
91.2817 87.5496 86.8592
92.185 87.0848 86.132
91.7405 86.7933 86.4713
91.7462 88.6037 86.5235
91.8194 88.3312 85.4424
91.2714 87.9509 86.1038
91.0127 87.6974 86.3867
90.2 87.6711 86.7707
90.9308 87.7537 86.0915
90.3793 86.9901 86.6279
90.1714 86.8265 86.336
90.1042 86.8342 85.9709
90.8571 87.3776 86.8696
90.9707 88.1488 87.4048
91.0032 89.8484 87.1953
91.8833 89.4414 86.0662
91.4945 89.0087 87.0743
92.5857 89.6765 87.2973
92.1382 90.152 88.2281
92.3315 89.3446 87.201
92.7803 89.2598 87.7691
93.3967 89.6751 87.7225
93.6005 89.7968 87.3619
93.9577 89.2523 87.8139
93.7425 87.9962 86.2657
93.2149 87.5024 87.191
92.7625 87.9579 87.0115
91.28 88.1888 86.3485
91.1954 88.1544 85.9736
91.8598 86.5582 86.6597
92.5043 86.8187 86.3915
93.4565 86.2344 87.0749
93.4607 86.1388 86.7584
92.9078 85.9963 86.8247
92.0245 86.9646 85.8894
92.4208 86.2119 86.0292
92.2641 85.7783 87.4019
92.4347 86.2967 87.4291
93.7052 86.3575 86.7551
93.1347 85.7542 87.4144
93.3072 85.4936 87.5005
94.506 85.1923 88.4853
93.7777 85.0227 88.6434
93.6203 84.6876 89.2668
93.5931 85.0672 88.1812
93.7824 85.3549 88.9935
93.1615 83.5599 88.8658
92.7256 84.317 89.1042
92.3079 84.3211 88.4942
92.8187 84.3789 87.776
93.9254 84.2078 88.2595
93.8027 84.9228 89.6646
93.3113 83.4689 89.5141
92.6727 84.5515 89.2676
92.9161 83.8347 90.2328
92.5319 84.678 89.9875
92.504 85.6087 90.066
92.0765 85.5239 90.9156
92.1541 84.1329 90.1726
92.1781 85.0934 90.6469
91.9747 85.2818 90.3073
92.1365 84.6439 88.6701
91.2113 84.4401 90.3729
90.1415 84.8501 89.7815
91.6165 84.3852 90.2641
90.9173 85.1041 91.8819
91.8989 85.6086 92.7522
91.0002 86.6162 91.5295
90.2344 85.8204 90.7231
88.9816 85.9344 90.5791
88.6986 85.6251 91.233
89.2339 85.8079 90.2954
90.854 85.2885 90.6298
90.2247 86.205 90.4708
91.4234 86.654 90.9271
91.2032 85.3522 90.6678
91.0519 86.2335 90.9112
91.3854 85.5277 91.0881
91.5553 84.7192 89.3352
90.0977 85.4761 90.0353
89.743 85.7332 90.9701
90.5772 85.4107 90.9729
90.316 85.2088 90.4377
89.8382 86.6356 90.1117
90.2096 86.1346 89.8024
89.6842 84.9537 90.4266
90.2324 85.168 89.9674
89.1457 84.2056 89.5349
89.782 84.7425 90.5579
89.8757 84.7348 90.6415
90.8461 84.7982 90.8979
90.4988 85.5652 91.8813
90.6563 84.9835 91.5262
91.2262 84.1777 91.3911
91.588 82.9269 91.5152
90.8564 83.6889 92.2475
89.7515 83.4434 92.7605
91.6941 83.7055 92.5868
90.0707 84.1711 92.496
90.3844 84.7775 91.6312
91.2197 86.0763 90.8982
90.8453 85.4234 90.9821
90.4451 84.3406 90.6849
90.0999 83.3469 90.4927
91.836 84.0313 90.5671
90.1759 84.8356 91.2716
90.5054 84.8427 90.6239
90.0144 83.7295 90.214
89.4523 84.5163 90.0104
89.8152 84.5452 90.836
88.7595 83.6985 90.1963
90.0204 83.6142 90.4471
90.1008 84.0274 90.4049
89.998 84.2682 90.1612
90.1514 84.2358 90.5098
90.1335 84.1001 90.4015
90.7449 84.4389 91.3751
90.1505 83.8057 92.5616
88.7372 83.9646 91.9899
89.6502 83.9202 91.9473
89.7067 84.6573 92.2969
90.4356 86.0752 92.6424
91.2962 84.7752 92.2042
89.5138 84.8335 91.6199
89.4067 84.9085 92.4929
88.7738 84.7884 93.0651
89.0939 84.7915 93.4281
88.8118 84.9821 93.5071
90.1976 85.7771 92.8881
89.8211 85.3063 93.1077
91.4017 85.2148 93.0612
90.5883 84.962 92.2606
91.3182 84.1001 92.7316
90.45 84.6928 93.4103
88.9087 86.179 93.4486
90.9757 86.5903 93.2285
91.9973 87.1488 92.7316
90.2412 86.9568 94.1234
90.605 86.3092 94.3382
90.0288 87.5384 95.0878
90.4343 86.5774 94.7992
90.8094 87.8128 95.6088
90.5076 87.8417 94.5771
90.8573 88.3425 95.0555
90.7182 88.345 94.8982
91.0285 88.1908 94.6655
88.7743 88.2229 95.3152
89.729 88.8993 93.8773
88.4337 89.5067 94.0617
87.6056 89.4599 94.6494
89.563 89.5556 95.444
87.755 90.1403 94.4054
88.5305 89.1014 93.8337
89.288 87.9445 93.6522
88.9831 88.3222 93.879
89.8293 87.6509 95.2106
89.3394 87.7312 94.8503
89.4218 88.061 96.1304
90.0466 87.3543 97.2242
89.4566 88.6666 96.1498
89.6558 88.9449 96.6549
89.7136 89.162 95.8398
89.366 89.0055 96.8703
89.7138 90.3597 96.2686
89.5633 89.7854 97.4426
89.9702 90.5113 96.8172
90.9431 90.8772 96.5175
89.2278 90.1522 97.2032
89.9071 90.8496 96.5289
89.4748 91.158 96.6159
89.7534 92.5297 95.7696
90.0369 91.6278 96.4297
90.2595 90.454 96.2603
90.4469 89.6826 95.9664
91.2894 89.966 96.8956
90.6483 89.3981 96.2836
90.6832 90.0736 96.276
90.717 88.7469 96.5444
91.9917 87.0383 98.1238
92.5195 86.6962 97.6776
92.9674 87.2787 97.711
91.5794 87.9327 96.8126
92.8752 88.6508 97.3888
91.323 88.93 96.9025
91.4141 89.6581 97.0491
91.9124 89.1258 96.5866
92.8341 89.2186 97.0438
94.0175 89.6572 96.3544
93.2155 89.4781 96.3304
93.8333 89.7255 96.9279
95.289 88.6656 95.2916
95.6145 88.9843 94.6736
94.1646 88.9952 95.492
94.0136 89.6667 95.1718
94.587 89.7829 94.8404
93.0123 88.8602 95.9277
93.3136 89.9053 96.0932
92.8262 90.8483 94.6945
93.6551 90.0624 94.3432
93.7692 88.6194 94.4608
92.8782 88.4686 94.5944
91.7632 88.2467 93.5394
91.42 88.9235 94.054
92.2357 89.3007 93.9783
92.8793 89.0201 94.2703
92.9469 89.7569 94.6352
92.6843 90.4887 93.9525
92.2329 89.2532 94.6502
91.6591 88.3541 93.4958
93.5688 87.8059 94.5935
92.7966 88.7043 93.909
94.3181 88.7723 93.7812
93.4812 87.8069 94.334
94.2744 87.7719 94.2084
93.9119 86.9173 94.4843
93.4425 87.2935 94.599
93.5755 87.3985 94.9209
93.1443 86.992 95.1743
92.669 88.6546 94.472
92.9323 87.8696 95.6419
93.3001 89.2678 97.0912
92.6703 88.0982 97.394
93.4796 87.9077 96.9992
92.6934 87.7702 96.8957
92.082 88.7238 96.4961
92.6086 88.9887 96.4258
92.7832 88.5608 95.7208
92.4428 88.2077 97.4548
93.7756 88.0694 96.779
92.7783 88.1054 96.5473
92.9781 88.7053 96.292
92.3612 90.4402 96.2447
92.7559 90.5311 96.5229
90.5272 89.6123 96.7887
90.5693 89.3899 97.6057
91.5536 88.2019 96.7941
90.9171 87.6724 97.2175
90.66 88.5773 96.2689
90.3639 88.777 95.3895
90.5294 88.506 95.4614
91.6657 88.9332 95.8452
91.9817 89.6244 95.3528
92.1476 90.1391 95.3977
91.4953 89.2807 95.8425
91.4719 89.2531 94.4589
92.0668 88.5245 94.8227
91.5375 89.672 95.9129
93.8421 89.3042 96.3022
93.3498 88.7261 96.691
93.927 87.831 96.2528
93.3841 87.9316 95.1001
93.1438 88.457 94.25
93.1744 87.4867 95.1732
93.0148 86.488 95.699
93.1414 86.0034 94.7026
93.0865 86.0071 95.0513
93.1193 86.7715 94.4617
92.1272 86.6639 94.7832
92.7098 87.137 95.4515
91.8446 88.2463 95.5106
91.7886 87.3018 95.2075
91.5868 88.0772 94.8885
91.5267 88.0014 94.9128
92.8213 88.6821 95.1022
92.6085 88.9105 94.419
90.7039 88.1551 94.4014
90.9905 88.1081 94.1624
90.5663 87.9255 93.8314
90.1987 88.276 94.634
89.9574 88.5785 94.9468
89.8075 88.2544 94.8613
89.238 87.4922 96.2814
88.9755 87.5813 96.5268
89.1061 87.404 96.017
88.9826 87.6906 95.5463
88.701 87.1354 95.2722
88.9791 86.6906 94.7449
87.9822 87.6842 93.9093
88.2461 86.9007 93.5373
88.4814 87.4623 94.4327
89.5775 87.4533 95.0165
88.8444 87.6909 94.0092
89.5266 88.3566 95.0907
88.1533 89.1221 94.2549
87.4509 90.6825 94.2412
87.5043 90.5706 94.0368
87.6664 91.1809 93.5224
89.1032 90.4104 93.0387
88.1885 92.3754 93.4971
88.5565 91.6281 92.8703
90.2697 90.4918 93.1894
88.131 89.8506 92.9656
89.2852 89.0456 93.1537
90.951 87.7643 92.3368
90.176 87.9372 92.0431
89.8626 88.4381 91.6264
90.1038 88.1957 91.9051
89.4798 88.1724 92.6561
89.3018 87.127 93.0438
89.9799 86.8996 92.4147
89.362 86.6029 92.3279
89.0928 85.8483 93.1865
89.0989 84.782 92.9239
87.8818 85.0532 92.3798
86.3066 83.0288 92.7859
87.9665 84.3179 92.2199
89.6048 83.626 91.6238
89.376 83.6975 91.8607
90.1939 82.2473 92.815
89.7597 83.056 91.4988
90.5181 83.0012 92.4095
90.7076 82.1025 92.0055
89.5389 82.5434 91.0054
91.1897 83.5087 90.7868
90.4433 83.5099 91.1773
89.6351 84.0507 91.154
88.5993 83.5928 91.8338
88.3051 83.8617 93.1368
89.7521 84.3656 93.0714
88.8312 83.7399 92.6582
89.614 82.7783 93.0937
86.9757 83.7379 92.565
88.4022 83.6969 93.0967
88.1995 83.6137 92.4529
88.1695 84.0021 92.5278
88.8445 83.6485 93.1302
88.1796 83.8191 92.8566
87.3287 83.8126 92.5405
88.3741 84.6685 91.9015
89.0893 85.4591 92.8731
88.9598 86.1981 92.9437
87.4737 86.1203 92.9731
86.4733 85.2064 93.0877
87.8528 85.2918 94.0055
87.4765 85.2316 94.0131
87.7759 85.1816 95.3527
89.0903 83.5438 94.4768
88.677 84.2348 94.8618
88.8441 84.1356 94.4266
90.7103 83.9868 93.9977
90.8251 83.7539 94.0081
90.2198 83.2338 93.177
89.6763 82.1438 92.7052
89.6316 82.3056 92.5883
90.0422 82.0454 93.1103
89.5187 84.1198 93.3926
89.1126 82.8518 93.6667
91.2346 83.0006 93.9602
91.9229 84.179 93.6498
91.6317 84.0131 93.253
92.2081 84.0279 93.702
91.5473 84.6828 93.1917
92.0355 84.7084 91.8817
92.7342 85.2271 91.0486
93.0551 85.3537 91.1899
92.635 84.831 91.8203
91.0878 84.286 91.5486
90.9753 85.184 92.264
90.6941 83.4414 93.4673
89.5003 83.3721 93.6158
89.9131 82.9534 93.9805
90.2502 83.0259 94.0237
89.5301 82.9313 93.2903
90.6364 83.1464 93.0688
92.6148 83.6374 93.0397
91.1635 84.0731 91.8393
91.5301 85.0805 91.534
91.4 84.3729 91.7999
90.443 84.5125 91.2935
90.4099 83.8457 91.3826
89.053 84.1631 91.5475
90.5367 83.2906 92.4457
89.8761 83.7558 92.5761
91.1164 85.0999 92.0886
89.9301 83.6421 92.1825
89.3628 84.3322 92.2007
90.1726 84.0133 91.8649
90.2983 85.108 91.6734
90.6675 85.4327 91.8208
91.5438 85.1146 91.5277
90.562 85.4153 92.0719
91.5129 85.2532 92.6733
90.6768 85.2665 93.0882
91.1283 84.6772 92.4189
91.8579 84.2384 91.8075
92.4061 83.2717 92.0833
92.4536 83.191 91.4651
92.5587 82.8284 91.505
93.6167 81.8645 90.9383
93.1957 82.5972 91.6755
94.4082 81.8706 91.4103
93.9503 82.8031 91.1177
93.7394 82.628 91.7092
93.5695 83.0006 91.7812
93.5484 83.8497 91.3195
92.8041 83.8129 90.9378
91.2987 84.5798 90.8792
92.3186 84.8194 90.6459
91.8344 85.3338 90.3181
92.2934 85.1816 90.8505
92.2724 85.9552 90.8974
92.6656 85.5432 90.0602
93.2937 85.5072 90.5304
92.7753 84.1681 89.9396
93.8098 84.1109 89.1392
93.3918 83.3018 88.738
92.285 82.7939 89.4588
92.241 85.0775 89.0732
91.5354 85.9961 88.9028
93.2523 86.5119 89.161
91.9656 86.4262 88.7156
91.8094 87.6943 88.0793
91.5723 86.5483 88.9737
91.9339 86.8095 89.3226
93.0656 87.5331 89.8922
92.9774 87.527 91.217
93.5138 87.4455 91.447
93.4649 88.98 90.5936
92.6376 89.4996 91.5625
92.8021 89.4257 90.7466
92.88 89.2377 90.4196
94.6699 89.3349 90.678
93.2639 89.591 90.6214
92.0548 88.1283 91.5113
92.3716 87.9477 91.9261
92.693 87.6441 91.2167
92.9372 87.5952 91.8118
91.601 87.93 93.0561
90.7424 88.3943 92.5611
90.9467 88.1187 93.3907
90.9869 88.0878 93.6824
92.0819 88.2111 93.8162
90.9478 88.4291 93.3885
90.2148 89.2949 94.9613
89.6147 88.3722 94.7753
88.7649 87.6526 94.7816
89.3447 87.6553 94.0394
89.9629 87.4612 94.1374
90.6975 87.3327 94.3732
92.8701 87.0728 93.8029
91.4942 87.4658 93.7865
91.7183 87.9845 93.4016
92.8289 87.4815 93.3286
92.598 87.4098 93.2578
91.7064 86.6085 93.1649
92.9902 87.0706 93.4675
91.9546 87.0962 93.7553
90.7294 87.1437 93.6827
91.1736 86.1872 95.246
90.8804 87.5624 94.1258
90.8459 89.0305 95.3274
91.1429 89.1203 95.2114
90.658 89.9549 95.4104
92.2761 90.1717 94.226
92.7367 89.3128 94.693
92.3189 89.1466 94.0256
94.2388 89.5374 93.3586
91.9615 88.8757 93.4431
91.2577 87.9104 94.2695
91.7959 86.9564 94.0194
91.3386 88.7863 94.0354
91.076 88.768 93.1666
92.1603 88.712 92.2613
92.8827 89.7645 92.4143
92.2742 89.5217 92.0043
92.2777 89.8137 92.4026
92.1205 88.8839 91.5013
90.3004 89.2143 90.7827
90.2779 89.6916 90.7601
90.245 89.7071 90.9278
90.3971 88.9257 91.021
90.6276 87.7292 90.1446
90.0812 88.4395 91.23
88.7939 88.5869 90.8938
89.8894 88.985 91.1388
91.2727 89.755 90.6659
91.2588 89.3805 90.5188
92.1393 89.3077 90.1673
92.878 88.9915 90.2452
92.9332 89.1673 90.6374
91.8506 89.1335 89.3389
92.3571 88.4567 89.0889
91.1282 86.5097 89.1482
90.8931 85.9087 89.5867
90.1769 85.2647 89.4459
90.413 85.3742 88.769
90.7791 86.1817 89.5691
91.6404 86.0195 88.7514
89.8892 85.7737 88.2733
90.4226 86.3504 87.5599
89.5654 86.2428 87.4631
89.2559 85.3978 87.1788
91.2439 84.2485 88.1733
90.0046 83.6115 87.5236
89.7789 85.2416 87.7638
91.3491 83.9572 87.2888
91.7892 83.6896 87.2274
90.103 82.8701 86.5722
91.3562 83.0358 87.3963
91.2675 83.1628 87.1007
91.8819 81.9442 87.1034
92.1534 82.2068 86.7081
93.1946 83.2136 86.7839
93.0737 83.6338 87.3457
92.8028 84.0211 88.0466
94.0551 83.1296 88.1941
93.7464 83.4832 87.6437
92.8222 82.7243 89.5982
90.9132 81.9306 89.7034
92.246 81.4865 87.6151
91.3871 81.6172 87.6754
91.3852 81.1391 87.0048
91.0164 81.2878 86.9162
90.9726 81.5476 86.9596
91.1966 80.9976 87.4825
91.6504 80.3452 86.7112
90.8351 79.4133 86.9372
90.6803 79.9687 87.0526
90.6404 79.1751 87.8179
90.0634 80.0818 87.6747
90.4629 81.8271 87.0688
89.887 79.2553 87.8338
90.7636 79.0954 87.4749
90.9946 78.8366 88.5711
91.635 78.8548 87.3918
90.3214 78.7852 88.0198
90.625 78.7716 87.4981
89.556 79.6451 86.491
90.3429 80.4655 87.0128
89.5457 80.9313 87.8802
89.4769 79.1106 88.0898
89.9643 80.2765 87.6707
89.3084 78.0853 87.1395
90.0493 78.9154 86.499
89.5562 78.7341 86.2387
90.5054 79.1478 86.5608
90.8586 79.4516 86.3294
91.5852 78.8731 85.8981
89.8358 78.4772 85.4586
90.7052 78.7425 84.6731
89.8949 77.7999 85.6252
90.6743 78.5678 85.6189
90.7496 78.0192 86.5595
91.3772 78.5447 86.7666
90.9854 79.1039 86.1391
90.7255 79.3957 86.9392
89.5408 79.741 85.1628
89.085 79.0505 85.5773
90.7438 79.0375 85.3196
90.8016 80.0554 85.7685
89.8811 78.8539 86.423
90.0138 78.8589 86.0457
88.7347 78.8526 86.0833
90.3956 78.2911 85.9681
88.9141 78.2862 85.2323
88.8094 78.257 85.0215
89.4239 78.6568 85.0148
88.9415 78.4796 85.215
90.0099 78.593 84.9054
89.7967 78.2972 86.2888
90.3041 78.526 86.4006
90.1304 78.2871 86.0548
90.5365 79.9174 86.2809
89.2323 80.4947 86.1187
91.3986 80.2548 85.5653
89.0419 80.1139 85.3336
89.4119 81.1675 84.9655
89.686 80.0431 84.5508
90.1896 79.3078 84.5262
89.8828 79.7958 84.2348
89.041 79.8732 83.0565
89.8616 81.632 84.0545
88.4436 79.9688 84.251
88.5817 81.0244 83.6653
88.7839 80.9881 83.9013
89.8458 80.0689 83.1012
90.6556 80.0983 83.0038
91.109 79.8763 82.7982
90.8167 80.1089 85.3606
90.6263 79.8422 84.6814
90.6166 80.9493 85.2333
90.947 80.6618 83.7338
90.4982 82.578 84.4805
90.1819 82.8284 84.3712
89.2541 82.7126 86.1984
90.7634 82.6604 85.133
90.8068 81.0379 85.3407
90.2869 81.5053 85.5715
90.4771 81.0116 85.7379
92.1906 81.0196 83.9906
92.161 80.7364 84.2667
91.7583 80.8944 83.7473
91.5785 80.5085 83.2515
91.0349 81.4956 82.316
91.801 81.3695 83.218
92.7786 81.2235 83.2628
93.2807 80.8259 82.1803
92.2506 80.2215 83.6219
91.9873 81.5477 83.9949
91.4016 80.8803 83.7064
90.8272 81.6333 83.1765
91.1878 81.0612 83.4284
90.1079 80.6303 83.6131
91.1582 81.008 83.278
91.2599 81.0981 82.94
91.087 80.9128 82.8193
90.5653 80.9077 82.8709
90.3728 80.9653 83.1991
90.1777 79.7353 82.919
90.1363 80.6558 81.187
90.8449 80.6579 81.5128
90.4676 79.8465 80.0098
91.2051 80.5196 79.7285
91.9808 80.0176 78.9267
91.8107 79.8231 80.4023
91.0829 79.04 80.1917
88.5872 78.4089 80.6471
88.2696 78.424 79.3067
89.8406 78.0033 79.9782
90.0041 78.6867 78.6753
90.9644 78.8183 79.2468
92.2091 79.5403 79.3356
90.6388 79.8805 79.3135
91.0217 80.6457 78.4979
91.7777 80.6376 78.3918
90.7732 81.1006 80.0608
91.8223 80.76 79.3602
91.0775 80.1674 79.4279
90.31 81.091 78.9852
88.9248 81.6556 79.7144
89.9384 81.5106 80.2055
90.8428 81.3913 79.1879
90.1458 81.5624 80.9377
89.2101 80.182 80.862
90.6153 80.7968 79.5831
90.9142 81.7262 79.7432
89.8491 82.8629 78.6924
91.4741 82.1896 79.0879
90.4471 82.4874 78.8452
89.8708 82.7236 79.5235
90.6527 82.7146 79.1568
90.6886 81.8375 79.512
90.1829 81.4679 79.9531
90.5121 80.3831 79.065
90.8619 80.2252 79.3876
91.6368 80.4197 77.5051
90.8931 79.8909 77.8971
91.2797 79.5017 77.8388
90.6968 79.4134 78.6285
90.4002 79.081 79.3045
90.106 80.0788 78.9189
90.9891 80.0743 77.681
92.0046 79.4399 78.0538
92.4092 78.955 77.8301
91.4187 77.5939 78.1787
91.7529 77.3061 78.3285
90.3463 78.7797 78.5399
89.6244 79.1074 79.785
89.0838 80.6027 78.77
90.0121 79.5772 79.0834
90.3518 79.7658 77.7478
89.2285 79.2115 78.7975
90.5856 79.3208 78.1553
91.019 78.8757 79.0033
90.8661 77.5402 77.4914
90.3151 77.8194 78.8248
91.0485 77.8533 78.071
90.9417 78.0445 78.7945
91.5092 77.5425 78.2464
90.6774 77.6403 78.4572
90.3113 77.8342 78.1136
90.4829 77.2564 78.9753
89.8202 77.5336 77.7454
89.2367 75.1808 77.7173
89.635 74.6659 79.3156
89.7178 76.6552 79.3029
89.8218 76.6815 79.6446
89.805 77.146 79.4566
88.8054 77.3293 80.5383
89.6726 78.1546 80.6341
90.6972 77.8423 79.9323
90.5321 77.5785 80.5126
89.9143 77.2849 79.8834
90.2397 76.3948 80.4548
91.1567 77.3469 81.5571
91.4791 76.4093 81.2063
90.6909 76.0756 81.0798
90.3481 76.4521 80.7578
90.0242 77.7382 81.8619
88.7894 78.1276 81.5803
89.22 78.4444 82.4951
88.7392 78.464 81.493
88.4435 77.2425 81.8576
88.9944 77.959 81.9146
88.8376 77.5991 81.5623
88.1314 77.3623 80.8206
87.9142 78.7122 80.5533
88.0707 78.3513 81.1827
88.1866 78.0475 81.4435
87.9767 77.4942 81.1883
87.29 77.9847 81.6549
87.9123 78.5312 82.0475
88.1553 77.3147 82.2742
88.0137 77.1523 82.2991
87.3629 76.9555 82.6317
88.198 78.1424 83.0843
88.4603 78.4344 82.7345
89.129 78.9752 83.1285
88.6334 78.4551 83.3719
88.9798 77.4926 83.9592
89.188 77.0472 83.9147
90.07 77.0858 83.7633
90.6637 77.1593 83.6136
90.5055 76.6151 84.5024
88.5841 76.9987 83.8548
87.3994 78.9877 82.8936
89.7751 77.7204 83.0117
89.0525 78.673 84.9449
89.6895 79.0802 85.0593
89.0983 78.3477 85.3956
89.4233 78.3575 85.1398
89.7927 78.7865 85.8905
91.1068 77.3061 85.4817
91.8278 77.6305 85.6427
90.9864 77.1747 84.7923
90.6589 77.9227 84.4392
91.1757 77.9452 84.3018
91.1607 78.5407 84.6709
91.9296 78.3138 84.0358
92.1083 77.8891 84.9687
92.8364 76.8435 84.5636
91.3286 77.2372 84.5141
92.1712 76.041 84.5432
91.0027 75.687 84.0493
90.8552 75.8035 83.8899
90.0557 76.4122 84.5081
90.5676 76.0418 83.8775
91.0326 76.0293 84.9028
90.4866 75.125 82.8518
90.955 75.2343 83.8878
89.7656 74.7358 84.6845
88.8473 75.5714 84.4803
89.3344 76.3883 84.3416
89.9887 77.116 84.9601
91.4286 77.3449 84.272
90.8849 77.1935 84.8861
91.32 77.2098 84.7944
90.7308 76.0932 84.2543
90.2926 75.1536 85.1664
89.9656 75.1189 84.9793
89.7744 75.4623 84.2597
89.9107 75.5464 85.7866
89.8724 75.1646 86.4734
90.8422 77.0219 86.0518
89.6021 76.4033 87.1166
87.3427 77.1949 85.6993
87.4935 76.9846 86.6511
87.7124 76.2983 86.1712
86.2151 75.8256 87.3262
87.7829 75.3054 86.925
87.5934 76.139 87.2867
87.6121 75.4542 87.3769
88.1461 74.005 87.8555
87.2366 75.2796 87.2089
88.1533 74.1251 86.3066
88.0492 74.9696 86.9275
89.824 74.5029 85.7973
90.577 73.8924 84.9551
90.1643 73.7993 85.1842
89.8375 75.3424 84.2978
90.9127 74.7497 85.034
90.7932 74.5661 84.8881
89.6069 74.4831 84.7997
89.3092 74.4479 84.4137
89.7665 73.7543 84.0509
88.9308 73.3957 85.2495
89.8152 72.1632 85.1336
90.394 73.0043 84.9201
90.3833 72.1269 84.67
90.6252 72.206 84.0195
90.7131 72.0422 84.7465
90.4422 71.8813 83.8966
91.1232 72.1559 84.9704
89.2873 72.0945 85.7386
89.4966 70.0725 85.6703
90.361 70.3731 87.0341
89.7512 71.1262 87.1185
89.8755 70.7498 86.8537
89.3094 70.1811 87.6841
89.8392 69.3817 87.4011
89.696 67.9718 87.1515
89.4183 68.0598 87.5761
88.5901 68.1359 87.8615
88.7882 67.9563 87.445
87.7352 69.7593 87.6134
88.8941 70.5128 87.4699
88.9804 70.4984 87.4898
87.828 69.593 87.1885
90.2344 70.0917 86.7626
90.3976 69.5157 87.6943
90.3625 69.6498 87.4813
91.9833 68.9303 87.6112
91.1112 69.8003 87.5005
91.5776 69.2064 88.0851
92.5785 69.5923 87.3097
92.7934 68.8711 87.1208
93.9315 69.5551 86.8881
93.6585 69.6092 87.4976
93.174 69.2308 86.8994
93.9024 68.7387 86.5934
92.1353 69.2642 86.6247
91.7718 68.9895 86.4213
92.9385 68.6822 86.4484
92.3784 68.4095 87.2987
90.5722 68.4268 87.4557
91.215 68.8211 88.0817
90.9266 68.2144 87.0727
91.6893 68.3808 86.7303
91.8677 68.8978 86.9305
91.6113 67.856 86.5442
91.646 68.1158 86.6819
92.8238 67.2541 86.7659
92.3607 68.8647 86.4351
91.5664 67.2853 86.8373
91.091 66.7444 87.7339
88.5454 66.988 87.6183
89.6242 67.8519 87.3469
89.3299 69.1014 87.709
88.7502 69.0612 87.6123
86.8981 69.2437 87.8904
87.6043 69.0621 87.2904
86.9158 70.7796 87.7679
87.9423 70.1371 86.9585
88.4213 70.6357 87.6931
88.9682 70.6957 86.8895
88.8218 70.4995 86.2578
90.2528 70.3849 87.684
90.1246 71.0022 87.7942
89.5615 70.6836 87.2391
89.6448 70.5819 85.8573
89.2872 69.1523 85.9079
88.5581 70.1241 85.7742
88.6416 70.5333 85.8188
87.3031 70.2878 85.9937
87.8703 69.4621 86.059
89.1304 69.0407 86.5389
88.791 70.3159 86.4849
89.0714 69.7704 87.3544
89.6804 70.5822 87.3492
88.8408 70.1002 86.7403
88.5539 70.0182 87.114
89.0194 70.835 86.6861
89.7369 71.4322 87.1359
89.5085 70.9336 87.3841
87.8097 71.5966 88.2688
88.0765 71.5032 87.5175
87.9055 73.0524 88.0478
88.2044 72.8079 89.053
87.6836 73.9892 89.6549
86.9415 73.8674 90.1356
87.6986 73.0675 89.6167
86.6992 73.5251 91.277
85.7454 73.1712 90.869
87.4816 73.6574 90.7469
87.8755 74.4372 91.7405
87.2299 74.9366 90.8383
86.3484 74.7224 90.7962
86.7478 75.5224 90.8508
87.3718 74.0982 90.8125
88.4948 73.7451 91.6379
88.5368 73.4114 90.1408
89.2195 75.2841 89.6416
88.9712 75.7151 90.2293
89.5024 75.467 88.9642
90.1371 75.6782 89.7041
90.8739 75.5473 89.7992
92.5526 75.0462 89.7923
91.1072 74.9634 90.6149
90.5139 75.5478 91.3698
90.8142 75.8733 90.3456
91.3447 75.6024 90.8274
91.2761 73.9955 90.8263
91.0596 71.5861 91.557
90.947 72.039 91.3495
90.1849 71.9043 91.6953
89.8039 72.1976 90.9029
90.0754 72.4486 91.4918
91.0157 72.0325 92.3675
91.0832 70.3897 91.7593
91.2455 70.7956 90.8646
91.1811 70.7886 91.4383
90.7743 71.4139 91.5037
90.9418 69.9288 91.0472
91.0918 69.5955 90.9586
90.1843 70.0867 90.7222
91.4476 69.4785 91.0468
92.1461 70.1584 91.7285
90.1295 68.5566 90.9432
90.5182 69.6888 91.4915
91.4026 69.4343 90.2769
92.2899 68.7914 90.9525
91.2666 70.0863 91.0646
90.6086 70.7415 90.4717
91.0602 70.6548 90.5167
91.0034 70.2747 90.8167
92.0114 70.228 89.8268
91.6624 68.0607 89.5422
92.1396 67.6765 89.966
92.244 67.8805 90.4783
92.4241 67.142 90.1591
92.794 67.2994 91.2366
91.9952 68.116 90.5451
94.0902 68.1804 90.7074
93.5861 68.097 90.8315
92.2116 68.2976 91.0666
93.0893 67.9845 90.4781
92.4577 67.5348 90.1634
92.7648 67.5447 90.1705
93.8607 67.2276 90.5311
93.2333 66.4042 91.1191
93.8205 66.804 90.9703
93.7349 67.4602 89.5075
92.4861 65.9551 90.2443
92.3475 65.2868 90.8058
92.6893 64.7326 91.2144
92.2947 65.5562 91.3671
91.9799 65.5879 90.8362
91.1918 66.5796 90.5281
91.4024 66.7737 90.4933
91.0127 66.4181 89.5942
91.8411 65.8601 89.6636
91.7306 66.1901 90.2842
91.5975 67.2126 89.7642
92.3907 66.0753 89.7895
91.6975 66.5698 89.8949
91.6517 66.7761 90.1364
91.6758 66.8065 90.3906
92.0453 65.9727 90.6505
91.2995 65.9212 91.494
90.5547 64.2874 91.4272
89.4068 64.1557 91.2278
90.0556 66.4706 90.7741
91.284 66.4464 90.7505
92.3072 66.9447 90.1447
92.2759 66.7429 90.2623
92.2901 66.2636 89.6374
91.115 67.2825 89.9062
90.9837 66.2608 89.4711
91.8109 67.1531 90.026
91.4329 68.3638 89.4415
90.8571 68.9937 90.3053
89.7453 69.2813 91.0292
89.1734 69.5051 90.9426
90.7806 69.6592 89.9439
89.8639 68.6975 89.5147
89.4873 68.7671 88.8285
89.8225 69.5444 89.0596
90.5157 69.5026 89.2841
90.8186 70.4226 88.5645
90.8647 70.2498 88.1852
91.2938 70.3629 87.2519
90.5592 71.2671 87.3126
91.9495 71.0559 87.8251
90.3316 69.9684 86.1576
92.3524 69.4991 88.6317
90.6947 68.2675 86.5371
89.4053 68.5187 87.3206
90.1447 67.4869 87.2247
88.6453 68.2269 86.7085
87.3944 68.3901 86.7123
87.6276 68.8297 86.899
87.9501 70.1303 86.6695
88.5611 70.2722 87.5583
88.1171 69.3331 87.4362
88.9806 68.7151 87.5012
89.7362 67.4255 86.75
88.5886 69.2465 86.8688
88.3749 67.5707 87.7948
87.1385 67.0328 87.2652
86.9251 67.8663 86.6585
87.0669 67.7196 88.0524
86.2895 68.66 86.5838
84.8686 67.1833 87.0047
85.9149 65.626 86.9668
85.7818 66.8197 85.5774
86.0341 66.8527 85.5619
86.4787 66.286 85.1601
87.5383 64.3374 85.5675
88.6659 63.8191 85.5283
88.2203 64.1942 86.3897
88.5341 62.9283 86.3626
88.6125 61.9433 87.1036
88.6845 63.0715 87.0174
88.7258 62.7451 87.4288
89.1445 61.8428 87.4964
90.6107 63.261 87.6312
89.4744 62.5582 87.7076
88.636 63.1719 87.1068
87.2105 63.8753 88.3116
87.4714 64.0405 87.8415
87.2955 63.1076 88.9144
86.3914 62.8002 88.3302
85.6981 63.5223 87.8165
85.5617 63.1565 87.7773
84.9683 63.3645 87.4748
84.1821 63.0074 87.2621
83.0856 62.9463 88.0251
83.9235 62.7106 87.7552
84.5033 61.7166 88.1574
86.2941 62.085 88.7634
85.2469 61.5069 88.6775
86.8998 61.6008 88.688
87.1751 62.3746 88.9823
86.6732 62.4697 88.2304
86.675 61.9717 87.3387
87.4905 61.4672 88.1472
86.7037 61.8515 88.0738
87.601 61.1702 87.2215
85.6988 60.9025 87.9953
86.7668 60.8142 88.096
87.1049 60.3685 88.7268
86.5189 59.5869 88.654
86.0094 59.5281 87.2754
85.3436 60.1055 87.731
84.8053 60.6427 88.032
84.8475 60.2322 88.3787
85.047 59.6833 88.0677
85.8048 60.6437 89.2685
85.1011 60.3333 89.4192
84.9733 59.819 89.2574
84.7714 59.9181 89.5651
83.5466 61.218 89.0135
84.1989 62.3274 88.6899
86.0515 63.0081 88.5495
86.7616 61.2575 88.5405
87.0004 61.2134 87.8251
85.6905 61.0781 87.5095
87.2603 61.3033 87.1237
86.4486 61.2885 86.8258
86.644 61.113 87.3897
87.0253 60.3636 86.682
86.2305 60.8474 87.2673
85.1665 60.6853 87.7607
86.3222 60.6799 87.4871
86.3131 60.5073 87.5313
87.0429 59.262 87.4709
87.072 59.3119 87.3542
87.3361 59.2295 87.6921
87.6535 60.0738 88.3465
87.2616 59.4644 88.4179
87.273 59.9196 88.6204
86.2589 60 88.6821
86.0745 60.9413 88.5939
87.695 60.7089 89.3859
86.8803 61.541 89.3584
87.5814 59.8417 89.9651
87.2437 59.4873 90.2429
87.1818 59.6258 89.3238
86.669 59.1569 89.2332
88.7905 60.4001 89.4835
87.825 61.7268 88.9428
87.2019 60.9716 88.3923
86.6461 61.2235 88.7816
86.5921 61.8816 87.6116
86.4529 60.8771 87.6408
86.295 62.3891 87.3492
87.9377 61.1666 87.9461
87.7335 60.8105 88.402
87.8395 62.3122 88.5847
88.2516 62.5302 87.8326
86.5364 63.8161 88.0113
86.8339 62.4042 87.6127
85.1333 63.4056 87.7263
87.2775 63.9159 86.8461
86.4437 64.5349 86.9414
86.6973 63.94 87.2677
86.9378 63.7183 87.2864
86.2785 62.5424 86.7806
86.7851 62.015 86.1618
86.4548 62.0166 85.59
87.3077 60.637 85.0689
88.4002 60.6682 86.3476
88.8121 59.382 85.8966
89.0688 59.95 85.9355
88.2776 59.5449 86.0068
87.1542 60.1003 85.7163
88.0204 60.2702 85.0326
87.0537 59.4127 86.2696
85.6534 60.726 84.7648
85.6512 60.4501 86.2882
85.9811 60.6502 85.9819
84.859 60.7665 85.411
84.766 60.7427 85.6278
85.3779 60.9695 84.1025
84.2392 60.5785 84.1134
84.6884 60.0549 84.5182
84.897 61.298 83.5895
85.3153 60.3054 84.2941
85.6958 60.1554 84.664
84.5212 59.9949 83.3406
84.8266 60.9233 82.9705
84.9443 61.3217 82.9481
84.1892 60.6528 82.0677
84.5383 61.4488 82.601
85.9523 61.58 83.6645
85.8623 60.9961 83.3307
85.7951 61.7456 83.1993
85.1876 60.4553 83.0467
86.2279 60.7414 83.3718
86.1087 61.9643 82.9339
86.042 62.0421 83.0661
85.0403 63.0891 82.4403
84.1957 62.2586 82.1836
83.1664 62.4081 83.1103
83.4969 62.3749 83.0497
83.5427 62.6795 82.115
83.7856 63.4207 84.2971
83.8898 62.5462 83.8734
85.2058 63.5876 84.3825
84.7199 63.4989 85.433
84.7867 64.715 85.09
85.2136 65.3274 84.689
84.0749 64.7303 85.032
84.7559 65.1586 84.5913
84.4804 64.7442 85.0852
83.5226 64.2848 85.0753
83.1137 64.5791 84.9334
83.2818 63.5872 85.0243
86.0392 64.1129 85.9767
85.2344 64.563 85.4198
84.2561 63.9068 85.2413
85.6403 64.029 84.6638
86.2098 63.834 85.2862
85.7635 64.7069 85.82
86.0896 63.9374 85.6865
85.8038 63.1475 86.0171
85.0669 62.6663 85.8727
84.9095 63.5926 85.1819
85.1773 64.1386 84.4879
86.6299 64.9667 84.1483
87.0298 64.7944 84.0886
85.9759 63.7042 83.6928
85.5224 63.9668 82.7331
85.9965 64.8916 82.7865
85.4928 65.5616 83.1804
85.4768 64.4385 83.2525
85.5094 64.7224 83.128
86.2957 65.6642 82.7429
85.9973 66.2778 82.3126
85.6572 66.2355 83.2156
85.6254 66.4155 82.9337
86.8432 66.5533 83.0811
85.861 66.1415 82.4488
87.1617 67.0948 82.5601
86.604 67.3229 82.9745
86.4445 67.1162 83.0409
86.6932 67.0768 82.0339
85.6561 67.9403 82.6688
86.1672 67.3816 81.9842
85.022 67.3057 82.8884
85.1387 67.3695 83.4126
86.1069 67.5287 84.3163
87.405 67.3264 84.0929
86.6558 69.4166 84.3687
87.5813 69.66 84.936
86.9552 69.5265 84.4323
88.0402 68.9219 83.9552
88.2841 68.5393 85.0947
88.9207 67.6949 85.0059
90.309 67.1694 85.1082
89.4057 68.5281 85.1917
90.0271 66.7996 83.9869
89.5357 66.249 84.6467
89.6085 65.8054 84.0316
89.3297 65.3025 83.2871
89.6 64.833 83.0152
89.0401 65.5914 82.795
88.0049 65.2742 82.5786
87.5298 65.1451 83.952
89.0742 65.6881 83.3891
88.4931 66.207 84.3233
87.2417 65.6976 83.8379
87.4847 67.3842 85.4824
88.0624 67.6532 85.016
88.1359 67.2119 84.7786
87.7888 67.4215 83.969
88.8891 67.0459 84.6018
88.422 66.6847 84.3228
87.9234 67.0132 84.4783
86.9084 67.5453 83.7865
87.5304 67.2175 83.7999
86.8341 67.9829 82.5696
86.8272 67.2288 83.11
85.9548 67.6999 82.4971
86.7502 67.0998 82.3988
86.1245 66.4954 81.4116
85.3466 66.3087 82.2884
85.8321 66.0851 82.1739
85.0475 66.5041 82.5624
86.6907 66.5297 82.5264
85.992 67.8242 83.2303
86.7369 68.2901 83.0293
86.3076 69.0775 83.8012
86.6693 67.9107 83.1125
86.445 68.0482 83.012
85.1083 65.6811 82.3774
86.3826 65.9433 83.4043
86.791 66.5004 82.6595
85.6881 65.5091 83.2901
83.6273 65.693 83.1169
86.5607 65.4309 83.7665
85.2298 66.0691 83.311
85.7371 66.7828 83.8488
85.9645 65.1244 85.0486
86.4029 64.9484 83.9429
88.1735 64.752 83.8751
87.9686 63.8446 85.381
87.4927 63.2517 83.66
86.2608 61.8642 84.6312
86.3118 63.0048 85.0897
87.0985 62.5746 85.2886
85.9378 63.4208 85.863
85.9202 64.8283 85.3455
87.2858 64.8644 86.9888
87.9301 65.612 86.4087
86.655 65.5325 85.9198
87.3787 66.4644 85.6339
86.8234 66.0777 85.0888
87.3136 66.4006 83.9881
86.8383 65.6177 84.5552
87.1989 65.0679 85.1621
89.4446 65.3595 84.1404
88.008 66.0206 84.3779
88.2068 65.2016 84.4512
87.5474 65.5839 84.2334
87.4978 64.6248 85.1161
87.6155 64.5149 83.9585
86.3142 64.8063 84.1928
86.1674 63.6288 84.5546
85.6902 62.9989 84.2184
85.3343 63.9713 84.519
85.2922 64.1589 83.5014
85.8451 64.8581 83.85
84.5374 62.6916 83.7775
85.3386 63.8844 83.3835
85.5098 62.7369 83.9886
85.7481 63.5659 82.8611
86.6307 64.4443 84.3969
85.3444 64.4997 83.7556
85.0648 64.6859 83.8227
85.0348 63.7295 84.409
84.898 62.9223 84.4552
83.8449 62.6773 83.4337
83.2824 62.0953 84.2375
84.7945 61.8811 84.3871
83.0532 61.3418 83.5552
83.604 62.529 84.6117
84.5468 61.8648 84.909
85.122 61.7363 86.3255
84.3566 61.8992 86.4094
85.1172 61.5104 85.3878
84.3035 61.7895 85.4275
83.2508 61.9988 85.0163
83.5341 60.2635 85.0233
82.7913 61.465 84.4415
82.8979 61.2603 83.8763
85.1397 61.448 84.6153
85.4766 61.6711 84.0834
84.5958 61.8556 85.0147
86.3193 61.8374 84.931
86.3221 61.8843 84.3512
86.3273 61.3493 83.9944
87.7563 62.0251 83.5753
87.7461 62.6544 83.4863
87.4668 61.3793 84.3971
88.292 61.8267 84.3161
88.0182 62.1282 84.402
88.0515 61.9204 85.3575
87.5844 60.3716 84.8523
87.3327 58.6773 84.0783
87.1267 58.0095 84.0943
87.0352 57.968 84.7942
87.1413 58.7624 85.3649
86.2624 58.2965 85.1568
86.8824 57.8948 85.5088
85.7733 58.0384 85.6077
86.3048 57.0819 85.1237
85.4561 55.0331 84.1504
84.5621 55.1775 85.3931
83.2446 54.0754 84.4236
83.6531 54.899 84.4082
84.1109 54.369 84.3239
84.8013 54.1437 84.0313
85.4236 54.214 83.2261
85.1922 53.7245 83.1968
84.1834 53.6071 82.692
85.5195 52.815 82.8452
86.1658 54.8791 82.3129
84.5143 55.1172 83.2195
84.8499 56.2744 83.2329
83.8406 54.9677 82.4998
83.315 55.0748 83.5543
84.0663 54.6258 83.351
84.077 54.4586 84.3131
85.355 55.0623 84.0747
84.9213 54.823 84.6323
84.4529 56.1595 84.2701
86.0523 56.4633 84.3528
86.6463 53.9071 84.3253
84.6038 53.5887 83.3529
85.3658 52.2269 83.6375
83.6208 53.8485 83.1679
84.3437 53.8836 83.4789
84.2439 52.9816 83.0587
84.5272 53.0181 82.8212
83.5273 52.832 82.9469
83.0591 52.8086 82.315
83.205 53.4075 82.9471
84.5929 54.6204 82.8599
83.7831 55.6612 83.3234
84.2243 55.4462 82.4894
83.4798 56.3302 82.8847
83.8161 56.0725 82.8282
83.4602 54.7153 82.9779
85.6032 55.5113 82.9005
85.206 56.2832 82.67
83.5659 55.364 82.5514
84.5198 54.059 82.0393
83.441 54.7494 81.9341
83.346 54.834 81.7457
82.6154 55.95 82.0613
81.6153 55.4285 81.8796
81.6563 57.1254 82.5885
82.3367 58.3917 82.7101
82.3097 58.2226 83.1637
82.7673 60.0628 82.8123
83.3788 59.2228 83.2604
82.5803 59.1104 82.3184
82.2851 58.76 82.7382
83.6985 58.3562 82.89
82.207 57.1791 82.7096
81.5931 57.3643 81.3849
81.0458 58.2312 81.1053
81.9152 60.1406 81.8215
81.2072 59.595 82.758
82.068 60.2704 81.9615
83.0853 59.3499 81.9001
81.798 60.285 81.7414
80.7487 59.5341 83.2646
80.2726 60.1763 82.1443
79.7807 61.5055 83.2623
80.2214 60.3186 82.6728
80.834 59.788 81.9835
79.6104 59.1287 82.0629
80.8527 58.8473 80.8754
80.2407 58.1506 81.5057
79.1005 59.2202 82.216
79.0554 59.6028 81.7815
80.2544 59.6017 81.9902
80.4489 58.6277 82.0249
79.8218 59.1271 81.3978
79.3611 59.6135 82.138
78.7184 60.0048 81.6698
80.9401 59.1699 81.3179
81.8162 59.9586 81.4111
82.8919 58.6914 80.64
83.3392 57.9483 79.8064
84.6486 56.9564 81.352
83.2186 57.3952 81.7405
81.7698 57.4011 81.0557
81.6154 59.3116 80.4534
81.7341 59.0645 81.6801
83.1184 57.6541 80.4847
84.4366 57.547 81.276
83.4621 57.6615 80.4066
84.7268 57.8429 82.2429
85.0615 57.6197 81.6027
85.7628 56.58 81.1396
86.2493 54.9154 80.9487
86.3956 54.8303 81.1019
85.4066 54.271 80.6378
84.8646 53.6604 80.7324
84.2387 53.3063 82.0621
82.9872 52.5456 80.7013
82.6608 53.392 80.909
83.0229 51.8292 80.3023
82.4388 52.4528 80.0189
82.0004 51.5564 80.7265
81.5833 51.8712 80.83
81.2354 53.3931 80.6264
81.8165 53.8068 79.9542
82.7407 53.6182 79.8159
82.3543 53.2637 80.4517
82.4028 54.5102 78.7208
82.0602 54.0036 78.4478
81.5898 53.9308 78.669
82.151 52.6888 78.7316
80.809 52.2921 79.201
81.4385 51.8873 79.018
81.2684 51.3255 79.2715
81.0798 50.4763 79.2383
81.7691 50.6447 79.919
81.6417 51.1867 80.4514
81.9495 52.8028 80.5799
81.6645 52.8144 80.3869
82.054 53.027 80.878
82.6513 53.8764 81.4502
81.1603 53.0042 81.6786
83.4555 53.8265 82.7174
83.5939 53.9649 81.9058
82.3849 54.082 81.3678
82.6585 54.5265 80.6043
82.2218 54.4343 80.5877
82.5883 55.6432 81.5124
80.6148 53.8727 81.9767
81.9515 53.6861 81.625
81.002 52.9264 81.0549
80.6452 54.3622 80.8553
80.3375 53.8756 80.5122
79.4379 52.7602 81.3358
79.9094 52.3032 80.142
77.7968 51.8814 81.2917
76.8661 52.7503 80.1808
77.5472 52.6739 79.8108
77.2396 53.2749 79.3206
78.3554 52.4953 79.9682
78.6365 52.2422 79.4705
79.5504 52.8059 79.5604
81.1804 52.1578 78.9612
80.6414 52.482 78.9929
80.2721 51.3823 78.7553
80.3098 51.5644 78.2644
80.7922 51.3459 78.3062
81.0561 52.3597 78.8884
81.0822 53.4988 78.2845
81.5412 52.5857 78.7221
81.522 52.8402 79.8668
82.1153 52.0936 78.7502
82.7345 51.9142 78.2397
83.5707 53.6739 78.3048
85.2323 52.8281 77.6202
85.3213 53.287 77.5982
85.7744 54.8876 77.2938
85.962 54.2755 77.4454
84.8978 55.2973 77.4173
85.4575 54.0079 79.423
86.2809 55.4415 80.0048
85.4956 54.7779 80.2031
86.4201 54.3238 80.5159
86.8931 53.6024 79.8986
86.5821 53.7082 80.4228
86.0545 55.3291 81.1084
86.4454 54.6812 81.0121
86.0697 53.6522 81.7941
85.8584 53.18 81.6649
84.759 54.7047 82.0333
84.7093 53.7253 82.3646
85.6345 53.5899 83.2878
84.0866 53.3394 81.6869
84.2305 52.9845 81.9045
85.1463 52.7764 79.7485
86.1232 51.8063 80.2002
85.614 51.9493 81.2429
86.7266 52.52 81.7059
85.2405 52.7504 81.0377
84.4544 53.2578 80.9406
83.6216 53.6339 80.0394
83.3378 52.5955 80.582
83.0968 51.9661 81.4589
82.3032 51.5927 82.3325
82.4944 51.7651 80.9187
82.8556 53.8919 79.9684
81.2112 55.2258 79.6999
82.0489 55.0964 79.4591
82.6548 54.3693 79.7455
82.2207 55.1803 79.4424
80.526 55.1574 79.8662
82.5895 55.2482 80.1439
84.2135 54.2488 79.621
84.4698 53.7098 79.4928
86.2473 53.7666 79.9132
86.2855 55.0409 80.2984
86.8412 54.2912 80.1484
85.0496 55.3865 79.7239
85.1994 56.3697 79.8198
85.3089 55.7855 80.1509
85.22 55.5351 79.1449
85.3492 54.409 79.1913
85.992 55.9017 79.2966
86.0775 55.6951 78.6795
88.5342 55.4806 78.0031
87.8424 55.694 78.9029
86.4604 53.7202 79.003
86.7933 54.3406 79.1324
87.4896 54.0813 79.3037
87.463 53.9538 78.6385
85.7055 53.5801 79.8699
87.0756 52.5897 80.3741
87.4043 53.9363 79.26
86.8362 55.7146 80.8008
86.4908 55.7805 79.776
86.6232 55.6928 80.8299
85.7078 56.1271 81.1828
86.3565 55.816 81.1623
87.5323 57.7768 80.5857
88.548 56.7454 80.4787
86.3101 56.313 79.7329
87.2101 56.5332 79.8274
89.1779 56.0306 79.595
88.9937 56.513 79.5055
88.7759 57.8083 78.4728
89.0057 58.6138 78.2657
88.3486 58.8738 79.6766
88.0776 57.718 79.5409
89.6681 58.6741 79.5222
89.7133 58.437 79.5186
88.6285 59.7319 79.3171
90.0157 59.2116 80.5349
89.8858 58.3524 79.747
91.1635 59.0348 80.161
90.9475 58.2321 80.4457
90.103 59.5903 79.5634
90.212 60.3863 79.7126
88.984 59.6778 79.093
89.523 58.7408 78.9926
89.0188 59.4895 78.288
90.0868 58.2904 78.597
88.6118 59.0671 78.211
89.0312 58.1155 78.0271
86.4291 57.8608 78.243
87.968 57.459 78.459
88.2752 59.5839 77.6243
88.2466 59.9965 78.7227
89.1713 59.4033 78.2651
88.4615 61.5073 79.0654
89.9979 61.4942 78.3115
91.0958 61.0804 78.0496
89.7868 60.6509 77.6377
91.4456 58.9924 77.4213
90.479 59.8997 77.9693
91.5166 60.2871 77.9396
91.6556 60.1325 77.9614
91.4026 59.8633 77.651
89.7028 61.2958 79.4251
90.7134 62.6449 78.3735
90.4546 62.3266 78.3357
90.3477 62.9745 79.1481
90.5066 62.637 77.5571
89.9347 63.6338 76.7872
89.1548 63.6553 76.8474
88.7271 63.901 78.0411
89.7322 63.642 78.4701
89.1616 62.932 78.6584
89.2392 60.7965 77.5615
91.2076 61.2807 78.5526
90.3104 60.5073 77.428
89.0209 60.2964 77.4278
91.0264 59.8753 77.3471
91.2027 60.2168 76.9779
90.4603 62.3843 76.638
90.4804 62.0852 78.1803
90.2071 62.3957 78.1934
89.1664 62.2595 77.3315
88.5052 62.3498 77.9198
89.2053 62.8069 77.9056
88.778 61.2326 77.6277
87.5656 61.5136 76.2727
86.6006 60.596 77.105
87.1323 60.0062 76.7302
87.3137 60.0683 78.0333
86.7171 59.2163 78.4621
86.9742 58.9463 78.7082
86.4941 58.8536 78.8246
88.2004 59.4363 78.5356
86.5119 61.707 78.4082
85.7488 62.4095 76.938
86.0205 61.5798 77.8158
86.1934 59.0846 77.9317
86.4038 58.4452 77.5349
85.9337 59.3433 77.0905
85.7279 58.3679 77.4167
85.9765 56.9439 76.3102
86.896 56.8818 75.8445
86.2268 58.7594 75.8572
85.2836 60.1125 75.9106
84.9481 60.4327 75.2133
84.6252 60.5849 75.3976
85.4138 58.9904 75.2566
86.1116 60.5752 75.7006
86.473 61.3296 75.1308
84.9537 61.0641 74.6925
85.8421 59.704 74.3603
85.7171 60.9565 75.1709
85.731 62.273 74.8896
85.7988 62.5486 75.8975
85.883 62.785 75.5512
87.0793 64.1236 74.9455
88.0978 65.2995 75.3454
87.5022 65.4591 75.3334
88.4975 64.4802 74.5761
88.521 64.2906 76.1632
88.5733 62.8498 75.5473
87.3403 64.3005 76.3237
88.4589 63.3309 77.1997
87.3401 63.5041 76.178
86.2169 62.8088 75.9887
87.5323 62.5311 76.5771
87.7229 63.2358 76.0813
87.3865 62.3494 75.9921
86.1611 62.5057 76.5471
87.7983 62.6288 76.7694
88.0003 61.4811 76.4525
87.7746 61.4182 75.86
87.0503 61.7049 76.6527
86.9939 61.4479 75.9229
88.1379 63.1157 75.7115
88.5127 64.2088 75.3868
88.2248 63.8462 76.0519
88.6621 63.9157 76.1923
87.8308 63.6999 76.4645
88.551 63.607 76.7575
87.426 63.4647 77.1459
89.0619 62.0752 77.197
87.9811 61.8758 77.1303
88.2389 63.4132 76.9041
88.0263 62.3139 77.1314
87.2556 61.458 77.6322
87.779 60.7696 77.3103
87.1323 61.802 77.2196
86.6948 61.9015 76.8961
86.3859 62.1257 77.9136
87.9012 62.0679 77.6995
87.413 62.5913 78.2424
87.9067 63.3625 77.2729
87.5437 62.6357 78.4727
87.3964 61.8215 78.4369
88.6327 63.4304 78.9251
88.4281 62.6108 80.0468
88.3112 62.8103 79.8854
89.0946 63.4939 81.4018
87.9066 63.2703 81.2635
88.2225 63.8612 81.3
88.6111 63.6471 81.5097
88.1688 63.6813 81.9602
89.1435 62.5256 81.8344
88.973 63.9739 81.6853
89.3598 66.3181 82.4321
90.3116 64.9007 81.9204
89.9733 64.6714 82.3594
90.0245 64.0468 82.3919
90.0392 62.4105 82.3311
89.5555 62.2154 82.1977
89.5777 60.798 80.5519
90.3784 62.57 80.0833
90.4352 62.2762 80.1306
90.3357 64.3697 78.9719
90.6027 63.7017 79.386
90.3386 64.6649 77.2494
90.6998 63.0312 77.8298
90.6759 63.7116 77.5002
89.8951 62.0663 76.9829
89.6284 61.5155 77.745
90.0372 61.507 78.0146
89.4822 61.4292 77.2257
89.2836 61.8032 77.283
89.5646 61.5925 76.0929
88.2901 60.5186 77.8817
88.0744 60.4191 77.5041
87.5773 60.4691 77.0327
87.7045 59.867 76.1699
87.0751 58.956 76.689
87.4143 59.3547 77.2373
87.6904 58.8085 76.976
87.8657 59.1845 77.2879
88.0032 60.4959 78.3135
88.6054 61.6515 79.2114
88.942 61.268 78.8071
88.4209 60.0828 79.2209
87.8404 59.888 79.3241
88.301 59.4813 78.0175
88.0521 58.1207 77.4764
86.9504 55.9711 78.5606
87.1248 55.7815 78.2498
86.3649 56.8338 79.4516
87.4855 55.5647 79.2847
87.7231 55.2511 78.3925
89.025 55.1937 78.8009
89.2614 55.6795 78.3967
90.0112 55.4583 78.4807
89.1054 55.3021 78.754
87.7865 55.4496 78.3041
88.0305 54.2678 76.6778
89.8945 53.9928 76.5579
89.4626 55.7348 76.3493
88.4649 55.2623 77.3241
87.6265 54.9716 76.9115
90.5196 53.9237 77.5369
89.3209 53.8016 77.8685
90.0618 54.2171 77.0579
91.3651 54.7716 76.3032
91.3321 52.9126 76.9091
92.0364 52.3921 76.4321
90.9767 52.6749 76.3075
90.6468 54.1192 76.5242
91.6026 54.4808 77.1997
92.5156 55.1985 78.2563
92.5638 56.5304 79.3396
93.1369 57.4966 79.2619
91.1958 57.9754 79.1818
90.1297 57.0884 79.9401
90.4618 57.0114 79.8967
90.8042 58.2097 78.6451
90.7774 56.8518 78.6822
90.2179 54.987 77.7263
90.5072 52.6738 79.1464
90.5823 54.7459 79.017
89.2361 53.285 78.0874
90.0583 54.3459 77.7716
90.9951 54.8969 77.8389
89.4786 55.8697 77.0074
89.0202 54.8857 76.4677
90.2632 56.3532 76.807
88.9734 55.7278 77.5058
89.9396 56.6514 78.2285
89.5002 55.2704 78.9162
88.0943 56.519 78.3426
87.6731 55.9349 78.8582
88.1796 55.3333 79.0205
87.4956 53.9993 79.469
86.597 54.6903 79.2778
87.9426 54.7009 78.2091
87.5041 54.349 77.482
87.6197 55.2802 77.2908
87.5826 55.2499 77.4966
86.814 53.6243 76.8404
87.6853 55.5777 77.6443
88.2228 55.1377 77.3283
87.349 56.7515 78.049
87.5759 56.5853 78.2896
87.7866 56.6825 78.7893
88.9846 57.0494 80.0507
88.8149 57.0033 80.3041
89.6913 55.9623 80.1355
89.4781 56.1067 80.2073
89.668 53.862 81.1231
90.2949 54.0213 81.6052
90.366 53.4921 82.2276
90.0813 53.8431 82.2868
89.7743 52.804 82.441
89.814 53.1303 80.9094
90.0099 53.5318 80.9332
90.2876 54.4293 81.3628
89.1781 55.5298 82.3669
88.905 54.5005 81.6792
88.9196 54.3316 82.3993
89.51 53.8423 82.9583
90.2717 52.9791 83.0453
90.4495 52.0271 82.0525
90.9017 51.147 82.3582
90.9876 50.4855 81.4139
89.9649 50.355 81.5351
90.3627 51.1557 83.272
88.9713 49.3514 83.3325
88.7007 50.2297 83.2195
88.5292 49.288 83.752
89.2 48.7607 84.1079
89.1226 47.8552 84.5299
89.7496 49.1532 83.4559
89.7194 50.7118 84.2565
89.4124 50.7269 83.6299
88.5509 50.2921 83.6445
87.5251 51.1218 83.4658
89.4902 51.1845 83.4961
89.356 52.1176 83.8269
88.4342 52.3168 83.7313
89.1335 54.3132 83.435
90.7291 53.129 83.3772
88.6194 52.6559 83.292
88.9408 53.8212 83.2919
88.2967 54.2986 84.3387
87.2734 53.9396 84.0501
86.7718 54.0423 84.6388
88.1269 54.1337 84.9777
88.8832 54.3331 84.6064
88.6903 54.8003 84.5278
89.2102 54.0875 85.087
89.2084 57.3908 86.8457
88.0732 55.4975 86.0171
88.6039 56.5434 85.8103
89.019 57.2064 84.6571
89.1673 57.1866 84.6107
88.9911 59.7603 85.8281
88.0206 61.2427 85.6818
87.3516 61.4851 84.927
87.3569 60.3486 84.6145
86.2898 60.8782 84.6908
87.0289 59.9412 84.1601
87.3627 58.8081 84.4
88.7253 57.3396 84.9447
87.1039 55.9495 83.9038
89.175 55.8614 84.6137
89.1854 58.2026 84.053
89.0842 59.3023 83.2404
89.534 58.8058 83.7042
89.0555 57.4277 84.5047
89.8882 55.666 84.6307
88.4557 55.3036 84.6239
89.7824 53.8676 84.656
89.6849 52.4 84.5637
90.0311 53.8079 83.8177
87.8077 53.4855 84.1083
87.9417 53.5999 83.0542
87.3031 51.9593 82.4154
88.3108 53.3748 82.3408
89.2332 52.9157 81.0713
89.224 52.4246 81.9143
89.2611 52.8986 82.1168
89.9662 53.6361 81.3518
90.819 53.0217 82.1137
91.3485 54.0099 82.6596
90.6205 53.8377 82.9258
90.2798 53.6007 82.057
90.0163 53.1127 82.2835
90.4454 52.7781 82.311
90.3143 53.3284 82.9332
90.3865 54.3312 82.9702
90.9359 54.1722 82.2235
90.7442 54.0423 81.6975
90.1274 55.1702 82.2125
91.1531 56.1979 82.3149
91.1734 56.5531 83.9277
90.3173 56.0936 84.3995
90.3764 56.4178 83.5542
89.832 58.6602 84.1679
91.5444 57.375 82.9382
91.5778 57.9575 83.1149
90.5158 56.4186 82.973
90.4836 56.5569 81.7075
89.1715 55.9035 81.7578
88.9269 56.9657 80.9165
89.1125 57.9549 79.8101
88.8467 58.294 81.1469
89.3816 58.5834 81.0592
88.3508 59.2554 79.515
87.6118 57.9973 80.7928
86.5287 56.8458 80.5007
87.1038 57.4062 79.1536
87.973 57.5794 79.4412
88.3493 56.718 79.7156
87.4316 57.6848 80.5345
88.1372 56.2525 81.5794
88.8953 54.8414 81.1236
88.2067 56.0606 81.6839
88.1642 57.4019 81.7861
88.3356 57.4621 81.0792
89.5163 58.62 81.9127
89.7471 59.0619 81.3134
88.643 58.7271 81.4045
87.8464 58.1684 80.8043
87.2688 57.5173 81.1244
88.3657 60.4309 80.7044
87.6406 59.5503 81.9823
88.183 58.7632 81.5287
88.6354 59.0781 81.8117
87.7348 58.7213 81.406
86.4562 58.2881 81.0419
87.1083 58.3832 80.7209
87.6546 58.6697 80.6011
86.3537 59.2159 80.8135
87.2461 59.9267 79.4326
87.4 58.2441 79.3268
88.1963 57.5995 79.9677
86.6505 57.5839 80.1142
85.5212 57.2106 80.8708
86.7512 58.5924 80.8567
84.0667 58.2307 80.6884
86.8126 57.4913 80.6637
85.3562 57.8541 80.126
85.0688 58.6317 79.7993
85.3337 57.035 79.8982
85.7057 58.3645 80.5466
86.7165 57.2939 80.5749
87.4467 58.1457 81.0159
87.3538 58.6376 81.3454
85.2711 57.8209 82.1684
85.2031 57.4722 81.5494
84.4698 57.8887 80.3179
85.158 57.9957 80.2681
84.7084 58.4939 80.0797
83.3731 59.0416 79.9114
83.9176 59.5435 80.1072
84.7408 59.8198 79.7377
84.9033 61.2225 79.438
85.248 61.2563 80.0112
86.5675 61.9746 79.8024
84.2105 61.1581 78.7621
85.8082 61.0202 78.5852
85.5669 60.68 78.6895
84.6954 59.3668 78.6745
84.8811 59.2201 79.002
84.4259 59.2932 78.5312
85.0669 58.8643 78.3306
84.6487 58.644 78.8215
85.0886 60.6352 78.4979
87.0974 61.0586 78.0931
86.958 61.4994 79.6302
88.4228 61.8905 78.3524
87.7637 62.3121 79.4629
86.867 61.4272 78.8652
86.7091 61.2817 79.3536
86.7616 61.7782 79.7225
85.7519 62.871 80.4137
86.7636 63.4557 81.2179
87.4191 64.2834 80.0593
87.9883 63.2251 81.5119
87.6652 63.495 80.923
86.9027 64.3479 80.4845
87.7617 65.1822 79.194
87.5863 65.8602 79.7971
86.1942 64.0588 79.4903
86.0051 64.4123 80.1376
85.7894 65.6517 80.3625
87.1461 66.5474 81.2552
85.8879 66.7125 81.5057
84.8679 66.3968 81.0358
85.0397 66.7106 81.406
85.5661 67.4294 81.3473
85.6957 66.4356 81.1325
85.2907 65.0246 81.3462
84.4766 66.2298 80.8107
85.3574 65.1557 80.8621
85.5552 65.0066 81.1523
86.4614 66.7142 80.6898
86.1173 64.9631 81.1901
85.7383 63.4967 81.0087
84.6225 63.0096 81.3879
84.4653 64.7081 81.1209
84.1741 63.6565 81.8792
84.0861 64.4372 81.0682
84.935 64.4323 81.4183
85.1839 64.7529 80.3688
85.9824 65.428 80.919
86.0581 65.6262 78.6681
87.0194 65.9696 78.6782
87.1244 65.3697 78.6756
86.2497 64.5525 77.5825
87.1962 66.8632 78.6316
87.418 68.2343 79.137
89.3138 68.8801 79.3255
88.8873 69.3904 79.4667
88.4809 70.7521 79.1386
88.5988 72.2208 79.3777
88.1962 71.6694 80.3073
87.9662 73.0129 80.0012
87.9337 71.6476 79.5559
87.1381 71.9172 80.0331
87.9832 71.7616 80.7355
88.9152 71.6912 80.3363
87.459 71.3849 81.2782
88.6202 71.1277 80.8482
86.6875 70.6496 78.9753
86.5202 70.9242 79.7338
86.2698 71.0058 79.2889
87.0672 71.6019 79.2511
88.7649 71.7187 79.899
88.1129 71.1848 79.5007
87.7688 72.5016 79.7735
87.5751 73.1534 79.9333
87.3997 73.5361 79.2733
88.3952 73.2339 79.2017
87.675 73.0009 79.9063
89.7355 72.4614 80.7441
87.804 72.7877 79.4463
87.9224 72.0744 79.9434
88.4321 71.7247 79.4218
87.5922 72.3972 78.9044
87.1024 71.9751 79.9969
87.3828 71.5651 79.574
87.9782 71.4078 80.0231
89.3185 70.1199 80.3195
89.7781 69.052 79.3973
88.9743 70.0112 78.853
89.6187 70.5526 79.1351
90.2359 69.3423 78.7934
89.2508 68.9367 78.0726
89.2775 67.1119 78.6569
88.0811 67.3425 78.5862
87.7464 66.6834 79.3536
86.8396 66.4635 78.1156
89.751 65.6776 77.2362
88.456 65.459 78.2325
88.7214 66.7231 77.2407
88.4859 66.0241 77.0477
88.9675 67.2357 76.6205
87.9983 67.6574 76.6349
88.0471 67.5014 76.6299
86.9859 65.678 76.3796
87.4266 66.2585 75.917
87.6993 67.379 74.7233
89.0313 66.669 75.7225
88.842 65.2215 75.4983
87.7929 66.7355 75.0276
87.6057 67.0502 74.5846
88.1776 65.7929 74.737
85.9509 64.8903 75.2164
86.7 65.1048 75.8958
86.1689 64.8177 76.1621
85.0143 63.192 75.9859
85.8387 62.0004 75.7239
86.7902 61.8079 75.7133
86.4717 62.7999 75.864
85.2878 61.6819 75.5717
86.2684 61.7224 74.505
86.9599 62.4155 74.7292
87.3082 62.9697 75.9503
88.3499 63.8362 75.8715
88.1769 63.7346 76.7001
87.4392 61.7661 76.4761
87.4067 61.6729 75.8037
88.5977 61.8996 76.2905
88.6492 61.2521 76.1034
88.5338 61.6703 76.5072
88.0263 61.8852 76.2502
88.275 62.9955 77.5857
88.9966 61.6666 76.6808
88.3533 61.4401 76.1151
88.2229 60.4639 76.5053
88.7449 61.2175 77.4039
88.7904 61.4304 76.7378
90.6162 60.9463 76.3327
89.207 59.8323 76.5342
90.2729 59.7546 75.5328
89.9172 58.1643 75.6964
89.0218 57.5664 76.7365
89.8315 57.2027 77.0461
88.8602 56.6978 77.1061
88.0026 57.5289 78.1014
89.7413 57.716 77.9415
88.4862 57.8381 77.452
87.8224 57.5666 76.9778
88.2503 60.5363 76.0564
87.1455 59.2555 75.5984
85.6006 58.9703 76.1022
86.3017 58.4865 75.4841
84.8123 58.4606 77.056
84.9896 59.4162 76.5432
84.2651 58.5116 75.8132
84.959 58.2352 76.4614
83.8013 59.0366 75.9964
85.053 60.2979 74.5871
84.1709 60.3763 74.8223
82.9035 59.5726 74.2104
83.3678 59.4048 73.6583
82.4802 59.3068 73.7229
81.7025 59.0343 73.9148
82.164 59.8921 73.4482
82.492 58.8839 72.4286
81.8468 58.8639 73.1268
81.2838 60.1729 72.996
82.1533 60.3067 73.6432
82.1601 59.3536 73.8961
81.5651 59.6281 73.6727
82.5441 58.6139 72.7331
83.4882 58.9899 72.069
83.1204 59.4821 72.7569
83.6636 59.2714 72.4911
82.1867 59.1229 72.6895
82.7303 59.0687 72.7189
83.067 59.2955 72.2093
83.4723 58.9569 72.4722
82.5992 58.9969 72.6968
83.1498 59.7079 71.95
83.5994 60.6444 72.9022
83.8126 59.2688 73.9151
83.859 59.8064 73.4565
82.806 60.3215 74.3202
82.9388 59.2875 73.5261
83.384 60.1222 73.6924
84.6989 60.3513 73.875
84.2197 61.1828 75.5093
83.5257 62.3752 74.1059
83.9159 63.7054 74.2945
83.4544 64.0551 73.0484
83.6161 62.2574 74.6217
84.4227 62.5555 75.0149
84.2125 62.0867 74.2218
83.8819 62.3793 76.5121
84.8126 63.2312 74.9438
87.1034 63.5471 75.4574
86.46 62.839 75.3312
83.7179 63.6114 74.2342
84.9913 62.7484 75.2305
87.4326 61.3418 75.084
86.8327 62.7103 74.2038
86.6051 64.1791 73.3499
87.3023 64.8863 73.8679
87.0703 64.2594 74.108
87.876 63.4734 74.3786
86.98 63.319 74.679
87.108 63.302 74.5203
88.4488 63.2107 73.9531
89.1058 63.5657 74.0886
87.9246 63.4272 75.1344
87.0564 63.2491 75.1636
86.2945 61.3906 74.7171
85.9394 61.6979 74.8215
85.2104 60.4006 74.0987
85.3858 60.2687 73.4708
86.5272 59.7158 73.562
86.565 60.1479 74.4825
86.669 59.8146 74.2949
85.4841 59.5238 74.1165
88.6601 59.835 73.0419
88.2818 58.9333 73.2825
87.0893 59.1963 73.6535
86.9319 60.2571 73.0188
86.0537 60.7347 71.8959
86.2292 61.8225 70.9629
87.1777 60.6918 71.1788
87.0553 59.6733 70.3903
86.2724 59.2577 70.7028
86.8896 59.6678 69.4829
86.9717 60.1553 71.1485
86.864 60.9853 70.8605
85.9383 60.8163 70.6706
85.8334 61.595 70.1902
84.6717 62.0065 69.7081
84.4131 62.9911 69.2738
84.7974 61.8803 69.8571
84.7967 62.7487 70.2669
84.5057 64.1337 69.2082
83.7199 62.9482 69.2265
83.6205 62.5147 70.2868
83.5503 60.6495 70.7165
84.7846 61.9491 70.8666
85.5266 62.717 68.6918
86.2473 63.7604 69.8368
86.9133 63.8459 69.9412
87.1684 62.5614 69.8228
86.6599 62.8345 69.6358
87.4168 62.8249 70.6595
86.0228 61.4761 70.3097
85.7279 61.0093 71.1067
86.5389 61.7608 70.8396
86.7778 62.7113 70.7808
87.7798 62.6931 70.7219
87.3827 61.8954 70.3933
87.0071 62.1373 69.5379
87.8736 62.0661 70.2704
88.0144 61.1588 69.9794
86.487 61.348 70.7312
85.8858 60.2265 69.8718
86.5442 60.1907 69.9644
86.8294 59.128 69.9111
86.7388 58.206 70.5277
87.8035 57.3806 70.5932
87.8817 56.3978 70.6984
87.7434 56.0744 70.6186
88.3041 56.7305 70.1872
87.4866 54.5643 69.8409
88.3375 54.7823 69.683
89.0906 54.9434 69.8077
88.0695 54.3941 70.0796
87.6586 54.8409 70.4667
87.7792 53.859 69.298
87.0207 52.9529 70.0534
87.2731 52.1302 70.2349
87.4996 51.5317 70.2247
87.6708 52.3688 70.6627
86.9325 53.1452 71.3633
87.287 53.4184 70.79
88.1178 52.1987 69.9246
89.0758 53.3326 69.3904
88.8923 54.1302 70.2544
90.3061 53.8836 71.25
90.1867 52.9478 71.6581
88.8833 53.8181 71.3294
88.8867 53.8875 72.1145
87.5445 53.9528 72.1632
86.7399 53.8222 71.8469
86.4649 53.6193 71.4369
87.1704 53.382 72.0884
87.6956 52.4203 72.3731
87.3586 54.617 71.55
86.9628 53.4703 71.3258
87.3042 53.2116 71.1471
87.564 51.5314 71.1768
88.7017 52.1798 70.8204
89.2496 51.819 70.9606
88.9385 52.9305 70.3366
86.5536 53.2569 70.3446
89.5492 54.1626 71.4786
89.1376 54.5392 70.4665
88.9509 53.03 71.2986
89.4348 51.538 71.9614
90.1998 53.189 72.0623
90.9853 53.0484 72.1417
90.5216 51.9767 72.7112
89.7211 50.6992 72.0816
89.2765 49.9752 71.6642
89.1004 48.3199 72.5283
89.0054 48.4147 72.2437
88.3954 46.4342 72.0953
88.6187 46.2008 71.74
87.4222 45.5937 71.8827
87.999 46.9628 71.7882
88.7638 47.3776 71.2265
88.5976 48.46 71.9395
88.2031 48.3221 72.1041
87.8881 45.9081 73.1854
86.2143 46.3487 73.4386
86.6801 47.5127 74.7392
86.4857 48.9405 74.3317
85.5049 47.8157 74.1319
84.8747 47.3211 75.2153
86.5993 47.1691 76.0996
86.7206 48.1425 77.3772
87.1751 45.0772 77.9826
86.5153 46.6215 77.6934
87.7431 46.6268 77.1157
86.3318 47.4036 77.5393
86.4068 47.3289 77.4189
89.1792 45.6786 76.6041
90.162 44.6101 76.5271
90.3498 45.0509 76.4366
89.8267 43.9808 76.4
89.7948 43.6031 76.5167
88.7587 43.6349 75.9149
88.277 44.2953 75.564
88.7668 44.1728 76.0506
90.0254 45.3239 76.5239
89.284 46.4026 76.5949
90.0492 44.2479 76.6678
89.5199 44.3062 77.5836
89.3631 44.0106 79.1083
89.0975 43.0736 78.4521
90.5308 43.0616 78.5161
91.7343 41.2922 78.104
91.2913 42.0945 78.6176
90.3186 41.2922 78.2924
88.2901 40.8921 77.8273
87.9204 42.7539 77.7853
87.2646 43.7318 77.5875
86.8288 43.7425 77.7268
87.5598 43.5364 77.1161
88.1223 42.9665 78.3639
87.1551 43.8489 78.3696
88.1963 43.8014 79.0775
90.1209 45.3644 79.4651
87.1873 44.6352 79.4929
87.588 44.1976 80.3659
87.9614 43.5177 80.0107
86.8664 43.2427 79.0223
87.2773 43.3629 79.7792
87.1038 43.5396 78.6768
84.9869 44.3074 78.6131
86.6594 43.1259 77.0404
86.1246 42.3333 77.0505
87.3038 42.8801 78.4459
88.2918 43.3399 76.6857
86.8812 41.5954 77.2992
87.1466 41.4403 78.3307
87.1933 40.6858 76.864
86.4386 42.1853 76.789
88.4473 41.7806 76.8089
90.3321 41.3063 76.1415
88.66 42.7612 77.7056
89.1347 43.6522 76.9473
90.0921 44.873 76.4644
90.0632 44.1858 76.2149
89.6177 44.6864 76.5379
90.1565 46.7506 77.2636
89.8212 43.5839 77.2147
90.0468 42.7921 77.3276
89.784 43.5228 78.7733
89.1318 44.1821 78.6384
89.2465 45.5171 78.8134
88.764 42.6317 77.4552
88.926 45.3666 77.6582
88.7099 46.4232 77.2971
88.1672 43.9944 77.353
87.3595 43.8909 78.0059
88.5497 45.388 77.173
88.591 43.3398 76.4954
87.4892 42.8237 77.0039
88.8613 42.9681 76.404
88.2301 42.0891 76.2807
88.8939 43.8715 77.1977
89.8818 43.3382 76.4677
89.9386 43.2419 76.8436
90.7927 41.9469 76.9318
91.5614 41.8165 78.3502
89.2467 42.1899 77.9275
90.1647 41.0022 76.9816
90.211 40.6859 76.8153
89.7931 42.1557 76.4367
89.9382 41.8468 75.1918
89.3778 42.6605 75.478
90.2635 40.0162 76.4199
91.3582 41.1397 76.4381
90.427 42.6616 76.9586
88.9244 43.4793 75.3691
89.2862 42.6035 76.0639
88.7553 41.887 76.3793
90.5742 41.663 76.529
90.9509 40.7347 75.2083
90.8476 41.5856 76.0933
91.2845 41.472 75.8172
91.2619 41.4244 75.4133
90.2645 40.8885 75.9374
88.5745 39.7745 75.3149
89.9428 40.0602 75.188
89.8835 37.5259 75.957
90.1734 37.1362 75.7908
90.7163 38.1798 75.8704
91.0556 38.891 76.4849
90.0774 36.2769 76.3525
91.0669 36.566 78.0277
91.2074 36.1618 78.6861
90.1015 35.572 77.4382
90.6502 36.033 79.314
91.0626 33.7784 79.4751
90.662 35.062 78.6065
90.1278 37.047 78.9121
91.273 36.2136 79.4312
90.8788 35.6012 80.1649
91.2908 36.5697 79.8653
91.2177 37.1952 79.9475
92.5704 36.5852 80.6683
91.5564 36.4693 80.3157
89.4136 37.0645 80.764
90.2311 38.2268 80.219
91.2761 39.8296 79.5622
91.7499 38.6257 78.5213
93.0681 37.3545 78.0783
94.5549 38.7135 78.8535
92.654 36.2407 79.2526
92.9763 35.4055 79.1468
92.7626 35.6022 78.1667
93.2462 36.3631 77.6703
92.7285 36.33 76.9271
94.2995 36.3741 76.0081
91.577 37.3499 76.5097
92.6935 36.8246 75.6227
93.3963 37.0222 76.1463
93.4001 36.646 75.904
92.9428 37.1418 75.7806
92.3975 35.1263 74.8823
93.0623 36.4843 74.1355
93.5469 38.2118 74.3792
91.1029 37.8662 75.0142
90.964 37.5303 75.5973
90.6597 37.4342 75.0528
90.0207 36.4743 75.4361
90.4407 38.0628 75.3304
89.8644 38.0825 75.024
90.633 39.1617 74.3246
90.1905 41.3537 72.9875
89.6523 42.0949 72.6712
87.3171 43.7324 72.6176
88.3982 43.4583 72.1225
88.8117 43.5486 73.1786
88.9004 41.7895 73.6351
88.126 41.6328 73.183
88.9228 42.9887 73.4391
88.6448 42.6034 74.3572
89.8232 43.6175 74.514
90.8791 43.9119 74.37
91.5233 44.559 74.3496
92.0724 43.4706 74.4667
91.4972 45.291 73.9482
93.2922 47.3879 73.2871
93.4634 45.104 74.1945
92.4058 46.6869 73.3998
91.4793 45.5719 73.9325
91.4178 46.7046 74.298
92.4752 46.3555 73.3694
92.9239 47.2243 72.9651
91.4827 47.486 72.4525
92.953 47.0746 73.2118
92.1387 48.282 73.5418
92.5088 47.2488 74.0164
92.0518 47.4183 73.846
91.6332 46.9744 73.4746
91.9911 46.8208 74.2474
90.7806 45.9083 75.1445
89.956 46.4383 74.7684
90.1243 45.5639 74.4737
91.3295 44.8427 75.34
91.6174 44.1436 74.2787
91.0067 44.4424 73.9505
90.202 45.4495 73.4717
89.7066 44.4893 73.2898
90.7768 44.6216 73.0433
91.2581 44.7576 73.7612
91.9203 44.4105 73.6766
91.51 44.51 73.7102
92.7138 47.21 74.3409
91.0462 47.5863 73.1196
89.9704 48.4069 73.3468
89.9737 48.6827 73.4962
89.9239 47.5881 73.4072
90.8413 48.4978 73.5146
90.5987 49.8884 71.7454
89.6066 50.9492 72.3256
91.8312 48.9314 72.4519
90.1693 48.3477 72.0195
89.4869 49.8638 70.7723
88.5099 48.5365 71.6565
87.8235 49.2183 72.0218
86.8579 50.8698 71.3073
87.4482 49.1055 71.3531
88.3619 50.5507 71.1285
89.0963 49.7465 71.6389
87.6658 49.5361 70.5535
87.7522 49.1845 71.7092
87.937 48.8833 71.0327
90.0029 49.3331 71.4504
90.202 50.3027 70.161
91.4959 50.1843 70.7161
90.6944 51.5604 70.0848
92.082 52.2174 71.875
92.933 52.9061 71.8981
92.2269 53.0102 72.1726
91.5321 51.7265 73.8734
92.6081 53.8809 72.5809
92.6458 52.6474 72.4801
92.3319 52.0741 73.8381
93.2249 51.0413 72.7616
92.4433 50.8386 72.8614
92.5526 52.1305 72.5673
91.0331 53.263 73.6966
91.9645 54.5083 73.5026
91.0638 54.9035 73.8497
91.681 56.9557 73.6729
90.9879 54.1283 72.5738
90.3654 54.5372 74.5259
91.5059 54.7597 73.648
90.9253 54.7459 73.5066
91.8669 54.6246 72.9861
91.6648 52.1019 73.3309
91.0557 51.2379 73.6563
90.5349 52.3853 72.8514
91.4394 51.7617 71.418
91.0783 51.7643 71.8135
90.9542 50.3784 71.7724
90.8585 51.6335 72.1787
90.8642 51.0624 71.007
91.7775 51.8055 70.7951
92.2179 52.4044 71.3447
91.8824 54.7791 71.3099
91.3315 55.436 70.8284
91.6202 55.8332 69.5768
91.6789 56.2863 68.6556
93.0712 54.4267 69.0189
93.848 55.0707 68.7273
93.298 55.6685 68.7539
92.2875 54.7976 68.4755
92.4731 55.1435 67.743
92.3569 55.9021 67.1677
93.6544 56.9113 68.2602
93.5935 56.9997 68.4406
94.1037 56.2601 68.0833
92.3326 56.7521 67.913
92.1396 56.309 67.2527
91.9053 56.5893 66.5345
92.8582 56.2866 66.1864
92.4862 56.9058 66.6585
93.107 56.335 66.9904
93.4285 57.1933 67.4109
92.7569 55.7827 65.9551
90.9857 57.663 66.1592
91.4435 57.7882 67.4893
90.608 57.4819 66.9852
92.323 55.7507 68.6228
92.1179 54.3266 69.5958
93.0351 54.6525 68.7997
93.7208 54.6861 69.7476
93.5671 53.7512 70.0684
93.6293 54.8295 69.3786
93.0573 54.235 69.3272
92.8365 53.0455 70.6395
92.7162 53.5608 70.3709
93.2048 52.605 70.5886
92.3146 53.928 71.5807
92.6242 54.2937 70.503
92.7775 53.849 69.5768
93.8765 54.1897 69.5215
93.4933 54.2719 69.3265
93.9456 54.9601 67.0253
94.2923 52.7332 68.9971
93.428 51.5913 69.186
94.2214 51.2489 69.8915
92.8359 51.4095 69.6375
92.1135 50.7277 69.4069
92.391 50.8317 69.6913
91.2959 50.8086 70.8943
90.4734 49.5712 70.769
90.5958 50.244 70.4303
90.814 49.8541 70.7599
90.8542 49.7671 71.3696
92.0318 50.4586 70.9049
91.8165 49.1346 70.9114
92.691 48.5987 71.2607
92.8188 50.1139 70.2093
92.3706 49.062 69.7732
93.6691 50.6059 70.8747
94.1755 50.7017 71.6286
93.4006 50.5402 71.4708
93.8042 51.829 71.4271
91.7076 51.1777 71.4067
91.8727 51.8788 70.741
90.1105 52.2485 70.6947
90.5096 52.3841 71.3383
92.0205 51.8502 71.5744
92.5 51.9297 70.8877
92.6853 52.2852 70.9853
92.4241 54.6006 70.8917
92.9596 55.1192 71.45
93.7601 55.4392 71.5084
92.6682 54.95 71.6284
93.7429 54.7636 71.6533
92.8151 55.4486 71.4619
91.3847 56.0657 71.7204
91.6351 55.5343 70.2694
90.339 55.7158 71.7678
91.0214 54.8424 70.0471
91.0587 56.5112 70.777
90.2463 57.0777 70.6392
89.4712 57.8835 70.0785
90.1029 59.0176 69.6627
89.9395 59.8523 69.8103
91.0624 60.902 69.4276
91.3136 61.1465 68.8886
92.7583 60.8921 70.035
92.0016 61.3002 69.8638
93.7549 61.5924 68.8612
91.889 60.8494 68.6532
92.4984 60 68.526
92.1296 60.4782 68.4919
91.222 60.8783 67.38
90.9156 59.3681 67.4712
90.9196 60.3432 67.7252
91.7129 59.2091 68.6545
91.6743 58.8818 67.2602
90.8908 57.5204 67.7985
91.0891 56.8988 68.1024
90.8126 56.378 67.6854
91.2044 54.8278 68.6387
90.9319 54.5302 68.3456
91.392 55.7403 68.1947
90.2749 54.2431 68.95
89.4336 53.6592 68.6001
90.9941 53.865 68.6118
91.0238 53.9856 69.7888
92.0054 54.6307 69.3979
92.4512 55.7304 68.1018
91.841 56.3865 67.8165
91.9904 56.4517 69.185
92.0795 56.3381 68.7119
92.7155 55.9613 67.3816
92.4112 54.6477 67.8237
92.3835 56.0805 68.7416
93.3699 55.58 68.3162
93.8487 54.7938 68.6865
92.4789 51.7281 68.2767
91.5804 51.5264 68.3073
91.046 51.0465 68.1021
91.4177 52.356 68.7649
92.7352 53.6899 69.7172
91.5243 53.9192 68.9517
91.1375 54.5811 69.2147
93.1328 53.9563 69.8233
92.2718 53.4283 69.6914
91.0893 53.6133 69.2919
91.2661 54.1971 69.6897
90.3354 53.4 69.6737
90.8481 53.2209 68.7234
90.8902 52.1823 69.0854
89.9116 51.1268 68.6909
88.9425 53.7507 68.7541
89.3626 52.514 68.8485
88.7294 51.5972 69.7526
89.051 53.5878 69.3716
89.5709 52.201 68.9649
88.3551 54.5338 68.5799
88.6253 53.97 68.4722
88.8993 52.2529 69.2684
88.8758 51.987 70.0732
89.9456 52.0028 69.0548
89.6685 52.1829 68.7792
90.5082 51.332 68.8315
90.3841 50.7891 68.9934
90.6972 51.5752 69.2059
91.7681 52.3831 68.8027
90.9963 51.077 68.9715
90.392 51.3987 68.239
90.0629 51.371 68.9738
90.366 51.7202 68.9459
91.104 51.5267 68.1112
91.7059 50.1665 67.7918
92.1656 51.3463 66.9646
91.6202 51.6282 68.1501
91.7659 51.4244 67.8805
91.6088 50.386 68.2785
91.3211 49.7933 68.5635
91.3878 48.6184 67.8447
92.1243 48.7379 67.0928
93.2561 49.9589 66.7087
92.797 50.4226 66.9479
93.9441 49.5403 67.5077
92.9719 50.8345 66.9764
93.0884 50.7971 67.4621
92.8558 49.7671 67.7046
93.0759 50.1282 66.6493
93.339 50.0298 67.3102
92.9562 50.6454 67.3274
92.408 51.2011 68.1459
92.2439 51.7535 68.8044
90.652 51.5122 68.4152
91.3649 52.0198 68.9269
92.2795 51.2287 68.7076
91.7583 51.7263 68.5865
90.1372 50.2545 69.4122
92.1609 50.1928 69.8249
92.3996 51.4356 68.9401
93.2786 50.1982 68.8447
92.6916 50.2527 69.3515
92.5676 48.9174 68.6654
92.7279 48.6313 68.8141
92.5084 48.4347 67.9068
92.4559 47.1491 67.9558
92.2864 48.8562 67.9668
93.1969 49.66 68.8041
93.5509 50.0166 68.727
93.3765 50.2646 69.5919
92.4612 51.8607 69.7073
92.427 51.4166 69.615
93.9528 50.8679 70.2863
93.9519 52.0009 70.9176
93.6128 52.2191 70.1042
92.8475 51.6607 71.1584
92.8548 53.1785 70.451
92.3954 51.9634 70.4994
93.0684 51.3122 70.4274
91.5761 52.2946 70.8902
91.1388 52.3811 70.9118
91.1749 51.8525 71.7643
91.6463 49.4868 72.9098
91.2932 48.1211 72.4092
90.8752 49.2259 71.669
90.8678 49.7456 72.7909
91.239 49.2602 71.4102
90.6338 48.9333 71.6663
90.1793 48.0812 71.6178
90.697 49.3778 71.8254
91.0274 49.6768 71.3242
90.5085 50.1336 71.7388
91.7959 49.9095 70.7708
92.1122 51.1762 71.358
92.6949 51.8149 71.2611
91.1597 51.7443 71.9201
91.3697 50.7823 71.7203
90.7787 50.4005 71.2493
92.507 49.7049 71.1257
92.3232 49.4929 71.3726
91.1019 49.6314 72.1965
91.8008 48.7091 72.5419
90.7107 50.0516 72.8716
90.8233 51.9526 74.452
90.666 50.6511 73.3502
90.8071 50.5758 74.3289
92.6603 50.3761 74.5213
91.3251 50.6784 74.0467
92.0493 51.4438 74.4009
92.5498 51.3231 73.4004
92.2403 51.2036 73.2653
91.361 53.4313 74.1107
92.3716 53.7174 74.4456
92.8572 52.9471 74.5587
93.0778 53.1802 74.4764
93.8325 51.5296 75.0328
94.3389 51.3326 75.8673
95.3807 50.9592 74.8051
94.7175 51.7707 75.0175
93.8889 51.5508 74.9805
94.1083 51.5054 74.5295
93.3214 49.4511 74.3006
92.7982 48.9005 74.7108
93.9919 49.2044 74.5708
94.0128 49.9525 74.1563
93.3627 50.0418 74.8733
91.9592 49.1177 75.7845
91.6896 49.1985 75.9182
90.2478 50.0388 75.9263
90.2498 48.7531 77.2298
91.7402 48.3395 77.9324
91.9321 48.0373 79.0867
92.403 48.6376 77.6769
91.4949 49.3117 77.7431
91.2888 48.4317 77.2523
91.5652 48.4274 77.8115
91.188 48.103 77.795
90.5491 49.0508 77.7475
90.3941 49.8542 78.5082
90.556 52.7493 78.2586
91.4358 52.4648 78.6302
92.4676 52.4207 78.7434
92.4304 54.0371 79.2488
92.5899 53.1696 78.2562
92.4118 53.3011 79.641
92.2477 52.4494 79.2553
90.9292 52.4752 79.9661
91.5595 53.7728 78.8047
90.1963 55.397 79.077
91.4475 54.2618 79.1509
90.4978 54.7936 78.2993
91.2755 53.8662 78.6784
90.2077 54.3041 78.1122
92.014 55.7388 78.2423
91.4297 54.326 77.9422
92.5461 53.3844 77.5799
92.5426 54.0856 78.0282
92.0276 52.7401 77.22
92.7022 52.7223 76.6628
92.6465 50.6316 76.6894
93.2518 51.7386 76.4341
93.1101 51.2145 75.8132
92.3005 49.2994 75.7123
92.5683 49.5398 74.68
93.3305 49.5438 75.7596
93.6499 52.3264 74.9804
93.45 50.3428 74.7849
93.808 51.7984 74.6927
94.9028 52.7085 75.0384
94.2852 52.5552 74.8625
93.2072 52.4328 74.9177
92.1881 53.3006 75.3806
92.0321 52.8004 76.0761
91.8196 53.8981 76.055
91.2943 52.8434 75.7279
93.1464 54.3543 74.8854
92.8391 55.3186 75.6118
91.4516 55.2153 75.9789
91.5499 56.3575 76.9478
92.6399 56.5371 76.4586
93.3804 55.4287 76.7938
92.0059 55.8849 76.283
90.9253 55.3812 74.5175
90.9921 54.875 76.1271
90.9053 55.0127 76.1011
91.1835 55.6631 75.9347
89.9362 56.2897 75.5388
91.7252 54.4422 75.0825
91.4538 54.6642 75.7087
91.2059 56.9501 75.3814
90.5513 56.3199 76.0978
92.0365 54.7331 75.8116
92.0446 54.6291 76.2439
91.4879 52.8424 75.9193
90.9078 50.452 76.6102
91.2095 50.7826 76.545
91.098 50.7844 76.7092
91.5552 50.8183 76.7132
89.663 50.2252 77.1772
89.383 49.8725 78.1048
90.461 50.1124 77.5636
91.5872 50.6175 77.7092
90.5301 50.6901 77.4581
91.0104 49.7791 77.9526
90.3859 49.2174 77.2916
90.3279 48.1679 77.5584
91.1144 47.642 77.798
90.51 48.0545 76.1783
90.8145 51.0198 77.789
90.6655 50.7501 77.0307
90.4986 51.1842 76.8743
90.2654 51.8721 76.926
91.8743 52.813 77.2007
91.2438 52.8312 78.2283
89.8936 52.4772 76.5676
89.5534 52.8476 78.0576
91.0174 51.8881 76.9164
88.8658 51.0792 76.8363
87.639 50.8402 76.5579
87.9176 51.6924 76.1463
88.2689 51.3434 76.4713
87.7033 50.4053 75.4487
87.4157 50.5417 75.4311
88.3597 51.96 76.4904
89.0235 50.9423 76.8269
88.7904 52.0794 77.1884
87.4204 52.0223 77.1186
88.0065 52.0985 76.0184
89.7353 51.4456 75.3419
89.5831 51.8696 75.417
90.5217 52.9896 75.0177
90.6886 53.4155 75.0262
92.2711 51.9991 74.8014
91.6997 52.1883 73.9501
91.6593 52.2911 74.5364
91.0995 52.8131 74.9228
91.125 53.8916 74.7984
92.2904 54.0106 73.9781
91.1346 53.1813 74.3657
90.8684 54.0726 74.2731
89.9873 53.2345 75.622
90.9974 53.1727 74.466
90.1092 53.3617 74.9369
90.1034 54.2913 74.9904
89.8569 55.4298 74.4065
90.8574 55.8215 74.7743
89.7856 55.625 74.4663
90.1609 54.0285 74.4173
89.2797 56.0857 73.9628
89.578 57.3977 74.5725
90.6276 57.2349 75.2173
92.0939 56.6409 74.2819
92.3873 58.2547 74.0895
93.1598 59.3179 74.289
92.3125 59.1462 73.6135
91.5794 58.8248 72.7315
91.9938 58.3958 73.9693
91.3626 58.1508 73.3406
90.6786 57.1373 73.4219
91.0682 56.9494 72.0555
90.2039 57.826 71.6269
88.6583 55.7997 70.7859
88.7475 56.1323 71.9417
89.0144 55.4155 70.869
88.195 56.3853 71.5428
87.3893 57.0119 71.6654
87.9408 55.8993 72.2634
88.3533 55.1295 71.7851
89.0501 54.7975 72.0767
88.5027 53.8799 72.6962
90.5257 54.0256 71.632
89.9313 52.6587 72.2861
90.8471 55.1622 71.9702
92.313 56.3514 71.6345
91.6698 56.0227 73.1748
90.6652 56.3871 74.2463
90.0344 56.2687 74.0943
91.2301 56.8581 75.3999
91.2924 55.9252 73.8969
91.7017 55.4256 73.3542
93.2425 54.5181 72.6236
92.3554 55.5427 72.6286
93.1875 55.8922 73.397
91.8351 56.631 73.1109
91.708 55.498 72.7529
90.9786 55.8413 72.6527
92.1964 55.3854 71.5911
91.0791 55.4442 71.9839
90.662 55.0712 72.2095
92.1037 55.8751 72.7714
92.6521 56.0408 74.048
92.7056 55.0294 72.8601
92.4123 54.2734 72.6716
92.7962 54.6342 74.2298
92.8356 56.497 72.8893
94.1851 57.0357 73.8984
93.0724 57.738 73.9227
94.0372 57.37 72.745
93.4057 57.077 72.8305
93.0356 58.0222 73.4228
93.0883 56.9077 72.7079
94.084 57.5157 74.2848
94.7955 57.1746 74.2979
93.9861 56.9348 74.7529
93.4154 55.6979 74.9966
93.5971 54.552 75.1549
93.8554 53.9603 75.0353
93.6687 54.198 75.1336
94.4114 53.5937 75.664
93.9444 51.8596 76.4351
93.3593 51.9307 77.4003
93.7455 52.0825 76.542
93.9426 51.644 78.3792
93.2704 52.2005 78.5103
92.6647 51.9171 78.6285
91.483 51.6724 78.6571
92.2608 52.2419 79.1369
91.2115 51.6126 79.0426
91.2279 52.5842 80.02
92.9829 53.0982 79.2377
91.6643 52.3991 79.5993
91.077 53.4054 80.2534
91.5087 53.4514 79.5398
90.6021 54.7243 79.8259
90.1367 54.3026 78.4951
89.7515 54.6799 78.3337
90.9732 53.9582 78.0617
90.335 54.5817 78.1436
90.6103 52.8276 78.4025
90.8482 53.7243 78.6759
92.1407 55.1539 76.8788
92.7835 55.5643 75.8864
91.7917 56.8287 76.4113
91.7354 57.5039 76.6227
91.6691 59.38 76.6225
92.7371 58.4695 76.7149
92.0009 59.5827 76.3137
91.8996 59.2398 76.3638
91.917 59.3993 75.6873
91.9592 58.2769 75.0068
92.1286 59.7767 74.9199
90.686 60.1665 73.7231
90.7791 60.3494 73.837
91.2604 61.1102 73.7046
91.3465 61.3961 74.0749
92.182 59.9528 75.0099
90.7742 60.5034 75.7383
91.13 60.7845 76.136
90.7776 60.0992 76.1143
88.8211 59.4242 77.1818
89.232 58.9614 77.3113
89.2295 57.9694 76.9542
90.6288 57.7198 77.2845
90.3057 56.7292 77.4974
90.2812 57.7045 76.6323
89.4518 57.2278 77.1654
89.523 55.8031 76.8329
89.2616 55.6838 76.6633
89.6752 54.982 75.1273
89.1403 54.9084 75.5675
90.5133 55.2278 75.2199
89.5516 57.3931 76.2498
90.2692 55.9715 75.7649
90.2985 55.4167 76.1528
91.0651 54.4338 76.4346
92.4033 52.9336 76.1797
93.3546 53.9803 76.5989
93.275 54.2418 77.9621
92.7992 53.1408 76.5577
91.9218 53.7829 76.6874
92.6747 55.333 76.7973
92.3016 56.3186 76.6806
93.4563 56.8997 75.9743
93.8671 57.6783 75.7118
92.229 58.0684 75.7275
92.6124 58.0075 75.2905
92.6824 55.4279 75.8971
91.5256 55.2854 77.3142
91.6098 55.7921 77.8076
92.434 53.816 77.4349
90.7926 54.1839 78.5908
90.4833 55.0147 78.393
90.3466 54.3508 78.0654
90.8445 55.7558 78.1235
91.3509 56.7134 78.6057
91.3287 55.7084 77.6891
91.1062 56.2078 77.4574
91.5688 56.5746 77.5515
92.069 54.9314 77.5262
92.4389 57.1102 77.1826
92.8653 55.7957 77.0756
92.1858 55.5109 76.9503
94.0385 56.3958 76.9028
92.9868 56.9192 76.6602
93.2776 57.2869 77.3084
93.1169 58.4398 77.1289
92.159 58.9698 76.9655
91.7763 59.113 77.1364
92.2116 58.834 76.4763
90.1603 59.5794 76.8139
90.7934 60.6993 76.2006
90.547 60.6042 76.5283
91.7439 60.8276 76.1881
91.2946 59.5688 75.1049
90.6927 60.5618 75.1144
89.6776 61.2576 74.8305
89.4728 60.7886 75.6423
89.6463 59.6878 75.2851
89.6696 59.3129 74.7627
88.1438 58.6978 73.6868
89.4551 59.9226 74.2143
88.9891 61.2406 72.6273
89.1961 61.333 72.7339
89.2868 60.836 73.2918
89.1475 60.8103 74.0343
90.2032 59.6773 75.1627
88.2985 60.5783 75.7154
88.2768 61.5607 75.647
88.7953 60.9693 75.6287
88.7588 60.673 75.2324
88.8952 60.6896 74.4196
88.7318 60.4227 74.3806
88.177 59.3591 75.3348
89.0611 59.4531 75.0643
88.5237 59.2027 74.7598
88.2554 59.2445 74.4945
87.6655 58.2226 73.6527
86.9169 57.6979 73.783
87.853 57.4224 75.1635
88.7381 57.7215 75.7481
88.3426 56.9507 74.4109
88.6452 55.7943 74.246
89.5493 55.9505 74.9821
90.4346 56.0849 74.5018
90.3022 57.5017 74.0923
89.8699 57.784 73.928
90.2171 57.1924 74.2705
90.6269 57.9243 75.098
91.0623 57.5669 75.6689
90.3808 59.5018 75.4811
91.084 59.1974 77.0655
89.9405 58.7652 77.2853
92.3069 59.0011 76.4269
91.1765 57.8027 77.3294
91.9285 57.7741 79.1195
91.7598 58.3222 79.6864
91.8131 57.5471 78.3462
91.1779 57.9473 78.7644
90.89 59.1035 77.7675
90.3392 60.2532 77.4725
90.0423 58.922 77.4201
89.7341 60.5928 76.4431
90.4403 59.4325 76.7224
90.9123 59.7191 76.9989
90.6304 58.3493 76.9619
91.4889 58.9891 76.3962
91.0045 58.6732 76.6512
91.375 58.9236 76.254
90.2665 58.922 76.6603
90.0204 58.265 75.9164
89.3723 58.1333 76.164
90.1325 58.9108 76.963
88.5957 58.1031 77.3157
89.4544 60.2513 77.3304
90.5667 59.3363 77.031
89.3909 60.1943 77.3028
90.4227 59.5984 76.5685
90.1883 57.8058 76.6614
89.1944 57.919 76.3144
89.8062 57.8745 76.1097
90.7143 59.2598 76.8343
90.5837 59.1376 77.1983
90.8716 58.2036 76.061
90.6699 56.0237 76.4257
90.4904 55.9474 76.4371
91.8833 56.6074 77.4036
89.2617 56.1695 77.4172
88.7389 54.6565 78.0359
90.7151 53.0863 76.9692
89.7562 54.7452 77.1495
89.9602 55.5059 78.0355
89.4299 55.2807 78.1959
90.0451 56.5237 78.0946
91.1131 55.6267 78.0251
90.2207 56.4204 77.5389
89.6278 56.1173 78.3908
88.8391 56.9932 78.9586
91.0374 57.065 78.6917
89.5014 57.1092 79.3517
90.2927 57.5885 79.0559
91.1579 55.5398 78.9235
91.0682 55.0447 79.2719
90.3261 56.2045 79.9113
90.3456 56.9668 80.5913
87.4851 56.8952 81.4044
88.0602 57.0127 82.2553
88.3472 57.641 82.1447
87.2281 58.1123 81.2492
88.7158 57.4377 83.0597
87.1727 57.4778 82.2941
87.5074 58.049 82.0861
86.6958 59.0931 83.4599
85.6356 59.3503 82.5059
84.9115 59.1503 83.7944
85.4901 57.4275 84.3378
85.7047 56.3201 84.7172
86.2479 55.9762 86.2639
87.187 55.9743 85.2986
86.4 55.921 85.7474
85.5884 56.9855 85.5488
86.162 56.9833 85.1941
86.331 57.1897 84.3553
86.3592 57.7769 86.1921
85.7672 56.8759 85.6
85.5868 57.1981 86.0342
85.241 58.3341 86.4088
85.8606 60.4676 85.824
85.5755 58.7534 86.2861
86.9281 59.1453 85.8051
87.0504 60.2152 86.521
86.7762 60.8011 86.3764
86.7905 60.6602 86.5211
87.328 60.3615 86.6651
86.9132 60.3482 86.3724
87.7166 59.866 87.5271
87.8145 61.4778 86.5323
87.5322 62.083 86.8183
87.4282 61.247 86.0521
86.7069 61.8063 86.2587
85.9811 61.7053 86.9574
87.3415 60.3904 86.6716
87.8523 61.1837 86.2619
86.9687 61.2005 86.1987
87.3465 60.5439 87.2418
86.4638 62.5315 86.114
87.1067 61.7684 85.7756
86.5826 63.3209 86.3193
87.7304 61.8399 86.4411
87.8238 60.8036 85.7106
86.6925 59.1041 85.4619
86.5188 57.8937 84.3927
86.8695 58.3456 84.6798
87.7385 58.1481 84.4257
87.0101 58.5788 84.9755
88.3379 56.6157 84.7686
87.3033 57.8162 83.5418
87.1515 58.3755 84.0284
85.941 58.6534 83.7213
85.6069 58.4743 83.0519
85.9573 57.1608 84.3317
84.6388 57.7923 83.757
84.8374 57.6223 83.9056
84.7468 59.7391 84.8067
84.6625 59.0307 84.7454
83.2267 60.4691 84.8648
83.588 61.3116 85.5393
84.5894 59.3254 85.6035
83.3384 59.9208 85.1371
83.8792 58.6507 85.4712
83.7892 60.2156 84.7729
83.3086 60.9743 84.3972
83.2951 61.1259 84.6819
82.8813 61.9203 84.7864
83.3276 61.9358 84.8516
83.6858 62.9642 85.1491
83.4576 63.8931 84.9785
82.6356 61.9612 85.3145
82.5585 60.7871 85.0889
82.5842 59.6223 84.9663
82.1619 57.4084 83.9995
82.282 57.8518 83.6038
83.872 57.8527 84.0463
83.6085 59.0567 83.9921
83.0854 59.4529 83.6741
83.2615 59.4953 83.4299
83.066 58.1904 83.1611
84.2829 58.0781 82.5987
83.2972 57.2882 83.3637
83.9827 56.8875 83.1032
84.5092 56.5377 83.203
84.121 54.635 82.3749
84.768 54.8455 82.0087
85.3569 55.1495 82.825
85.9 54.1476 82.4091
85.1465 52.2561 82.0734
85.6566 52.4626 81.9651
86.1949 52.4695 82.0102
86.8794 52.0478 81.8857
85.6639 52.3715 81.6391
83.7837 52.2276 81.6166
84.8602 52.084 80.9972
85.8268 51.827 80.7346
85.7655 51.3062 80.4695
85.8382 52.1741 80.6064
86.0879 54.0322 80.0428
85.9989 54.0971 81.4895
85.893 54.4781 81.2266
85.1609 54.1306 81.8414
86.8766 53.5293 81.4488
85.6544 53.277 81.6424
86.2882 53.6831 81.9883
86.2981 53.5973 81.3898
85.6472 51.9183 81.9285
86.492 50.552 82.9186
86.959 51.524 82.2978
86.7637 52.3367 82.5448
86.5202 51.2462 82.4314
84.7889 50.9938 82.5608
86.2756 50.7896 82.0608
85.7329 49.6691 81.8464
85.8347 48.7398 81.9059
85.8678 51.9268 82.394
86.6728 51.3076 81.7164
85.1532 50.6665 80.4033
84.3954 51.697 81.3217
84.1323 50.9871 82.192
85.1943 49.9327 81.1981
84.0806 50.0729 81.6788
83.9823 51.9183 81.0285
83.6886 52.7799 81.1407
84.5772 52.2823 80.9844
85.5301 51.8048 80.5737
85.6089 50.2738 82.1027
84.5346 49.554 82.6183
84.0271 50.212 82.5768
86.1192 50.3818 82.2984
85.0924 51.9834 83.1624
85.1981 51.0398 83.1167
85.4464 52.8791 82.8049
84.3238 52.3271 82.8289
84.5711 49.779 82.9937
84.8003 49.8394 83.2232
85.3637 51.1244 83.2515
84.7464 50.3982 83.8688
84.9275 51.2129 83.3338
83.3825 52.8839 84.1101
83.787 52.0025 84.4987
84.4851 52.3129 84.4651
83.9405 53.7668 85.9984
84.6507 51.2131 85.2813
84.2336 53.6922 85.0686
85.8274 53.7141 84.6521
85.4773 53.1465 84.5713
85.8684 54.562 84.7493
85.4328 52.8374 85.0359
84.1829 53.0967 85.4278
83.4242 53.7158 85.9046
83.2825 55.2305 86.2892
84.5459 55.9397 85.8131
83.9215 56.3656 85.7271
83.8898 55.8377 86.1629
81.9118 56.5422 86.3699
84.004 56.1895 87.4097
83.6421 57.035 88.4669
83.2035 59.3138 87.525
83.8933 59.3376 88.3514
84.3294 60.8317 87.1048
84.3402 58.7889 87.7279
83.3749 59.1069 87.4137
82.931 58.4677 86.4218
83.448 57.4286 86.7635
83.4556 59.0411 86.4922
82.7884 59.7435 86.2015
83.4727 61.0096 86.2461
82.4203 61.4339 84.882
82.8904 61.1499 85.7388
82.8901 58.2676 86.9393
83.5812 58.8255 86.9785
84.1042 59.941 85.9723
83.0297 57.7262 87.0992
82.5727 56.6066 86.8696
82.8733 55.0568 86.2596
81.5705 55.084 86.4258
82.0632 55.6039 87.2013
82.9393 53.5647 88.0134
83.2405 54.8622 88.1195
83.2575 57.2164 88.6783
82.9786 56.6891 87.5754
83.6453 57.3185 87.321
83.5561 56.541 87.654
84.6696 56.8229 87.0202
82.7181 56.6769 86.8205
83.7992 57.8292 86.343
83.4039 56.7203 86.9861
83.8387 57.4576 85.7152
82.9625 56.9687 85.4792
81.3637 58.1557 85.3251
80.5257 58.8492 85.5771
80.653 57.9429 86.0948
79.1044 56.7357 85.786
80.0285 57.4797 85.4925
80.1284 54.7149 84.6783
81.3161 55.4588 85.1931
80.6275 53.5528 86.1867
80.8336 52.72 85.4901
80.4652 51.1107 85.2043
80.9542 52.4159 85.1527
82.2257 52.8878 85.5902
82.9628 53.5923 85.5076
82.2995 51.9384 86.1961
81.6659 53.8157 86.1378
81.8483 53.2801 86.1409
81.0108 54.136 87.038
81.818 56.4595 86.831
82.7427 56.8455 86.9218
82.4036 54.7934 87.2978
83.1379 55.8737 87.0211
82.6482 55.9394 86.8237
84.0737 56.6918 86.4641
83.2625 56.1023 86.2959
84.4631 55.9901 86.7876
83.382 55.914 88.0399
83.3834 56.5021 87.9807
82.9719 56.0032 87.9227
82.3146 52.2723 88.1065
82.8043 51.7114 89.3822
82.5283 52.5024 89.4637
81.7331 55.0714 89.4693
83.2968 56.8253 89.6889
84.2666 57.4129 89.9489
82.6141 55.5077 89.8771
82.6872 56.8389 90.2168
81.984 58.6755 89.8547
83.1091 58.2288 90.1656
81.5805 59.2078 89.6766
82.0408 57.9948 89.598
80.9853 60.6619 88.711
82.1079 61.6275 88.5246
81.4568 60.5499 87.6702
79.8552 61.4758 88.3255
80.6946 61.4807 88.043
80.9463 58.9008 87.9038
80.9868 59.3399 88.8471
81.0415 58.879 88.5197
79.537 56.4266 90.0053
79.1555 54.6992 89.9738
80.5879 52.7906 90.4684
80.0928 53.1778 88.8607
80.8934 53.8786 89.3851
81.3937 55.5458 89.2906
81.7928 55.8728 88.8036
81.7307 54.8862 90.198
80.5221 55.1241 89.3115
80.1097 55.7496 89.5771
79.8469 54.9145 88.693
80.9015 55.2928 88.5634
80.6061 56.5735 88.8555
81.6025 56.8463 89.1301
80.9125 56.7581 88.971
82.6271 59.0458 89.0737
82.276 59.3394 89.2886
82.3431 60.9236 89.2739
81.9743 61.3694 89.78
82.5105 60.9201 90.2259
83.4995 62.386 90.2159
83.4183 59.5382 90.0402
81.9299 59.0149 90.3476
83.0356 58.4118 90.3102
83.5913 59.2673 91.0946
83.5655 57.072 91.0569
81.1825 59.2792 90.6867
79.4068 58.0524 90.9392
79.996 58.2373 90.2824
81.3169 57.0888 89.9598
79.792 55.89 90.5966
79.5789 56.6755 89.9059
78.6206 55.9442 89.9661
77.5403 55.5304 90.0613
78.2997 57.6687 90.3461
78.2201 58.1561 91.1909
78.6128 60.1477 90.3033
80.8327 60.2058 90.8273
80.5831 59.9312 90.0213
80.7538 59.1266 90.0178
79.778 62.2038 89.1374
79.7959 60.1034 89.2086
79.4726 61.0726 89.5155
80.8645 60.5158 89.5812
81.2892 59.9729 88.9234
80.63 59.7142 89.8463
81.1704 60.627 89.3161
80.4423 62.0515 89.4319
80.5017 61.3281 88.6554
81.4899 60.9788 89.0917
81.9915 61.249 89.8176
81.1447 61.4842 90.2287
81.3634 61.2312 90.4914
81.0061 61.8785 90.2088
80.1547 60.4689 89.3131
80.2459 59.8841 89.8214
80.4527 58.4608 88.8948
82.0125 58.6247 89.5787
81.3452 58.1091 89.0327
81.0888 58.6048 87.9547
81.4214 59.0708 88.2925
81.3939 58.1311 89.3401
81.7208 58.9201 89.3661
82.3113 57.5101 91.3357
82.2141 56.4129 92.2596
81.3345 58.7367 92.012
81.6874 60.0169 91.2666
82.7693 60.3959 90.5841
81.836 60.8706 91.3706
80.9505 60.7872 91.2183
81.1148 60.2578 91.1123
82.1119 62.7005 91.0629
82.2348 62.9159 90.5131
83.436 63.109 89.9904
84.4835 63.2023 90.2852
83.0745 62.1265 89.7681
83.7248 63.6966 90.01
84.5418 64.1469 91.0183
84.6375 65.1759 91.1309
84.6398 62.9578 90.6737
83.7429 63.3656 90.9727
83.2494 64.3885 90.8189
84.2861 65.1176 91.2819
84.855 64.3731 90.7198
85.6189 64.2303 90.1219
84.7783 63.5632 89.9035
83.5953 63.9766 90.4575
83.5456 63.7352 88.3938
84.7218 64.4064 89.7006
86.3604 62.3164 89.244
84.8279 63.2114 88.8457
83.9328 63.7805 89.1862
82.1522 64.9878 88.1922
83.2217 64.8751 88.0095
82.9346 66.3469 88.4407
83.0708 68.8007 87.9598
82.9341 67.8946 87.7283
83.2917 69.4711 87.6347
83.7315 68.9808 87.4929
84.9286 69.8188 88.2277
84.5195 70.4773 88.5813
84.1225 70.6702 88.99
84.2102 68.9543 88.4393
83.859 67.3937 87.9555
83.9325 68.5187 87.9212
83.3671 69.1887 87.8512
84.3756 69.3756 87.7752
83.5133 70.4577 87.0917
83.1448 70.2973 85.9482
84.4045 71.7225 86.7387
84.1873 69.2571 87.131
82.9696 70.4254 86.8572
82.6724 71.2993 87.9503
82.4014 70.8443 88.7111
82.8663 69.7621 87.7021
82.055 69.7713 88.0559
83.276 69.6198 88.5067
82.8499 69.4093 88.7224
83.0016 70.281 88.6293
82.9597 69.94 88.4752
83.9528 70.1622 87.471
82.4291 70.3253 87.795
82.0336 71.1491 86.812
82.7954 71.4786 86.4605
83.5478 71.891 87.0467
83.3879 72.058 87.8047
83.3075 71.4189 87.7437
84.8233 71.0898 86.9246
86.8268 71.2067 86.3804
85.1193 71.9906 85.5521
84.9416 72.5454 85.5736
83.9814 71.4704 85.6056
82.566 71.1287 84.578
82.1367 72.7466 84.6688
81.5954 72.4963 84.8254
83.7894 71.8303 84.7479
83.072 72.535 84.3782
83.1059 73.8351 84.4756
82.2723 73.6919 85.0447
82.4841 73.187 84.9755
82.0504 74.0049 84.9587
81.3021 72.3073 83.859
80.978 72.0006 84.5287
80.4171 73.172 84.822
80.1993 72.3938 84.0653
78.9422 72.0585 84.61
78.7835 72.6099 85.2055
77.4028 73.8249 85.2636
77.9653 72.7653 85.7497
78.7817 71.2452 85.8963
79.1001 70.6968 85.4022
79.7272 72.4404 86.2298
79.2289 71.2558 85.4049
80.0443 71.4356 85.6916
80.7857 71.2701 85.1343
80.8816 73.7094 83.7629
81.4546 73.7963 84.4486
80.8181 72.7747 84.6603
79.6442 72.3079 85.1026
80.6077 73.49 85.5672
81.3562 73.3055 84.6369
80.501 73.9535 84.7419
80.244 72.5738 84.3452
79.1019 72.8217 83.363
77.8921 73.2433 84.3765
80.5695 73.5683 84.0165
80.1436 73.2845 83.1437
81.5266 73.8142 84.2273
81.5451 73.963 84.587
82.0864 74.275 85.5517
81.9099 74.8392 83.5945
82.8488 73.6373 83.395
82.4354 72.9699 85.358
81.458 75.4002 84.75
81.8128 76.5376 85.3575
81.7832 77.195 84.3732
80.8857 78.4729 85.3893
81.5234 79.1378 85.5552
81.3579 79.9564 86.8034
80.9736 80.8377 85.5007
79.6681 79.7291 85.6666
81.8496 80.6002 86.3072
80.1515 81.6478 85.5294
80.4806 83.1631 85.7828
80.7062 83.6543 85.6851
79.1098 84.3174 84.8582
79.5949 85.2624 84.7225
78.2554 84.8253 85.3355
79.1945 85.7216 86.3325
78.1213 84.5207 85.771
79.4553 81.5035 85.5649
80.1972 83.6046 85.9302
79.8565 83.4304 86.7311
82.1964 83.8957 86.3512
81.1204 84.5635 86.6121
80.2824 85.4054 86.9184
80.3214 84.7128 86.5232
81.2307 83.9827 85.903
80.2251 83.3953 86.1952
79.6983 82.7924 85.3466
79.8602 84.4669 85.6567
79.134 81.988 85.8465
81.0266 82.4584 86.4111
81.9336 81.5585 86.1948
80.6983 82.168 86.2667
81.0137 80.9293 86.1259
80.1629 79.9686 86.3332
78.6018 77.6796 86.3593
77.7735 77.4553 85.9763
80.0913 77.5595 87.15
80.0708 76.2426 86.6408
80.0246 75.6543 86.9885
80.4798 76.3133 87.0056
80.5919 75.5599 87.1857
81.3902 76.5946 88.1129
80.5652 76.1124 88.6436
79.8733 76.728 88.1798
79.4734 78.0954 88.4054
81.0921 78.2095 87.8189
79.8061 75.993 88.2053
80.9366 76.3189 88.1579
81.5861 76.3356 88.0119
81.8151 75.2569 88.2809
81.8093 75.8677 88.7872
81.9657 76.1733 87.6486
81.2963 77.9478 85.5738
81.8435 77.9384 85.7739
80.9016 77.7884 85.6018
81.0821 78.6804 85.2164
81.8171 78.025 85.2845
81.6231 78.967 84.518
81.6712 77.9834 84.6106
81.3874 77.4023 83.1868
81.4329 77.7006 84.1484
81.5739 76.8114 83.2399
81.7999 75.6873 83.1565
80.2753 76.8606 83.5814
80.3306 78.0278 83.6011
80.7493 76.7882 83.0103
80.1104 76.7821 82.6263
80.9722 78.4995 82.1111
79.795 77.8219 82.073
80.044 78.29 81.4528
82.073 76.6383 81.3107
81.1713 78.0621 81.3201
80.4444 78.7966 81.4137
79.8164 79.4828 81.4525
78.4536 81.5993 81.7318
78.5151 81.8568 81.7076
79.5034 81.1874 81.6525
78.8916 80.4863 82.3004
79.2012 82.3614 81.7722
80.1643 80.6311 80.8158
79.7717 82.7644 81.8828
79.4532 83.4029 81.5658
78.4406 83.3411 83.1841
78.6871 82.1302 83.0865
79.7588 82.3803 82.1455
78.1868 80.0289 81.9666
77.9744 78.3841 81.9384
78.34 77.7885 81.1465
77.3746 75.4819 81.7757
77.835 75.9676 81.7745
78.243 74.659 82.0659
78.1345 75.5293 82.3445
77.6073 73.7751 81.7008
78.4548 75.1206 81.8436
78.1316 74.7191 82.0931
79.0466 75.4631 81.8685
79.0277 73.83 83.0411
78.2698 72.7087 83.1361
78.3637 75.4767 83.7187
79.2368 74.3634 83.3976
79.056 74.7293 83.3373
78.8707 74.7716 83.1917
79.0069 75.1454 82.3339
80.3746 76.0656 82.7393
80.8728 75.9371 81.6915
80.0204 76.8568 81.236
80.0785 75.983 81.3557
79.9465 77.3706 81.8209
80.7262 77.7996 80.9259
80.0564 79.1381 80.6553
79.4132 80.5553 80.3953
79.9851 80.5823 81.7094
80.5865 78.7383 81.4525
78.8905 79.8341 81.1816
78.3207 80.8964 80.469
78.4313 79.8119 80.6424
78.0048 80.9785 81.4146
78.4519 82.5853 82.5456
79.0626 85.3112 82.1897
79.1364 86.2867 81.6757
78.5211 87.4005 82.0241
78.9274 87.8862 82.9667
79.4534 88.8465 83.1566
79.0772 88.5208 83.6496
78.0556 86.7847 83.2089
77.5063 88.5682 84.7029
79.4243 90.8883 84.2335
80.3111 91.9083 83.7995
79.5888 91.3479 83.5711
80.3883 93.0725 84.1429
80.0934 94.4068 84.3713
79.4177 92.4631 84.2416
80.1563 91.022 83.8438
80.8382 91.0323 83.2304
81.3258 91.1808 84.1381
80.1402 92.4279 84.3037
78.8623 92.1863 84.3308
80.7126 91.4073 85.3154
81.724 92.6412 84.4305
80.7194 93.342 83.9363
81.643 92.5436 83.5359
79.6653 92.6018 84.5149
78.2785 92.6759 83.9365
80.4103 93.3216 84.0734
80.29 94.3433 84.5628
81.521 94.6066 83.931
81.7127 93.8555 84.6068
81.7068 94.2002 83.7084
82.0757 94.4076 83.3329
81.9394 94.6191 82.5813
82.9802 96.1434 83.9764
83.1947 96.8438 83.9376
83.8225 98.7645 83.9305
84.1488 98.8359 85.1054
83.3676 97.7816 85.7077
83.8786 99.0655 84.809
84.1221 99.8092 85.1476
84.2273 100.1928 84.6037
85.1093 100.4798 85.242
84.3804 99.0691 86.1692
83.5302 101.0533 86.9495
83.0338 98.0184 87.033
82.881 97.2025 86.8927
81.0724 99.2842 86.477
80.8375 96.7612 87.2338
80.3178 96.0809 85.856
80.9311 96.4862 86.9345
81.2971 97.1909 87.9512
80.5719 96.9351 88.0734
81.4296 98.4575 88.3609
80.7082 101.756 88.9286
80.6573 100.5545 88.8837
81.0651 101.5669 87.9884
81.3197 101.2545 88.6045
81.2278 102.9116 87.3971
79.9058 99.6792 87.5503
81.8486 97.9622 87.4816
82.8832 98.3199 87.1232
82.0596 97.3249 87.4554
81.6106 97.6869 86.911
81.599 98.8439 87.0667
82.416 98.8711 87.7123
82.1478 101.4395 87.117
81.3224 99.3454 87.2148
81.5189 95.9794 87.3372
81.7841 96.2969 86.7569
81.3453 95.0117 85.9542
81.0769 93.6674 86.4051
83.0933 92.9102 86.1055
83.6496 90.5865 84.3837
84.0931 89.2436 84.5596
82.1251 89.0244 84.1175
80.3841 89.8276 84.2988
82.1145 91.7909 83.6019
82.4615 92.6349 83.9324
83.0406 90.4101 85.3792
81.6797 88.1903 85.225
82.6487 88.6626 85.1613
82.7726 87.9021 85.2973
83.3577 88.4978 85.439
82.886 88.8851 85.0018
82.5759 90.1174 84.1901
82.4784 89.8581 84.9074
82.1801 90.8234 84.9234
82.3926 89.6537 84.0609
82.6626 87.0542 84.1792
83.4178 86.4244 83.9503
83.1768 85.3668 84.0962
82.8857 85.7615 83.1799
82.3092 87.1903 84.0152
83.8217 86.1845 84.4267
83.7685 87.1006 82.4847
82.6806 86.1212 83.1385
81.8497 85.9569 83.8916
81.3431 85.1589 83.853
81.8168 87.0634 84.2114
82.2211 89.6741 83.84
81.007 88.4552 83.9988
81.0087 89.5205 84.1294
82.3702 88.0519 85.0524
82.6222 86.2745 85.203
82.8269 85.4633 84.4212
83.9424 87.1347 85.2195
84.6745 85.8715 84.5917
84.3683 85.6297 83.8657
84.7363 85.5174 83.7043
85.2617 84.4975 84.08
85.7732 82.2483 83.7867
85.2626 81.3816 84.2709
84.0973 82.9314 85.2019
83.7849 81.2543 84.9639
83.9397 83.0443 85.2901
84.7051 81.7354 84.8836
86.166 82.4107 83.8411
86.8208 83.2535 84.4318
85.8962 82.8561 85.0631
86.2941 83.5967 84.8652
86.5801 82.4061 83.7212
86.9321 82.7571 83.7472
85.9034 84.0417 83.5343
84.7631 84.1328 83.7309
83.5627 84.7817 82.8376
83.9603 84.6777 83.3391
84.7276 85.0637 82.2261
85.5544 84.6469 81.9269
85.0836 84.6617 81.8308
84.4136 85.9897 82.8907
84.9772 84.6437 83.1235
85.7656 83.2418 82.2708
86.715 84.188 81.6602
85.8691 82.0665 81.9093
84.7799 80.3651 82.2857
86.2287 81.8749 81.9624
85.2315 81.1588 81.0689
86.3293 82.4086 80.4697
87.2759 85.4508 79.9892
86.5223 86.7973 80.0635
86.0714 86.8192 80.4124
86.5677 87.2502 78.8498
86.4624 86.9853 78.9159
86.9224 86.4254 77.9747
85.0766 89.0094 77.8727
85.3675 88.8601 76.8204
84.8587 89.182 77.1704
84.5367 90.0529 76.6534
85.0909 89.6358 76.3609
86.5425 88.4641 76.4065
85.4983 90.9874 75.4981
86.0327 90.7798 77.412
85.596 92.2489 76.5819
86.5624 93.4677 76.1987
89.2757 93.935 76.2954
86.7988 94.911 76.7935
86.7336 96.5831 77.7549
87.7004 96.5917 76.5322
86.806 95.291 76.4359
88.3277 93.1515 76.4092
87.095 94.9517 78.3492
87.834 93.2895 77.9755
87.576 91.5406 78.0258
87.9554 91.6855 78.6132
87.5115 91.428 79.2584
87.5855 93.7445 79.458
86.4087 93.7521 79.8226
85.5073 93.529 79.8156
85.8225 92.619 79.8243
85.5153 91.821 78.7724
84.6011 91.0344 78.3281
84.5786 90.4602 78.841
85.326 91.8406 79.7255
84.3918 92.0056 80.4374
84.8805 92.783 80.2133
84.2365 92.8423 80.1005
84.6938 93.3923 79.3336
84.0647 94.4288 78.6501
82.4133 94.366 80.0059
83.9153 94.5542 79.9923
84.4127 94.3495 78.9873
85.0908 95.8662 78.3192
84.9387 95.7067 77.2179
85.775 94.9703 77.3532
85.758 94.191 77.7018
86.4806 94.4773 76.7957
85.2222 96.072 76.9317
85.0373 94.7734 76.3385
84.1241 95.5201 76.5133
84.9169 95.8236 76.0411
84.2984 93.2324 75.4809
85.0157 92.6202 75.1842
85.7103 92.6773 74.3212
85.0656 94.4078 74.2964
84.6105 94.1495 74.0804
85.0301 91.8798 74.3628
85.3449 90.1431 74.3537
85.8482 90.6807 75.4146
86.127 90.8899 75.6282
85.4428 91.8951 75.9925
84.4729 89.5935 76.2439
84.7392 89.1764 74.7166
84.6146 89.8288 75.068
84.4147 89.5945 74.4542
84.4513 86.5333 73.903
86.1228 87.3233 74.238
85.9364 86.8654 73.9642
86.642 88.7603 75.178
86.9735 87.7033 74.9677
86.1113 87.6056 74.1936
85.481 86.7047 74.5627
85.3104 85.0328 74.0546
86.0377 86.0729 74.6373
85.4385 83.0511 73.9286
86.23 83.0977 73.4458
86.4912 82.2579 74.2091
87.6178 83.0624 75.117
85.7552 81.2337 76.118
85.4159 83.3189 76.5125
87.1662 84.2643 76.5365
86.3153 83.5465 77.7228
86.4785 82.1869 78.1623
87.565 79.1578 77.495
86.8873 79.3768 77.1378
87.0555 79.0831 77.0818
86.2727 79.3826 75.249
86.3745 79.4032 76.2296
85.3791 79.8195 76.0102
85.3119 79.0973 76.8639
84.3397 80.3727 77.0176
84.5719 79.604 76.7489
84.9154 80.8507 77.7463
84.1335 81.7769 78.6546
85.9069 82.8262 78.3525
87.9876 83.7033 78.0404
87.5155 84.1285 77.2603
87.9296 83.8851 78.0335
86.8839 83.9725 79.0096
88.2171 85.1291 78.4742
87.5677 83.8309 77.7177
86.8065 85.0528 77.632
86.9326 83.2876 77.7049
87.8165 83.4969 76.9219
87.5708 83.8784 77.1152
86.1092 83.426 75.8711
85.6782 83.3098 75.2444
86.2502 83.9665 74.6706
87.0185 84.4254 75.1845
87.3457 83.6185 76.1502
86.2866 81.6701 76.1648
84.9281 81.8591 75.2852
86.29 83.5309 75.0325
87.28 83.612 76.3346
87.0007 84.7998 76.2818
86.9378 84.5145 76.2244
85.9247 83.6821 76.0397
86.0666 83.0732 75.9886
87.0706 83.3872 76.0985
86.076 82.5718 76.4689
85.8092 83.5588 75.5445
86.6359 85.2361 75.2662
87.4301 86.1377 75.721
87.7118 86.3357 75.284
87.8502 87.7307 74.8101
87.7644 87.7766 74.9363
86.599 89.4501 75.8542
88.118 89.8462 75.5479
86.3964 89.5892 76.6848
85.7502 87.87 76.5561
86.106 87.1175 77.2753
87.0671 87.0289 77.5415
86.9286 85.9585 78.375
87.6412 86.3783 78.998
88.1035 87.4892 78.3124
88.8598 87.4593 78.6227
89.0205 87.1788 78.0769
88.6981 87.2699 78.0578
87.3376 88.0863 79.0945
88.5458 88.4133 80.0209
88.648 87.1025 79.6962
87.5341 88.2746 79.1072
85.7549 87.9974 78.4988
85.8389 87.6505 77.5632
85.2237 87.6506 78.3145
84.1352 89.2848 77.3816
84.0984 90.6956 77.089
85.1002 92.0839 76.9747
84.1749 90.2552 76.4866
85.3662 88.5782 77.2607
84.2224 88.6459 77.0951
84.4813 87.6343 77.2955
84.3099 89.0119 76.8661
83.8459 89.2858 76.2003
83.7243 89.2106 77.0436
83.2253 89.5031 78.1374
84.7663 88.5994 78.228
83.7132 89.3775 77.966
85.2808 87.5906 78.8032
84.6248 89.3314 79.937
83.4917 89.2472 79.3061
84.2072 86.2619 78.7894
84.6848 87.3984 78.8968
83.1746 89.276 79.2646
83.8398 86.4291 78.4714
83.923 85.7577 78.402
83.4447 86.6506 77.8828
82.4478 87.4807 77.8136
83.0903 87.4489 78.0097
83.3643 88.9393 77.8073
84.1705 92.1322 77.8862
85.2688 93.2013 76.5571
84.9288 93.7773 76.884
85.4503 94.0466 76.8498
86.3468 93.3442 76.775
85.6371 95.1816 77.3378
84.7045 94.6243 77.3597
83.4483 92.413 77.8541
82.9853 92.9201 77.884
83.6684 92.673 77.6797
82.8524 92.777 78.419
82.8208 92.6425 79.047
82.4717 94.0955 79.5358
80.7408 93.2096 80.1546
81.1887 91.9293 80.2114
83.2967 89.7492 80.9511
83.4114 90.5223 81.551
82.9457 90.38 81.8765
83.1848 90.9851 81.546
82.4691 92.6219 81.5055
82.9245 92.625 81.9069
82.7185 92.2485 81.355
82.3606 91.5649 81.5762
82.9682 91.3379 80.8812
82.9049 91.362 81.0416
83.3147 91.7667 81.0815
84.6159 91.121 81.2777
84.9345 90.419 80.954
83.3598 90.8687 81.137
84.9796 90.5034 80.7133
85.0581 90.8624 80.2475
84.7169 90.9473 80.0718
84.8602 90.3712 80.5093
85.8659 88.7724 80.7292
86.0418 90.362 80.9985
85.109 91.0092 81.8689
84.8006 91.1262 82.4503
86.1074 88.8436 83.1359
84.6339 88.4283 82.3743
85.2084 88.1894 82.3279
84.8292 88.4663 81.6594
84.7487 88.1209 80.7828
85.6084 88.6135 81.8395
85.3294 89.2482 82.1229
85.6969 89.111 81.1892
84.6082 89.9515 82.5808
85.8053 89.8895 82.3661
85.2762 91.8852 82.3443
84.7307 91.1926 80.9423
84.8594 92.6541 81.1724
84.3884 93.375 80.3656
84.8471 93.0014 80.6277
84.5636 94.3473 81.1833
84.0481 94.9868 79.9833
85.0972 94.6077 79.9379
83.316 92.4967 79.6189
83.5317 91.3701 79.8111
84.1882 91.7068 79.1248
82.0863 89.4736 79.5222
83.1511 89.604 77.6413
84.1197 88.7957 78.0046
83.7504 88.5586 77.4315
83.3979 87.3484 77.0967
84.6543 88.2791 76.8469
84.7674 88.6278 78.9673
85.9046 87.0156 77.6397
87.5448 88.0922 78.7727
86.6822 86.6106 79.1755
86.762 86.1542 79.5358
85.73 86.103 79.4162
85.6547 86.1713 79.2757
85.4581 86.4728 79.9596
86.683 85.9165 79.9234
85.4626 85.779 78.9166
84.5733 85.0055 79.9686
85.9818 86.0902 80.1073
86.1303 84.6503 80.3447
84.2251 84.4208 80.2463
85.1656 84.918 80.1631
84.577 84.7048 79.9233
84.2547 85.291 79.6458
83.9651 85.1762 79.6947
84.3028 84.8428 79.2834
85.2158 83.2768 79.0322
86.2088 85.4271 79.6804
86.6874 86.7829 79.1073
85.9918 87.7485 78.6682
84.554 89.0905 78.9372
83.6396 88.1864 79.4571
84.1488 88.862 79.7568
84.918 90.003 78.8095
83.7605 90.6671 78.0713
84.6563 92.381 78.1142
84.8238 94.2374 79.7705
86.1551 96.7887 80.0985
85.9658 96.0384 80.861
86.1286 95.9519 81.6158
86.0575 96.5134 81.1456
86.5907 95.8376 81.876
87.2979 96.2729 81.6476
87.75 95.919 79.7788
88.2879 96.5285 80.6277
88.2264 96.5245 81.72
87.897 96.7628 82.3564
88.7379 98.6063 81.7551
87.1275 98.8808 82.714
85.7795 99.8972 81.9577
85.826 99.1165 81.8658
86.5353 98.8741 81.4645
86.0498 97.9505 81.2375
86.8621 100.1473 81.1406
87.3205 100.6325 80.5999
87.0961 101.2127 80.6113
87.5392 102.6329 81.5587
87.319 104.5976 81.9571
87.5638 104.4192 82.2092
87.1537 104.8118 82.2066
85.8336 105.7492 82.5985
86.4871 105.6221 82.0095
85.8184 105.2646 82.9834
85.8337 105.0038 82.9207
86.5726 106.8749 83.0237
85.8193 108.231 82.9929
85.3296 108.3619 82.7295
84.8348 108.1631 83.4094
85.2909 107.7029 83.8127
85.872 108.4584 83.1616
84.2356 108.4289 83.692
85.2799 109.9456 83.4019
83.9852 109.6944 83.6421
84.5405 107.9778 84.211
84.449 107.4642 85.2894
83.7346 107.6978 85.2999
84.3401 107.5482 84.8127
83.3345 108.8282 85.6575
83.3259 106.9392 85.0853
82.9185 106.1593 85.023
83.4029 107.7419 84.5162
83.0143 105.7782 84.8768
82.7924 106.0436 83.6148
82.6317 104.6392 85.0596
82.9962 104.6444 84.9216
86.2404 104.4989 84.0311
86.4841 104.6167 84.5271
86.4872 105.2544 84.9846
85.1482 106.6049 85.344
84.5778 106.7732 85.4753
84.2792 106.0936 85.6501
85.1805 105.345 85.0058
83.8327 106.1238 84.3474
84.2914 104.8776 84.6299
83.3809 104.108 85.3119
83.8432 103.2339 85.6967
84.2622 104.4679 84.9391
84.4361 103.4581 84.5312
84.4706 105.9737 84.0951
85.5296 105.3326 85.0541
84.3115 105.6945 85.9526
84.8686 108.3074 85.2836
84.2502 108.5553 85.7073
84.6125 107.6947 85.0251
85.8365 107.2708 84.7301
83.7117 105.1291 83.5924
85.3194 104.7596 83.7312
84.72 104.5279 83.6698
83.46 103.9223 83.6744
83.1881 103.7073 83.4365
82.3252 102.2158 83.1066
82.3081 104.3098 83.4381
83.0851 103.522 83.0231
82.639 105.343 83.2744
82.3426 105.8605 82.5064
82.1044 106.8442 81.6379
82.7028 107.6345 82.3289
83.1455 107.5895 81.7018
83.4674 107.3045 82.8378
83.1614 106.2663 81.8752
82.1861 106.0911 82.0893
83.1209 104.9528 82.0756
81.6076 104.2123 81.9155
81.9017 104.2614 82.8073
82.0653 105.8806 81.9497
83.41 106.611 81.1872
84.3864 107.0024 82.4846
84.6127 105.1302 81.9316
84.8154 104.7795 82.5891
85.3689 104.6419 82.4666
85.7733 103.3407 82.1868
84.3828 101.3854 82.3746
84.5255 102.538 82.5105
84.3324 101.1664 82.2231
85.6237 102.3036 82.452
84.0205 101.5534 82.6727
84.4314 101.387 82.9122
85.086 101.7358 83.788
85.7137 101.0809 84.1334
87.5042 100.0763 83.4836
85.3078 99.3077 85.0763
85.9135 100.2771 84.6497
85.9501 100.7559 85.4632
84.6989 100.1482 86.2641
86.2799 98.551 86.8382
85.6379 100.3035 86.7105
84.1586 99.7474 86.5002
84.2816 99.6202 86.7064
84.5947 99.7026 86.4918
84.7634 101.3634 86.393
84.6635 102.6522 85.7651
83.6827 103.7807 87.0317
82.9866 103.8695 86.2388
83.1875 103.1135 86.8064
82.4254 103.7825 87.3284
82.9415 104.6067 88.4211
83.0859 101.6481 87.0243
82.801 102.6009 86.2903
85.0621 102.4007 86.8828
84.6204 102.2707 85.9638
85.4052 101.4407 87.2021
84.962 102.7072 87.165
84.5138 102.472 88.2577
83.2696 102.758 88.2583
83.8476 103.3084 88.6229
84.1706 104.0865 88.1972
83.6549 104.4992 87.5841
82.6036 102.891 86.694
81.4137 104.7987 87.0428
81.4805 103.8557 86.4783
82.4443 106.5784 85.2523
84.1573 107.0691 86.2813
84.2184 106.7247 86.6854
84.259 105.9678 86.5672
83.7299 106.0362 86.0228
85.7469 105.1647 86.1032
85.5275 106.4143 85.9371
86.2388 106.2918 86.4334
85.9558 103.9245 87.3622
86.0094 103.9884 87.302
85.7408 104.0963 87.5328
85.9766 103.9055 87.6024
84.1706 103.5241 87.8014
82.818 103.8539 87.8412
82.2635 104.1023 88.3271
83.9256 103.0549 87.8468
82.346 103.1083 88.455
82.7974 102.3247 87.3933
82.3255 102.0069 87.5405
81.5301 103.2206 87.0074
81.0494 103.3609 86.6582
82.8636 103.5465 86.2109
82.3971 103.0942 86.7221
82.3927 103.1278 87.9778
82.6796 102.6266 86.6214
82.3242 103.7225 85.7747
81.5775 102.0182 85.8482
81.5574 103.2861 85.8734
81.1929 102.9988 84.4192
81.8169 101.5862 85.9173
81.9633 102.8345 85.4971
82.4773 101.7687 86.4739
82.263 102.7974 87.0021
81.5553 103.1195 87.0015
81.4143 102.9111 86.4853
81.4205 101.4545 86.5392
82.029 101.5 86.2376
82.4936 100.4332 85.7753
82.6595 100.0102 85.3423
83.5835 98.8946 85.5526
82.4666 100.0034 86.3393
83.6403 100.6715 85.1505
84.1575 100.3802 85.8771
83.3468 99.9756 86.1976
83.715 98.6315 85.4155
82.8766 100.1748 85.5302
82.3879 98.7505 85.9392
81.8499 98.5545 85.6121
83.1556 96.8245 84.036
84.1489 97.5295 84.3214
83.9498 96.3601 83.7084
83.385 97.1678 84.1965
83.4838 96.4767 84.505
83.4775 96.1948 84.9215
85.5232 96.8784 84.9588
85.0307 97.3339 84.3339
84.3701 95.1248 84.8368
85.297 96.3072 86.1514
84.1855 96.8381 87.0528
83.719 97.0729 86.4637
84.857 97.4088 86.1171
84.4759 96.5489 86.9139
85.1492 95.5781 86.0482
85.0627 93.9835 86.6565
84.3162 94.2056 86.6257
85.9524 95.8995 86.7604
85.0679 95.568 86.9892
85.4947 95.976 86.8341
85.9047 97.1108 86.945
85.5878 94.6558 85.8013
84.9884 95.8812 85.6998
85.6923 96.7242 85.5897
85.0108 95.0214 86.8367
85.8766 93.9569 87.0709
85.9879 93.9623 87.2741
86.6343 94.8456 87.059
87.1166 94.9706 87.2692
85.517 96.5424 87.3208
84.1407 96.7127 87.1705
84.0199 95.9899 86.6428
83.3402 95.0163 86.3693
83.5955 97.0338 85.8594
83.3689 97.0841 85.7199
83.8962 98.538 86.0527
83.2558 99.1891 86.5291
83.6537 98.5089 86.6329
84.5638 97.227 87.1229
84.8014 96.8521 86.9954
84.4004 95.9586 87.7035
85.2378 96.3865 87.1404
84.6039 98.4472 87.6499
84.9751 98.3405 87.7293
84.4062 98.8283 86.4671
83.4337 99.0049 87.2276
83.6571 98.5623 87.3873
82.7896 99.4929 87.1626
83.3325 99.5634 87.6743
83.6609 100.2156 86.7797
83.1856 100.2748 86.0065
83.2377 102.1918 85.9785
84.5127 101.7138 85.9216
85.726 101.8826 85.8448
84.7903 100.5057 85.3747
84.8236 102.3017 85.2188
84.0068 101.7563 87.0686
83.3492 100.4805 87.7758
83.4019 100.2539 87.1636
84.2749 102.3852 86.5635
85.2166 101.8647 86.0484
85.8037 103.0008 85.9756
86.3491 102.8831 85.6763
86.2194 102.0377 85.7728
86.1654 102.1416 86.1605
85.0559 103.8878 86.7902
85.3697 101.8268 86.2843
84.9924 102.8871 85.5806
84.4316 102.8647 84.5092
84.8678 102.578 85.4562
85.2877 100.5059 85.5814
83.9176 100.0742 85.2841
83.9516 101.1615 84.6091
84.7022 100.5151 84.5709
85.5886 103.3815 85.2255
85.3193 101.7787 84.1074
85.9803 102.578 85.4971
84.891 105.7047 84.1498
83.8382 106.5197 83.2789
83.515 103.9688 83.0613
83.2816 103.908 83.9649
83.042 104.7925 83.8939
83.2854 103.9484 83.6298
84.158 102.8916 83.5531
83.865 103.0052 83.8737
84.2379 101.316 83.6901
83.1529 101.1048 84.6528
83.4605 100.6004 85.4239
84.2757 101.099 85.6909
84.5075 101.7931 86.3582
82.9873 102.309 85.8477
83.2565 99.5137 84.8
82.803 99.0532 85.0251
81.942 100.6505 84.5431
81.833 99.4368 84.4545
81.0505 98.8028 83.7625
81.3177 98.8146 83.8135
79.9427 97.8977 83.6445
81.0456 97.4186 83.1259
81.4017 97.3758 82.3523
80.4902 98.9939 82.9682
82.6641 99.3052 83.4144
83.6331 101.1205 82.8511
84.2292 101.5442 83.9
84.5507 101.1885 84.13
84.998 101.0225 83.6321
84.9552 101.5462 84.5094
84.177 100.0397 84.1786
83.3711 98.4033 84.6778
84.2953 99.1673 85.975
83.9154 97.0143 86.2561
84.4177 99.1391 86.3693
83.8959 98.7177 85.5646
83.612 98.1751 83.714
83.9533 97.1774 84.2223
84.2636 96.8892 83.9152
85.0584 96.9163 83.9812
84.4804 98.4696 83.9231
83.1727 98.7141 84.23
82.7876 98.777 84.9
82.6154 98.7254 85.8554
82.2494 100.8761 86.4827
83.2445 101.0398 86.6349
82.6521 100.8538 86.5105
83.9225 98.9048 86.6919
84.1524 98.959 86.585
84.707 97.9094 85.8506
85.5589 99.0678 86.2481
86.4713 98.6608 86.5446
85.2881 97.186 86.3448
84.0742 96.109 86.4998
84.0374 97.1396 86.2122
83.6706 96.9755 85.4538
82.5176 95.146 85.477
81.6625 95.4671 85.3804
82.5413 95.3972 85.4624
83.3156 94.5004 85.3649
83.0848 95.8696 85.5909
83.1327 93.3304 85.5899
82.9186 93.2656 86.2
83.8615 95.175 85.3796
84.6369 96.6085 86.4365
83.787 94.4058 86.6384
82.4231 94.4498 86.4638
82.2183 96.3247 85.4516
82.4743 96.6258 85.2993
82.9467 95.0214 85.632
82.9454 95.4305 85.1778
83.5826 96.1103 85.12
84.2062 95.5164 86.4414
83.6195 94.9421 86.2897
82.7189 94.3419 87.4937
83.3199 94.8496 87.6377
82.6073 94.5772 87.4537
82.2069 94.7118 87.5256
81.664 92.222 86.7338
82.4505 92.0261 87.0914
82.8772 89.6993 85.6941
82.8582 90.7304 86.4752
82.9866 92.3031 86.5336
83.6252 92.4052 86.462
84.2958 93.6129 86.0184
83.3719 92.9255 86.3875
83.5081 92.9945 86.3199
84.0644 90.7699 85.2115
83.6907 91.1712 85.5189
82.4998 94.2346 85.8398
81.5124 94.4433 85.0304
82.3559 91.4771 85.2865
83.5157 93.0586 86.101
81.7339 93.4629 85.1628
82.6412 92.8263 85.1722
82.0313 92.8093 83.6922
81.2792 94.4728 83.4114
82.2992 95.1097 83.0716
83.1027 93.2818 84.0463
82.9864 92.8396 83.7759
84.1061 94.1316 82.9283
85.0793 94.663 82.1576
82.889 93.9764 82.003
83.1853 92.9264 81.6362
83.3098 94.0982 81.483
83.0512 93.8012 80.8025
83.7868 94.8124 81.5122
85.3491 95.8435 82.5093
85.7162 97.0078 83.2081
85.429 97.9879 83.1258
84.6672 98.0119 83.6604
84.8932 99.032 83.5016
83.2515 101.0937 83.4654
84.4246 99.294 84.7033
86.3428 99.7519 85.1665
86.612 100.3518 85.9287
86.588 98.8215 85.4129
85.0736 98.0188 84.6702
85.0398 99.3133 85.1105
84.1871 98.663 84.6299
84.4099 99.4518 85.2961
83.9746 99.6908 84.7518
82.8183 100.5864 83.8926
84.1026 100.3377 84.0968
83.9772 101.3 83.9167
84.974 100.8194 85.0195
83.363 101.3818 84.1131
85.1352 102.1802 84.0167
84.1938 101.3877 83.8875
83.028 100.1154 83.6573
83.1831 99.9349 83.2687
82.447 101.2475 82.6291
81.3413 101.8029 81.8948
80.2198 102.2016 82.1292
81.8904 101.5869 81.838
83.1026 101.0379 81.2156
83.2039 100.9217 81.4965
83.2529 101.0288 81.8191
84.8661 99.1233 81.8954
84.2829 98.2363 83.0875
84.7632 98.5498 82.4316
84.499 100.7889 82.3034
82.7636 100.209 82.424
84.3193 100.4901 82.055
84.6073 100.5548 82.3542
83.3464 99.0395 82.428
83.2864 99.6427 82.1611
83.5602 102.218 82.3079
83.6108 101.2884 81.8174
83.7191 100.1997 81.5573
83.2769 99.9954 80.9918
83.0753 99.5462 80.1053
82.0976 102.1578 78.879
83.5475 102.2521 78.5485
84.106 102.8943 79.205
83.0228 99.7814 78.715
82.7381 100.5998 80.0288
83.1532 99.9387 80.8911
81.1741 99.7562 81.3301
81.8958 99.6019 80.0942
80.5083 100.3975 79.3403
80.8738 99.1762 79.5945
80.4172 101.5886 79.8632
78.795 100.8922 80.0741
82.231 100.9874 80.0767
81.3385 100.5403 81.3125
81.7145 99.8062 81.9085
80.967 100.5933 81.836
81.1945 99.6772 80.8187
82.22 98.8689 81.3218
81.7668 97.9418 82.9327
82.6974 98.1577 82.4494
82.1159 99.9396 81.4117
83.2124 100.1287 82.7071
82.3052 99.9307 82.4839
83.1461 100.3322 82.8951
82.8529 99.0971 82.0675
82.5248 96.5891 81.5546
81.2812 98.7197 83.8039
82.4653 97.2503 83.1763
80.5949 97.1824 83.8106
79.6344 98.3973 83.056
79.1983 97.8178 83.1025
80.416 98.1706 82.6633
79.4665 98.1138 83.8259
79.516 97.8346 82.9771
80.9334 97.0828 81.7623
81.2172 96.8315 81.8664
81.0101 97.6814 80.5544
81.6855 99.2341 80.4616
82.1764 99.9282 81.2552
81.8953 98.8716 82.4177
81.5424 100.6654 82.4354
79.666 99.4724 81.7448
81.1516 100.2674 81.8394
82.6146 100.0988 80.8933
81.4352 101.0943 80.5958
82.1702 100.751 79.9413
81.4712 100.8482 79.2679
81.3186 99.9788 81.9242
80.7065 100.6218 81.4132
79.9708 99.5628 80.8201
79.5335 100.0517 81.6996
78.0874 101.2323 80.5372
77.6739 98.7138 79.7842
78.6897 99.8429 80.9028
78.2032 100.6487 81.2735
78.5816 101.4409 80.6488
78.4851 101.8716 81.8093
77.1392 101.8147 82.3655
76.5447 101.5749 82.5583
76.7847 103.3283 81.3252
76.2885 101.8563 80.2417
77.0637 100.3804 80.8874
76.9974 100.5045 82.1295
76.6949 103.0886 81.9831
77.0643 102.8261 81.9219
76.3383 103.2724 81.564
77.3503 103.3873 81.7303
76.5996 104.0962 80.0485
76.4544 103.8675 81.2693
76.8307 103.9258 80.8022
77.4857 101.4007 80.5109
78.1516 101.2421 81.2873
78.0353 101.9119 80.8178
76.2627 105.155 80.7311
79.2344 103.4069 80.3025
79.248 104.3158 80.1918
79.2463 103.9528 80.8267
79.8477 103.9012 79.4305
80.0634 103.8209 79.6915
77.9297 102.6329 79.0143
79.7495 101.0239 80.4171
78.696 100.5079 80.2846
78.7705 100.8284 81.4215
78.858 101.1655 82.4811
78.0776 102.626 81.6589
78.497 102.6617 81.8934
81.228 101.9482 82.2037
80.4139 100.4078 82.0742
78.2859 99.1956 81.9521
79.7231 99.9742 81.7429
78.8776 100.6084 81.7349
80.2711 99.9249 82.1166
79.5649 100.2252 82.3973
77.5434 100.4291 83.4065
78.738 100.5898 83.516
78.4007 101.8629 83.5193
77.6434 101.4789 83.6183
77.7807 101.0113 82.7075
75.8012 100.2547 81.9481
77.2479 99.5667 80.2036
78.1833 99.5644 81.2074
78.1781 100.0551 81.7113
77.4642 99.9457 81.4686
79.5956 99.2542 82.8058
79.91 98.1498 83.1321
80.8229 97.6483 82.7729
80.4693 98.2404 83.5064
80.9394 97.1783 84.1381
81.8724 97.3326 84.1503
80.5842 96.0346 84.7382
79.9543 93.3878 84.7741
78.8848 96.0472 84.244
79.5373 97.1364 84.4117
80.7219 96.5562 83.7326
81.4828 97.4701 83.5968
80.8292 98.1624 84.0037
81.6166 97.7816 83.5444
81.0546 98.7111 83.3474
80.8129 101.2881 83.9662
80.8124 101.1442 84.4849
80.1859 102.0655 84.1108
80.0648 99.8822 83.1932
80.5452 98.9769 83.54
80.6291 99.3977 83.9712
80.478 98.8592 83.1883
81.9222 100.1264 83.2482
82.3193 99.6592 84.2114
83.7131 101.5907 84.7929
84.3078 98.8274 84.4528
84.1004 98.9138 83.6214
83.9849 98.433 84.1316
83.9986 97.9031 83.8768
83.0059 98.4478 84.5459
83.4597 101.1355 84.3533
80.7808 100.5199 84.6721
80.7537 99.7232 83.6599
81.9956 99.7099 83.5474
81.1493 99.5271 83.537
81.3473 100.6925 82.5808
79.4276 100.4124 83.1764
80.767 101.0233 83.3211
80.1056 100.0667 82.5189
81.1846 98.3684 81.9771
80.0131 97.1467 83.2644
80.0904 98.8237 83.498
81.0913 98.551 82.5043
80.8114 98.5563 82.9125
80.725 98.2809 82.2069
80.7533 101.669 81.2739
80.1626 101.0574 81.2867
82.0717 100.8119 82.1081
80.7555 101.5076 81.9049
81.7427 103.3901 81.7157
80.6383 101.8715 82.4012
81.4012 101.1092 82.1045
81.0496 102.0668 82.9465
81.5719 100.284 83.3763
80.5947 100.6989 83.2832
80.6369 102.2816 83.6077
79.0365 101.6676 83.3649
79.6806 102.8229 82.4319
79.3438 103.1265 82.0057
78.9178 103.0879 82.4416
80.3707 102.6367 82.4258
79.9355 102.2192 83.1326
80.0936 101.8902 83.3684
79.1756 102.8324 83.4252
78.6064 102.0532 83.6015
78.3641 102.8985 82.6625
77.2554 102.6698 82.8841
78.5928 102.978 83.3886
77.8221 104.0184 83.7973
78.3337 103.0784 84.4036
79.7006 102.6374 83.6065
78.401 101.0493 83.9454
78.6302 102.7901 83.9106
77.7249 104.5252 82.7781
78.1261 102.7731 82.5943
78.2742 101.8871 82.688
80.0337 101.7091 83.2115
79.3766 101.3669 82.9986
80.7567 103.8101 84.4794
80.278 101.7606 85.8657
81.3463 102.5708 85.7603
81.3001 101.2463 86.6374
81.3367 101.8996 86.6933
80.9544 101.5841 86.5379
81.1398 102.678 85.5337
80.2527 103.3536 85.7854
81.8467 101.5461 86.3283
82.5398 101.3297 85.4221
80.1116 99.6395 85.8072
81.1654 98.7004 86.0608
81.1207 100.7901 85.5548
81.0432 98.9571 85.7204
81.0908 97.9752 85.9167
81.7734 99.2162 85.7872
80.6972 99.4425 86.252
80.8419 98.2264 87.4696
80.9752 96.9134 87.4039
81.6011 99.8767 87.3133
80.7292 99.7929 87.3992
81.1174 100.9506 88.0047
79.9629 99.7039 88.5617
81.2917 100.481 88.5812
80.3678 99.7373 88.367
80.864 100.6556 88.5844
81.2606 100.2482 87.0136
81.4456 99.6045 86.665
81.1484 100.1954 87.5081
81.474 98.6771 88.2316
80.4469 97.7816 88.1597
81.9777 99.3296 88.5103
82.5147 100.6514 87.8993
83.7902 100.4672 88.4013
81.6432 100.0824 88.5457
81.8625 101.1625 87.1654
80.8665 100.1781 86.741
81.7931 99.3982 86.5435
81.9265 99.2638 87.528
81.5913 98.2145 86.109
82.7571 97.5553 86.8639
83.1961 97.2079 87.2819
83.4001 98.6315 85.1813
82.2043 101.0789 86.1353
82.4187 98.577 85.3567
81.9312 97.0244 84.7637
82.1014 98.0935 84.1362
81.8758 98.8321 84.7447
81.7314 99.4695 83.4287
81.0488 100.919 84.8012
80.6203 103.1798 85.1908
80.7853 102.02 85.5117
80.4023 102.3592 85.5824
79.6667 103.2458 84.08
80.0516 103.9461 84.1391
81.5365 103.058 84.6398
79.7103 101.8361 84.8461
79.3702 101.6043 84.2839
80.3861 100.0883 84.1454
78.4078 101.3259 82.8543
79.6782 102.4661 84.5109
80.6385 102.2443 84.4145
80.2479 100.5001 84.5146
80.731 102.8571 84.1855
80.0976 104.4383 85.0013
81.3275 104.8076 85.0889
82.1091 103.9555 83.9314
81.8188 104.6126 84.9063
81.0196 104.2684 85.6234
79.4022 104.5381 84.5536
79.9143 103.7824 84.6499
79.5227 104.1791 83.115
80.9951 105.9322 83.1536
80.7177 103.3327 84.1328
81.8225 104.2941 82.9641
80.1 102.7929 82.651
80.0839 102.5612 82.705
80.2594 103.3716 82.1914
79.3058 102.1412 82.5189
79.2576 102.7079 83.7322
78.8951 102.5972 82.9287
81.2189 99.5864 82.0015
79.1001 101.2524 82.317
80.4022 101.2155 81.8344
81.7013 101.971 82.414
82.2785 103.357 81.9571
81.8764 102.3731 82.2045
82.3923 102.4952 82.0985
82.8748 102.2882 82.0729
82.3692 101.4443 83.135
82.2947 100.0336 82.7507
81.2338 99.9815 84.5293
81.478 100.018 84.4793
82.5203 101.5102 83.4846
83.3935 101.5528 84.189
83.2761 99.5623 83.4662
85.9271 101.682 83.0103
83.3424 101.925 82.8742
83.1979 101.7496 83.1746
82.595 99.6984 83.3208
82.7252 99.132 83.7659
82.5338 97.6641 84.1135
82.267 98.4401 83.9425
82.935 99.2211 84.1552
81.3895 99.6731 85.2799
81.4741 96.3809 84.2924
79.2478 97.6573 85.1717
79.7635 98.4803 84.8355
80.5864 100.2642 85.5838
80.8532 99.0906 85.3405
80.4797 99.8967 85.7812
80.531 98.5668 86.074
80.1205 99.1963 86.6239
80.2119 98.518 86.8472
80.0353 96.9043 87.5803
79.8371 97.0041 86.8304
81.2635 98.5379 85.4559
79.9143 99.5618 84.3987
81.0604 96.9204 84.5714
79.3758 96.9028 84.8989
79.3766 97.1377 84.9472
81.1052 98.2087 86.0273
80.6658 99.0507 87.0421
81.7397 96.5436 85.9966
81.6246 97.1165 86.4773
81.838 98.4181 86.3281
82.1219 97.8182 86.1696
81.7534 96.7926 87.0929
81.1226 97.9333 87.0281
80.9642 98.6687 85.9093
81.037 100.7666 85.8707
81.2917 100.5782 85.7083
81.9336 100.9093 85.9432
81.492 101.5597 85.2052
81.3508 101.2149 83.2758
82.2377 99.8649 85.0057
82.6712 100.6478 85.1703
81.817 101.4068 85.7094
81.4741 101.5293 84.353
79.9011 99.9343 84.3374
80.7884 99.7773 84.8576
81.2838 99.3135 85.0073
82.0505 99.6916 85.4071
81.5296 97.8444 84.2819
81.2723 99.4871 84.2109
81.7582 100.0302 84.7005
81.0739 101.8761 84.8714
80.7931 100.9299 84.1637
79.6897 101.3044 82.6595
80.8162 99.7502 82.7163
79.8226 101.0753 82.0984
80.7131 99.675 81.8567
80.713 100.6583 81.5536
80.3725 100.9864 81.6489
81.7341 99.0941 81.7851
81.4728 98.7498 81.7106
80.7731 97.1833 80.8793
80.8457 97.6395 79.9683
78.9904 97.3517 80.0929
79.3096 97.197 79.9363
79.481 97.4249 79.8333
78.9845 97.5015 79.0637
79.4721 96.5295 78.7509
79.2182 96.9767 79.4232
80.6275 97.1326 78.9865
79.3203 97.5137 78.839
80.3295 98.3206 78.9534
78.99 99.3634 79.1962
79.5227 98.3665 79.3609
80.7437 97.5908 78.7806
80.5103 100.2109 78.3745
79.1246 100.5719 78.0748
79.4597 101.1574 77.3869
78.4679 102.3467 76.4484
77.9466 102.4166 77.1763
79.0359 102.2687 78.4664
78.9393 100.9782 79.207
79.5214 98.7185 80.0637
79.1578 99.6218 79.8434
79.0801 100.4229 79.4827
78.6433 101.4444 79.8776
78.715 103.0312 80.2712
78.4762 101.8118 79.2112
77.8403 100.3324 79.728
77.9155 100.3555 78.6787
77.9883 99.8327 79.1278
79.4851 99.4825 79.1346
78.0446 97.9731 78.7757
77.4745 99.3188 78.5587
78.9032 98.3148 77.6942
78.2229 100.2913 76.6595
79.1574 101.3659 77.4756
79.1969 100.6348 78.0877
79.9108 98.8699 77.6713
79.6727 99.3753 76.7528
80.3815 99.3621 77.7949
81.0605 98.6711 78.546
79.5907 99.5589 78.2383
78.8856 99.7734 79.3066
78.9374 96.9004 78.7759
78.9051 98.3722 76.8064
80.5208 99.0384 78.7074
81.2191 98.0583 78.4314
81.071 98.4015 78.9569
79.0511 100.4517 79.3622
80.6222 98.5537 79.2752
79.1079 98.2022 80.4657
78.3867 97.911 79.6427
78.3571 98.9057 78.7866
78.5905 98.8841 79.2495
80.8724 100.2296 78.6621
80.5521 99.1812 78.7039
81.2265 98.9057 77.9822
80.5537 96.7249 78.1802
80.0499 97.8826 79.5891
79.1796 100.2077 80.3026
79.6357 99.9722 80.2465
80.6396 99.4656 80.2178
80.16 98.0248 81.2877
81.3652 98.5661 80.7078
79.7244 101.1848 82.6217
80.3334 98.4887 82.2304
80.8413 96.1817 82.8137
81.1073 95.3691 82.6736
81.2129 96.0265 84.2535
82.3617 95.2014 83.797
81.2477 96.6582 83.1445
82.2593 98.2795 84.1634
81.643 97.0346 83.5699
81.4763 97.2341 84.677
79.4285 98.1224 83.8365
79.8713 98.8595 83.7925
79.7712 99.9735 82.9125
79.5871 98.9574 81.8314
79.8681 98.239 81.5859
81.0136 96.8961 81.6243
79.6616 97.4493 82.34
81.3912 97.5129 80.8643
79.616 98.6216 81.113
80.6349 97.8215 81.7164
80.2631 99.4609 82.176
79.1325 99.4382 81.9829
79.4286 98.1326 81.8527
80.1609 98.0312 80.7955
80.5356 99.637 79.9473
81.4818 98.6824 79.941
81.2457 99.6648 80.387
82.8704 98.1494 81.6229
81.1872 96.2527 81.1134
81.653 97.1332 81.1997
82.083 94.9006 82.1293
81.2801 94.4369 82.4166
82.0715 94.7695 81.7259
82.4138 94.9046 81.747
81.1058 97.0022 80.445
81.913 96.4838 80.6587
81.3169 97.1379 80.8983
81.3841 98.4821 82.2965
82.0157 97.7907 81.9715
81.7533 97.3213 82.524
80.5576 99.6385 81.2495
81.0427 100.4177 81.0618
80.3498 100.0847 80.612
81.9038 99.7768 79.6199
82.4203 100.1315 80.3657
82.0151 99.2574 81.7519
81.4569 101.1857 80.9736
80.1899 100.1193 81.4985
79.4061 100.5148 81.091
79.5283 99.8874 80.8128
79.751 99.1425 81.2988
79.7569 98.8533 82.2413
79.0699 99.5503 81.5531
79.7724 101.2056 81.2649
79.7464 102.9051 81.6716
79.7472 103.3857 82.4894
80.4488 102.9916 82.7325
80.0197 101.4849 82.5187
81.2607 101.7133 83.1904
80.8185 102.0721 83.5766
82.0501 100.8734 85.0119
80.1711 98.9966 85.234
80.6974 102.1411 85.4635
80.0982 101.3374 84.9261
80.9778 101.6618 84.6781
81.0062 101.8205 84.9258
81.873 103.5919 85.1505
81.1514 103.7965 85.0735
81.396 103.5274 85.0299
80.9758 102.2903 84.7204
80.1724 103.7803 86.6468
81.2392 104.2912 86.2576
82.263 103.5348 85.75
81.6709 103.1123 85.3313
82.1001 99.9728 86.585
83.6226 101.0663 86.5432
81.9152 99.5981 85.8034
81.7466 100.3662 85.9239
81.4082 102.2827 86.212
80.6458 101.1643 85.361
81.6025 101.2153 86.0748
80.6708 101.3331 86.029
80.7836 101.7764 84.739
80.6486 99.1897 83.3612
82.0019 98.9359 82.5121
82.3463 99.8283 83.1021
81.3514 101.2648 82.7995
82.2042 102.3045 82.2595
82.8225 102.2969 81.7474
82.858 101.4739 81.4333
83.0884 100.6702 82.3223
82.2469 101.6486 82.5902
83.2995 104.1368 83.8758
83.3777 102.2911 83.4825
82.609 103.4888 84.5046
83.5268 104.2592 84.7605
82.5215 105.1069 83.5231
82.5897 103.7857 83.2187
82.5928 104.9012 83.9471
80.9783 102.9159 83.7705
79.7624 102.4006 83.4269
80.7253 100.8786 82.7499
80.2426 98.742 81.9105
81.1637 98.4845 82.2125
79.8047 98.1684 82.7441
81.0506 99.5783 81.9887
80.5855 99.2541 81.6312
81.5035 101.2953 81.8801
81.6227 101.0988 81.55
80.7924 100.3736 81.3502
79.6575 99.5174 82.574
81.1841 100.1924 82.3225
79.3957 99.4837 81.0132
79.4431 99.8643 81.6596
78.4124 100.6483 80.823
78.0421 101.8754 80.7634
78.8384 100.0689 81.3454
79.578 101.6782 81.8769
79.7648 102.1193 81.5386
79.3224 101.324 82.6482
80.4195 100.5486 83.4385
80.3247 101.5055 82.3803
80.1013 102.1201 83.3943
81.1041 103.1376 82.5352
81.9722 102.6798 83.5334
80.8144 103.1773 84.502
81.0039 102.4791 84.9761
79.9816 102.7234 85.1565
79.9309 103.428 84.8907
80.5583 102.5574 84.8683
81.6848 102.4151 84.1888
81.0503 103.5575 84.7251
81.6072 104.9548 85.7392
81.856 105.5124 84.715
81.2361 105.3699 85.4852
80.9946 105.2114 85.0123
81.7367 103.7103 84.8346
82.8869 104.5617 85.5833
82.1727 104.2863 84.82
83.0791 104.2531 85.144
82.9588 104.4493 85.8429
84.3297 104.3818 85.302
82.9095 101.8057 84.5274
83.2381 100.5225 85.3236
82.7353 102.0491 86.0341
82.933 101.4519 85.6639
82.6131 101.2021 85.8069
83.1154 99.94 85.2184
82.4659 99.5701 84.9912
83.1996 100.0076 85.1071
82.4919 100.5348 86.0255
82.8437 101.4603 84.0919
82.2141 102.7563 83.8581
81.8396 102.3531 83.4368
81.9928 102.2868 83.9902
81.8518 99.1996 83.686
81.2843 96.9761 82.8654
82.7845 97.223 81.6516
82.0811 98.6024 82.045
82.0857 99.5521 82.7279
82.1227 102.2623 81.8982
81.7963 102.1567 81.1822
80.5503 102.9624 80.5333
81.313 104.4668 81.3855
81.2548 103.1003 81.6146
81.6854 102.9376 81.6252
80.8059 103.2312 82.4273
81.3569 102.8646 82.0913
82.2745 101.1651 82.2256
79.9419 104.478 83.2013
79.2976 103.945 83.5086
79.5561 101.5466 83.9674
80.1389 100.8381 83.4812
79.1246 101.6249 83.6368
79.475 100.9394 84.2784
79.9743 100.8336 83.5612
79.729 100.0854 83.2738
80.5783 101.488 82.9763
79.0464 101.358 83.0309
79.783 101.3479 83.9912
79.0703 101.7535 83.4464
78.4784 101.8175 81.7324
78.695 100.9451 81.0753
79.8108 100.7112 81.286
80.952 102.282 81.7302
79.9005 101.7864 82.1267
79.1038 100.0007 82.3287
78.6022 98.7577 81.9489
79.4744 99.7026 82.7079
79.7837 101.2738 82.5342
80.5049 102.199 82.1343
79.5721 104.892 82.8194
79.4048 103.4713 83.1043
78.6187 101.5821 83.3254
78.4512 101.5433 83.8607
79.2364 102.3798 82.3772
80.1292 103.2891 82.597
80.1534 104.678 82.4369
80.1334 103.3761 83.1844
79.8669 105.2447 83.0802
78.9869 103.6945 82.5959
78.6731 102.0093 82.5577
77.0744 102.7297 82.2378
77.172 103.8214 81.4771
78.8203 103.4993 81.023
77.4797 103.3366 81.1735
77.3012 104.11 81.2235
77.7788 104.8978 81.8979
77.8591 104.0187 82.7711
77.4246 104.8055 82.7839
77.5446 103.0832 82.7738
77.7431 102.4075 82.2692
78.2346 103.6647 82.4355
78.8451 102.1311 82.8536
76.9367 101.2178 83.3348
76.3941 101.6708 82.925
76.7196 100.4308 83.4848
76.7802 102.0121 83.4366
77.22 99.1371 84.0539
77.2776 100.6732 84.1669
77.6415 101.912 85.7809
76.5398 101.0103 85.2706
75.3116 100.8667 86.1566
77.3944 103.0803 87.0285
75.9265 104.1399 86.2002
75.9401 103.4614 86.3031
78.9475 104.147 86.3635
78.0951 104.4765 86.9404
77.3893 103.3603 86.7302
76.3204 102.1969 86.8629
77.0371 102.0931 86.9376
76.1615 101.2605 86.184
76.3995 101.3357 86.0921
75.7342 101.9966 85.5158
77.7342 104.6664 86.7312
76.9528 103.3006 85.5941
77.7331 100.7031 84.6758
76.3429 99.6626 84.8615
77.4141 102.5937 85.6599
78.6549 103.036 86.788
77.5973 104.2425 86.2758
77.6004 102.9343 87.4851
77.1065 105.1192 86.1728
76.6585 104.9914 85.9917
77.8814 105.2631 86.4184
78.5972 102.0177 87.1483
79.3558 102.7402 86.4332
78.124 103.7516 86.465
77.2984 103.7903 86.7502
76.623 106.1903 86.5372
75.652 105.8665 86.5646
76.9119 106.7797 87.4338
77.713 105.7792 86.3299
79.0694 105.2902 85.0439
77.1794 103.7356 85.7854
76.7591 104.4212 85.9229
78.1087 105.2474 86.4817
76.8366 105.0583 87.096
76.6624 104.5098 86.5884
77.7744 104.1996 87.5338
77.6746 107.1323 88.9838
77.5411 106.7798 88.6517
77.8705 107.6448 88.7799
76.1287 107.7201 88.9122
78.4227 104.8075 87.5548
79.2298 102.7127 87.446
78.6034 103.8322 87.4444
77.8253 103.7242 88.4223
77.1523 103.1324 89.7119
76.9653 103.6934 89.3698
77.1616 104.5341 89.3313
76.4164 103.6527 90.2859
77.5252 105.0904 88.7789
77.8418 105.5358 88.8327
77.5906 106.4239 88.1142
77.8589 105.7214 89.3619
78.5911 105.732 88.9088
78.6824 106.2447 87.8717
78.0869 106.9339 89.0805
76.8657 106.9606 88.5121
77.1556 106.2993 87.8941
76.6167 105.4367 88.8666
77.5647 105.9788 89.2305
76.5541 103.8221 88.733
77.1706 103.9881 89.7064
76.6716 104.0835 88.9001
77.8186 104.1342 89.1708
76.8143 106.07 89.1637
76.9559 106.2111 88.201
76.8007 105.9111 88.9045
77.8207 105.8861 88.0468
76.9283 105.0376 89.1637
76.651 104.4394 89.0456
76.9347 104.7941 89.1629
78.5764 105.1881 89.0946
76.0359 105.9705 89.3883
78.1216 105.6292 88.8104
76.7551 105.5394 89.2033
78.0383 104.6008 89.9269
77.593 105.6838 89.285
76.7955 107.5213 88.8056
76.1802 105.5174 89.569
75.7676 104.436 89.0022
76.3094 103.2234 89.0514
76.3146 102.7572 89.6047
75.1722 102.1156 88.9843
74.9892 103.2377 89.6032
74.0253 102.7163 90.0945
75.2772 103.5235 90.0241
75.3728 104.4738 89.648
75.6453 103.7549 88.4891
76.0449 104.6019 88.7023
75.4623 103.1423 90.1673
74.4685 102.7575 89.6739
74.7311 103.8504 90.8844
75.1028 103.8494 91.2677
75.2626 104.5623 90.513
76.8822 102.6388 89.8641
78.3778 103.2602 89.1331
77.0926 102.2236 89.0902
76.8327 101.9986 88.7478
76.8871 104.1774 89.5005
77.6608 103.5354 88.8593
77.5758 103.846 89.0502
77.9038 102.5292 90.0097
78.0661 101.8745 90.3653
77.6934 101.1924 89.8554
76.6687 100.7939 91.8166
77.7315 99.1474 90.916
77.2177 100.4925 91.3215
78.5744 100.8563 91.9563
79.4223 101.4669 91.3606
80.5297 102.0507 90.9266
81.7393 100.572 91.0744
81.3444 102.1766 91.1552
80.7379 102.4917 90.8002
80.5679 103.8275 90.46
80.7022 102.7955 90.4553
81.1964 102.7243 92.3273
81.8779 102.5703 91.544
80.639 102.4783 91.6211
81.1851 102.9768 92.2828
79.5918 103.3891 91.7734
80.3937 103.4891 91.9238
81.0634 104.2061 93.0821
81.9622 105.7029 93.2727
81.3072 105.4002 93.6592
80.5362 105.2829 92.8863
82.7443 104.5666 93.0501
85.3429 104.1715 93.8015
83.7435 104.6789 92.9335
82.2855 104.9844 92.3379
81.8287 104.9245 91.6259
81.7301 104.9118 92.7071
82.9819 105.1001 92.1115
82.9303 105.4355 92.2436
84.086 105.468 92.2738
83.7539 105.6921 91.1917
83.5434 106.2825 92.1791
83.2963 106.6959 92.016
83.7042 105.507 91.2343
82.6415 106.3993 90.3852
83.9395 105.2096 89.9023
83.1076 106.1092 90.431
82.8795 106.6771 90.514
83.5537 106.7177 88.8419
83.5846 106.3797 90.4087
85.102 106.6043 90.094
83.9604 104.332 88.7568
82.2616 104.1069 89.6772
83.0212 105.6983 90.115
82.1515 104.5473 90.4212
81.8616 105.4665 90.5919
83.566 106.9133 90.5262
82.1867 106.1209 91.2365
84.0662 105.1349 91.5467
82.1148 105.3409 91.263
81.6611 104.7243 91.4355
82.3847 103.8721 91.6212
80.5955 104.6858 92.1353
80.539 105.5351 92.905
80.5299 105.0712 92.8329
81.9464 106.3078 93.0384
82.0622 106.1683 92.3049
81.6697 104.6754 93.2919
80.6058 104.7513 93.186
80.1982 104.9985 93.2197
79.7126 103.8879 93.8434
80.5485 105.9967 93.3462
82.0224 105.876 94.7069
79.9791 108.0526 95.0372
83.6064 106.6323 95.3211
82.5825 106.1635 94.6277
82.3799 108.5387 94.3589
82.2083 108.1815 94.8048
81.4042 106.5351 95.6975
80.637 106.9147 95.2527
79.8442 106.8601 94.7117
79.6448 106.7505 94.7124
80.5672 106.2387 95.5243
80.4385 105.8385 94.6735
79.2701 105.6171 94.8405
79.3263 107.0062 94.1237
79.4559 107.2197 93.2965
77.7034 108.7497 94.2876
79.4038 108.3529 93.8619
78.4526 108.4953 93.7083
79.0332 109.6336 93.7168
76.9822 108.9201 94.2259
77.8089 108.2858 94.7205
77.3947 107.9167 95.1057
76.9544 107.0284 95.4376
78.3841 107.27 94.7203
78.2727 108.3762 94.9576
78.5818 106.7818 94.2236
79.2556 107.0969 95.1329
79.1548 108.5028 94.326
79.3393 105.9527 93.8469
79.6745 105.7897 93.254
80.5067 106.3788 92.6509
80.0403 107.6385 92.2316
81.1898 107.4356 93.9369
80.3298 105.8314 93.385
80.7527 107.0746 93.3814
80.0825 105.7502 92.9079
79.0288 105.1788 93.7026
79.8625 104.5863 94.0289
79.5525 106.9854 94.7208
79.9349 106.0192 94.514
80.054 105.7779 94.3718
79.8552 106.5978 94.7684
79.3312 105.6943 93.2895
79.8641 103.9105 93.0546
80.3882 104.532 93.3976
80.116 106.6847 92.6095
81.0352 105.4023 92.4104
80.6462 105.7354 92.6496
81.1648 105.5476 92.1895
80.809 106.7092 92.7795
82.1153 105.1164 91.2844
81.5142 105.3167 91.5635
81.0157 104.7225 91.6393
80.093 105.5745 91.3694
80.2416 106.9448 90.844
81.1866 106.6175 90.6137
81.8085 106.5792 91.1078
81.6725 105.2547 90.6931
82.8216 105.9381 90.4185
81.4689 105.412 90.5098
81.4617 105.4927 90.9135
80.7655 106.6295 91.3345
80.4557 107.0521 92.5502
80.6183 105.3707 93.2643
81.8549 105.9301 93.0008
81.88 105.0475 92.3524
81.8078 104.1872 93.0212
80.5638 102.5055 92.1802
81.7415 102.7175 92.2466
80.6354 103.7012 92.7219
80.8429 104.4078 92.2415
80.7487 105.3793 91.3875
81.2912 105.7187 92.1175
80.3619 105.0373 92.2113
81.1683 106.5996 92.7405
80.942 107.2979 92.8973
80.6963 107.6424 94.7105
81.1082 107.097 93.7124
81.1943 107.5624 94.8138
80.9752 105.6298 94.3506
80.081 105.5395 93.8116
80.1412 107.3692 93.8388
80.0325 105.7206 93.9834
81.2182 106.4917 94.0125
81.5435 106.4303 93.6963
81.4158 105.8185 94.1134
79.9802 107.0278 94.2025
81.5163 106.6571 94.7773
81.2947 107.0278 93.6934
81.1196 106.6088 95.305
82.3906 108.1879 95.5114
81.3662 106.8293 96.5086
80.85 107.6309 96.8122
80.3381 108.6217 96.7309
81.1636 108.6259 97.2829
82.4645 105.6154 97.1309
83.0083 105.8715 97.2342
81.2419 104.2265 97.1255
80.2705 105.2579 97.113
80.1433 106.73 99.1219
80.9667 105.1658 98.4547
81.6336 105.1129 97.867
82.2971 106.0937 97.8181
82.865 106.5296 98.7621
83.9404 108.795 98.2357
81.7901 108.6286 100.1293
82.1308 108.1797 100.5061
82.7878 106.481 100.3506
81.9988 109.7559 100.2466
82.2761 107.3358 100.7726
81.0689 107.3469 101.474
81.4719 108.8242 102.3317
81.6582 107.4197 103.0616
80.9801 106.5367 102.3571
82.6199 107.0137 102.998
83.3944 104.8189 103.6102
81.1818 104.889 103.4754
79.4847 105.5962 103.7069
79.391 104.8831 103.4271
79.1359 104.2392 103.1584
80.946 104.0916 103.0062
81.8775 105.6751 103.2329
81.4936 105.1112 103.0067
81.351 105.5469 103.3162
81.663 106.424 103.4993
82.0035 106.0575 103.2326
81.3373 106.6746 103.3973
81.753 105.8052 102.7799
82.5661 107.8004 102.6822
81.8911 106.727 102.4473
81.3605 106.8766 102.9351
80.8394 106.7724 101.6676
81.9985 106.7314 102.4991
82.786 105.1886 101.3892
84.8362 104.111 99.431
83.3224 105.6628 99.7661
83.3278 105.9836 99.3854
83.7102 105.4748 99.886
82.7778 106.1164 99.6523
84.1136 106.3162 100.5038
84.5687 108.1303 100.7416
82.3692 108.096 101.0605
80.9226 107.1637 100.9695
82.0103 105.0929 101.2941
81.7369 106.5709 101.3244
81.3309 105.0375 101.711
82.0931 107.1131 101.5865
80.5383 105.3515 101.8547
81.0515 107.3448 102.0207
81.9014 108.5021 101.8117
81.0821 107.4602 101.3435
80.4258 109.0231 102.7162
80.2915 109.0578 102.5175
80.8792 109.6503 102.1586
80.9971 110.123 102.1511
81.9736 107.981 102.7044
82.6719 106.9011 102.1712
82.8723 108.9311 102.4643
83.4588 107.7655 102.515
84.4713 108.3569 102.7733
84.9399 107.523 102.4491
85.3337 108.7594 104.0298
83.0359 109.8968 103.0928
85.0337 108.9499 102.7117
85.7327 109.7959 102.736
84.1356 106.997 101.97
84.8622 107.083 103.3481
82.9838 104.8503 102.7506
83.5191 106.5632 102.7428
83.9357 106.6298 102.6277
84.5104 106.0076 102.3916
83.9104 107.0564 102.5211
82.5464 107.9617 102.3172
83.8342 106.8315 102.1322
84.1252 105.1326 102.1591
83.204 103.9774 101.5728
83.6285 103.4001 102.1404
84.3693 104.59 102.0725
85.0733 105.2914 102.0303
84.1523 106.9918 101.4729
85.0413 105.4502 101.9552
85.2218 106.1456 100.6674
84.0341 107.3072 100.5965
83.6388 108.2186 99.4585
84.664 109.3937 99.5902
83.77 107.7634 99.8778
83.4749 106.5798 99.4167
82.9198 107.0598 98.5204
83.0611 107.8673 98.6181
81.8323 107.9682 99.0394
82.066 107.7385 98.8688
82.6206 107.1393 97.9308
82.2398 107.3464 98.7539
82.5441 107.5301 98.3851
81.6516 109.451 98.9917
81.2022 110.4499 97.9212
81.5119 108.2026 98.8647
80.93 107.5227 97.6411
80.3627 107.4974 98.0861
81.2939 107.0964 99.1194
80.4652 106.9061 98.5578
80.2835 106.7517 99.4795
79.1768 108.7405 99.4288
81.0468 110.0557 100.7496
79.7958 109.84 99.7829
79.5885 110.7767 99.6706
82.6675 111.4322 99.959
81.738 110.5761 99.1962
81.1451 109.158 100.2241
81.8043 110.422 99.2696
81.387 111.5412 99.3168
82.2363 112.0151 99.3254
82.1542 109.7123 98.2551
81.7542 109.9015 97.9671
81.8569 109.6137 98.8067
80.9596 108.5322 99.2219
80.6559 108.3933 98.9427
81.5144 107.8998 99.2452
81.8142 108.1149 99.138
80.2335 108.6701 98.9655
80.7665 108.2768 98.9416
80.1164 107.7003 99.4983
77.5325 108.3756 99.5413
79.2436 109.2925 99.7183
79.5678 108.1653 100.3938
80.2966 106.8302 99.0406
78.9236 107.781 100.0204
79.7732 106.5168 99.1467
79.8036 107.3254 100.5012
79.5856 108.4368 99.3269
81.5582 109.2088 99.5688
79.8608 107.6966 100.2949
79.4403 106.9697 100.6771
77.7336 106.5201 100.9363
79.0732 107.3305 100.9978
78.8045 106.348 100.208
78.9355 106.4953 101.4211
78.7299 104.3879 100.0935
80.2569 104.7432 101.2603
80.6254 105.5186 100.7683
80.8208 103.3145 100.4536
81.0124 103.2968 100.4711
80.0322 103.2591 100.2139
80.5028 103.3065 100.2188
79.5488 102.4095 100.8445
78.9596 103.0217 100.6468
79.9236 102.2703 100.7425
80.5415 100.9488 100.5272
79.7791 101.0389 101.5789
80.1478 101.4575 101.4102
79.5388 101.8957 101.242
80.5669 102.7765 100.9574
80.772 100.2102 100.6397
81.6638 100.252 101.2641
80.3269 98.8006 101.0777
80.9493 97.4731 102.4228
80.4499 96.5707 101.7617
81.1084 97.1774 101.6969
80.5404 97.4503 101.5396
79.8314 96.2838 101.5123
80.0569 96.9637 101.455
78.3966 98.3595 101.8647
79.4209 98.3253 102.2136
80.236 98.7767 101.1134
79.622 98.4136 101.1104
79.9415 98.6298 101.5528
79.9746 97.172 103.1161
80.4227 95.8398 101.3743
80.814 96.8504 101.7154
81.3547 97.7703 101.5004
80.539 97.2436 100.983
79.3983 97.2606 101.4731
79.7441 98.6347 100.6373
81.3194 98.5942 100.8207
80.8488 99.3116 100.7854
81.0792 99.3798 100.4681
80.3468 100.3785 100.8318
81.2579 100.6187 100.9353
80.6094 101.634 100.6932
81.2268 101.0365 100.1943
79.6174 102.5171 100.868
79.5045 102.1046 101.4352
81.6177 102.8685 101.1047
80.3663 103.5726 101.6425
81.156 102.4093 102.6056
81.079 103.025 103.6864
80.7905 104.1691 102.6552
82.5246 103.9809 102.6167
81.9445 103.1546 102.0786
81.9232 102.5178 102.6651
82.941 102.5584 101.7958
82.9422 101.6541 101.8792
82.2186 101.9566 101.7283
81.0808 102.3804 102.2346
81.5545 102.0051 102.5366
83.1097 100.8303 102.8866
82.0401 101.2882 102.5788
81.8357 99.8272 101.9596
81.8947 102.1548 102.0111
83.117 102.8303 102.7754
83.8931 101.6506 102.0888
83.6837 103.104 101.7178
83.4415 104.96 100.9926
83.0508 105.1087 101.1079
82.2436 105.9923 101.7959
81.6874 104.6994 100.4662
81.6168 105.0458 101.9343
82.6017 108.0096 102.336
81.3478 108.6574 101.9353
81.6948 108.5708 101.6358
81.9433 107.9302 100.9536
82.246 106.7103 101.4753
83.1256 106.251 100.4385
82.2009 105.5954 100.1903
81.8288 105.7777 101.1756
82.3987 106.5937 103.4212
81.9707 106.0497 101.933
82.2719 106.404 102.3826
80.7522 105.6837 102.5859
81.2352 104.1921 102.9352
81.7526 102.6853 103.8683
81.5989 103.7659 103.5284
80.6971 103.4939 101.9581
81.5492 103.2808 101.9438
81.4007 104.1938 101.4566
82.4515 103.9925 101.231
81.2803 105.209 101.4238
81.2688 105.0976 101.3729
80.9559 105.998 101.5722
81.4354 104.5808 102.7568
82.0494 106.3763 103.3077
82.4885 105.9664 103.6719
80.6253 107.5138 102.9595
82.2759 105.9013 103.3429
82.5128 106.1757 103.1059
82.3161 105.2882 102.934
83.5278 103.7719 103.0188
83.7639 105.0027 103.834
82.5982 105.2045 102.2733
82.4599 105.0134 102.5608
82.7127 105.0429 103.0516
82.1748 105.283 102.8368
83.7268 105.2698 103.7424
82.835 104.1634 103.2664
82.1215 103.2855 103.6635
81.4399 103.0543 103.3873
81.7011 102.5665 103.9455
81.7991 101.4551 104.0519
82.4674 100.9683 104.3026
81.4391 100.0026 103.8914
81.366 101.4444 104.068
80.8955 100.3478 104.8134
81.0465 99.6137 104.8916
80.7729 101.4294 103.9001
81.949 101.0877 104.3725
83.5342 99.8074 102.2153
82.8507 101.2312 102.3631
83.5862 101.8577 102.5965
83.3062 101.5584 102.6705
82.7543 101.0806 102.2299
82.4537 99.0601 102.7806
82.0138 99.8504 101.5422
82.7016 99.2641 101.7803
82.4723 99.2235 102.0304
82.1015 98.4679 101.4715
81.665 98.3996 101.9524
83.0092 98.7272 100.4183
81.5625 98.465 100.1399
83.0845 98.1795 99.7657
82.3927 99.9973 100.6097
82.1987 99.6815 100.8252
83.0924 99.2934 101.274
82.8025 100.9953 102.0716
84.9907 99.7943 102.3327
84.7213 101.8395 102.098
83.7369 100.7905 102.1537
83.5981 101.7567 102.4459
83.1267 102.1986 101.7335
81.7112 102.706 101.8096
81.6912 103.0396 102.2123
81.3356 102.1976 101.2545
82.2258 102.9459 101.142
81.8869 101.9142 101.7275
81.0587 103.5429 101.4706
82.2229 102.8962 100.7108
80.8811 102.7455 99.7359
81.5992 102.564 99.6425
81.5509 104.7817 99.5524
82.5433 105.8231 99.2183
83.1088 105.4216 98.8204
80.9575 105.3304 99.0431
80.6481 105.732 99.3445
80.7217 105.8437 97.8023
81.0061 105.2608 97.8299
81.0867 105.933 99.3789
82.3343 106.7862 98.8886
81.2565 107.1945 99.1909
79.8735 106.8734 98.9549
80.7922 106.4268 99.0609
81.7532 106.8521 99.5245
81.1742 106.7285 98.7513
81.7892 106.7658 99.6546
81.1856 105.9732 100.486
80.6827 103.9861 100.4923
80.1638 104.7698 99.7101
80.2367 105.7597 100.1691
81.4421 106.895 100.7865
79.7378 105.8264 101.4932
79.7817 105.1898 102.1408
79.4416 106.1478 101.1282
78.9355 103.8743 101.0413
79.0715 102.9756 102.0972
80.8257 102.7595 102.0942
80.9124 102.0991 101.2584
80.8147 101.0946 102.4243
79.5932 102.6223 102.6429
78.4351 102.6302 101.7159
79.1641 103.6164 101.6547
78.5776 104.414 102.1281
78.5612 104.1222 101.4429
78.8797 103.1666 103.25
79.075 103.907 101.8995
78.2632 104.4014 101.9788
78.7415 104.9487 101.0779
79.5456 105.1315 101.0876
79.2113 104.0657 101.2473
80.0083 103.042 100.7135
80.3659 103.7606 100.3763
79.8875 102.4167 100.6654
79.9202 102.0532 100.9693
81.9696 103.1136 100.6994
82.4691 103.12 100.3942
81.3914 102.9825 99.7422
81.5856 105.4278 98.294
81.7983 103.9967 98.5032
82.7592 106.594 98.4255
83.3017 105.4438 98.772
83.5263 106.1805 97.8385
82.8085 104.8225 98.2424
82.7056 103.8644 96.8126
83.1431 104.8082 97.1617
83.2848 104.3115 97.0857
82.7611 104.2529 96.0213
81.983 105.3178 96.5471
81.8638 104.3437 95.7969
81.6943 103.9138 96.1084
82.3527 102.9605 95.9118
79.944 104.4818 95.7606
80.1884 105.1861 95.7247
81.0583 103.5694 96.0053
81.7084 103.6726 96.794
81.2187 103.7668 97.0738
82.139 105.1705 97.2278
80.4795 105.8491 98.2404
82.0379 106.4511 97.9016
82.0125 105.8741 97.8591
80.7191 106.0334 97.6075
82.6957 106.8319 97.5598
82.181 106.2229 97.2712
82.287 105.8794 96.1848
83.9448 103.163 97.6058
83.2595 103.9042 97.2754
83.7385 104.3575 96.9281
82.2442 105.7229 97.7117
82.2799 107.4867 97.5301
79.861 105.8767 98.5696
81.4343 107.6836 99.1738
79.3293 107.2322 98.4233
79.4668 107.5638 97.5256
80.5529 106.4296 97.3757
80.7949 108.3529 97.2376
80.7287 107.1492 97.5493
81.0149 105.3485 97.1887
82.0419 105.2762 97.3316
82.8304 104.5032 96.9745
80.766 105.7189 96.7199
80.9495 105.7217 97.6283
81.8164 104.6649 97.6655
82.6422 103.7749 96.874
83.2716 104.2751 97.3068
82.1764 101.3139 97.9752
82.3633 102.8843 96.5897
82.9059 105.1798 97.5294
82.9501 103.6861 97.4026
82.5311 104.0529 98.0605
81.7683 103.074 97.5503
83.1088 103.7473 97.5478
82.7058 103.3684 96.48
82.4338 103.9919 96.8845
82.4343 105.753 98.2644
82.8753 106.1936 97.6337
82.3352 105.9829 98.4549
82.7425 106.9926 98.9416
83.0908 106.4647 98.5811
81.1746 106.3925 97.6903
81.9172 107.0984 98.0096
80.8093 108.0429 97.8636
80.8452 106.8546 98.6308
80.8297 107.8679 98.1366
79.836 108.1785 98.6182
81.6856 106.2845 98.8626
82.1507 106.8616 99.4258
81.684 107.0432 99.503
81.2113 106.1594 99.9034
82.0536 105.516 99.7824
81.9404 105.3116 98.9213
82.2882 104.6286 99.1505
80.8406 103.9143 99.3718
81.9761 103.636 100.169
80.9644 103.7943 100.4699
80.7045 104.2985 100.6462
81.203 103.8292 101.3396
81.8992 103.737 102.1865
81.4553 103.415 102.7604
81.8057 104.5073 102.3842
82.1801 104.2973 102.7682
82.1798 106.5451 102.5
81.3651 107.5179 101.4415
81.4726 106.6429 101.4788
81.4827 106.723 102.0187
81.1919 106.1479 102.6106
83.1126 104.2102 101.7099
82.1769 104.6378 101.7154
82.9391 103.979 101.9178
82.5838 105.4068 101.8955
82.0474 105.8752 101.2205
81.7811 106.3681 101.4004
81.9796 106.8653 101.2045
82.0451 105.5584 101.2525
80.0633 105.1544 100.3526
83.1415 108.567 101.1579
81.8813 108.4525 101.2528
82.793 108.5872 102.4129
83.1494 109.698 101.9324
83.079 110.4345 102.8109
83.2586 109.0271 102.7738
83.121 108.9091 103.3274
83.5792 107.7459 103.0919
84.6008 108.5073 102.9437
84.1295 108.0047 102.341
83.7051 108.1051 103.4353
82.7647 107.5121 102.7698
84.2033 106.6897 102.5442
83.3859 107.4841 102.425
83.4599 108.1108 102.9075
84.1046 106.4872 103.7888
82.4642 107.1176 103.1402
81.7945 106.4629 102.6791
80.8488 106.667 103.558
81.2006 107.5754 103.9417
81.2075 107.8564 104.326
81.7793 108.6308 103.7098
82.2763 107.3149 103.4266
82.8329 108.1892 102.9798
82.5969 107.7561 102.8912
80.4581 108.4722 102.8663
80.5329 108.7898 103.1712
81.0656 109.3558 102.1382
83.877 108.4874 101.8694
82.8986 108.3901 101.118
83.8804 107.8642 100.2784
83.8798 108.4661 100.4218
83.5604 108.9999 101.0399
82.5817 107.1199 101.625
82.6924 105.4379 100.9584
81.6784 106.6556 100.6141
82.9609 105.5593 100.1617
82.4891 104.62 100.668
81.6287 105.1881 101.4716
81.5554 105.7617 100.7946
81.3656 106.2047 100.7688
80.7333 105.9371 99.9522
81.6398 105.0111 100.1459
82.3242 104.5929 100.2066
83.4109 104.7953 101.4538
83.5966 104.2926 101.6484
82.3527 103.4618 100.7007
82.7433 102.8465 101.695
82.5111 103.73 101.8282
84.3132 103.9404 102.6954
82.9472 104.825 101.2851
84.4847 105.2881 102.3265
82.4755 105.9451 102.926
83.1005 106.4461 103.3942
82.8772 106.0401 104.1466
82.7569 106.8435 105.1672
82.0842 105.9119 105.963
80.8383 106.2127 106.9612
81.3294 105.5215 105.2555
81.7508 105.4842 104.1123
81.5115 105.5351 105.5271
81.409 105.1563 104.7862
83.3029 105.903 104.9384
82.0832 105.0379 105.9153
83.5459 103.3241 106.0028
82.7643 101.8634 106.2669
80.8148 102.2974 107.3043
80.2007 103.9192 106.3973
81.7335 103.7396 106.9863
82.2861 103.2442 107.5808
82.8261 104.6156 108.5202
82.5192 104.2284 109.053
82.4819 104.4772 109.5108
84.1106 104.8947 109.5513
83.72 103.6096 110.3752
83.1296 102.1709 111.027
81.6825 103.2061 110.6856
81.3366 103.9895 110.69
81.8234 103.3439 110.6409
81.9152 104.1436 110.9169
82.6543 102.5752 110.2763
82.821 103.6971 110.0356
81.9305 104.8798 111.4967
83.7586 103.3368 111.0272
83.2324 103.741 111.358
82.2059 105.7132 110.351
83.5917 104.7673 110.0223
81.7049 102.5209 110.5594
81.7293 104.5995 109.5923
82.4701 103.081 109.3418
82.7291 103.5208 109.9918
83.2114 101.5818 109.0891
82.5685 101.8577 108.8221
82.501 102.7116 108.4651
82.4634 103.4393 109.2576
81.2379 103.2586 109.5737
80.9872 101.4064 109.7305
81.9368 102.5896 108.6199
83.0094 102.0627 108.7345
83.8273 101.0511 108.8405
82.5795 99.8848 109.0211
81.9848 102.1215 108.8166
80.8116 102.4647 108.8715
82.9308 103.4126 108.9762
82.2098 103.7352 108.6495
81.7782 103.2928 108.0448
82.8546 103.1874 107.4847
82.9221 103.1779 108.3461
82.6909 102.3394 109.1807
83.192 102.3166 107.5937
83.1665 102.4256 108.6506
82.8522 104.2453 108.756
82.5315 104.1296 110.2998
82.26 102.9238 109.9354
82.8063 103.2171 110.826
82.152 103.7936 110.2485
82.6299 104.0277 110.4552
81.8934 103.1923 109.3765
81.8768 104.6448 109.9128
81.7897 104.4378 108.8124
81.1516 105.2032 109.8659
80.7262 103.5606 108.7037
81.431 104.6452 108.8185
83.2886 105.0785 109.3539
81.2073 104.9588 110.3193
81.1271 103.2759 110.2595
80.8399 104.8222 110.2024
81.786 104.9857 110.1308
81.3002 107.145 110.4817
79.7979 107.8376 110.9358
79.2709 108.5821 109.8186
79.3436 106.5119 109.0144
80.4397 106.7128 109.7025
81.276 107.3127 109.4238
83.3464 106.4018 111.1241
85.1374 106.7509 110.0673
84.6087 106.543 108.5208
85.2939 106.9354 109.2858
85.106 107.2346 109.3884
86.3741 107.5255 108.9255
86.3527 107.7659 108.9689
85.0343 105.8617 109.4728
84.2494 107.4732 109.6499
84.2378 107.5557 108.7252
85.7057 107.5685 108.8352
84.2968 106.7693 109.4046
85.0691 108.1947 109.7382
85.352 106.5672 109.7853
85.9463 107.5807 108.9196
85.6837 106.74 108.5779
84.9164 106.6981 110.1892
85.0877 106.0996 109.5653
84.7144 106.0706 109.3331
84.7947 105.1481 109.7737
85.5728 105.0983 108.7889
85.8539 107.0417 110.2027
85.9936 108.1114 109.6265
84.2767 108.9244 108.3893
84.9041 108.0201 108.8838
84.7602 108.9363 108.8688
83.7475 108.4727 109.4251
84.7436 108.7331 109.4895
84.499 108.5251 109.4811
85.2668 109.2839 108.7152
86.0827 109.3767 108.7956
87.4853 108.5598 108.5319
85.9097 109.0729 108.7345
86.548 107.9508 108.0895
87.4465 107.7616 107.7319
87.5803 107.8221 106.8377
87.6691 108.6778 107.2533
87.7007 108.6867 106.3522
86.2221 108.3136 106.377
85.8977 110.9078 106.1551
84.985 110.577 106.7968
84.3152 110.2563 106.1115
85.5465 111.336 106.48
85.9476 110.7052 106.1756
84.5299 110.5124 106.0307
83.1812 110.7745 105.8209
85.0395 108.5126 105.3127
86.3969 108.3559 105.5951
85.3012 108.4756 106.2643
85.7108 107.6702 105.9812
85.1316 105.8698 105.7407
85.4416 104.5026 105.7813
84.918 104.7682 105.0628
83.71 104.9274 105.3273
85.1075 105.0211 104.9851
84.4731 104.6374 105.449
84.4623 104.6112 106.8923
85.5009 105.6334 106.3351
85.9401 105.8092 106.3574
86.1009 105.1601 107.4028
85.8323 105.1342 107.1734
85.5867 104.95 107.9968
85.045 104.9897 107.6032
85.7573 106.2567 108.5131
85.3484 105.54 109.2352
85.3604 105.3198 108.6087
85.935 104.0256 109.369
85.2833 103.7701 109.6442
84.0568 103.6397 110.0028
84.8475 103.2995 110.3826
83.6217 103.7176 111.213
84.844 103.3715 111.493
84.8673 103.0625 110.6068
84.8605 103.4492 110.5659
85.2595 104.0019 111.3329
84.8079 104.4501 111.0555
83.9944 104.4382 112.2167
85.126 104.271 113.2487
85.0427 106.8429 114.6468
84.7084 105.3947 114.7579
85.674 105.0114 113.8064
85.463 105.5661 113.0767
86.3082 104.9561 113.1166
85.0055 104.4185 112.7333
84.4511 103.9845 112.1353
84.6232 104.7762 112.2379
83.9449 104.2154 111.5828
83.8427 104.9262 112.2018
82.0053 103.4572 112.034
84.5246 103.574 111.1831
83.1234 102.8336 111.3192
83.7192 102.5686 111.1536
84.1418 102.6601 110.559
84.4172 102.2313 110.8242
84.9216 101.902 110.8339
85.4383 103.0992 110.3857
84.1863 103.3606 110.667
83.7486 103.456 110.1649
82.3601 103.1868 110.1408
83.6955 103.8009 110.4168
82.3681 105.087 111.7133
83.0887 104.1857 111.919
81.7105 104.5833 111.6206
82.0372 102.9008 111.6669
82.6614 103.6015 111.5381
84.51 104.0533 112.2928
83.9243 104.0145 113.0385
82.8059 102.995 113.2912
84.0256 103.1476 112.0836
83.4675 102.2584 113.5508
84.9604 103.2997 112.4203
85.3171 103.4516 113.1108
84.304 102.2457 113.0752
82.9626 102.0629 112.9672
82.3774 102.2331 113.5749
82.9798 102.4425 112.9286
81.9017 102.4132 113.309
82.8648 103.194 113.0261
83.3915 104.1884 113.6886
83.3894 104.6586 114.4749
82.3195 103.5534 114.8191
82.8793 103.2222 115.8633
84.0579 105.8057 116.2747
81.6612 105.8171 115.5274
83.1633 107.117 114.3378
81.9911 107.1235 114.9456
82.0037 106.6866 113.4223
82.0836 107.2425 114.3058
82.9362 107.0404 113.5664
83.0963 109.1147 114.437
84.1612 109.3814 113.016
84.047 108.8629 113.2114
82.8501 109.1409 113.3835
83.3598 109.6112 112.7099
84.0844 108.1045 112.939
84.5058 107.8741 112.2435
83.237 109.3815 112.9703
83.9004 108.4154 112.9364
82.6849 108.3184 112.4292
82.9658 107.0099 112.7976
82.9497 107.366 112.3099
84.765 108.4219 111.3261
83.7628 107.8186 111.8356
85.5834 108.3988 112.5834
85.6987 109.7195 113.1898
85.1081 111.0081 112.9524
85.1942 108.9793 113.719
84.5167 109.7586 114.2106
84.134 109.2721 114.5938
84.2061 107.7177 114.219
84.4237 108.4256 114.5137
85.6353 108.2133 114.2901
84.0985 108.1162 115.1387
84.6014 107.963 114.7682
83.6018 107.949 114.2207
82.5869 106.5926 114.113
84.5348 105.3835 114.4464
84.2819 104.2421 114.5176
83.872 104.1637 114.0405
84.4608 104.6727 115.4823
84.2525 103.5425 116.0788
84.2804 104.3507 116.3738
83.6411 104.4195 115.3032
82.395 102.5368 115.626
81.3338 102.0131 116.1806
82.0916 104.3241 114.4454
82.5609 104.8102 113.0582
81.965 105.5185 114.0158
83.2897 104.9477 115.0798
83.9567 104.552 115.2457
82.739 103.6223 115.6241
84.1972 105.0356 115.6261
83.4518 103.6522 115.2582
83.1666 103.3247 114.1554
82.9666 103.2756 114.3139
84.9681 103.9194 114.5003
84.0369 104.0623 113.6073
84.3888 104.005 113.5485
84.2959 104.5253 114.5126
84.8061 102.6545 113.7305
85.0965 103.6326 113.4363
84.6914 104.2888 112.9568
85.0785 105.6447 113.4451
85.032 103.6483 114.5181
83.8559 103.7755 113.2911
84.822 104.1149 113.1572
84.8623 104.2626 113.7939
84.7765 102.376 113.3477
84.0016 103.25 113.361
84.2129 102.6594 113.8676
85.2986 101.9095 114.495
84.3578 102.2356 114.6479
84.4789 103.9743 113.7361
83.8885 104.6517 113.6209
83.4784 103.7224 114.15
83.0783 103.6821 114.31
84.727 103.7481 114.8328
83.4147 103.1172 115.127
82.923 104.0159 114.9064
83.1851 105.9683 115.204
84.8007 105.0506 114.5012
83.1536 104.1724 113.5341
82.7147 105.0935 113.4657
84.1385 104.9976 112.9513
85.1706 104.723 112.4686
85.0045 104.1511 112.0939
84.9469 105.5622 112.4214
82.9599 105.6405 112.3918
82.9967 104.2996 112.0883
84.0957 103.6091 111.9976
84.4683 103.2305 112.0362
84.2661 103.3366 111.8206
84.0086 102.7296 112.4689
84.2073 102.696 112.9928
84.0112 101.8108 112.0066
84.3427 103.5818 111.9801
82.0089 103.3954 111.3386
80.7618 104.301 112.8112
81.0503 104.8163 111.6598
81.6278 104.0946 112.5048
81.1679 105.1171 111.9588
81.4828 106.0524 112.8187
83.3153 106.1742 113.2385
84.5873 106.2938 111.9371
84.1867 106.2712 112.5053
83.3869 104.3642 111.6516
82.0967 105.3717 112.2959
82.743 104.407 111.0312
82.1645 104.2249 111.2272
82.3177 102.8703 111.7794
81.7653 102.1261 112.5304
81.7422 102.8786 111.5911
81.6414 103.1155 112.3388
82.8715 103.3835 112.2278
83.7118 103.6818 112.0838
82.4177 103.8244 111.1094
83.398 103.743 111.3376
84.2619 102.0313 111.2716
84.2571 102.7378 111.9274
85.5335 101.2822 112.0864
85.0265 101.7946 112.0413
86.2531 103.0867 112.5158
85.8554 104.0044 112.7532
84.0652 104.8036 112.1528
84.44 104.7799 111.8632
84.0985 104.8399 111.2701
85.2521 102.3674 111.6459
84.2953 101.2842 112.497
84.1274 101.7265 112.9949
84.275 102.0967 112.6391
84.5438 102.3646 112.7317
82.6733 102.1585 112.9635
83.2972 102.9354 112.7493
83.4427 103.7996 112.8239
83.6625 103.0318 113.113
83.8783 102.9954 112.9623
82.7679 103.2211 112.1825
84.2173 105.4284 112.1294
84.9342 104.995 112.3524
83.1076 105.0788 111.3061
84.092 104.3027 111.8865
83.4691 105.8996 112.3251
83.7892 105.5782 112.8004
82.0641 105.8145 113.4064
82.1589 105.7607 112.8629
81.5796 105.2999 112.9181
81.9204 105.3957 113.314
82.9698 105.0491 113.5904
82.6388 105.4931 112.3904
83.724 105.7763 113.4299
82.6973 105.0969 113.5778
83.6775 105.6122 114.4451
82.6498 104.7645 113.868
84.5284 102.1908 114.0924
83.8379 103.7221 115.1511
83.3918 104.8357 115.5348
82.5828 103.7901 115.8558
83.5456 102.9491 114.768
83.0838 103.7065 114.3165
82.4022 104.048 113.7587
83.1158 103.9611 114.3128
85.7427 104.148 113.1141
84.5789 104.3295 113.3708
84.5358 103.96 114.3114
84.7193 103.5361 114.3558
84.6491 104.3379 114.1754
85.9093 104.2114 114.5251
84.3272 104.4315 114.9805
83.1071 103.949 114.7967
83.7931 104.6519 114.6288
84.5023 104.5606 115.3863
85.9473 105.6995 114.7972
85.9073 105.8674 114.7721
85.2958 104.8033 115.0316
84.7156 105.0396 115.195
85.9787 103.4512 115.1012
86.0561 103.7405 114.4697
85.7124 105.1696 113.8518
85.6279 105.2224 114.3905
85.6744 104.6516 113.7681
86.1074 104.1308 114.038
86.2778 105.3123 114.8432
86.98 105.759 114.044
85.3509 105.5477 114.6541
85.7756 105.6606 115.0317
85.8236 105.6222 114.8256
86.592 106.0462 113.4621
87.325 106.0795 113.9561
86.9315 104.6749 114.2042
86.7278 105.1756 113.8358
87.7585 104.8724 114.1239
86.3014 106.1014 113.6957
85.9593 109.0236 113.2084
86.0257 108.9064 114.5823
86.5029 108.0936 114.5682
84.8292 107.4851 114.3914
85.7142 108.1601 115.2409
85.5047 107.552 114.4875
85.4345 107.57 115.0277
85.5587 107.7168 114.1934
85.0624 108.4158 114.0885
86.3579 107.8905 114.1571
86.4208 107.6695 113.6561
85.4684 105.7379 115.0014
85.1985 106.1913 113.3868
86.0768 106.566 113.407
84.33 108.2835 113.9361
82.7337 107.916 114.7975
82.9788 107.7621 113.3978
83.4002 106.1221 113.4324
83.6873 104.6299 113.887
83.1127 104.8533 113.6914
83.6672 105.1086 113.5475
84.5946 104.7868 113.1276
85.0469 106.1086 114.1553
84.8503 106.6631 114.1242
83.7863 107.8998 114.4845
83.9782 106.7606 114.4901
84.4145 107.0203 114.6197
85.1052 106.3202 114.2017
85.2581 107.3498 113.5706
84.9342 106.8631 112.641
84.6197 107.2022 112.8711
85.2505 107.4183 112.6747
85.0965 109.0078 112.2196
85.3209 109.026 111.1737
85.1879 108.4353 111.4291
83.9631 107.5138 111.5303
84.4727 106.9853 111.4457
83.6759 106.772 111.6172
83.2446 107.0615 111.6646
83.6941 105.7183 110.6968
82.4099 106.1383 110.8301
84.8542 107.1363 109.4027
84.6381 106.5844 109.3376
84.5671 106.1215 109.7184
84.1425 106.3705 109.6651
84.9075 107.3569 110.2873
84.8157 107.2904 109.5945
83.302 107.823 109.4586
83.4949 108.903 109.76
83.2376 109.5069 108.8611
83.3781 110.6983 108.956
83.8042 111.8779 109.3327
82.9618 110.5933 110.0896
83.1887 108.1599 110.0481
83.3162 107.7366 110.0261
82.6249 108.4788 109.8197
83.9758 109.3586 110.2739
84.136 109.2432 110.3611
84.4468 108.3968 110.6949
85.7759 107.8377 110.3884
84.506 107.1006 109.5118
84.2385 106.2836 110.6797
83.9384 105.6704 109.7789
84.9496 107.4275 109.0714
85.8669 105.8105 108.2215
84.779 106.2006 108.7546
85.1393 106.2478 110.0819
84.9498 107.7049 109.6191
85.2418 106.9011 109.5172
85.0353 106.9387 109.8033
85.7996 109.1503 110.3854
85.3328 107.4052 109.3999
86.0291 106.8922 109.3162
87.1297 105.9222 109.6307
86.9822 104.9236 110.985
86.9536 104.705 111.3207
87.5982 103.4057 110.449
86.5223 103.1398 110.1101
86.9089 103.4727 110.2631
85.4168 102.7946 109.7595
86.3434 103.7491 110.5321
86.8937 103.8288 110.9623
86.78 101.842 110.23
88.0147 102.182 110.6022
88.4931 99.6846 111.228
87.9546 102.1612 110.9798
88.1953 102.0839 111.5097
89.2769 103.3656 111.4703
88.685 102.4419 111.6612
87.6871 101.8283 110.8447
87.2588 100.3168 111.9997
86.351 101.2657 111.8489
86.3704 101.0232 110.6608
86.5552 101.1214 111.3261
88.0323 100.5107 109.8559
87.2322 99.1976 111.0396
87.1742 99.485 110.9255
86.8936 98.9902 111.287
86.7457 97.7958 111.2442
85.8793 98.0396 111.708
84.1929 97.9921 111.0891
85.6321 99.3065 111.6336
85.5836 98.3354 111.0123
86.3979 97.0973 110.9842
87.9751 97.4582 111.403
88.6269 97.1464 111.2177
88.3983 99.1215 110.6359
88.2926 96.6236 109.3863
88.0537 96.0021 109.4773
88.9144 95.4425 108.7029
88.6118 95.0418 108.7463
88.9801 94.0417 108.5033
87.4793 94.0721 108.4366
87.8412 95.1088 108.5297
89.3371 95.9548 108.6357
88.6051 96.7716 109.1024
87.495 94.8125 108.464
89.8233 95.505 109.6055
87.9827 95.75 110.5392
88.1118 97.1377 109.171
87.8673 98.5452 108.299
87.1567 99.8142 108.0769
87.0857 98.4736 107.6136
87.2405 97.0343 106.8768
86.4079 96.9032 106.2484
86.4414 97.118 106.4582
86.8896 98.3329 105.8492
85.2709 99.2868 108.2544
85.8519 98.3795 108.6123
86.0036 98.0779 108.2725
88.1395 95.6174 107.4493
86.0928 95.357 106.7812
87.0406 96.2897 107.7081
87.0732 95.6285 107.2278
86.1485 95.238 107.4369
86.6652 95.1927 107.0282
85.8484 96.116 107.1983
84.7537 95.1667 106.1334
84.3811 95.6391 106.3095
84.9624 96.824 107.0466
85.1635 96.284 107.2851
87.4372 95.1402 106.8544
86.0926 94.5671 106.5914
86.8447 93.6845 104.916
86.4191 94.4061 104.4782
86.6454 95.4077 105.5045
86.3223 94.6442 104.4448
86.8871 94.6889 104.093
87.3602 94.5857 104.6236
86.7195 96.2495 106.1438
86.4829 96.0645 106.2851
87.0603 95.4505 106.5891
87.9513 94.7133 107.636
87.1293 96.4694 107.1707
87.001 96.9646 108.0254
87.4053 97.1603 106.5308
88.1076 96.2882 105.5151
87.628 95.7075 105.9642
87.2401 97.9616 106.4257
87.8109 97.6885 106.7953
88.3779 98.573 105.7274
88.5239 99.5174 106.1445
87.9555 99.2865 105.3289
87.1361 96.4967 105.0143
87.6127 96.9658 104.4097
86.797 97.1337 105.6116
87.0828 99.0282 105.4252
87.2918 100.7998 105.5418
88.7567 101.2302 105.5337
88.7608 102.0743 106.2928
88.8954 101.9708 106.3759
88.7573 100.7576 106.1063
88.7467 99.676 105.7679
88.3294 98.8714 105.9926
89.4946 98.1196 105.6594
89.2134 98.2136 106.1306
89.4157 97.6815 106.2395
88.737 99.7529 106.0093
88.393 98.8566 106.5314
89.0697 99.9429 105.5835
88.2299 100.8168 105.6489
88.3531 100.7658 104.7398
88.6514 101.5815 104.8006
89.3437 102.5402 104.6539
88.6932 100.0536 106.0526
88.2477 98.5961 105.1427
88.8038 98.1971 105.1285
89.0109 96.8376 105.3676
88.0148 97.2932 104.4393
87.7807 97.8578 104.0495
87.0368 98.3904 104.1211
86.2439 97.8376 104.222
86.3294 98.7494 104.2324
87.4705 98.1061 103.9742
87.0744 98.7283 103.7836
86.3441 101.4537 103.0735
87.1551 99.8906 102.9819
85.6482 102.0813 103.8229
85.2304 101.3841 103.586
85.3229 100.2651 103.1431
84.6138 99.6475 103.3288
85.3506 100.3411 103.1323
84.7363 101.5188 102.3732
84.8093 101.5395 103.8702
84.5543 101.6332 104.7536
84.013 100.3214 104.6462
84.0095 99.8903 104.0319
83.0665 99.465 104.3376
84.3845 101.0814 104.4716
83.2507 102.7695 105.5001
84.4325 102.3867 105.5115
84.1087 100.5935 106.135
84.5816 98.9268 105.2867
83.2468 100.7046 104.9272
83.5764 99.8699 104.5555
82.0306 99.1935 104.2299
83.6386 100.2738 104.549
82.157 100.735 104.9767
83.6186 101.6685 105.0115
82.1859 103.1522 104.8813
82.9727 103.2937 104.0782
82.5683 101.4354 103.6724
82.6488 104.5616 104.0928
81.7517 103.307 103.8222
81.47 103.4937 105.2892
81.3967 102.2152 105.8091
81.0431 102.391 105.8069
80.9303 103.2685 104.9322
80.7731 101.7756 103.7402
80.1765 101.9457 103.5254
80.8824 103.9868 103.6792
80.5027 102.5106 104.9174
80.1308 102.3003 105.58
80.3581 102.4024 105.9935
81.051 102.5717 105.8584
81.4798 102.6486 105.9608
80.5386 102.126 104.6401
80.2542 103.0293 103.4786
81.2963 103.4601 104.2744
81.0385 103.2641 104.998
82.377 103.1833 104.1575
80.8795 103.5203 103.4888
80.7145 104.0958 103.426
82.1767 104.2598 104.1397
82.8081 103.4592 104.4782
82.2898 103.6365 104.599
80.7177 102.909 104.7604
82.0356 102.5633 103.7315
81.749 102.1029 103.5471
82.5032 101.8501 104.4179
81.7215 102.0571 103.8197
81.6459 102.3797 103.7756
79.9864 100.0125 104.1225
80.674 99.7857 104.2982
80.9009 99.9794 105.145
80.4681 100.5563 106.0893
81.2125 101.325 105.5923
82.1681 101.6359 105.7771
81.4483 101.1175 106.328
82.1321 101.5239 106.1672
81.9987 102.293 107.1268
81.2876 102.8154 106.2299
81.0571 102.5782 106.267
80.9448 102.6509 106.9253
79.9283 103.5763 107.7457
79.6885 103.1581 108.3218
77.9232 103.8197 107.9756
78.807 103.8149 108.7281
79.2297 102.2329 109.1843
78.1694 101.3633 109.3424
78.959 100.8848 109.0703
80.238 99.8044 108.6995
81.9221 100.8397 109.4477
82.7437 100.3277 109.6773
81.9176 99.5496 109.1375
81.8733 100.3373 108.3851
81.125 100.3856 108.6774
82.0301 100.2835 108.9241
84.1323 102.5939 108.1169
82.9018 101.3248 106.8476
83.4455 101.5531 107.6977
83.9836 101.5855 107.9387
83.1523 100.5604 107.4742
83.985 101.0002 106.3797
81.8871 102.1334 108.3336
81.1603 101.7083 106.3878
81.733 99.3936 107.8677
81.0116 99.7084 107.4109
81.8838 98.5586 107.8102
82.4966 98.8862 107.9104
83.171 98.2139 108.3098
82.5624 99.817 108.471
82.9217 99.8332 108.5086
83.0232 100.4683 107.8397
82.9957 99.8997 106.9326
83.6132 100.5011 105.3843
82.6388 100.0824 106.8633
83.7864 100.1567 106.7848
84.6798 98.4246 107.5036
83.9644 98.4324 105.8889
83.5365 98.2377 106.4877
82.5477 96.6025 107.0056
82.2482 94.8773 107.994
82.7024 97.1084 108.3189
80.863 98.6752 108.2478
81.1042 98.9935 110.3987
80.7495 97.4192 109.6267
80.9477 98.9502 108.9189
80.3369 98.0183 108.5106
80.0675 96.54 108.626
78.7957 95.7842 109.2052
78.1142 96.0638 109.3355
79.5195 97.2124 109.2249
80.2116 95.5218 110.0881
80.0777 95.9526 110.2363
80.7065 95.8277 109.5159
79.9544 97.2523 110.3608
81.9086 98.0602 109.7686
79.405 96.5307 109.6953
79.2579 98.6617 110.272
79.1738 97.3216 110.1078
79.7964 98.805 109.1976
80.0213 97.8691 109.1579
81.474 97.0929 107.5183
79.9287 96.7879 108.142
80.5707 96.5171 108.0317
81.7059 96.252 108.5762
80.8078 97.1139 109.6347
81.2628 96.954 109.0139
80.3911 97.15 108.6028
81.5112 97.5719 108.1737
82.2538 98.9423 107.9867
81.2839 97.6564 108.5683
81.8382 96.4523 108.9996
82.5875 97.3175 108.8213
82.1209 98.0598 108.2026
82.7779 97.5655 110.0972
82.2132 96.1516 110.6445
80.818 97.7531 110.6409
79.9737 99.2498 109.3199
80.6976 100.2235 109.3918
79.9646 100.0474 109.5219
80.6677 101.8691 108.8805
80.3359 101.6432 107.4953
81.1444 102.0603 108.464
81.2313 104.5477 108.1566
81.0189 103.5668 108.1995
80.5254 105.3084 108.3458
81.0185 105.8837 107.7025
82.1191 104.5858 107.3831
83.1691 104.1168 107.1814
82.5429 103.7067 108.3398
82.0427 104.501 108.3104
82.668 105.94 108.4491
82.8536 106.0241 108.5987
81.1706 105.4995 108.0089
80.6137 107.1282 109.384
81.824 106.264 109.6015
80.7036 105.3623 110.2965
80.9006 103.8236 110.6641
81.602 105.2076 109.791
81.6693 105.1367 110.3972
83.1016 105.0718 110.0546
82.5603 104.8425 110.5555
81.9489 104.4093 111.0037
81.3034 106.0201 111.3905
82.8572 104.6336 111.4808
82.6315 104.9018 109.8923
83.3976 104.8638 111.5481
82.1211 103.729 112.7671
81.8695 104.2865 111.329
81.2342 105.0403 110.6277
81.4552 104.8059 111.2241
82.0704 105.4255 111.801
80.4934 104.2652 111.422
80.1716 104.271 111.4209
80.0305 104.57 111.1773
79.4942 104.0517 111.5696
81.0061 105.7815 111.018
80.6118 105.2881 110.1526
80.4267 104.4585 110.2321
80.4196 106.059 109.9385
80.2828 104.1197 110.1948
81.8709 104.3494 110.4855
82.5091 103.0823 108.6145
83.8952 103.0403 109.2126
83.9986 102.4025 110.0059
83.5227 102.7082 110.0263
81.9019 103.7861 109.2654
82.8508 103.9043 108.9993
83.3318 103.2929 110.0628
83.061 102.9415 108.7386
82.5199 102.1896 109.6752
83.851 101.4814 108.8849
83.3635 99.9289 109.7879
84.2962 98.8652 110.6627
83.667 100.574 109.3214
83.9103 101.5447 108.7695
83.3669 102.0033 109.7276
83.1016 102.5491 108.4934
82.1174 102.664 108.6795
82.8041 103.105 109.6744
82.3755 102.5129 110.1112
81.5024 101.6295 110.9159
82.7726 102.4938 110.4194
83.8481 102.3468 111.1075
82.6576 101.2147 109.7857
83.2287 101.484 110.438
84.0995 101.0363 110.1254
83.7239 100.8053 110.991
84.0903 98.8708 111.0941
82.1568 99.2401 109.4365
84.3425 99.4863 109.0564
84.2047 99.1766 109.0249
83.7969 101.4302 109.0149
84.0337 100.809 107.5062
83.0534 100.7436 108.1318
85.1316 101.129 107.7852
83.2856 100.172 107.4906
83.0375 99.2466 109.1253
81.5498 100.7095 109.5855
81.1763 99.7149 109.2816
82.8453 100.4896 109.9333
81.9071 99.5297 109.7125
81.7535 99.1758 109.8477
81.7108 99.4365 110.6987
82.8014 99.7036 110.1458
81.685 101.4749 109.8156
82.1403 103.6784 110.0615
82.3639 104.0592 110.3415
81.2956 104.3213 111.02
82.3203 103.0313 110.3655
82.353 102.4988 110.6583
83.9434 103.6726 110.1767
84.3854 105.1026 110.628
83.4868 104.3505 110.5454
83.7623 104.7666 109.8172
84.4853 103.665 110.3481
83.9668 101.8445 108.4855
84.8164 102.504 109.0933
85.7266 102.3021 108.9822
83.6008 102.5927 108.7112
82.7112 103.9383 108.2268
83.0745 101.6728 108.6055
82.5067 102.8839 108.652
83.4296 102.7713 108.9217
83.1965 101.7041 110.0287
82.8095 100.9126 109.7466
82.0286 101.9398 109.6892
80.8593 102.6458 109.5038
83.2836 102.0045 110.402
81.393 100.6813 110.494
82.4893 101.4264 110.2214
81.9223 100.7632 110.0116
80.8748 101.3524 110.9336
83.3885 100.8413 110.6175
82.3527 102.8223 110.8896
82.0779 102.3371 110.9827
82.7622 103.0563 111.5414
84.0735 104.1023 111.9577
83.1578 103.7903 111.5132
82.6145 103.1624 111.5863
81.733 103.0896 112.1066
81.8895 104.2695 112
80.6639 102.0455 111.9037
81.8436 103.0785 113.4213
83.9176 101.4528 112.9277
83.3271 102.1392 113.3782
82.4695 101.834 113.0315
82.0407 102.6661 112.506
81.6844 103.5326 113.6434
80.6166 103.0096 114.9427
81.5158 104.0008 114.468
80.5882 104.3767 115.2894
82.0952 102.5153 114.8925
82.1467 102.0277 114.9252
81.6911 102.0045 115.2339
80.5635 102.2207 113.4184
81.9929 101.7388 114.5802
80.4585 101.462 114.7313
81.2374 100.3828 115.3848
80.9923 100.9822 115.3914
80.7566 99.8556 115.5106
79.7145 100.1191 116.036
80.2655 100.27 115.5832
80.8115 100.6005 116.4674
81.0476 100.0705 115.5554
81.6011 99.415 116.1639
80.8569 100.3399 116.6503
81.2175 100.9585 117.4331
82.0207 101.1898 116.1979
80.8964 100.0908 115.854
81.5244 99.1881 114.5487
81.2358 99.4522 114.0354
80.5997 98.7675 113.6283
79.6026 101.3727 114.0546
79.562 101.6472 113.6368
80.7149 102.8053 114.5294
79.2809 101.6779 114.0566
78.4232 101.6397 115.1331
79.3397 100.3948 113.2719
78.8172 100.6103 114.4527
80.7375 101.111 113.5423
79.503 101.8133 113.374
80.4054 103.2446 114.2738
81.102 101.5675 114.2037
80.3163 102.2307 113.3612
79.4227 102.8864 113.9211
80.8581 103.5693 114.4648
79.2585 103.6148 114.7043
80.919 103.5737 114.0674
82.1316 103.9371 114.8528
81.6771 102.8131 114.574
81.0829 101.2982 116.018
81.0411 100.0376 115.7954
80.495 98.8982 115.8464
81.0489 100.257 117.1526
82.4137 100.6993 117.0856
82.3794 100.7385 116.3339
80.7133 101.6253 115.5532
82.7499 102.6022 116.1184
82.3695 101.6981 116.381
81.8273 101.9648 116.0819
81.2828 101.9028 115.7636
81.1485 99.6286 116.5613
80.4325 99.0507 116.2506
81.1717 97.481 115.1191
80.8426 98.5612 115.5916
81.3579 97.8789 115.2366
81.2326 98.4852 114.8737
82.5079 96.6188 116.1691
81.7339 99.33 114.9679
81.3908 99.7082 115.331
81.0453 98.798 114.3877
80.1959 99.1561 114.828
79.2014 98.8377 114.1449
78.859 100.0956 114.7409
79.7306 99.39 115.7117
81.0757 99.3894 114.5585
81.115 98.7323 114.4265
80.9091 99.9499 114.7973
80.9322 102.231 116.6039
81.5226 101.5773 117.019
81.1544 104.4109 117.2541
80.2627 103.1994 117.9827
81.1598 103.8377 117.5779
80.3366 105.1909 117.9479
79.4757 105.931 119.0135
80.426 106.6436 119.5005
78.1655 104.8426 120.152
78.8939 104.8824 120.1942
78.2527 104.7946 120.7002
79.2133 105.257 120.395
78.7476 105.7933 119.6364
79.2768 105.8176 119.274
79.1435 105.6201 120.0129
78.6962 106.1202 118.5648
77.9085 105.3824 118.5324
78.8484 104.3967 117.5615
78.1639 104.7669 118.3938
77.2464 104.6516 118.0127
78.133 102.389 117.1353
79.1887 103.2288 117.9239
78.1553 102.9726 117.5082
79.325 104.2204 117.3697
78.636 104.2261 116.8527
78.2709 104.5256 117.3342
78.1616 102.1592 118.6579
78.7877 101.1886 118.281
78.9243 101.6423 116.9454
79.2137 100.067 117.2552
79.0369 100.9725 116.3187
79.4984 100.9229 115.0554
78.6582 102.2773 114.7144
78.641 102.1837 115.6153
77.8105 102.2015 115.2759
77.9889 101.9621 115.8934
78.1567 101.1644 115.7332
77.4165 102.2903 114.4501
78.3798 101.1484 114.7325
80.0216 102.1452 115.0826
81.3684 102.6412 114.805
77.9949 102.3435 115.9223
79.7688 101.6604 115.2094
78.9412 102.4135 116.0412
79.8131 102.6061 115.6302
79.7881 102.752 116.226
80.2017 102.4946 115.6891
78.5294 101.5281 115.7498
79.6533 102.9315 115.6558
79.4113 102.5541 114.5592
80.3826 103.5159 115.4765
78.4821 102.4401 115.2611
79.2223 103.23 115.5157
79.3348 103.5743 114.7031
78.4705 103.0086 116.2663
77.7598 103.7901 114.9172
77.9154 103.042 115.4522
77.5138 101.6529 115.2154
76.3196 101.4103 116.0311
77.3388 101.2887 117.1654
76.4661 102.1656 116.2081
78.1981 102.2256 116.8792
77.946 103.4576 117.0166
76.986 102.6227 116.3936
77.1544 102.6767 115.6366
76.3537 103.1966 115.657
75.66 103.381 115.0749
76.2266 102.8167 116.0218
75.8299 102.7348 116.0632
75.8346 102.3278 115.6119
74.5997 100.0781 115.3686
75.5692 101.0599 115.6638
76.3116 100.6631 114.9474
76.0994 101.6614 115.4706
76.8951 102.6699 115.1525
75.9102 103.9115 115.8518
76.1744 101.6797 115.2503
75.1873 102.3522 117.1456
76.0431 100.7642 116.2782
76.9398 99.2676 116.6091
76.4984 100.8733 117.1089
76.4411 98.9846 115.9118
76.5211 99.1111 117.6725
75.8117 98.5078 117.0732
77.0173 100.0109 118.1039
76.9756 99.4563 116.4008
77.1318 97.2331 116.8753
76.1884 99.4694 117.5823
76.5204 100.6879 119.1786
76.5756 102.8942 119.8045
76.0337 101.1801 119.3674
77.9291 99.7898 119.3341
76.8994 99.9152 119.3186
76.5655 99.133 117.9486
76.7772 98.3747 117.785
77.0664 97.9045 117.9587
77.4696 99.0145 118.3242
78.1858 100.1572 118.4941
77.6233 99.5392 117.3039
76.7447 99.8155 118.5532
77.841 99.4473 117.2558
76.896 99.7632 117.2597
78.6368 100.5184 117.8182
79.2257 101.0477 118.0568
78.8622 99.4419 117.6627
77.5191 99.7167 117.9488
78.5323 100.5445 117.8087
79.0728 101.7478 117.6799
79.3185 102.6451 116.8914
78.6689 101.4255 116.6145
78.4846 101.1759 116.324
78.6172 101.7677 117.18
77.124 102.2082 117.2059
76.6026 101.7089 117.7353
77.3436 101.5794 117.9245
78.0155 102.188 118.8691
78.3343 100.9379 119.041
77.3632 101.4762 118.7791
76.6878 104.1443 119.056
76.5949 104.3158 118.4712
76.2655 104.3869 118.9361
75.9546 104.0005 118.6192
75.5572 102.9566 119.0761
75.0897 103.6692 118.1749
76.7051 104.0362 118.4868
76.7375 102.6249 118.2871
76.3582 103.0435 119.0037
77.9243 102.1759 118.7463
76.5544 101.4651 118.4006
76.1009 101.3142 118.9393
75.0002 99.6268 119.0385
74.1312 97.5834 118.8647
73.6345 99.4023 119.3182
75.1314 100.1097 119.666
76.0021 99.6016 119.8117
76.2847 101.4852 119.4849
77.9998 100.9426 119.7046
76.9582 101.3094 119.6181
76.388 101.4593 119.3712
76.3604 101.1393 119.3493
76.8709 99.7683 118.9017
76.0734 99.5091 118.1542
75.6866 98.3159 117.9684
75.5696 97.3236 117.6327
74.7761 97.8527 118.1595
76.0414 98.3203 117.3255
75.9287 98.7921 117.6519
76.5898 98.6976 117.2168
75.6943 99.4527 117.1942
73.9807 100.7058 116.6
76.0033 102.0311 117.5057
76.773 99.5028 116.8334
75.8193 98.9178 117.6725
76.4723 99.5232 116.7895
77.3502 100.3321 117.2781
77.9665 100.7253 118.18
77.2723 99.5959 118.3714
77.1322 101.2117 118.937
76.9796 101.2607 118.2869
78.0131 100.365 117.7098
78.1212 100.449 117.2897
77.73 99.8919 116.2575
77.7099 99.5779 116.9221
78.5363 99.2998 116.4682
79.6027 98.9945 115.7733
77.7217 99.1383 115.3396
77.2895 99.261 116.3997
78.7654 99.1441 116.6187
79.198 99.2388 115.2353
77.3312 100.8811 116.205
78.0127 99.2866 115.1056
77.9588 100.9148 114.8494
77.0966 101.2166 115.6175
76.3021 99.4033 115.4928
76.585 99.5628 115.156
78.1811 99.6195 115.5162
75.8175 99.0859 115.4901
75.7801 99.6288 114.7238
75.237 99.2509 114.6431
77.53 99.1659 114.5063
76.7199 99.655 114.1041
76.5372 98.4873 113.7871
76.1473 98.3898 114.9261
77.512 97.998 114.4339
78.8435 97.6381 115.4351
78.9768 98.4923 115.3825
77.8947 99.4916 114.6521
78.9624 98.5256 114.7534
78.1589 100.213 115.6618
78.8124 100.8578 115.4148
77.6983 99.6342 114.6882
77.0735 100.8623 114.3857
76.8041 101.5036 113.9766
77.061 100.5413 112.7875
78.2342 98.2745 112.8126
79.4901 99.5661 112.4329
78.9028 99.7222 112.5191
78.27 99.0741 112.8693
78.4461 99.7648 112.0309
77.2855 99.5813 112.248
76.7665 101.9185 111.6609
76.5122 102.8428 111.8415
76.5362 102.8325 112.5179
76.0368 103.8714 111.9626
76.6254 104.2897 111.9777
75.0468 103.981 111.9866
75.7801 103.7584 111.7871
76.7833 104.5341 111.5388
77.0592 104.8649 112.0082
75.9308 104.8199 111.515
76.1931 103.4506 111.7152
77.3757 103.4842 111.2657
76.2731 103.191 111.465
77.4414 102.7254 111.7856
77.4586 103.9169 111.617
79.1571 102.5854 111.5544
79.034 102.5635 111.2267
78.9251 101.715 111.7875
77.9113 101.9558 112.8791
78.5477 101.7563 113.0622
78.8435 101.3297 112.5009
79.7211 102.1511 111.976
78.4297 103.8006 112.1216
79.0482 102.8302 111.8076
79.7991 102.2752 111.6688
80.7966 102.7237 110.9337
79.2669 102.3516 111.4714
80.0264 102.1304 112.6668
79.0741 102.2374 112.3261
78.4472 102.4847 113.3284
79.5012 100.9869 113.2875
79.245 101.8385 113.1874
80.9424 102.2336 113.1692
82.117 105.7061 112.8006
81.1917 104.9119 112.0802
80.8681 103.7053 112.6289
80.1815 104.3551 114.0836
80.6182 103.9575 113.7184
80.2878 105.578 113.5772
81.1169 104.4873 112.3504
81.371 105.1036 112.4012
81.3009 104.4099 111.877
80.7085 105.0024 112.9285
79.6114 104.2548 112.7332
79.2427 104.9928 113.2377
78.8797 102.8137 112.6197
78.2137 102.1047 113.0585
78.717 102.7717 112.7309
77.7353 102.7064 112.5932
77.0787 104.5069 112.5354
77.6159 104.6748 112.3433
78.0582 105.0882 112.7245
78.8848 105.293 112.7843
78.2381 104.8787 112.357
78.6721 104.0897 112.2762
77.0009 104.7107 112.4662
77.4202 104.3256 113.1712
77.6608 104.8165 114.1173
76.936 105.897 112.6502
78.827 106.4915 112.2751
77.4274 107.0769 111.5899
77.9543 105.5918 112.6803
77.0676 104.7367 113.4307
77.5714 104.1845 113.8284
77.1104 102.6691 114.8012
77.1561 101.3494 114.0095
78.2284 102.3129 115.71
77.5974 104.4647 116.1094
76.7641 104.021 115.618
76.6802 104.7841 116.0126
75.2161 104.936 117.5402
75.2315 104.1303 116.2962
75.3935 102.5845 115.7177
76.1113 103.7841 116.4122
74.9585 103.8632 116.6443
74.9168 102.304 116.4726
74.8965 101.8277 116.2947
77.1042 102.4626 115.833
76.5977 102.1431 115.932
75.8205 101.8912 115.9414
75.939 101.4181 115.4236
75.9389 103.4785 113.5176
75.3984 100.806 114.3618
76.017 100.7459 114.4976
76.4581 101.2193 114.9089
77.147 99.8009 114.1636
76.2861 98.8282 114.8498
76.3991 100.4083 114.1112
75.7799 100.0459 113.6894
77.1578 101.7718 114.8924
75.8181 102.5696 114.3566
76.616 103.3148 116.2225
76.1654 103.703 116.3567
76.5288 104.1663 117.9286
75.7901 104.5225 117.3966
75.9925 104.5819 116.4451
76.9274 103.3338 116.9002
76.518 103.2302 116.2208
76.8186 104.0894 116.566
75.6528 103.3595 115.9253
77.0146 103.5118 115.5511
77.159 104.5843 115.96
77.0577 103.8151 114.602
77.5643 103.1444 115.7695
77.9444 102.5585 115.4583
78.0437 102.6609 115.8482
76.9543 103.8877 115.483
77.1359 103.4415 115.3981
78.3974 102.1876 116.9508
79.5943 101.4618 116.8742
79.3397 100.4475 117.0403
78.5501 102.2238 116.5081
77.8227 102.1775 116.5777
78.0032 102.1799 117.0206
78.0465 102.7053 116.8285
77.0306 101.3248 116.3115
75.5238 101.8746 116.1209
75.5885 100.8667 116.8442
76.5216 100.9047 116.3809
77.23 101.4161 116.6627
76.8925 100.6393 116.5688
77.1153 100.6264 116.8723
76.6465 101.2553 116.4567
76.0315 100.8171 116.1269
76.9596 101.7532 116.6845
77.0184 102.6897 116.363
78.8581 102.3181 116.3162
78.8707 103.2324 117.1273
78.1865 103.2246 116.8312
78.8627 103.0582 116.5399
79.3847 101.1911 115.7092
79.2302 102.0183 114.5401
79.0715 100.7731 115.645
78.4978 100.2621 115.8363
78.8638 101.4932 116.4061
77.2985 101.0064 116.8019
78.1949 99.0082 116.1586
79.7092 98.3797 115.7959
79.7058 97.6187 116.427
79.0718 99.7536 116.0138
77.7592 101.1738 116.0846
79.374 101.566 114.72
79.7262 100.7258 114.6649
81.161 100.6885 113.9308
81.6154 100.357 113.3627
81.9678 100.2679 114.5925
81.518 101.4602 113.1687
80.1891 102.0159 113.6075
79.1948 103.2201 113.5089
78.3926 101.5668 114.1788
78.5229 102.1793 113.6253
77.8304 100.3755 113.3922
77.214 99.4076 114.3417
77.9395 99.4306 114.0967
79.3122 99.28 114.7528
78.7527 98.3702 114.5628
79.198 97.8232 114.1104
78.5448 98.41 113.811
77.9418 97.5025 113.0142
77.2369 98.2039 112.6518
78.1611 98.4223 113.6326
78.4171 97.86 114.4253
78.6697 97.0746 114.5488
77.2524 96.3016 113.6211
76.8179 96.0775 114.5688
76.661 96.2514 114.4047
76.096 94.7928 114.696
75.9962 95.6151 114.7193
76.1758 96.8156 115.5752
75.6261 97.5659 116.1196
76.5448 97.5719 116.7337
75.9721 97.372 116.0776
77.8712 97.4983 115.6687
78.2538 99.0219 114.3737
77.808 97.9825 115.976
77.365 97.5036 114.9463
76.7357 96.9908 115.5528
78.0665 98.032 114.9258
77.8201 96.8405 114.1743
77.9253 96.0256 115.433
78.8132 96.6712 114.3234
77.924 96.5943 113.7493
78.4999 97.3961 114.2677
78.9414 96.4931 115.1061
78.8964 96.2078 115.4275
77.9882 96.1363 115.4208
78.9129 96.6892 114.9388
78.7 96.2834 114.3856
78.5446 97.0433 114.1937
78.1551 96.1466 113.4615
80.5531 96.1284 114.209
80.846 95.8329 113.1376
80.9037 95.1291 113.4456
80.0581 95.9833 114.3446
79.5024 96.2414 115.2661
78.968 95.6868 114.444
78.4628 93.9751 114.1253
80.8006 94.9302 113.6642
79.7762 93.7777 113.7742
78.8538 93.5111 114.186
79.1762 94.9291 113.677
78.6077 95.7303 114.973
77.4955 94.7373 114.618
78.5921 96.1864 114.578
78.7143 96.8053 114.6419
79.67 95.9937 115.3351
79.4436 93.966 114.7523
80.653 95.4156 115.7025
77.7368 94.2098 115.1581
78.8052 94.7666 114.6622
80.1807 95.1173 115.2049
80.2675 94.4496 114.782
80.0554 94.3277 113.9324
79.8767 93.8518 116.1315
78.6784 95.3514 117.5024
76.9226 94.4411 117.2585
76.5361 93.6898 118.2483
77.9434 96.4226 119.3506
76.7383 95.1142 120.4018
76.335 95.4467 120.609
76.019 95.5293 121.1018
77.1406 93.8397 120.9822
78.2641 96.1373 120.4421
78.2398 96.604 120.7461
79.0772 95.6816 120.2186
79.0335 96.8634 120.5453
79.3059 97.8271 120.6809
80.0943 97.756 121.7775
79.4739 97.4974 121.2767
79.6838 98.0518 120.2105
80.4835 98.532 120.9165
81.0477 98.4247 120.9472
80.3979 99.2679 120.31
81.2381 99.5186 119.3918
82.4228 100.2674 120.0184
83.0416 98.8508 120.3078
82.3982 96.7168 121.0619
83.4509 96.228 120.6853
82.9178 97.6794 120.9572
81.9663 96.0183 120.2396
81.3776 98.5659 121.5921
80.5132 100.292 123.1753
81.9157 101.1261 121.8182
82.2871 100.2995 121.7733
82.0197 98.7347 121.7202
80.9712 98.7581 121.7324
82.5762 98.8762 122.0513
82.1558 100.9195 122.0189
82.0628 101.0556 122.4171
81.5319 101.7445 121.3283
81.1454 101.72 121.2893
80.4138 102.4495 120.5548
80.9089 101.4382 120.5515
80.7336 99.9399 120.4958
80.474 99.6837 120.3184
80.0853 100.2427 119.9656
79.6426 99.7579 120.5201
79.5401 100.1931 119.7064
80.7969 99.4825 120.0014
79.8953 99.3163 120.0405
80.0359 97.8766 120.1826
81.1852 98.3727 120.0397
81.3525 97.7634 120.2875
80.5688 97.6557 121.7231
80.5647 98.5713 120.8624
80.4027 98.9427 121.3311
80.7561 99.3868 120.318
81.0059 98.8862 120.6754
80.6819 98.2864 119.882
81.0287 100.087 119.4989
79.8922 99.0792 119.6913
80.7531 98.7443 120.1454
79.8547 99.1003 120.6251
81.2043 98.9935 120.0571
81.4222 98.2615 118.4516
80.8814 97.5633 119.3074
80.8872 98.0027 119.4717
81.1103 98.6191 119.431
81.2476 100.6818 119.4284
81.9883 100.9096 119.8268
83.1589 100.8245 119.6347
83.7699 100.1432 119.3317
83.9713 101.1621 119.4286
83.1431 100.9133 118.5483
82.5906 99.7605 118.2876
82.1929 100.7952 119.2634
82.1215 101.0148 118.1621
82.5294 100.4647 117.632
83.4633 98.2227 118.7903
83.4597 100.0761 118.9202
83.8446 100.64 119.8401
84.0611 101.5006 120.745
83.3811 101.9865 120.3091
85.0507 102.6252 120.6961
84.9231 102.7139 122.4222
82.8345 102.8848 122.3233
82.6585 103.5671 122.3221
82.1447 101.8359 122.1893
81.8809 99.9145 122.8905
82.9318 98.9597 122.4912
82.4119 99.6979 123.467
80.587 97.4711 123.2695
80.9675 98.5287 122.2678
80.8456 98.084 122.3069
81.0326 98.4414 122.3411
81.0738 98.2321 123.1918
82.6852 99.7836 122.3052
83.0744 100.414 120.8213
82.215 99.8011 121.4801
80.7201 99.3742 120.9606
81.0704 97.5606 121.4735
81.1676 97.5839 122.1386
83.1872 97.6791 122.3764
82.3877 97.9934 123.0002
83.5363 97.9787 122.2267
83.2019 100.412 122.6393
83.3804 99.3049 122.9034
83.5039 99.7052 122.6557
82.4467 100.0713 121.9751
83.8665 100.3249 122.44
82.1577 99.1335 121.557
80.4093 97.7335 122.4309
81.3378 98.9738 121.9944
81.1609 99.3876 122.0174
80.9498 99.5106 120.7221
79.7942 99.5418 122.3032
80.149 97.0558 122.9969
80.6571 97.8875 122.3027
82.1385 97.894 122.1739
81.3367 96.4205 121.3694
82.2216 97.4967 121.5826
82.8579 97.8822 122.4767
82.5251 98.4073 122.0773
82.1554 99.0901 122.9996
82.2005 98.8546 121.5269
81.7189 99.0705 120.16
80.8862 98.4806 120.167
81.6329 98.3217 120.8693
81.3084 97.6771 119.631
80.039 96.7491 120.0881
80.0346 97.1611 120.7881
79.8931 97.7524 120.3262
81.5458 97.938 120.3481
79.7417 98.887 121.7836
79.5105 98.311 120.9271
81.0166 100.3789 121.3421
79.897 100.8267 122.1427
81.3555 101.8935 122.116
80.0283 102.2138 121.6874
79.7986 102.8674 121.7925
79.1018 103.3166 122.2624
77.9931 102.2344 121.2913
78.4049 102.6261 121.2567
79.0098 102.2998 121.008
79.2858 102.9752 122.3184
80.0804 102.5487 122.1085
79.7588 101.824 121.3025
79.5753 101.0685 121.1629
79.4951 100.5169 121.5146
79.9555 101.3288 121.1136
77.6677 100.4163 122.2851
76.6678 100.425 121.2319
76.2079 100.2206 120.5841
77.4752 98.9825 120.8049
78.5165 99.2983 119.9675
79.8725 96.6187 120.6001
80.4512 97.4567 121.464
80.0752 97.0078 121.5995
80.0302 98.8692 121.0083
80.7067 99.947 121.7365
80.4112 100.0933 121.597
79.6494 98.9805 122.4113
80.6467 99.8826 121.5056
80.1879 99.4559 120.5561
80.473 99.8802 120.1154
80.6042 100.1545 121.5819
78.6249 99.8269 121.0234
79.1392 99.467 120.9419
79.5853 99.4526 121.1642
80.3225 100.5992 122.7106
80.7527 100.0665 122.1395
79.9928 101.7571 122.6422
81.7105 99.9698 121.6012
81.83 98.2563 122.2431
81.95 97.723 122.3844
80.8738 99.5413 121.3655
81.7627 98.3682 122.0125
80.9377 99.6488 121.7289
81.5782 101.3209 121.4333
82.3899 100.1824 121.1662
82.5868 100.552 120.8304
84.0956 99.6543 120.575
82.6238 99.4509 120.2615
83.5455 98.3707 119.5814
82.9263 99.0225 119.7929
83.1653 97.1357 119.054
81.8831 97.9093 117.4965
82.2469 98.2012 119.0193
81.4336 96.9755 118.6895
79.7675 96.2351 118.6336
80.8116 97.6706 118.9971
79.7398 97.4952 118.8907
80.1707 97.9767 119.0545
80.4173 99.1124 119.9091
80.4504 99.2685 120.1344
81.3835 98.3999 120.0279
82.2783 99.5539 119.6521
83.3124 99.6656 120.2438
83.2486 97.2776 120.3443
84.0698 97.2565 120.0026
83.575 96.691 120.5941
83.7689 96.0705 120.7571
83.1027 96.9505 120.234
82.1268 96.7589 119.5967
82.0112 97.0379 117.5833
82.7022 99.6699 118.5416
81.4037 99.6744 118.5624
80.6909 100.8262 119.1143
80.4085 100.8034 119.1054
82.0164 99.5117 117.9875
80.5667 100.8124 118.5984
79.9176 100.5689 118.6695
80.2349 100.7579 118.3072
79.8534 100.5129 117.9762
80.3471 101.1993 118.6408
81.1306 100.2427 118.761
80.8627 98.7101 119.3464
80.4334 98.5263 118.4927
80.3836 97.2372 119.4783
81.4904 98.0052 120.4055
80.7847 100.5389 120.0616
79.9064 101.3559 119.6048
78.7981 103.0038 120.2079
78.4037 102.2509 120.7856
79.3474 100.7564 121.0589
80.7735 102.2244 120.4914
79.6989 101.727 120.5836
78.6133 102.1269 119.9126
79.2122 102.2264 119.7812
79.1345 101.5039 119.979
79.1473 101.6461 119.8176
78.4415 100.7803 118.6588
80.5765 100.8274 119.3241
79.3386 102.6505 118.8743
78.2366 102.4814 120.5874
79.326 101.7638 120.8019
78.922 102.9775 120.3294
78.8491 102.093 120.0045
77.6905 101.7007 121.1802
78.5715 101.7505 121.8872
77.01 101.4492 120.6641
78.8028 101.653 120.6716
77.7985 101.8337 120.9151
79.1386 101.3154 121.3581
78.0579 101.5487 121.4079
76.9985 103.3092 121.9251
77.0522 104.1147 121.5006
78.6567 103.1933 120.185
78.2574 102.7989 119.3707
78.6888 103.4419 119.3995
78.7719 102.535 119.4687
77.7242 103.6164 119.8035
78.3535 105.1264 120.5901
77.9356 105.7735 120.7878
77.8302 106.8 121.7706
77.3557 106.3813 121.6264
77.4149 106.7612 121.6559
78.4832 104.7477 121.397
77.9007 106.3073 121.2662
77.2068 105.9448 121.2885
77.6418 107.6322 122.6198
78.2002 106.3773 122.4871
78.0679 105.777 122.7335
79.6909 107.8661 122.1598
79.4522 108.3311 120.6232
78.7983 108.3789 120.3931
80.9567 108.8835 121.5456
79.163 110.7214 122.131
79.1287 110.24 121.8011
80.389 108.6086 121.8157
80.8859 107.3797 120.2358
81.0381 107.2083 121.2615
80.3577 105.0529 120.2841
79.908 104.0915 120.7092
80.0711 104.3244 120.9182
79.4427 103.7127 120.453
79.6828 102.7526 120.7759
78.8734 103.4465 120.9034
79.1002 104.4047 119.2554
78.4936 105.3203 119.6121
78.8243 104.8949 119.1045
79.967 105.3003 120.5987
79.3873 103.7536 119.3135
78.8012 104.2964 119.9322
78.6129 104.5081 119.5694
79.4806 103.7391 119.3505
79.3935 104.8955 118.8073
79.0422 105.1599 118.4616
77.7033 106.2121 118.4836
79.1481 107.02 118.846
78.5851 107.8944 118.546
78.249 108.0458 118.4815
78.8794 107.0702 119.1223
77.8884 106.4309 120.6314
78.0376 106.4877 119.3916
78.3967 105.8524 118.5174
78.9536 106.7076 118.4487
78.2687 106.4247 118.2344
78.6211 106.4775 117.7813
78.6149 105.5535 117.893
79.6961 105.8964 117.0264
78.5651 104.1569 116.2179
77.6733 104.0517 116.733
78.3094 102.0461 116.57
77.8019 102.3473 116.2975
78.5862 103.4676 116.6951
79.1299 102.565 117.4045
78.7586 101.127 116.7284
79.3649 103.4874 116.9571
78.7517 102.4928 117.359
79.2224 104.2372 117.977
78.9863 103.2357 117.5115
79.7854 102.5781 117.0766
79.3009 102.8079 117.3179
80.5769 103.2039 117.7237
81.6822 104.8582 116.7111
79.6166 103.4769 116.3368
79.9467 104.1142 115.7876
78.7398 104.908 114.9792
79.744 105.3764 115.5472
79.2243 105.0115 116.1953
78.8068 103.7586 115.7252
78.8918 103.6349 116.1316
79.6776 103.7754 116.4704
79.1492 104.5232 116.5921
78.3975 102.3342 116.0104
78.306 100.3589 116.5637
77.7119 100.6165 116.4706
78.7403 101.8639 116.3202
77.3959 100.9896 116.9126
77.4834 102.2153 117.4499
77.2244 100.8188 117.2966
77.6476 100.299 118.9703
76.8019 101.7729 117.8277
77.6048 100.77 117.3382
77.6306 100.7474 117.4087
76.338 100.9759 117.2531
77.1135 102.5324 116.9185
76.1315 104.1418 117.3347
77.8903 102.62 117.9235
77.0418 101.6791 117.562
78.7397 100.8884 116.5968
78.5681 100.5179 115.5977
78.9892 101.8706 117.2523
79.2291 98.4525 117.4418
80.7957 99.0628 117.5741
81.0588 100.4237 117.4226
80.2158 99.8506 117.5048
80.5707 100.274 116.5675
79.401 99.847 115.8221
79.7228 99.8057 115.8284
79.0363 100.4976 117.0383
78.5841 99.8195 116.3813
77.6932 99.3335 116.4129
78.0593 100.2267 117.0004
79.8072 99.9672 116.6251
78.5183 99.8474 116.1823
78.2369 98.8526 115.6582
79.6664 97.9937 116.2448
78.4574 98.4542 115.3948
79.4632 97.9234 113.8625
78.9166 97.7493 115.2653
77.5865 99.2638 115.028
77.0606 98.1264 115.4549
77.7744 98.3473 114.3819
76.6326 98.7678 114.0923
78.1398 98.524 115.3211
77.4854 99.4698 115.4237
76.4921 100.4816 114.6957
77.7099 98.14 115.7912
78.5665 98.3335 116.1424
79.1128 98.6704 116.8799
80.4175 98.4021 116.5523
80.3874 99.5205 116.7654
79.9962 99.3787 117.8087
78.5681 100.8611 117.2656
80.079 101.5842 116.0805
79.4947 100.4746 114.7673
78.5488 99.5836 115.8172
78.459 99.3088 115.9656
79.0341 99.5373 114.8812
78.759 100.8894 115.2854
78.906 101.875 115.6719
79.0514 99.2785 116.7279
79.8923 98.7225 116.9673
79.0071 98.2075 117.3376
77.4497 98.7887 116.4575
77.9786 98.5531 115.4202
77.0218 99.1676 116.2734
77.2862 98.577 116.1709
78.1803 99.6003 115.8271
78.4727 99.0223 114.9628
78.1991 98.2184 114.8525
79.0741 97.207 114.6272
78.0106 98.898 114.8968
79.3659 98.1261 113.948
77.8909 98.7471 113.6805
77.279 98.8789 112.8126
77.0972 99.3954 114.4503
77.4593 98.5159 114.2039
77.8622 98.8593 114.5114
77.9439 99.8274 114.1415
78.8847 100.6081 113.9618
78.6143 101.5022 114.0741
78.2167 101.5126 114.1274
79.4402 102.606 113.1293
79.077 101.7217 113.8096
77.9099 100.6355 112.966
77.3576 100.2882 113.2887
77.3988 99.843 112.4834
77.1019 98.6672 113.6624
77.6796 96.8092 113.4471
77.1449 96.5034 112.1712
77.588 97.3306 111.3855
78.92 97.6119 110.9958
77.8809 98.4339 111.2863
78.8648 98.8213 110.7962
78.8481 97.8052 110.1253
78.3682 99.3493 110.4361
77.6974 99.547 110.0738
79.2547 95.9827 110.6456
79.1096 97.3733 110.2765
79.4923 97.9071 110.7198
79.5322 97.9146 111.3672
79.6206 98.836 110.3814
78.7458 97.7997 108.8053
80.7789 97.9537 109.2201
80.4334 99.0457 108.5575
80.5852 99.6425 108.6871
79.8948 100.5821 108.8836
79.3621 100.7851 109.5613
79.2451 99.6247 109.5431
80.2171 99.3738 108.0402
79.6612 97.8467 108.3813
79.4165 99.4575 108.5936
79.934 99.1892 109.6704
79.5222 100.043 109.8706
80.0334 99.0467 109.1603
80.734 100.3831 108.292
79.326 100.6315 108.7902
81.947 101.8019 109.6224
81.3521 101.7989 110.5364
81.5903 101.736 110.8154
81.3626 101.1753 109.6967
82.8271 100.8001 110.2285
84.8845 99.838 110.0478
83.9077 100.366 110.1026
83.7872 99.1878 109.8218
85.0096 100.4025 109.6815
84.728 99.6914 110.8294
83.4035 99.6787 110.4491
81.963 101.7998 110.6726
82.4565 100.769 110.8695
82.1445 100.6074 111.4823
82.3306 100.4651 111.1964
81.4041 100.8181 111.3845
82.7232 101.2911 111.954
82.4235 99.948 112.78
83.5482 100.3887 112.9602
81.7344 100.5818 112.3903
81.3212 101.3277 111.4659
81.4071 102.789 110.7648
80.5328 102.2636 110.2533
80.7942 102.4494 110.7209
81.2948 103.3642 110.4901
80.2947 102.6465 110.4414
79.8386 101.6685 109.7838
79.1656 100.3113 108.9882
79.3624 99.5156 108.6805
79.7994 98.1354 108.6788
79.4626 97.106 109.1693
79.8349 98.7717 108.6339
80.0357 98.153 108.1785
80.2619 99.9941 108.9292
79.7996 99.2073 108.3818
80.9741 98.781 109.0992
80.6323 98.5206 108.4787
79.7046 99.2762 108.5271
81.3323 100.878 109.6788
78.7806 101.3599 108.7091
78.9124 101.909 109.5774
79.0851 101.1979 109.5081
78.1122 101.21 109.3806
77.9888 99.7719 108.8466
78.3525 101.0927 108.402
78.6788 100.809 107.2425
80.2025 100.6391 108.5279
79.5027 100.3795 108.0213
79.0896 98.9373 107.6272
80.2359 98.9219 108.2329
79.8262 98.7175 107.9879
80.9706 99.0873 108.8643
80.0423 99.7788 108.3437
79.1138 98.2486 109.3518
78.2905 99.7408 110.5608
78.4992 99.2939 111.7319
78.9702 96.9698 111.4266
78.8578 98.4323 111.3145
79.0379 99.1205 111.9038
78.7164 99.103 111.7827
78.7358 98.6731 112.6406
79.2896 98.4836 112.7158
79.6613 98.7907 112.0573
79.1251 98.8914 111.7934
79.4363 98.8595 112.6089
78.8694 97.5622 111.8098
77.3112 99.0724 111.3284
77.7973 98.1523 111.7886
77.796 98.7948 111.4565
78.2693 98.9865 112.1592
77.8436 98.3182 112.1242
77.2338 99.4294 111.1626
77.5561 97.387 110.9098
77.1002 97.9442 111.9921
78.195 98.0669 111.5879
77.8644 97.6989 110.8693
76.0596 99.0127 111.1532
76.7475 96.8131 111.0054
76.461 97.4342 111.0461
76.1275 95.7488 111.4646
78.0071 94.6377 112.2479
78.9656 95.07 112.907
77.9224 96.8114 113.6457
78.1782 97.1722 113.8756
77.9617 95.9662 114.2045
77.5714 96.0333 114.8501
79.0699 96.4198 113.2512
78.7685 97.4637 113.1148
76.9095 97.4284 112.7086
76.8179 97.9781 113.4548
77.0144 98.6854 112.9874
78.0113 97.1653 113.4591
77.6855 97.226 113.3022
77.0928 97.8831 112.4802
76.247 96.9088 113.5312
75.6504 97.9861 112.847
76.6207 97.9463 112.0307
76.9197 99.0095 111.4611
76.7212 98.527 112.8593
77.9173 98.6588 113.152
77.2835 99.8167 113.0984
77.5103 99.7499 112.9365
77.9337 99.2948 112.7895
77.7445 98.2754 113.0418
78.5137 99.3887 111.5954
77.274 99.4458 113.1277
76.411 100.9788 112.9992
76.6224 98.0733 113.1448
75.9833 97.4034 114.203
76.1996 97.6053 114.1104
76.2578 98.8477 114.3659
76.5976 100.0906 115.0601
76.0792 99.5902 115.1226
78.016 101.2441 114.7086
77.2308 100.4761 114.9276
77.1277 100.2226 115.3145
78.136 100.2222 114.5681
76.3842 100.4263 115.5752
76.5691 98.7577 115.5789
77.5034 97.7781 115.2898
77.6171 96.2027 114.7895
78.3308 97.6935 114.4046
77.9223 98.003 114.0314
78.4183 97.5386 113.0686
78.9246 95.675 115.011
77.6055 96.7841 114.9899
77.735 96.0969 113.8412
78.1191 95.9193 114.7602
75.9659 95.1689 113.9858
75.985 95.5824 114.7084
77.7563 95.6109 114.9476
78.3401 97.4224 115.955
78.3412 96.7874 115.7773
76.5388 95.6818 114.9357
77.3556 97.395 115.0224
76.5051 97.5714 115.4819
76.9922 97.7073 114.9731
78.313 98.1468 115.1814
78.4858 99.6116 115.1993
76.8307 97.9999 115.506
76.7059 98.5542 115.3732
76.3082 99.079 116.0912
78.4572 99.0912 115.3187
78.1971 98.9035 115.624
78.7635 99.7041 115.8199
78.0173 97.2742 115.9489
78.559 99.81 116.1603
79.2133 98.3032 116.7653
80.2199 98.0542 115.5958
79.0297 97.008 116.9057
79.9813 98.5941 116.3176
79.1907 96.648 116.3178
79.1541 95.9983 115.5294
80.0028 94.8676 115.5202
80.9164 93.6301 114.8754
79.9004 93.6671 115.6369
79.43 94.8324 116.574
80.7324 96.1082 116.9814
80.0567 97.5688 116.6431
79.3418 97.4567 116.2435
78.4059 96.3856 116.334
78.1085 99.4214 116.0327
78.1992 99.2659 116.5517
79.549 98.615 116.8209
78.7933 98.6973 118.3634
77.7886 97.7354 117.7981
78.3765 97.3265 117.8006
78.947 96.9141 117.817
77.7208 97.3976 118.1638
78.9009 96.9539 118.6078
78.4213 98.1474 118.2088
76.9446 97.847 116.6506
77.679 97.5004 116.1523
76.8074 99.0349 116.2107
77.6963 99.3538 115.7809
78.1787 100.2692 116.7001
77.9109 100.5495 116.8014
78.8164 100.1665 118.1376
79.0807 100.0435 117.4
78.0706 98.9003 117.5319
77.614 99.2731 118.4096
77.6355 98.4923 117.5295
78.6817 97.8638 117.194
79.4555 99.0795 118.2248
77.6715 98.0582 119.3477
78.4254 97.8158 119.0533
78.2197 97.2899 118.2919
78.0256 99.1848 119.1366
76.9705 96.7902 119.206
77.8645 97.1273 119.7617
78.1017 96.1386 119.3398
78.0335 95.3318 119.797
77.6167 95.2229 120.5338
76.9407 94.1686 120.6094
77.2743 95.4837 121.3913
79.2552 95.5878 121.8428
79.2759 93.7939 121.6816
78.133 93.2925 121.8453
77.5789 94.7184 122.1152
76.781 93.5703 122.4267
77.866 92.6077 122.6733
77.9289 93.4248 123.2778
78.2952 93.2939 123.5187
79.0384 94.2034 124.0275
79.2518 94.4262 122.333
78.8066 95.7176 121.9511
78.0618 95.2648 122.1457
76.697 94.0893 121.6941
77.5898 95.5911 121.796
79.14 95.1946 122.369
79.4298 95.9405 122.3728
79.936 94.552 122.8118
80.7626 94.766 122.0897
78.8373 94.4727 122.3563
79.2806 93.9289 121.5032
77.9588 93.791 122.7352
79.2144 94.1449 122.8159
79.1139 94.7594 121.9136
79.0574 94.0713 121.8102
80.1794 95.4047 121.5646
79.5345 94.3781 123.0426
80.395 93.5654 121.8994
81.182 94.2258 121.7407
82.2454 95.3293 121.1709
82.0278 96.3495 121.2705
82.4477 96.0151 121.5612
80.6035 96.3175 122.1682
81.2836 96.0347 122.1434
80.9267 96.7633 124.4727
80.8039 97.7867 123.2017
81.7528 96.2136 123.3092
80.6361 98.9317 122.194
78.686 98.0122 122.0258
79.0264 97.0586 122.7401
80.6602 98.8049 120.7978
79.6922 99.1323 120.3026
80.3747 99.7513 121.3156
79.9672 97.673 120.3785
80.1699 96.9966 120.2623
81.6171 96.6523 120.4469
81.6341 96.4622 120.0891
82.5019 96.4511 120.0576
82.4549 97.0092 119.9725
82.3584 98.285 120.598
82.8299 97.3283 119.8174
83.2088 98.5768 120.1127
83.1803 98.9017 120.412
82.4321 100.2494 119.6781
81.0603 98.4251 119.2174
81.7981 99.2834 118.2209
82.3407 99.6423 117.2183
80.9801 100.4425 117.1499
80.6073 100.2451 117.3331
79.7838 98.9822 116.9986
81.2018 98.1298 117.8644
80.6243 96.5387 117.6273
81.1799 97.2242 118.0364
81.7155 97.2026 118.228
80.4965 95.7478 118.1043
81.2028 95.5445 117.9538
81.1601 95.3052 117.185
81.8769 96.1708 119.0968
81.9194 96.4887 119.1815
81.8647 97.5811 118.4022
81.7356 97.0406 118.2825
82.5388 96.3909 117.4787
81.9466 95.6602 117.6938
81.7981 98.6658 117.6965
81.6497 97.2645 117.8622
82.0689 96.4845 116.854
80.5127 96.3642 117.0303
82.4201 98.8167 116.3342
82.1557 98.9369 115.4852
81.0772 98.7795 115.5455
80.6261 97.1237 115.5303
80.4981 96.6472 115.0574
80.5733 96.0513 116.2796
79.4985 96.0476 116.2472
79.7075 96.588 116.3157
79.3274 97.1079 116.7836
79.2592 98.3053 117.7317
77.5125 98.005 117.4197
79.2398 99.318 117.8897
77.3258 99.9669 118.2103
77.7075 100.9825 118.1411
77.6707 99.418 116.6461
78.506 100.7282 118.1528
77.8007 101.4676 117.8189
76.8442 99.9408 118.4432
77.0809 99.6996 118.307
77.6464 100.2756 118.9113
78.1651 101.3325 118.9604
77.6754 100.3698 119.0029
77.3488 99.8528 120.5486
76.998 100.1552 119.5142
77.2232 99.7013 119.2198
77.5864 99.2324 119.3978
78.3603 99.1528 118.8905
78.706 99.6643 117.7775
79.2328 99.9993 117.0481
80.0463 98.9916 116.9163
80.1954 98.2269 117.3863
81.4593 98.2032 117.4176
81.6899 98.7013 116.514
80.1784 98.5767 117.9508
81.9802 98.3511 116.802
81.801 98.5632 117.1628
82.7759 99.2467 117.0038
82.8249 100.1583 116.6981
82.3991 99.2157 116.3733
83.5495 98.4002 117.2311
83.21 97.0103 116.7814
83.1132 96.1572 117.3805
84.005 98.0556 118.2199
84.0473 98.8406 117.2149
83.1796 99.5774 116.5417
83.4339 97.9244 117.9482
84.4793 99.3061 116.9866
84.128 98.5867 116.9498
84.9842 98.0285 116.7093
84.4008 97.2078 116.1614
82.8605 98.3305 117.0319
83.0438 97.9672 116.1878
82.1678 97.3612 115.9534
82.4123 97.0085 115.4342
80.4328 98.1636 115.5218
77.8442 99.5057 115.0156
77.381 100.3252 115.1814
77.521 100.1507 115.4835
79.471 99.5444 114.701
78.6793 100.9524 115.3733
78.4697 101.3042 116.0559
79.0377 99.9327 115.0225
78.6206 99.96 114.7962
79.4081 99.5571 115.3521
79.2121 99.5568 114.8176
79.7403 97.5564 114.1872
79.974 97.7713 113.817
78.2788 97.0093 112.666
78.4492 96.385 112.9963
78.9759 96.9459 112.8152
78.3902 98.1397 112.0875
79.9511 97.1493 112.3945
80.3683 95.6728 113.3216
79.4856 95.4071 114.1522
80.6687 96.5923 114.0797
79.8059 97.1688 113.7204
79.7226 97.4295 112.2394
80.0475 98.5728 112.8536
81.0903 99.8791 113.2622
82.482 101.7685 114.1018
81.9631 101.4154 113.5088
80.6827 100.9446 113.6118
80.8482 100.4709 114.274
82.8262 99.972 115.1664
82.7505 100.5889 113.9956
82.8158 100.9591 114.6773
83.0206 101.5533 115.9772
81.451 100.5924 115.5702
80.5932 100.3071 114.7464
82.4951 101.1334 114.8994
83.0026 101.6311 115.2112
81.5968 100.0388 115.1762
81.151 101.7297 114.9034
78.9393 101.7056 114.7379
80.6668 103.3825 115.1445
78.9434 103.7406 115.2902
77.7418 104.0859 116.0342
79.1225 102.6434 116.0992
80.003 103.5071 114.9922
81.0495 103.0881 115.0887
80.2756 101.7917 114.5762
80.4537 102.3178 114.1583
80.0111 101.0792 113.8004
81.6123 100.0172 113.7035
82.2013 100.6396 113.1703
81.5289 101.1075 113.8694
80.658 100.378 112.4179
79.9675 99.9182 114.0341
79.4553 100.7725 113.6049
79.4436 100.7579 114.248
79.8371 99.2892 114.7028
79.3987 101.0751 114.9388
79.6081 98.1145 114.0904
79.7868 97.4057 114.3456
79.6121 97.4938 114.8163
81.0474 96.852 115.0227
80.1081 96.927 114.8366
79.623 97.4847 114.0122
78.7066 96.6204 113.8318
76.9813 96.5119 115.3788
76.9473 98.0335 114.4512
76.3768 99.0096 115.6908
76.8416 100.3578 114.9365
75.5913 101.1843 116.8596
75.2009 100.8018 116.3424
76.9474 100.5076 117.8783
76.4227 98.9501 117.0483
76.3595 98.7009 117.4039
76.6056 99.6933 116.6201
76.5142 99.7998 117.1979
76.1418 100.6458 116.5079
76.4769 101.2345 117.2244
76.3799 102.2016 117.8744
76.3796 101.2836 117.852
76.388 101.0187 118.2118
75.6516 99.7411 118.375
77.8424 100.4777 118.5072
77.9648 100.4271 117.3475
79.1356 98.2506 118.6317
78.2285 97.9153 118.1189
77.8404 98.3455 117.8204
77.5135 98.6685 118.3526
78.004 97.6717 118.4318
78.3704 96.7359 118.2466
78.2813 97.6065 118.471
77.6579 98.9838 119.357
76.5051 99.4196 119.5758
77.4058 100.6553 119.8284
78.4241 100.4567 120.3594
78.8757 101.854 120.454
79.507 100.7745 120.8972
79.1357 100.3162 121.1283
78.2863 101.3527 120.8078
78.4301 101.0216 120.3098
78.1694 100.6517 120.9054
77.0597 101.0854 120.5517
77.3955 101.0067 120.3781
77.5536 99.9421 119.98
76.4617 99.1988 120.032
76.3325 97.412 119.3257
77.5373 96.4014 119.4504
79.5153 96.7442 119.5019
77.9757 96.8568 119.4303
76.0846 98.4401 120.4614
75.5288 97.7522 119.6154
75.5598 97.9712 120.1357
76.4103 97.0589 119.3996
76.8219 97.59 119.3783
78.1452 98.9919 119.4564
77.7075 99.8366 118.5772
77.8834 101.7549 117.9342
77.8186 100.2139 118.5868
79.3481 100.2962 118.4794
78.7886 100.2078 119.5829
77.8668 99.9058 118.8089
77.5733 100.7781 118.6488
76.9124 101.1787 118.595
76.3432 100.6831 118.2518
77.0596 101.883 117.811
76.3238 101.2079 117.4804
77.2904 101.8028 116.5965
77.5418 102.0524 117.3089
76.9105 103.6362 117.9336
76.3876 104.2572 117.7733
75.8617 103.5817 117.4834
76.585 103.9035 118.1108
77.673 103.3211 117.8855
78.2667 103.7985 118.3645
77.723 105.3536 116.3477
77.8789 106.3471 116.9608
78.2351 105.2452 116.2649
77.7554 105.9962 115.8623
77.516 106.1583 116.2146
79.2529 106.5129 116.5462
79.1247 107.5644 116.9131
79.114 106.5661 116.8209
78.5455 105.7175 114.9769
78.3989 105.8043 114.6796
77.9755 106.4901 114.8309
78.4145 107.184 114.7179
75.7909 105.2512 114.7123
76.2189 104.8418 115.8564
76.5473 105.8233 115.4436
76.5603 105.6902 115.7041
77.1295 105.5643 115.5752
76.9837 106.1065 114.8162
76.0063 106.9833 115.6942
77.5761 107.3116 115.5211
78.1545 106.971 115.9598
78.4343 106.1572 116.6093
79.3583 106.8325 116.8385
79.0474 107.5213 116.714
76.5953 106.9495 117.9678
79.0555 106.1996 117.973
77.9861 105.0899 117.099
78.6404 104.2593 117.2666
77.3368 105.5551 116.3601
78.1962 106.3339 116.2176
78.783 107.118 117.1924
78.0528 107.0514 116.3616
78.199 106.0216 117.0729
77.9792 105.7696 117.16
76.861 104.7269 117.2922
77.0584 105.6165 117.1701
77.0156 106.517 117.9468
76.3288 107.3081 117.8932
77.0902 107.2059 117.3991
77.6043 105.3769 118.502
78.2479 104.6073 118.6802
78.2552 105.1501 118.0147
78.4193 106.5239 118.4505
77.949 105.6349 118.2949
77.9769 105.6525 117.7756
78.1351 105.5429 118.3063
77.5708 105.28 118.7307
77.4012 106.5842 119.4463
77.0613 107.4944 118.4801
76.7742 105.76 118.7708
77.3208 106.9332 118.7383
77.2649 106.6126 118.9235
77.0745 106.9306 118.7342
77.8804 107.2849 118.9093
79.0195 107.2085 118.1877
78.9429 105.981 118.6478
77.7556 105.7069 118.0106
77.0892 106.2278 116.9307
76.8774 106.3709 116.3399
76.1299 106.1241 116.8418
76.8643 105.7526 115.9295
77.2868 104.6028 116.9605
76.6468 104.0745 116.9844
77.2721 104.0781 117.1896
77.6423 103.2373 117.3231
77.5896 102.758 117.1658
77.8361 103.0092 117.1436
77.8173 103.2905 116.6235
78.6894 105.3021 115.8992
79.8332 106.4552 116.246
79.1043 105.2736 116.8432
80.5347 104.9053 116.0321
79.7749 105.5126 116.2278
79.5572 106.7257 115.5418
80.3284 106.0103 115.5963
81.6869 105.2891 114.0465
81.7454 105.5581 115.6122
81.8829 104.2376 114.875
80.9907 104.8788 115.3701
81.1633 105.9163 114.449
80.3929 105.5942 115.3342
82.1133 107.1432 114.8409
82.0246 106.7613 114.2044
81.5029 105.2988 113.2737
82.2725 105.189 114.5206
83.8056 103.5606 114.7384
83.7629 104.084 114.3343
84.4739 103.3278 114.646
83.8608 102.8615 114.6247
83.7174 101.0607 114.5879
83.2935 100.9739 115.4459
83.4883 100.1566 115.492
82.1968 100.0337 114.5938
82.3145 99.7771 114.7457
83.0071 101.5063 114.9805
82.3331 102.1471 115.1405
81.7893 102.2952 114.2891
82.3463 103.1286 115.5178
82.859 103.5137 115.1126
81.5958 102.9796 115.185
80.7446 105.0394 115.6816
80.8637 103.6415 116.6084
80.8931 104.305 116.3779
80.6931 105.6737 115.686
79.7084 105.0072 116.1502
78.7426 105.9328 116.5744
79.3489 104.5811 116.6528
79.2644 104.81 116.2264
78.6154 105.7203 116.9134
78.8069 106.7882 118.5727
79.3173 106.3363 117.577
78.9877 106.634 117.6119
78.2102 107.8425 116.7494
79.3867 107.6198 117.3881
78.9248 105.4937 118.0993
78.1174 105.4442 117.8194
77.032 107.5036 118.1903
77.1275 106.8583 118.6182
77.8284 105.6315 117.5609
78.1534 105.111 117.9846
77.8059 107.4156 116.4661
76.5343 108.43 116.4537
76.9505 108.1515 116.9073
77.3109 108.3031 117.3742
75.9147 106.6519 118.0222
74.9626 107.5504 117.0845
74.901 106.9292 116.9879
74.7948 107.7203 117.7477
74.9885 109.6629 117.583
74.8566 108.2115 118.2572
74.4037 107.1239 118.1139
75.5677 105.8073 118.6084
76.5327 106.9026 118.971
75.6355 109.3857 117.9351
74.4683 108.1153 117.6934
74.0395 107.6469 117.4738
72.764 108.012 119.1819
74.0331 108.946 119.1979
74.4331 109.3313 119.1307
74.8453 109.1338 119.5611
74.8043 108.9245 119.4005
75.2238 109.0383 119.9412
76.022 109.2558 121.1594
76.0939 109.9761 120.7783
75.3873 108.288 121.2254
76.0382 107.832 120.8424
75.584 108.8539 121.9538
74.5489 108.054 122.0015
74.192 107.8256 121.9115
74.3796 108.0346 122.0588
74.5077 106.6916 123.0794
76.5442 105.3107 122.3091
76.2421 106.5986 122.8771
76.5993 105.1416 122.6247
76.1743 104.5407 122.813
76.9845 104.472 121.4749
75.5616 105.0298 121.85
76.5961 104.1921 122.5122
75.784 106.5134 122.2071
75.4194 107.6708 121.4355
78.008 108.0111 121.7803
77.6897 109.7967 121.6006
78.3342 108.6048 121.479
77.5852 110.1608 120.8546
78.9738 109.163 120.269
77.6801 110.1052 120.287
77.3884 109.2772 119.6116
77.3271 110.0168 119.5266
76.8248 109.5764 119.5092
77.0567 109.9362 118.2292
77.9691 109.4162 118.6714
76.5762 109.7747 118.3693
76.3285 111.1651 118.1569
76.1202 111.3784 118.5939
76.3351 111.6943 118.6041
75.4951 111.1326 119.0399
75.3873 110.9979 118.8828
76.3838 111.6001 118.9277
76.3694 112.9213 118.5999
77.5992 112.1067 118.7631
77.2937 110.9296 118.1803
78.4216 110.4416 118.9166
78.0335 109.5533 118.3478
77.4207 108.8503 118.6459
76.6368 108.9532 118.1667
76.1462 109.7222 118.4227
76.3513 110.4344 118.364
74.729 110.1193 117.869
75.3036 107.8896 117.8991
74.5075 107.2779 118.7654
75.4447 107.9164 119.3898
76.0701 108.1092 119.4202
76.5412 108.4038 119.5302
78.3403 107.2356 119.4623
79.2916 107.4094 119.0831
78.8549 108.9689 118.6618
78.8575 106.6327 118.6654
77.7577 106.0804 117.9294
78.0616 105.6683 116.8344
79.4251 107.2366 117.1816
79.7484 104.7477 117.4817
79.4042 104.2609 117.5763
79.0242 104.1775 117.7367
79.6322 103.5185 117.8486
78.2758 103.7036 117.3438
79.0824 103.7211 118.2213
77.7798 103.4834 118.1592
78.1145 103.978 118.5525
78.1064 104.6304 117.4435
78.2394 103.6856 117.7373
78.0712 103.7791 118.476
78.1628 104.7605 117.9634
77.8949 103.8113 117.8251
76.7522 105.3541 117.0781
77.3921 106.2634 116.9246
76.9795 107.2623 114.3206
74.8886 106.1364 115.7277
75.5644 105.1257 115.4645
75.9802 105.4765 115.8101
75.9607 105.7765 114.9277
75.608 106.3055 115.8185
74.3451 106.5619 114.8174
75.0704 106.2314 116.8704
74.3402 105.5889 115.7629
74.1985 103.6198 116.6289
73.3589 103.7504 116.6114
73.9434 104.2832 114.7119
73.1957 105.2642 116.1611
72.4971 104.4851 117.5547
72.2669 104.3181 117.5429
70.8294 103.2603 117.9768
71.2476 102.638 117.6884
70.3554 102.3294 116.9715
71.1948 102.8592 118.7775
70.4824 102.0218 119.1232
71.9321 101.9533 118.9605
72.2318 103.6732 119.8629
70.9766 101.5869 118.2779
71.0466 102.6308 118.1801
71.041 102.6962 117.6578
70.208 101.785 117.4612
69.0457 101.4098 117.3037
70.5935 100.1936 116.6933
70.1016 101.4102 118.3898
70.5554 100.5844 118.077
70.0867 101.9928 118.3386
70.2862 102.1554 118.2482
70.9786 103.507 117.116
71.7643 103.6015 117.1023
72.1037 104.1369 117.6676
72.9077 103.878 117.0029
71.5112 103.5752 117.1789
73.3103 102.6128 118.3551
75.3736 101.4525 118.5509
73.9752 101.9107 117.2059
73.92 102.5047 118.0574
73.0949 103.1891 117.5313
72.8836 103.8437 118.1897
72.8792 103.404 118.3752
72.1726 104.1013 118.4032
72.0133 103.2053 118.0082
73.3333 103.0949 117.0007
72.5577 104.3627 116.4936
71.9415 105.5527 116.7639
73.5697 103.4386 117.6453
73.1463 103.9756 116.8014
73.5415 103.1613 117.1468
73.4944 101.8036 118.3267
72.8665 102.864 118.5527
72.2616 101.9155 118.3189
71.6087 101.2134 119.0725
71.6886 103.0197 120.2751
72.4215 102.4784 118.9216
72.3641 101.7403 116.8811
71.6871 102.4578 117.6718
70.3786 102.6644 117.7003
71.8166 102.7653 117.3614
72.0064 103.8583 116.3687
73.1876 104.8351 116.2941
72.8898 104.105 115.7786
72.9646 102.8486 115.735
71.8992 102.8054 115.2337
71.9535 103.1114 115.3719
71.5207 103.2944 116.197
71.6524 101.6142 115.799
72.1008 100.8631 117.0772
72.9332 100.9333 118.0701
73.193 102.2965 116.7986
72.9026 101.5186 117.9959
72.7033 99.9268 117.6144
73.4337 100.2527 117.5173
73.0253 102.1312 117.5079
73.5558 100.655 117.8468
73.2659 100.2843 118.6437
72.8768 100.3937 119.7977
74.0478 99.6541 120.6918
73.8845 100.2397 120.8088
73.8568 99.2677 119.5253
74.5578 100.8528 120.6834
72.6975 100.8853 120.4635
73.568 99.6382 122.085
73.85 98.9257 119.6807
74.234 100.77 119.8175
75.1322 100.3381 120.5322
75.4705 99.76 121.2422
75.5121 99.493 121.6531
76.0982 98.7958 121.9945
75.3897 97.4751 122.2528
76.2653 97.5022 122.9634
75.8571 98.5211 122.9951
75.4317 98.6061 121.6309
75.279 99.2168 122.1747
74.6903 99.6452 121.954
72.859 99.137 122.7845
73.0905 97.7095 121.546
73.0124 96.3523 122.6319
74.5168 96.5157 121.7724
75.4356 96.994 123.0544
75.9039 96.0702 122.4754
75.4529 95.6761 122.225
76.0825 96.524 122.8876
75.69 97.8133 122.8199
75.9903 97.5143 122.2933
76.8476 97.6557 122.2172
75.9664 99.0057 121.7591
74.979 100.3227 122.0058
74.8355 99.5558 122.808
74.3129 99.0791 124.2355
76.1388 97.8981 124.3378
75.1902 99.1674 122.7515
74.5655 101.1022 122.5418
74.3946 102.5876 122.3975
73.9345 102.7223 122.0122
74.3895 101.5977 121.252
73.7459 101.0471 121.4204
74.3736 101.2981 122.5922
75.4076 100.5334 122.8469
76.0115 101.5503 122.7548
74.5461 101.2792 122.1664
74.3889 100.8448 122.9687
75.1186 101.3547 122.3452
75.3891 101.9309 122.5019
75.6749 102.1821 123.3632
75.2087 100.7884 122.8401
74.6993 100.0575 123.56
75.1925 103.2063 123.6986
73.4192 102.6287 123.6468
74.2306 101.2917 123.9293
74.9719 101.4289 123.2412
75.3085 99.6559 122.3622
75.6914 100.158 123.4888
75.8361 99.7634 122.8917
74.9822 100.2958 123.1201
76.8989 102.0034 122.3588
76.7075 100.9996 121.5641
78.477 100.2128 122.9154
78.0765 99.288 122.9315
79.112 99.3338 123.7885
79.1612 98.6313 124.3854
79.4762 97.9644 125.1372
78.3306 97.7896 124.1214
79.3073 100.0642 124.6358
79.1386 99.2749 124.5241
78.5187 97.5613 124.0737
78.5129 97.438 123.8361
77.0503 97.6101 123.9036
76.4929 96.1419 123.6346
77.3321 98.5258 122.8837
77.6764 97.373 123.2065
77.3023 96.9949 123.2775
77.5482 96.9882 122.3095
78.7025 97.6486 121.7535
79.9641 98.1526 122.337
79.3554 99.6676 122.1654
79.5519 99.9525 122.7753
77.9233 99.1077 122.2328
76.3813 99.261 121.8654
77.6548 99.3556 122.3203
75.7891 100.18 121.5289
76.6195 100.6414 122.2713
77.2637 99.9592 121.8877
77.8882 100.1022 121.4059
77.086 99.487 122.6467
77.0182 97.861 122.6493
77.6745 97.3467 123.3897
76.64 98.0218 123.4854
76.5757 97.2117 123.7261
75.5749 97.1063 123.0038
76.2706 99.0599 123.2945
76.3337 98.2564 121.5411
77.207 98.6722 120.8529
78.2494 99.7417 121.1385
77.9404 99.5181 121.4269
77.356 96.6976 121.3674
78.5266 96.1392 121.0821
78.8931 96.4435 121.1421
78.2825 96.9233 121.1586
76.3221 97.3815 121.7294
76.7973 98.1213 121.671
76.9389 98.4754 121.2994
77.719 96.8751 121.1075
77.0034 95.1758 120.8677
77.1775 94.6441 122.545
76.0031 95.6765 121.3568
75.7789 96.283 121.9432
76.5112 95.7109 122.8162
75.5885 96.5488 121.3105
76.2331 97.972 121.7672
76.2104 96.473 122.0724
76.8803 96.5673 120.9648
76.754 97.0972 121.1473
76.8987 96.9919 120.8628
75.7351 96.8286 120.3334
75.9765 95.8668 120.5082
76.8582 96.6491 121.2189
77.7682 97.9813 122.1237
77.1005 97.2915 122.4893
75.8974 96.9222 122.099
75.5973 96.0846 122.0719
75.7987 95.481 122.2677
77.1108 94.7337 122.2469
77.112 95.9212 122.4256
77.8327 96.2286 120.5492
78.9484 96.3062 121.8401
77.9355 97.1798 119.9124
77.7824 96.066 120.4379
75.8289 94.7057 120.3773
76.8695 95.156 121.259
76.86 95.6842 122.37
77.8071 96.3669 122.9283
77.9569 95.9436 122.8971
79.7577 98.8937 122.7513
77.8163 99.0703 122.3751
77.8361 98.5888 122.6413
77.6044 100.2324 123.667
76.9729 99.7976 123.8484
76.5322 101.2534 124.7675
76.2333 101.0759 124.4336
76.4806 101.103 124.7986
76.0844 102.6517 124.7032
76.8521 102.1239 123.6339
75.8473 101.8545 123.7539
76.1216 101.758 123.549
76.7454 102.0005 124.1508
75.9238 103.066 124.7245
75.1883 102.9406 125.1094
74.4677 103.0608 125.1212
73.8826 103.5508 123.9794
72.7945 103.2985 123.9469
73.537 102.4014 124.1774
76.2672 101.2543 124.8284
76.2607 101.3506 125.7156
75.5226 100.9006 126.0805
76.9768 99.7226 124.029
75.7636 98.4828 125.2176
75.173 99.0214 124.2645
75.0593 96.8301 125.5427
76.4993 98.0804 126.3057
76.6154 97.6245 127.1582
76.7989 98.8944 127.0344
75.684 98.7964 126.8583
76.8644 97.9415 126.5335
78.0022 98.2939 126.5662
78.2791 98.5385 126.5697
78.1522 97.8316 126.7895
77.3454 98.5101 126.2503
78.3716 98.9171 126.2618
78.762 97.6311 127.3926
78.3901 98.0842 127.3645
79.5153 98.4081 126.7671
79.0635 99.2187 125.8371
79.6827 100.6346 126.0486
79.2723 100.0163 127.8373
79.975 101.2781 127.047
78.6256 99.9871 127.8424
78.9799 101.6891 127.9278
77.3912 100.894 129.0926
78.3793 99.8715 128.8667
78.714 99.1039 128.6287
79.6455 99.567 128.2035
80.2892 99.673 128.3066
78.7235 100.3684 128.0711
80.1757 98.8619 128.7624
80.7129 98.1286 128.4108
81.5182 98.551 128.5271
82.1084 98.6689 129.2994
81.8781 98.0468 128.1663
82.1583 98.2821 128.7262
80.8942 98.3016 128.6216
79.3276 99.079 128.0896
79.0015 97.1679 128.1605
80.4195 96.3206 128.5446
80.0239 95.8713 128.1001
80.0054 96.6872 127.5094
80.3264 96.2375 128.2591
80.0234 96.8894 128.1169
81.4714 96.7677 128.544
81.7602 97.3679 128.3756
82.8227 97.8214 127.4571
81.9575 98.2832 128.717
81.5308 97.397 129.0021
80.787 98.0346 129.9104
80.394 98.5838 129.1253
81.2622 97.015 129.239
81.9393 96.4302 129.7607
83.3507 95.5193 130.2754
82.7865 95.2045 128.501
83.4291 96.0519 128.0797
83.2408 96.6339 127.3722
82.7063 96.895 126.7464
81.9696 96.6593 126.9805
82.2592 96.4661 127.042
81.2111 97.3258 127.4573
84.4055 94.5868 127.7987
85.034 94.5583 128.162
83.9745 95.0554 128.5988
83.5969 95.6218 129.7064
83.6556 93.4443 129.7541
82.9251 94.025 129.4479
83.8651 95.4763 129.7665
83.4521 94.5399 130.3707
82.703 94.5254 129.7854
82.469 94.2795 129.1625
82.2188 93.5878 129.4764
82.9786 94.1142 129.0995
82.2997 95.3626 130.3736
83.1727 98.6513 131.4792
81.4021 98.5965 131.2943
80.3292 100.2157 130.8626
81.9923 99.6344 131.7963
82.0442 99.9817 89.0423
81.1241 100.2672 90.13
80.0427 99.89 89.4082
79.9733 99.8145 88.9535
79.0858 100.403 90.3392
79.1155 99.9912 90.1057
78.2157 102.2291 89.8866
78.4678 101.408 90.1615
79.6064 100.3798 90.2146
78.7923 99.7853 91.1641
78.3894 99.6465 91.1605
80.0029 99.7173 91.8027
78.6171 98.9862 91.3202
77.609 98.6693 90.7557
78.9477 99.6523 90.1451
79.2376 98.3691 90.6294
80.2925 98.0563 90.7015
80.8589 98.2326 90.5711
78.5461 99.0188 89.9384
79.0127 98.9508 91.4799
80.2643 98.2969 91.0793
81.2348 97.587 90.3767
80.3144 99.1429 90.1216
79.4983 98.4474 90.9037
80.7447 98.7085 90.9764
80.6177 98.6434 90.8006
79.451 98.7516 91.4205
80.735 98.2144 90.9165
80.743 99.6731 89.7587
80.2598 98.2982 89.7672
80.7429 99.1623 89.3006
83.1891 98.7151 89.2798
84.1969 98.254 89.491
83.2687 97.2811 88.0387
82.2448 98.3431 88.2197
81.7813 98.402 88.1486
82.2026 98.6939 88.3663
81.988 98.167 88.3348
82.7318 97.0034 88.8881
82.6198 98.3479 88.5768
82.3721 99.3573 88.5541
82.1468 98.9323 88.2632
81.1756 97.7113 87.4449
80.7937 98.1867 87.6537
81.4114 99.2052 86.9108
81.8686 98.9963 87.0938
80.6598 99.0875 87.6428
81.186 99.5862 86.6442
81.0811 98.329 85.6567
81.4179 98.1966 87.0323
81.328 98.0514 86.5462
81.0614 100.5139 87.8881
80.3083 100.8574 87.3765
80.9118 100.0512 88.2307
80.1038 101.0575 87.9708
80.2408 99.5223 88.7161
79.5826 99.1994 89.337
80.3606 99.9074 89.0543
80.3518 100.0889 89.1061
82.5055 99.7295 88.2712
81.2708 99.2561 89.3588
81.1546 101.6692 89.7266
82.4782 100.9388 89.6571
82.268 99.97 89.1303
84.0007 101.4971 88.9563
83.4529 100.2183 88.3037
82.9628 100.2193 88.7199
83.2151 101.3122 88.9138
83.8836 101.9464 88.865
83.0766 101.9422 88.7564
82.9301 102.3335 88.3729
82.9263 101.5098 89.0241
84.5287 102.8304 89.9725
83.1876 103.6166 89.7478
83.7369 103.3055 89.1734
84.5284 103.2832 89.537
83.6835 103.8906 88.8619
83.8139 103.5841 89.2566
84.7674 103.5543 88.8811
82.6872 102.9648 88.4034
83.4852 102.6084 90.1135
83.3726 102.1632 89.7562
83.349 101.5482 89.7398
83.3144 102.9704 90.3231
82.1809 101.4626 88.8725
81.919 100.0587 89.2104
81.4542 101.3342 89.8397
81.0372 101.427 90.3368
82.1402 101.7825 90.317
82.5879 101.45 90.6134
82.6263 100.9045 90.2954
82.7971 100.2587 90.822
81.8201 101.4863 90.5317
81.411 100.3544 89.8257
82.2424 99.9426 90.5584
81.8989 101.627 91.3111
82.8136 100.8043 90.2893
83.2598 100.9918 90.4445
83.5805 101.3046 89.7896
82.6983 100.4942 88.4762
82.9817 100.3995 89.5217
82.7217 102.2224 88.8721
82.379 101.8117 89.07
82.3082 100.5873 89.8731
84.2808 101.866 89.3335
83.5795 100.7071 88.3509
85.914 102.4217 88.7504
84.1584 102.6241 89.5705
83.592 100.9214 89.5854
84.3053 101.4441 90.6076
82.4341 102.0422 91.2407
82.5242 99.9352 91.9441
82.3217 101.2747 91.2693
84.6466 101.4653 91.9849
83.9308 100.352 90.576
83.1525 100.5123 91.3311
82.3334 99.3014 92.629
82.4777 99.0194 91.3648
80.9647 98.7857 91.1559
81.7875 99.6266 91.1769
81.565 98.5402 91.1265
81.9061 98.1399 91.0222
82.2405 98.9737 91.205
83.1376 98.609 92.3437
83.5641 97.1569 91.847
84.0323 97.7694 91.6549
83.6255 97.7549 90.9792
82.0521 96.8824 91.3955
82.5363 99.1703 91.2234
84.7037 97.0434 91.646
84.1185 96.6221 91.6515
83.65 97.6208 90.5125
83.8573 100.0418 90.9742
84.0888 97.4152 90.4982
85.292 97.4213 90.8853
83.9615 97.829 91.2804
84.3788 99.4011 91.0472
85.077 99.2409 91.3924
84.4156 98.7122 90.3393
83.9898 99.7071 91.7632
82.1338 99.6142 90.2116
82.6617 100.042 89.9292
81.475 100.3847 89.8472
81.3724 99.1877 89.8083
81.0171 99.5216 88.7745
81.3806 99.4583 87.4222
82.4501 97.8244 90.2952
81.6857 97.6615 89.0443
81.9713 100.4495 88.719
81.6152 99.3724 88.7048
82.2368 99.7748 89.0623
82.2118 100.0143 90.0459
82.934 99.1267 89.7662
82.1138 98.1674 89.397
82.5361 98.8178 89.6772
82.8458 98.2434 89.9432
82.2543 97.137 89.7442
82.456 97.784 89.6686
81.813 98.5843 90.0425
80.396 97.9144 89.2349
81.6461 98.0626 90.2253
82.3038 98.9458 89.1209
82.4832 98.4304 90.5025
81.5617 99.8143 91.0026
83.0564 100.4006 90.7328
83.0694 99.3946 90.0405
81.5405 101.4424 89.8152
81.6822 100.9683 89.9837
81.7502 101.7619 90.4557
81.9525 101.3385 90.1943
81.4537 100.1772 89.8948
82.8509 99.3454 91.0589
82.9012 98.675 91.1225
82.743 100.1641 90.4726
82.2849 99.4736 90.351
81.5672 98.3714 90.0551
80.7076 97.6904 90.9582
80.659 98.4849 91.0734
82.0463 97.9476 91.321
83.4839 96.9048 92.1754
82.7943 97.8378 92.2251
83.7095 98.5861 91.5824
82.6554 99.6135 91.4867
82.9309 98.8275 91.2214
82.1824 99.7646 91.1714
82.2156 102.4159 91.3448
82.6096 101.6014 89.0423
82.9582 100.7571 88.713
83.0692 99.8543 88.1568
81.1965 97.8655 89.1479
81.4344 97.2983 88.6612
81.9163 98.4285 88.9652
83.0378 97.6618 89.1624
82.0974 98.0255 90.1038
81.9214 97.6134 90.2398
82.8096 98.2456 89.751
83.0841 98.4152 89.8425
82.4808 97.4066 90.1104
82.6592 97.3591 91.0016
84.5655 95.665 91.3344
84.5696 94.6042 91.4703
84.6088 95.3413 91.3616
85.6948 95.9825 90.7038
84.0122 97.0426 91.5133
93.3675 95.9839 91.1848
92.4218 96.8665 90.1945
89.7771 97.7259 91.268
91.0491 98.2118 91.3742
91.5054 97.3115 91.1616
90.4775 100.2372 91.2088
90.2646 100.0001 90.5394
90.0694 98.1985 91.4975
91.233 96.9571 92.0387
91.6132 96.9217 92.7107
91.9058 98.4861 92.601
93.0079 98.114 92.1858
91.8391 97.5493 92.7543
91.5126 98.0362 92.6555
92.545 98.3019 92.7864
91.6473 98.5147 91.9379
90.732 97.4748 92.3773
91.7543 96.2117 91.7178
91.2149 97.5068 92.3015
91.4553 97.5372 91.2691
91.0647 98.1361 91.4269
90.2878 97.5238 91.9711
90.916 95.8646 92.4053
89.4441 98.6364 92.5839
89.168 98.5281 92.1051
90.4575 99.8723 91.6697
91.3262 100.1889 91.8466
90.6403 100.4815 91.6198
90.7883 98.8526 90.8539
90.9435 100.2648 90.9391
90.4311 98.7316 92.0749
88.9502 98.8917 92.3732
89.1871 98.294 91.8256
90.2639 96.3318 92.1579
90.1778 96.6858 92.2045
91.5688 95.3572 91.894
90.098 95.96 91.928
90.4872 96.2528 91.9415
91.401 96.3856 91.9546
91.6638 96.0538 91.6965
92.1376 95.9294 92.0353
92.9168 96.0955 91.661
92.7636 96.1209 92.2481
92.8765 95.6421 92.5533
93.8035 95.3752 92.9459
94.2289 94.8226 92.4014
93.0745 96.8988 91.8294
92.5495 97.7083 91.6478
93.5884 97.4117 91.979
92.3926 96.8756 90.617
93.0824 96.7938 90.3382
93.4859 95.9071 90.9792
93.3049 98.0016 90.2418
93.4744 97.1207 89.8568
91.8422 98.4325 89.3758
91.5994 97.8244 90.6691
91.6409 99.121 89.1742
90.8357 97.0955 90.2466
92.4472 97.8802 89.3605
91.8013 97.7018 89.3146
89.8247 95.4616 88.1102
85.5634 96.1076 87.7209
84.7951 96.8898 87.9498
84.5573 97.1464 87.7117
84.7498 97.7599 87.4063
85.1284 98.9723 87.51
86.1946 96.8448 87.9536
86.2458 96.4712 87.9974
87.2156 97.452 87.0541
85.7344 95.9169 87.2132
84.4506 95.5121 86.5439
85.0067 96.2079 86.6979
93.3675 96.7601 87.4441
93.979 96.5387 87.142
94.3418 96.6906 87.3526
93.1005 96.9807 87.3987
93.8577 97.6329 87.9115
92.8484 97.5568 88.6373
92.2077 97.5636 89.5064
93.1516 97.4285 88.2481
91.9353 96.3081 88.8497
92.3142 95.4111 89.069
91.6975 96.6203 88.6033
91.3727 96.0939 89.5682
89.543 96.1674 89.5056
90.4541 97.1433 89.3117
89.9173 98.2264 89.5186
88.7803 97.5455 89.3999
89.4427 98.0296 90.0447
89.102 98.4259 89.7117
90.2591 97.0988 89.6203
90.583 97.1126 89.1982
90.4029 96.6973 88.7882
88.9093 96.5382 89.5001
88.8569 98.4101 88.6767
89.7159 98.2189 88.6663
89.8117 99.0867 88.8849
90.3263 96.7308 88.2583
90.7111 97.3434 89.3655
89.9103 96.9516 88.6868
89.9313 96.1592 89.0559
90.3284 96.5559 89.1646
91.5803 95.9777 89.9386
91.0819 96.1901 88.5121
90.8369 96.1399 88.8961
91.8585 96.4515 88.0406
90.8496 96.4619 88.7992
90.4923 95.9481 88.9484
90.588 96.278 88.7132
92.0176 96.2118 88.2892
92.78 95.7201 88.5624
92.7781 96.6889 89.1138
92.256 95.8232 89.126
93.4102 94.9941 89.2884
93.0227 95.4978 89.246
93.8855 95.2755 89.6726
94.5281 95.7554 89.0171
93.8804 95.2947 90.1438
93.0651 94.9482 90.4565
94.6759 94.9828 89.9193
94.9065 95.2675 90.3712
94.3128 95.7361 90.2984
94.83 97.154 90.6192
94.3209 97.9783 90.5353
96.2385 98.2498 90.2849
96.3074 97.1561 90.0321
95.8919 97.9983 89.5784
97.3811 98.0261 88.8779
96.8186 97.7602 88.4659
96.4498 97.3411 87.9049
97.0336 97.7537 88.1321
96.7741 95.556 88.7237
96.5815 94.4929 88.1826
96.5988 94.6407 88.2272
97.4761 96.0137 87.9002
96.3335 93.6907 89.0436
95.2125 94.68 89.8102
96.4741 94.3946 90.5786
97.0153 95.3673 89.9481
96.5188 94.5123 89.7157
95.7329 94.2211 89.1379
95.6728 93.7287 88.6516
95.4495 94.5341 88.2804
95.5079 94.7794 89.2465
95.7474 94.5724 89.459
96.2412 96.6432 88.9317
97.4042 96.6332 89.0371
96.5763 95.898 88.9393
96.5424 96.0169 88.6477
96.4348 95.2378 88.8987
94.726 96.4734 89.973
96.1499 97.5998 90.1952
96.6058 97.8452 90.1633
96.9571 98.5909 91.278
97.9832 99.655 91.5224
97.8467 98.8268 91.2077
98.6246 97.5894 91.7868
98.8496 96.9234 92.0256
97.948 96.7365 91.955
99.0051 96.1664 91.8646
98.9619 96.657 91.8246
99.439 95.8431 91.6409
99.5973 96.032 91.9696
99.1064 96.3507 90.6677
99.9969 96.9719 91.2111
100.3042 96.4503 91.155
99.1274 96.7664 91.1031
99.3274 96.9033 91.3461
100.342 96.6019 91.8894
101.5281 97.1331 91.8904
100.7701 96.3755 92.3326
101.3983 96.9104 92.1065
103.2073 95.5298 92.8508
102.8459 95.6696 92.2698
102.6586 96.9903 91.8566
103.379 96.9527 93.3513
103.079 97.2326 93.3488
102.8538 95.918 93.6024
104.0847 96.6445 93.8249
103.9689 96.6407 94.1107
103.6302 97.3074 94.2525
103.0535 98.2428 94.4432
102.4719 96.4536 94.337
103.0419 95.9515 93.8669
102.0419 97.1543 94.1797
102.4984 95.7833 93.2016
102.3034 96.0282 93.4288
101.5021 95.0553 93.5055
101.4289 93.4834 93.0251
100.6086 93.7109 93.5619
101.1964 93.966 92.8738
101.5834 92.9502 93.7613
101.4873 93.4888 94.0512
100.2162 93.4222 92.6126
101.4642 94.3415 93.8449
100.8452 94.6282 93.6514
100.2644 93.8977 94.2844
101.0793 93.1192 93.0801
100.6182 92.8687 94.419
99.515 93.7806 93.9725
100.4048 92.0599 94.6515
100.9403 91.4016 95.0295
101.2555 90.6841 94.7709
101.2884 92.6053 94.1518
101.0885 91.8258 94.3845
101.7644 92.7616 94.3217
102.4256 93.6935 94.1427
102.5772 92.991 94.0059
101.8739 95.3575 94.7933
101.7826 94.1398 93.8964
101.0486 94.9912 94.5859
101.8753 94.2978 93.432
101.233 93.5953 93.5844
100.6606 94.0787 94.4117
101.2728 92.5203 93.793
101.8516 92.0426 93.7538
102.1467 92.651 93.4415
103.4425 93.0676 93.075
103.9162 92.1491 93.2159
103.0931 93.1714 93.1373
103.416 92.1287 92.4298
102.0796 93.0491 92.6835
100.8738 92.4899 92.0642
100.6144 92.3 91.6527
101.4212 92.0483 91.4864
101.8858 92.7508 92.0016
101.9252 93.684 91.2681
101.6351 93.5229 91.3358
101.6095 92.3267 92.1919
100.2947 92.8623 92.9945
100.5928 93.9343 93.3119
101.595 93.7229 92.5518
99.8876 93.4798 93.262
101.3923 94.0912 92.0846
100.2351 94.0228 92.3795
99.9348 95.3409 92.4615
99.8721 96.1322 91.2717
100.587 96.1654 92.2406
99.8009 95.4812 91.3332
100.8285 92.8994 91.8867
98.1287 92.8675 91.4165
97.9323 93.2501 92.0259
98.6834 92.9782 91.9385
99.4869 93.7654 92.3324
100.0068 94.7154 91.9575
100.3666 94.1475 91.8924
99.6154 94.1516 91.3227
98.3588 93.2469 91.4065
100.0247 93.6234 91.2188
99.2729 95.5197 91.3393
99.6395 94.4833 91.3354
100.9176 95.2007 90.4105
100.8485 94.8921 91.0823
101.0781 95.9285 90.0025
101.7276 94.873 89.9099
100.8089 94.3738 90.3291
100.4146 96.4009 90.499
100.591 94.0021 89.5029
100.268 95.7126 89.8219
99.4375 95.1211 88.752
97.4832 96.3761 88.1698
98.3028 97.7662 89.2961
98.2673 97.1009 88.563
97.6164 96.646 89.2879
98.9059 97.2679 89.6014
98.454 95.8065 89.4386
98.8294 95.4847 89.1756
98.5393 95.2044 88.7529
99.5396 94.7304 88.9826
98.2367 96.2613 88.9596
98.1732 96.2708 89.195
99.2108 96.3733 88.5694
99.7494 95.8668 88.5324
100.0349 95.4108 88.4344
99.5299 94.7667 88.0873
100.1591 95.6419 88.831
100.6074 96.8745 87.2629
100.4911 98.0939 88.2997
100.538 97.5718 88.3623
101.1909 97.6828 88.1529
100.9598 97.687 88.4269
100.1157 96.4878 88.3049
100.2294 96.306 88.0955
100.2909 95.3498 88.25
100.6027 95.3415 88.7611
100.6748 95.1158 89.3098
99.6205 96.028 89.9223
99.168 94.433 90.2755
99.1374 94.34 90.4117
99.9394 94.8426 90.2209
99.8882 94.6979 88.878
99.212 94.8398 89.2812
98.574 95.5059 90.0503
99.1564 96.0161 89.9813
99.7157 95.9815 89.8182
98.8327 95.7771 90.6684
99.517 95.9103 90.4803
100.418 96.2406 91.2295
98.3788 96.1298 91.4186
99.3855 95.636 90.9882
99.2826 94.7114 90.6411
100.3703 96.5024 89.8656
99.9523 95.415 89.3266
100.3649 96.5644 89.3034
98.9127 95.7285 89.4912
98.52 97.0057 88.5809
97.9965 96.4421 88.7326
97.4031 97.5618 87.87
97.4969 95.3453 88.2631
98.2286 95.4608 88.4004
98.3981 95.0281 89.1642
97.2016 96.0493 89.1041
98.671 96.4841 88.2955
98.5155 96.1849 88.0177
100.4086 96.7528 88.2894
100.1529 95.5547 89.3721
99.9968 94.9693 89.4801
99.0217 93.0474 88.9909
100.4628 94.6307 89.0223
98.81 95.0524 88.5028
98.4748 94.9684 88.7952
98.3293 97.0151 89.2251
99.3093 95.3752 88.5852
99.8146 95.5916 88.5606
100.6156 94.0309 88.508
99.3379 95.2873 89.2048
100.3491 95.3686 87.6597
100.1403 95.4082 87.7961
100.7041 96.2233 88.5447
99.7423 94.8795 87.5466
100.9986 94.7395 87.6856
100.8631 95.2281 87.7871
101.8789 93.7217 87.3409
101.9735 94.1552 86.8359
102.1476 96.2586 87.1214
101.9924 98.0243 85.9475
101.2108 97.1777 86.778
100.62 97.8778 87.2271
101.1601 98.4913 87.1083
100.0214 97.2917 86.6027
100.5877 97.7641 85.9028
99.6489 98.3485 86.2624
99.1265 97.7959 85.7873
98.7644 97.0284 87.0774
98.8657 97.3712 87.2681
97.7813 97.025 87.5468
99.4206 97.2978 87.7775
100.0507 97.9706 86.8509
98.9265 98.0764 88.3485
99.9508 96.4218 88.0818
99.519 96.7406 87.9487
99.8222 96.0368 87.4019
100.2812 95.4084 88.1949
99.3002 96.3117 87.2324
99.855 95.714 87.0556
99.7508 97.397 85.8947
99.2008 97.9351 86.526
97.6846 97.5164 84.5814
97.6409 96.6268 86.7487
97.0535 99.1934 87.3099
97.7332 98.7745 86.5812
96.402 99.9143 86.907
97.2164 101.1992 87.3059
96.9726 100.2511 87.6611
97.1109 100.3698 87.3638
97.3209 100.617 86.5613
98.1508 100.3212 87.1411
97.9886 98.6593 87.6084
98.8687 98.9718 87.8086
98.2206 98.1367 87.2044
97.847 97.1767 87.5669
97.2094 96.6483 87.8156
96.4802 95.6588 87.6924
96.6307 96.9103 88.2149
95.8801 99.1119 88.7249
94.1841 98.7188 88.7113
94.7932 96.9988 88.9382
95.6482 97.613 88.9623
95.7272 99.1313 89.3638
96.2934 99.2197 89.1446
96.7357 98.9331 88.6744
95.2056 97.0436 88.6929
95.3324 97.2798 88.5443
94.922 97.4692 87.6576
94.2983 97.0513 87.7408
95.1512 98.6329 87.2695
96.1897 98.6609 86.7424
96.2031 98.9943 87.0988
95.5455 100.383 86.6254
96.4103 98.8346 85.9363
96.3824 98.3883 85.3208
95.8434 98.6872 85.0022
95.0491 97.2462 85.1138
93.8806 96.9993 84.7507
95.106 97.0453 83.8992
96.0235 96.5299 84.0084
95.5604 96.4518 84.3342
95.9572 97.1722 84.7713
96.8881 97.2267 86.0816
97.4197 99.5282 86.5339
97.218 98.9656 87.6282
96.8643 98.757 87.3936
97.6081 99.608 87.167
96.8223 99.0785 86.4449
97.6916 99.8661 86.2555
97.5994 98.84 85.5872
96.7286 99.1206 85.1881
96.3746 98.5904 85.1392
97.0519 97.632 84.8689
96.8217 97.8024 84.9768
97.2463 99.1776 85.9591
96.2155 97.7229 85.8343
96.6037 98.9377 86.4247
96.969 99.5213 86.185
97.047 99.5644 85.8408
96.9859 98.3045 85.0594
96.8982 98.5557 85.2015
96.2033 100.3367 84.8658
95.8548 101.3219 84.8804
96.0956 101.5213 85.9485
96.4986 101.5539 86.2161
95.0096 102.3387 86.3942
95.1376 103.175 85.6268
93.9852 103.6805 85.7908
93.4287 102.9677 84.8414
93.5719 102.5607 84.8333
94.8618 104.0104 84.1789
95.547 102.8504 85.2541
95.6657 102.3436 84.7348
95.3678 101.2766 85.4477
94.2592 100.1605 86.1218
96.5247 98.8199 84.956
95.3525 97.0715 85.0877
96.5903 97.1295 83.9146
96.0763 98.5387 84.7594
97.3053 98.9593 84.2091
96.8983 98.3225 84.8067
96.7692 96.602 84.4353
96.9364 96.2498 83.6206
98.0216 96.6946 84.7531
98.1173 97.8528 84.3826
97.8215 96.2201 84.5224
98.9608 96.2999 85.0002
98.4287 96.1823 85.5043
97.9709 95.1356 84.6695
97.8739 94.7145 85.1721
98.4811 94.3481 85.4406
97.6486 94.9096 84.673
98.0868 93.2396 85.3993
98.5468 95.5614 85.3389
98.6076 95.8363 85.6501
98.9639 95.3838 84.8628
98.7546 96.7858 85.6664
98.0233 95.8308 85.398
98.867 97.0119 84.877
98.7146 96.3525 85.5961
100.5189 95.4214 84.978
100.5725 95.2606 84.2367
100.3858 94.6723 84.477
100.3385 95.5595 84.8617
100.5617 94.964 85.4664
99.0951 96.0821 85.2272
99.5038 95.7361 84.4909
99.9056 95.4417 84.6035
99.4782 95.25 85.2487
100.1512 94.9377 83.6257
100.7311 94.3754 83.0239
100.6064 92.3669 83.8486
101.1802 91.3196 83.0416
99.9676 91.1512 83.3673
98.9519 91.8865 83.5681
100.7385 92.4811 83.4036
100.3761 92.1058 83.5943
100.6766 91.3078 83.3545
99.8877 91.6737 83.7154
101.2945 93.9111 83.6874
100.9741 94.2151 83.0036
99.6149 93.2511 83.1496
100.8076 92.6054 83.9796
100.4271 93.3136 85.2002
101.4364 94.7623 84.6174
99.6931 94.7683 84.2934
99.8932 94.4105 85.3639
100.1333 93.807 85.6032
102.3018 93.0827 86.0124
102.5249 92.5497 85.746
103.5122 92.5549 85.9622
102.2742 93.868 86.4995
102.6007 94.171 86.8766
102.1314 95.3744 87.4344
103.1981 95.7402 87.2853
101.8107 95.4825 86.6601
102.1458 95.6366 87.7686
102.4692 95.0706 88.6655
102.4478 95.8205 88.3558
102.511 95.8607 87.8612
103.7336 94.9931 88.0532
102.8431 94.1293 86.9871
102.665 93.0144 86.5674
102.4717 92.699 87.1609
102.4872 92.796 87.1754
101.9267 93.1757 87.1689
102.2831 94.1192 87.6355
103.041 95.3922 88.1043
103.0127 95.3619 87.7946
102.4688 94.4317 87.8884
102.1777 94.9163 87.887
101.2832 93.7917 87.6743
100.3312 93.0289 88.286
100.6523 94.35 88.2197
101.4053 95.0153 87.0867
99.7412 95.2588 86.8993
99.7344 95.3367 87.5515
98.8073 95.22 87.2926
99.4386 94.0938 87.2712
99.2051 93.939 86.7852
99.6597 92.648 86.9782
99.5952 92.7134 87.0877
100.4698 93.9863 86.9935
100.0126 94.0784 87.9403
100.8063 94.1351 89.2375
101.0363 94.9105 87.5397
100.8691 94.3532 87.9653
102.1488 93.419 87.122
101.8052 92.9185 87.2923
100.6354 92.6965 86.8821
100.0372 91.3885 86.7869
100.859 92.5842 85.557
101.1677 93.0558 85.8141
101.1924 92.9174 86.4037
101.7066 93.3942 86.0951
100.4914 95.1066 86.1004
99.8918 94.8647 86.0496
101.2484 94.8873 85.9393
101.9972 96.0162 86.5017
102.2026 96.0324 85.9774
100.5225 95.4177 87.6798
102.1615 94.5485 86.1169
102.1588 95.1975 86.6546
100.9862 95.4816 85.9304
100.5293 96.1183 86.5778
100.7526 98.067 86.091
100.8031 98.1711 85.5558
100.5472 96.7218 85.6057
100.2508 97.1528 86.5164
101.6027 97.6505 87.8012
99.9995 99.2546 87.9178
100.0572 100.3945 88.8451
100.1607 98.2216 88.0568
101.0817 99.1559 88.3217
102.7237 99.4984 89.2946
101.741 98.5343 89.3059
102.2079 98.0907 88.8692
102.0885 97.8941 89.7597
102.2637 97.4365 89.3166
102.4363 96.9335 88.7931
101.9751 96.6376 88.9462
102.9867 96.3075 89.4713
102.9856 96.6886 89.7086
102.7816 97.6099 89.7111
101.4477 97.1733 90.4714
101.2676 98.586 91.4462
100.4767 98.1531 92.1106
101.4834 97.1351 91.8987
101.6508 95.3724 90.9591
99.8899 95.9366 90.6324
99.7852 96.2936 90.931
99.3932 96.584 90.0396
100.0043 97.1778 90.2637
100.5333 99.0846 89.1187
100.3597 97.7113 90.0807
99.5222 97.5595 91.0166
100.3382 96.9539 90.8757
100.8609 95.4018 89.7199
101.3339 95.8669 90.7395
100.8257 92.4469 90.8429
100.0263 92.1946 90.967
100.1281 91.4293 89.7117
100.8666 91.6609 89.2885
99.6954 93.9086 89.3339
101.5515 92.2865 88.7864
101.5227 92.7861 87.7516
101.4208 94.9954 88.1829
100.8563 97.3405 89.605
101.0935 98.5248 89.9053
101.3224 98.6107 89.4078
100.5633 97.4261 88.04
100.5852 96.4553 88.2672
99.6043 95.2751 88.329
100.1337 96.1227 88.7332
101.5931 95.4852 88.7556
100.7498 95.0279 88.6599
101.7103 94.9569 88.8993
101.3347 94.1896 88.744
103.3386 95.0417 89.2109
102.7189 95.5818 88.4
100.5845 95.452 88.6339
99.3567 94.1472 89.1676
99.5253 93.49 88.931
99.7566 94.2946 88.2278
98.902 93.4111 87.3409
99.4591 91.5466 88.0999
99.3793 92.9995 88.1213
100.4773 89.5069 87.7503
99.4295 91.1476 88.9054
99.6073 90.8346 88.8694
101.1768 91.1241 88.1356
101.2872 91.591 88.7051
101.1607 91.1623 87.8758
101.4718 90.2083 88.3042
100.3253 89.9191 89.0016
100.236 90.5488 89.0114
99.6495 89.2831 89.1198
100.3469 89.0075 88.3667
98.9567 89.292 87.5601
99.3727 89.4003 88.1549
100.0372 90.3128 89.1756
101.9651 90.7716 90.2443
103.8166 89.4763 89.694
103.1808 88.0285 89.4504
102.9627 89.8179 89.5992
103.3601 90.2136 88.5397
102.2234 89.7314 89.3846
102.5482 89.0153 88.7105
100.8527 87.8072 88.8599
99.1739 88.7831 89.1743
101.0521 89.0246 88.9699
100.5011 88.0833 88.9224
101.1513 87.7306 88.4596
100.8859 88.8528 89.5278
102.3313 90.2038 89.493
101.2449 90.6222 90.0186
101.2071 89.7473 90.1966
100.2893 89.1994 90.264
100.3864 90.8569 91.0932
102.6794 91.2609 90.6729
102.6057 91.9598 90.7468
102.3203 91.5578 90.5781
100.8377 90.4508 89.6252
101.1961 90.0324 89.5668
101.9827 91.6533 88.9387
103.2017 91.205 89.4973
102.399 91.2622 89.9561
101.5939 90.2484 88.9581
103.2813 90.9183 90.0671
102.8656 90.3743 89.2158
102 91.5115 89.7899
103.5529 91.9049 89.8889
102.7149 91.6568 89.1947
102.0981 92.7565 89.8771
101.0645 92.3774 90.902
101.2428 92.6455 90.5657
101.7535 91.8096 90.2316
101.8736 91.8419 89.2364
101.1155 91.2435 89.7554
101.0164 90.9185 89.7683
102.1354 90.4109 89.9061
102.7987 89.2633 90.2389
103.3971 89.4928 89.758
101.8697 89.0375 90.3407
101.9738 90.8003 89.497
100.7499 90.0343 89.806
101.1807 89.6929 88.9305
100.4953 90.4465 89.0572
100.2784 88.8848 89.3815
99.8544 88.993 88.7006
98.5326 88.2343 88.6885
99.5248 90.4246 89.1184
99.8397 89.8714 89.2537
99.0482 87.5154 88.255
98.6466 87.1272 87.4193
98.8908 88.6746 86.8886
99.1575 87.2745 87.7069
99.6896 88.638 86.8675
100.0371 88.8804 87.2015
100.8801 91.1065 88.3633
100.2394 92.3645 88.3471
100.5215 91.6521 87.7124
100.5157 91.1404 88.3014
100.8998 92.7309 87.1372
102.0618 93.5329 87.6442
102.5631 92.6131 87.4083
103.7213 90.7678 88.2256
103.5939 91.0996 88.2545
102.9516 91.3168 88.2505
102.2089 92.5378 88.7357
101.243 92.1166 89.1765
101.2753 92.2012 90.1966
101.9245 90.4097 89.2739
100.9697 90.8465 89.7548
101.7902 89.9202 90.0327
99.7692 92.7014 89.7347
100.4297 93.4976 89.7594
100.2802 93.9719 90.5232
100.4304 92.4963 90.5503
100.0477 91.5318 89.9729
100.6781 90.8441 90.366
101.4831 91.8539 90.1832
102.6937 91.1567 90.1405
101.5172 91.0016 90.6324
101.3173 91.0285 90.0149
100.418 92.1598 89.9786
100.5342 91.8383 90.6768
100.4381 91.9363 89.6724
100.4668 92.377 90.356
100.2744 92.5943 90.0466
98.4432 92.3733 91.1061
99.0336 91.5309 91.5996
99.9567 91.0438 90.9758
100.7349 91.2316 91.2725
100.8769 91.0831 92.474
100.4922 89.4031 92.2109
99.9163 89.188 92.5124
100.8869 89.8554 92.3474
100.3225 91.1257 92.6376
101.3535 90.4841 93.5522
101.2427 90.4353 93.5122
100.0917 92.177 93.3414
99.8355 91.8754 92.7827
98.3574 90.5291 93.3227
98.395 91.9321 93.437
98.4961 93.0283 92.252
99.0337 93.2811 92.4545
99.4633 93.3958 92.3394
99.6232 92.7379 92.9237
100.2267 93.0702 92.9019
100.4145 94.9141 93.6857
100.1143 93.6338 92.9973
100.1134 93.1429 92.5793
100.2553 92.7898 92.4327
100.1271 95.5547 91.5286
99.5805 94.5882 91.8222
100.9811 93.905 91.0989
101.6721 94.4928 91.5404
102.7803 93.6469 91.8751
103.5567 94.5936 91.9602
101.4 94.7783 90.9003
100.8964 93.494 90.4222
100.3708 92.3601 91.2735
100.6264 93.7527 91.6611
100.9619 93.961 91.0386
99.9425 93.9802 92.3492
100.5187 95.4571 92.8861
100.3663 94.5945 93.4979
100.0173 94.343 93.6087
99.4808 93.0498 93.2034
98.8193 91.7455 92.9343
99.4065 94.0817 91.685
99.6843 94.7264 92.3794
99.5106 94.7888 92.2724
98.9876 94.5501 93.0978
100.253 95.6002 92.0791
100.338 96.0503 92.2698
99.07 95.4881 92.4054
98.9651 95.7635 92.3852
98.9125 97.3616 92.2649
99.4283 96.267 92.2962
99.3139 96.841 92.2555
99.9321 95.5695 93.1261
99.8119 95.4093 92.4768
101.1242 95.3962 92.9807
101.141 94.8222 92.6387
100.4759 95.3971 91.3412
100.8592 94.3145 90.5734
101.1813 94.4258 89.4349
99.8099 94.2021 89.9543
100.458 95.0358 90.0408
100.8925 95.4406 88.8939
100.8993 95.8164 89.5971
101.2573 96.0409 90.6183
101.3946 95.3179 90.6172
101.241 95.4337 89.8346
99.0923 93.2652 90.6183
99.8462 93.0304 90.3921
99.071 94.7442 90.5086
98.3978 95.2839 90.4736
98.7689 98.4055 91.6556
99.6311 98.1466 91.2304
99.9245 97.3735 91.5471
99.3589 96.6147 91.6042
99.9481 94.2783 91.7841
99.2888 93.1168 91.7835
100.4712 92.3049 91.9799
97.886 91.5898 90.9196
97.6688 91.7238 90.1296
98.1508 92.3743 89.5696
98.1258 93.1638 90.2296
98.5025 95.2382 88.8385
99.7766 95.1753 89.0704
99.5164 96.6114 88.3221
100.3297 96.657 88.4362
99.9771 94.874 87.6519
99.5602 95.5723 89.0655
98.9933 95.2982 89.3843
99.2432 95.9284 89.0656
99.9451 97.9531 89.0634
99.3372 98.6852 89.6549
99.1775 99.5564 89.3613
99.6936 98.7992 89.2608
98.8442 97.4014 89.1063
98.7417 99.6585 89.4076
98.9981 100.8026 89.5514
98.7723 100.253 89.2955
98.1978 98.0923 89.5703
98.2631 98.5209 90.0797
98.7355 97.3584 90.0224
99.6877 94.7705 89.992
99.5486 96.0343 90.5108
100.5185 95.605 89.5445
101.3333 95.0335 89.7991
101.6501 95.1243 89.5364
101.6651 93.4625 88.8912
100.6513 91.7949 90.1788
101.0864 93.9767 90.776
99.5847 93.6862 90.6564
99.5063 94.1414 90.3866
99.9493 94.1365 90.3962
99.6138 92.9558 91.7526
99.4264 94.1349 91.4989
99.9977 94.3666 92.2932
99.7199 93.4423 91.9474
99.908 93.8774 92.9217
98.7623 94.3283 91.955
99.3933 93.1029 91.3922
99.0931 93.7578 91.678
99.9895 93.2153 92.8565
100.8597 92.9034 92.6916
99.1166 93.028 92.6358
99.4572 93.0669 92.3801
100.223 91.2526 92.3668
99.7946 91.8464 92.0431
100.0921 91.2921 91.309
100.5139 92.9118 91.1892
99.0118 92.3969 91.0096
99.6594 93.0144 91.257
100.0902 91.3182 91.2384
100.5927 92.8394 90.5946
100.1504 91.8525 90.0341
99.3273 90.0104 90.5778
100.3907 92.0004 90.0891
100.8271 90.8528 90.8502
100.5348 90.6311 90.7765
101.1762 90.8627 89.27
101.0803 92.6196 89.5898
101.8778 91.9607 89.9282
101.1918 92.8659 90.2125
101.509 93.3777 90.8692
100.9901 92.852 90.5538
100.2292 93.7135 90.9457
99.9295 93.9389 91.0228
100.2107 94.1009 91.6389
100.385 92.4465 92.0473
99.6223 92.909 91.9202
100.2294 93.702 91.4555
99.6324 94.3484 91.6657
100.1467 95.5489 92.0041
100.3478 94.4722 92.0904
100.1718 95.3447 92.4725
99.8133 96.322 92.6141
100.045 96.2424 92.7318
98.9035 96.07 92.6067
99.0975 95.7594 92.3631
98.9208 96.5442 91.1446
98.6188 95.4146 92.1083
99.076 95.0472 91.5821
99.3699 96.9353 92.1144
99.8856 96.5376 90.961
99.2183 95.6746 91.5279
100.0875 96.4745 91.3725
99.3574 96.7907 91.2657
99.6553 - 92.0092
100.5861 - 90.4916
99.9742 - 91.4453
98.4898 - 91.8674
98.8585 - 91.157
99.3353 - 91.7189
99.1215 - 92.7448
97.3194 - 92.7012
97.8857 - 92.5487
97.0184 - 92.7102
98.2258 - 92.4574
98.6652 - 92.1708
100.3807 - 92.5828
99.2128 - 91.8797
99.5553 - 91.5716
99.8772 - 91.2218
100.3958 - 91.7814
101.1164 - 90.8898
98.722 - 90.6107
99.9861 - 90.5767
101.0392 - 90.7813
101.2237 - 90.8617
100.5202 - 90.9005
99.757 - 91.5246
101.4532 - 91.1479
100.3699 - 90.958
100.3262 - 91.0393
99.1082 - 90.5651
100.5152 - 90.5574
100.2679 - 90.6634
100.6925 - 90.6155
100.7833 - 89.6479
100.1068 - 90.554
100.3344 - 89.5905
99.72 - 89.6205
99.892 - 88.4544
101.3554 - 88.8803
101.9533 - 88.5154
100.4215 - 88.6324
100.4755 - 87.4594
99.5571 - 88.1659
98.8653 - 87.7348
98.4719 - 88.2052
98.9952 - 87.9966
99.3406 - 89.2091
99.837 - 88.2753
99.3713 - 86.6794
100.9379 - 86.9473
101.3361 - 86.291
99.8445 - 86.2349
99.4368 - 86.2914
99.5741 - 86.0737
98.9905 - 86.2385
98.5516 - 86.1079
98.9667 - 86.4586
98.74 - 86.3409
97.9609 - 86.4532
97.6221 - 87.7428
98.2307 - 86.8113
97.3963 - 87.149
96.255 - 86.938
96.9404 - 87.9558
97.936 - 87.5137
97.5005 - 88.4378
96.55 - 88.7548
97.2236 - 88.9089
97.9371 - 87.417
98.7618 - 88.3696
98.1393 - 87.1787
97.9411 - 87.7621
97.1536 - 87.2366
97.1399 - 87.5884
97.3999 - 87.6416
97.1935 - 88.0443
98.3166 - 87.4621
98.068 - 86.5834
98.2704 - 86.8011
97.8812 - 88.6387
99.0429 - 87.1597
98.0925 - 87.4521
98.7567 - 87.6607
98.0009 - 86.7823
99.0532 - 87.0133
98.6211 - 87.8466
97.7044 - 88.4242
97.4188 - 89.2458
98.1443 - 88.5995
98.9855 - 89.9996
99.9352 - 89.4595
99.5495 - 88.8342
101.2489 - 88.5737
99.9039 - 89.2317
98.5104 - 89.8175
98.7194 - 89.0496
101.2007 - 89.2802
101.1722 - 88.3293
100.4146 - 88.6048
100.2489 - 90.1598
100.8146 - 89.7841
99.2847 - 90.6003
100.2596 - 90.0118
99.938 - 89.7653
100.3913 - 88.954
100.5337 - 89.6923
101.2954 - 90.4486
99.7888 - 90.4436
98.8098 - 91.0773
98.9307 - 90.8147
99.3883 - 91.1425
100.3037 - 91.2024
98.8731 - 91.6656
99.5576 - 91.2549
97.7775 - 91.1853
98.7728 - 90.5307
99.379 - 91.0343
100.2523 - 90.7029
99.0108 - 90.0177
98.0542 - 90.0208
98.7733 - 91.5485
98.5736 - 92.093
97.9382 - 92.544
97.7542 - 92.5489
97.9948 - 91.7922
99.2765 - 90.947
97.6065 - 91.8654
99.9411 - 91.0145
99.3726 - 90.6202
100.717 - 90.9066
99.8152 - 90.6724
101.1089 - 90.7472
99.9756 - 90.3454
99.1749 - 90.5067
100.3939 - 91.1282
101.6478 - 90.4696
100.8022 - 91.692
99.8986 - 92.3286
99.3375 - 91.9505
99.0338 - 90.5826
99.7405 - 89.8673
99.6825 - 90.3349
99.5772 - 90.0184
101.2244 - 89.2163
100.2269 - 89.8724
100.4387 - 89.6139
100.3359 - 90.2968
101.7799 - 91.4349
101.4732 - 91.4485
101.4641 - 91.2984
101.6592 - 91.6099
100.3696 - 91.5717
100.5059 - 90.9077
101.2624 - 90.7708
101.7899 - 90.6146
100.2039 - 90.1539
100.507 - 91.1976
99.1007 - 90.8346
99.3087 - 90.5908
101.2289 - 90.6527
99.9117 - 90.6288
100.8516 - 90.9763
100.2299 - 92.0102
99.8506 - 91.8456
100.3003 - 92.6315
100.9658 - 92.9869
99.4467 - 91.4347
99.1707 - 90.8668
99.7906 - 90.7635
99.6376 - 92.0803
100.6978 - 90.3394
99.778 - 90.5476
99.1393 - 90.6192
100.2687 - 90.689
100.6639 - 91.9094
100.2497 - 92.492
99.2658 - 92.1951
99.2589 - 92.5474
99.2034 - 91.7938
97.9657 - 91.6567
97.7496 - 92.1068
97.6679 - 92.461
96.7973 - 92.5562
97.3761 - 92.8631
97.9761 - 93.436
97.5817 - 94.4262
98.3179 - 93.9028
99.144 - 93.651
98.0236 - 93.4775
98.6862 - 94.2887
98.7878 - 94.2661
98.3571 - 93.9623
98.6591 - 93.9336
99.4011 - 93.6112
99.3278 - 93.8126
100.7234 - 93.8975
100.9898 - 94.382
101.609 - 93.6401
101.091 - 93.5332
100.6739 - 94.2179
101.0545 - 94.4121
100.2209 - 93.7004
99.9198 - 93.9104
100.3183 - 93.5833
101.5424 - 92.5938
101.6514 - 91.8518
101.8525 - 91.3594
100.1234 - 92.0616
101.4651 - 91.4852
100.7529 - 91.692
100.9273 - 92.3093
101.2859 - 93.5697
102.1606 - 93.5976
101.7632 - 94.8138
100.9997 - 94.5164
102.0525 - 93.6272
100.9069 - 93.7585
102.1979 - 94.3937
100.7296 - 95.2357
100.5262 - 94.7271
101.2047 - 94.9947
100.9747 - 94.7471
100.7848 - 94.3341
101.4264 - 93.1037
101.4583 - 92.5382
101.2055 - 94.2213
101.1509 - 93.3731
100.6838 - 93.8297
100.9495 - 93.2261
100.4513 - 94.0804
101.3014 - 93.827
101.1044 - 93.1844
100.8863 - 93.2388
99.9861 - 93.0513
100.5775 - 94.0828
99.9581 - 94.1203
99.7514 - 94.3414
99.429 - 94.8336
100.0073 - 95.7663
100.9588 - 94.7558
100.4169 - 95.3739
100.6162 - 96.0275
99.5662 - 95.8218
100.1918 - 95.713
99.7064 - 96.3075
97.597 - 97.2849
99.0866 - 97.0558
98.9063 - 97.6533
98.8624 - 98.4613
98.0917 - 99.0178
98.3736 - 100.0699
98.7659 - 99.4666
97.456 - 99.424
98.0378 - 99.7087
97.3222 - 100.3526
97.8593 - 100.513
97.8394 - 101.2697
97.7464 - 100.3852
96.7806 - 99.4327
98.4935 - 99.0646
98.8819 - 98.4362
100.5433 - 97.6249
98.5343 - 97.2694
98.6081 - 97.5549
96.5407 - 97.2073
96.8492 - 97.0012
96.9365 - 97.534
96.0748 - 97.0977
95.9736 - 96.7585
97.7206 - 96.7368
98.3647 - 96.3957
98.7344 - 96.3992
97.7887 - 96.1123
97.1109 - 95.8222
96.9726 - 96.3837
96.8231 - 96.1618
97.1414 - 95.0404
97.5774 - 96.1817
96.2534 - 96.418
97.1189 - 96.6772
96.9933 - 97.7301
97.4214 - 97.4695
99.3974 - 98.4703
99.9794 - 98.8462
99.8019 - 99.6345
100.8819 - 98.3658
100.151 - 98.3236
99.8253 - 97.5312
99.6869 - 98.682
99.5748 - 97.7025
100.0089 - 98.1986
99.4434 - 98.0078
99.2825 - 98.0614
98.5514 - 98.6653
98.6893 - 98.9298
98.7782 - 99.4699
99.2173 - 98.8339
99.5137 - 99.2166
98.702 - 99.0207
98.1778 - 98.8065
97.7159 - 99.0493
97.8693 - 98.9634
97.3714 - 99.3818
97.2384 - 99.751
97.3451 - 100.8058
97.9204 - 100.8463
97.7017 - 99.9392
98.6889 - 99.9094
98.3446 - 99.8264
99.4467 - 99.5867
100.6169 - 99.8644
99.0235 - 100.1811
97.1544 - 99.7351
97.673 - 100.6565
97.1853 - 99.7853
98.3292 - 98.6024
98.1462 - 99.2401
99.1289 - 99.5823
98.6412 - 98.3993
97.139 - 98.6367
97.9043 - 97.746
97.8549 - 99.0436
97.5287 - 97.6411
97.1542 - 97.0286
97.594 - 98.093
98.2769 - 98.1214
97.0913 - 98.0214
96.9583 - 97.4787
97.9539 - 97.3214
98.0547 - 98.2276
96.8285 - 98.0491
97.1438 - 98.742
99.3476 - 98.6703
96.8135 - 98.8203
97.524 - 99.5583
97.5927 - 99.852
96.4382 - 100.045
96.9763 - 100.8302
97.2974 - 101.4834
97.2262 - 100.3366
98.2549 - 100.3109
98.6234 - 99.4368
99.053 - 100.5261
98.9985 - 100.1904
98.497 - 100.4077
99.6733 - 100.6974
98.6503 - 101.7078
99.4741 - 100.9715
99.2171 - 100.6631
97.7956 - 101.4791
98.3181 - 99.8458
98.1208 - 100.5435
97.382 - 100.7119
97.8464 - 99.8552
98.3584 - 100.2721
98.3927 - 99.3981
98.5024 - 100.112
98.461 - 99.1737
99.1952 - 99.1255
99.0826 - 100.1917
98.1988 - 100.5072
98.9891 - 100.2109
99.6195 - 100.6108
99.1861 - 99.4303
100.5668 - 99.5031
100.1028 - 100.3689
99.9404 - 99.689
99.9985 - 98.7596
100.2231 - 99.0583
99.6836 - 100.5732
100.2811 - 100.3319
101.1226 - 100.0255
100.0901 - 100.1683
101.0761 - 99.8593
98.8366 - 100.0726
98.7326 - 98.8971
99.009 - 100.1005
100.0695 - 98.8441
99.0238 - 98.7493
99.0381 - 98.9165
98.8479 - 98.5677
98.7609 - 97.0743
98.4639 - 97.7131
99.3067 - 98.0096
98.9533 - 96.7851
99.7296 - 97.3235
99.1725 - 96.4978
99.2049 - 95.7617
98.8649 - 95.7773
99.4182 - 96.5356
98.1452 - 95.9707
97.3567 - 95.323
97.7546 - 95.9293
97.298 - 96.5476
95.7366 - 95.6647
97.4584 - 97.0174
97.5509 - 96.2352
97.2251 - 96.1133
98.4016 - 96.0562
98.1288 - 95.9881
98.8729 - 96.5234
99.5395 - 96.2326
98.5248 - 96.2999
98.7637 - 94.6753
98.2788 - 94.4375
98.0378 - 94.4873
98.6244 - 94.4409
98.9704 - 95.1673
98.4283 - 95.2813
99.3786 - 95.3794
99.0695 - 95.1153
99.075 - 95.2596
99.1739 - 96.2302
99.2147 - 96.0371
98.2049 - 96.5053
97.9027 - 96.0868
98.044 - 95.5962
97.792 - 96.4065
97.6423 - 95.7816
97.8863 - 91.7247
97.6245 - 78.4599
98.2946 - 78.9655
96.9729 - 79.0667
97.4439 - 79.3959
97.6885 - 79.1993
97.6031 - 79.4397
96.8556 - 78.1305
96.7317 - 77.4831
97.8243 - 76.9537
97.8239 - 76.1375
97.4506 - 76.4563
98.548 - 75.7977
96.7872 - 76.2596
98.0976 - 75.9873
97.4591 - 76.1468
96.937 - 75.8459
98.635 - 75.5607
98.1572 - -
97.7078 - -
98.6961 - -
98.6999 - -
98.1161 - -
97.712 - -
97.2654 - -
97.3479 - -
99.3031 - -
99.6923 - -
99.861 - -
98.9483 - -
98.6714 - -
99.3054 - -
98.7086 - -
99.6371 - -
99.4394 - -
100.5234 - -
98.9937 - -
99.8784 - -
98.3363 - -
97.9228 - -
98.6223 - -
99.5789 - -
98.6064 - -
97.4301 - -
97.6856 - -
97.135 - -
98.7339 - -
98.4776 - -
99.5938 - -
99.9779 - -
100.3572 - -
99.6377 - -
99.0648 - -
98.0944 - -
98.5876 - -
99.436 - -
99.3683 - -
99.6279 - -
98.925 - -
97.5923 - -
98.0072 - -
97.1255 - -
97.1785 - -
98.184 - -
98.1898 - -
97.5048 - -
97.4587 - -
98.3788 - -
98.5005 - -
98.6286 - -
97.8988 - -
96.8701 - -
98.6494 - -
97.954 - -
97.9945 - -
98.601 - -
96.9841 - -
97.5801 - -
97.9351 - -
98.1404 - -
97.9629 - -
96.9026 - -
98.1738 - -
97.6518 - -
97.7704 - -
95.2755 - -
96.0366 - -
97.2526 - -
97.1829 - -
97.3763 - -
97.285 - -
96.6636 - -
98.6499 - -
98.1551 - -
97.9825 - -
97.928 - -
98.6226 - -
97.7448 - -
97.6833 - -
97.9769 - -
98.8906 - -
98.0041 - -
98.3089 - -
98.7031 - -
98.0993 - -
98.366 - -
97.9196 - -
97.2582 - -
96.7086 - -
97.8524 - -
97.6696 - -
96.5683 - -
96.4317 - -
96.23 - -
97.6024 - -
99.0518 - -
97.5034 - -
98.2139 - -
97.9895 - -
99.5436 - -
99.155 - -
99.0565 - -
98.2206 - -
98.8525 - -
98.3443 - -
97.0295 - -
97.3088 - -
96.672 - -
96.5949 - -
96.948 - -
96.5771 - -
96.8825 - -
96.4677 - -
97.4248 - -
97.6485 - -
97.4408 - -
97.1394 - -
98.8744 - -
98.6675 - -
97.9882 - -
96.7858 - -
97.3635 - -
96.1423 - -
97.3886 - -
96.8165 - -
97.7044 - -
98.449 - -
97.486 - -
97.0843 - -
97.6832 - -
97.3486 - -
96.0424 - -
96.2139 - -
95.5437 - -
95.8197 - -
97.5404 - -
95.8724 - -
95.4977 - -
96.4182 - -
96.6756 - -
96.675 - -
96.6701 - -
96.2812 - -
96.3997 - -
94.8107 - -
96.6993 - -
97.4135 - -
96.394 - -
96.1083 - -
96.8966 - -
97.3097 - -
96.743 - -
96.6539 - -
96.5212 - -
97.0526 - -
98.1957 - -
98.4015 - -
96.2649 - -
97.3541 - -
98.3217 - -
99.1248 - -
100.1627 - -
100.0674 - -
99.4855 - -
98.57 - -
99.3787 - -
97.632 - -
97.7868 - -
97.6809 - -
98.4937 - -
97.6396 - -
98.1999 - -
97.753 - -
98.1376 - -
98.0142 - -
99.0644 - -
99.9815 - -
98.5991 - -
98.0013 - -
98.937 - -
99.7149 - -
98.3495 - -
98.4394 - -
99.1506 - -
98.3161 - -
98.3842 - -
98.2044 - -
99.1217 - -
97.8332 - -
97.6709 - -
99.1701 - -
98.8169 - -
98.7898 - -
99.1176 - -
99.1583 - -
98.5749 - -
98.4755 - -
96.8185 - -
95.8349 - -
96.9259 - -
97.8358 - -
98.5966 - -
99.2758 - -
98.6126 - -
98.0815 - -
99.0571 - -
97.7628 - -
97.0409 - -
96.7043 - -
96.7226 - -
97.0807 - -
97.8042 - -
98.1932 - -
98.2974 - -
97.4006 - -
98.6268 - -
97.8895 - -
98.3569 - -
98.9332 - -
98.6026 - -
97.28 - -
96.7434 - -
96.7792 - -
98.0863 - -
99.274 - -
99.9531 - -
99.7056 - -
100.2795 - -
99.0836 - -
99.7985 - -
99.36 - -
99.2953 - -
99.4216 - -
98.7811 - -
98.2958 - -
98.6198 - -
98.3511 - -
98.8395 - -
97.8831 - -
97.1271 - -
98.0946 - -
97.785 - -
98.5814 - -
98.2434 - -
98.794 - -
99.1912 - -
98.2762 - -
97.7569 - -
98.0907 - -
98.4985 - -
98.7807 - -
98.6081 - -
98.0076 - -
96.612 - -
97.0666 - -
97.8501 - -
97.7754 - -
98.5662 - -
96.6764 - -
96.5944 - -
97.5865 - -
97.1779 - -
98.033 - -
97.1271 - -
96.772 - -
96.7352 - -
96.9461 - -
97.1305 - -
96.1986 - -
95.3416 - -
95.8904 - -
96.57 - -
96.6627 - -
97.3186 - -
96.917 - -
97.261 - -
96.5981 - -
97.4921 - -
97.7882 - -
95.9096 - -
97.3864 - -
97.6571 - -
97.6109 - -
98.3713 - -
97.4843 - -
97.4773 - -
96.8708 - -
97.8052 - -
96.8795 - -
96.966 - -
95.4695 - -
96.188 - -
95.8965 - -
95.1993 - -
96.1574 - -
96.2048 - -
96.2504 - -
95.5076 - -
97.6356 - -
97.0686 - -
96.9093 - -
96.0123 - -
97.3394 - -
96.6306 - -
97.0878 - -
96.8632 - -
97.5552 - -
97.782 - -
98.9721 - -
98.9441 - -
99.4579 - -
98.2903 - -
97.4474 - -
97.5482 - -
97.6123 - -
98.047 - -
99.528 - -
99.0974 - -
100.3428 - -
101.3908 - -
101.0419 - -
100.9063 - -
100.9959 - -
100.2474 - -
99.5424 - -
100.0726 - -
100.7616 - -
100.4887 - -
99.6792 - -
99.4119 - -
99.6271 - -
98.8216 - -
98.0638 - -
97.4389 - -
98.6896 - -
99.0641 - -
99.0052 - -
98.654 - -
99.2894 - -
98.7374 - -
98.7885 - -
98.742 - -
99.2284 - -
99.0934 - -
99.497 - -
98.7179 - -
98.2031 - -
98.8917 - -
97.869 - -
98.5467 - -
97.9826 - -
97.8799 - -
97.8103 - -
97.9838 - -
99.5618 - -
99.0923 - -
98.0849 - -
98.9803 - -
99.7449 - -
99.5908 - -
98.3901 - -
98.9695 - -
99.1809 - -
99.5457 - -
98.0488 - -
97.9289 - -
98.1231 - -
97.9105 - -
98.0765 - -
97.0045 - -
97.7132 - -
98.2288 - -
98.7454 - -
99.3304 - -
98.6984 - -
98.1854 - -
99.2359 - -
99.2936 - -
98.4228 - -
99.176 - -
99.0074 - -
100.1649 - -
100.0104 - -
99.2879 - -
100.0603 - -
98.3792 - -
99.368 - -
98.3778 - -
99.7681 - -
98.0182 - -
98.1049 - -
98.2739 - -
98.3001 - -
98.4239 - -
98.5013 - -
99.1676 - -
99.3977 - -
99.5035 - -
100.4926 - -
99.4055 - -
98.9804 - -
97.1946 - -
97.1552 - -
96.9447 - -
96.8968 - -
98.5421 - -
97.8641 - -
99.0601 - -
99.1166 - -
97.7809 - -
98.2234 - -
96.2136 - -
97.6879 - -
98.2735 - -
98.2387 - -
97.156 - -
97.8617 - -
97.4826 - -
95.7785 - -
96.5849 - -
96.8294 - -
97.065 - -
97.5476 - -
97.542 - -
98.6697 - -
97.7317 - -
97.5437 - -
98.2337 - -
99.393 - -
97.9655 - -
98.1784 - -
97.7475 - -
99.1283 - -
98.2185 - -
97.8099 - -
98.7291 - -
98.4331 - -
99.367 - -
99.1934 - -
98.8952 - -
99.343 - -
98.4819 - -
98.7265 - -
97.7064 - -
97.353 - -
96.4205 - -
95.3996 - -
95.6105 - -
96.4286 - -
97.027 - -
96.9889 - -
95.7472 - -
96.3483 - -
97.4452 - -
96.6342 - -
96.8231 - -
96.8965 - -
96.7066 - -
97.7375 - -
96.1287 - -
95.0783 - -
96.1898 - -
96.8431 - -
96.0545 - -
96.406 - -
95.7978 - -
96.9257 - -
98.2081 - -
98.392 - -
97.2004 - -
97.0785 - -
98.1041 - -
96.216 - -
95.9058 - -
95.8816 - -
95.0107 - -
95.056 - -
96.0521 - -
95.6361 - -
96.7356 - -
95.7969 - -
96.8572 - -
95.9549 - -
96.4967 - -
96.2551 - -
96.5441 - -
96.2867 - -
96.9265 - -
97.4272 - -
96.4955 - -
96.1516 - -
95.1737 - -
96.2986 - -
97.0816 - -
96.9272 - -
96.5951 - -
95.9026 - -
95.9009 - -
96.5464 - -
95.1275 - -
95.6427 - -
94.1964 - -
95.5794 - -
95.8535 - -
95.3142 - -
96.3047 - -
96.107 - -
96.5855 - -
96.1193 - -
94.9942 - -
95.4143 - -
95.525 - -
95.7239 - -
96.4743 - -
97.2463 - -
96.9262 - -
96.9233 - -
96.1081 - -
96.0174 - -
96.388 - -
96.8424 - -
96.2966 - -
96.7186 - -
95.9444 - -
95.9286 - -
95.6439 - -
95.1293 - -
96.478 - -
95.9312 - -
96.1739 - -
97.0314 - -
97.1904 - -
97.3525 - -
97.3812 - -
97.2525 - -
97.5494 - -
96.622 - -
98.1805 - -
96.3357 - -
97.998 - -
97.5145 - -
97.4538 - -
97.8517 - -
97.9492 - -
96.4026 - -
97.0516 - -
97.0649 - -
97.029 - -
97.3875 - -
97.8281 - -
96.5938 - -
96.3701 - -
97.4634 - -
97.0708 - -
96.7688 - -
96.0488 - -
97.2492 - -
96.6727 - -
96.1614 - -
97.0452 - -
98.115 - -
96.5236 - -
97.4654 - -
97.6544 - -
98.2421 - -
98.1158 - -
97.3416 - -
97.5669 - -
97.7707 - -
97.7178 - -
99.7152 - -
96.8417 - -
96.2511 - -
98.1392 - -
96.601 - -
95.2154 - -
96.6434 - -
95.9923 - -
96.3983 - -
97.085 - -
96.915 - -
97.3657 - -
97.0685 - -
97.104 - -
98.1222 - -
97.7565 - -
98.0762 - -
97.8343 - -
97.2843 - -
96.9473 - -
96.817 - -
97.3619 - -
95.7408 - -
95.795 - -
96.221 - -
95.5029 - -
96.5759 - -
97.5442 - -
98.4681 - -
97.0349 - -
96.6796 - -
96.1718 - -
95.6263 - -
97.322 - -
98.63 - -
99.0562 - -
97.3849 - -
97.1022 - -
97.4677 - -
95.3865 - -
94.6267 - -
96.5321 - -
95.7162 - -
96.3618 - -
96.7889 - -
96.5593 - -
95.9843 - -
96.0291 - -
97.2545 - -
95.8387 - -
96.5037 - -
95.3394 - -
96.8697 - -
97.4371 - -
97.7075 - -
97.7171 - -
98.2629 - -
96.5776 - -
96.7053 - -
97.2463 - -
98.0944 - -
98.2374 - -
99.4198 - -
99.4505 - -
98.8837 - -
99.1763 - -
98.8734 - -
98.5006 - -
97.3212 - -
96.47 - -
97.5168 - -
98.8305 - -
98.3158 - -
99.2507 - -
98.4753 - -
98.3986 - -
98.1753 - -
97.3995 - -
98.8234 - -
97.2508 - -
98.1826 - -
97.5913 - -
97.7476 - -
96.8222 - -
96.1873 - -
96.3949 - -
97.0803 - -
96.2684 - -
95.8665 - -
98.117 - -
96.6761 - -
97.0698 - -
98.2542 - -
96.6225 - -
95.2949 - -
96.9681 - -
96.6472 - -
95.704 - -
96.736 - -
95.927 - -
95.4121 - -
95.607 - -
95.2943 - -
95.1296 - -
94.8424 - -
93.5256 - -
93.5122 - -
93.9694 - -
93.7093 - -
91.8813 - -
92.3732 - -
93.6589 - -
94.6165 - -
94.1541 - -
94.6047 - -
95.4584 - -
94.6694 - -
94.6247 - -
94.7325 - -
94.601 - -
94.3285 - -
93.8088 - -
94.3617 - -
93.9825 - -
94.6585 - -
95.1617 - -
93.408 - -
92.4353 - -
92.9452 - -
92.9535 - -
92.5656 - -
94.2758 - -
92.7994 - -
92.1799 - -
92.7754 - -
91.982 - -
93.1554 - -
92.7808 - -
94.1991 - -
94.6001 - -
94.5503 - -
96.5688 - -
93.8235 - -
94.8239 - -
94.1857 - -
94.8643 - -
95.6293 - -
96.144 - -
95.9646 - -
94.85 - -
94.6877 - -
94.3782 - -
93.6957 - -
93.589 - -
93.5413 - -
94.6446 - -
94.4254 - -
93.8296 - -
94.5511 - -
95.7833 - -
94.5657 - -
95.3332 - -
96.2417 - -
95.0343 - -
97.1102 - -
95.886 - -
95.4331 - -
94.9172 - -
93.2456 - -
96.1363 - -
95.8566 - -
96.2274 - -
97.2853 - -
97.5448 - -
96.4547 - -
96.8796 - -
97.0486 - -
96.1945 - -
97.0834 - -
95.9259 - -
95.3941 - -
96.1799 - -
95.8316 - -
95.6423 - -
96.9524 - -
96.8683 - -
96.5562 - -
96.7844 - -
98.4017 - -
98.3651 - -
98.0122 - -
98.3176 - -
97.6368 - -
97.46 - -
96.9562 - -
96.3766 - -
95.7165 - -
96.6831 - -
95.4837 - -
95.1339 - -
95.7464 - -
95.6942 - -
95.4633 - -
96.0034 - -
96.5832 - -
95.2734 - -
95.1741 - -
95.7157 - -
96.1127 - -
96.3023 - -
95.8883 - -
95.6257 - -
95.1633 - -
95.3057 - -
95.3783 - -
95.5887 - -
96.5801 - -
95.7707 - -
96.0057 - -
97.0424 - -
98.1262 - -
96.6057 - -
96.4564 - -
95.8923 - -
96.0338 - -
95.5016 - -
96.2301 - -
95.4103 - -
94.0392 - -
95.3981 - -
95.0818 - -
93.6318 - -
94.6414 - -
95.004 - -
95.5957 - -
95.5457 - -
95.1009 - -
95.4302 - -
95.4913 - -
94.4806 - -
95.2239 - -
95.6493 - -
95.9603 - -
96.1008 - -
96.6509 - -
95.9988 - -
95.2076 - -
95.2367 - -
93.7404 - -
94.1318 - -
94.7345 - -
96.2693 - -
94.6041 - -
96.48 - -
96.5282 - -
97.6149 - -
95.8723 - -
94.6679 - -
96.1886 - -
96.3761 - -
95.7757 - -
95.001 - -
96.0202 - -
96.0447 - -
97.1777 - -
95.6327 - -
96.6337 - -
97.0325 - -
96.0691 - -
94.8754 - -
94.9106 - -
94.6155 - -
95.0396 - -
94.4296 - -
95.0101 - -
93.4754 - -
94.2965 - -
93.6279 - -
94.4831 - -
93.9894 - -
94.1605 - -
93.6309 - -
93.7268 - -
94.5182 - -
94.3365 - -
94.664 - -
96.0957 - -
94.4617 - -
95.4935 - -
94.4791 - -
95.7346 - -
94.5993 - -
94.6409 - -
95.5541 - -
93.8724 - -
94.6677 - -
95.806 - -
95.7163 - -
96.0839 - -
95.252 - -
94.932 - -
94.8478 - -
96.6932 - -
97.4693 - -
96.7204 - -
96.5348 - -
95.8643 - -
95.5426 - -
96.0509 - -
96.7495 - -
96.7736 - -
98.2858 - -
98.2614 - -
96.8148 - -
97.1504 - -
96.397 - -
97.7975 - -
98.6403 - -
97.8985 - -
97.5941 - -
98.5441 - -
97.8787 - -
97.2447 - -
97.7427 - -
97.3401 - -
97.6415 - -
97.505 - -
96.3033 - -
96.3623 - -
97.2514 - -
97.7513 - -
96.2281 - -
96.6545 - -
96.5319 - -
97.0787 - -
98.1645 - -
97.3754 - -
97.3377 - -
97.1373 - -
98.1842 - -
97.4478 - -
97.3694 - -
97.4332 - -
96.5936 - -
98.0096 - -
97.8095 - -
96.2811 - -
96.2188 - -
96.2019 - -
96.6452 - -
96.7555 - -
96.2459 - -
96.7068 - -
97.8297 - -
97.7229 - -
98.2612 - -
96.917 - -
97.401 - -
97.1299 - -
97.881 - -
97.7649 - -
96.9737 - -
96.618 - -
96.5641 - -
97.3942 - -
96.3425 - -
97.1911 - -
94.8133 - -
94.752 - -
94.7723 - -
95.2254 - -
96.4238 - -
97.5429 - -
97.4518 - -
96.6987 - -
95.4072 - -
95.1254 - -
95.4672 - -
96.0789 - -
97.0196 - -
98.1439 - -
97.4419 - -
96.2831 - -
96.7463 - -
97.2894 - -
97.5 - -
97.1403 - -
97.3988 - -
97.2119 - -
98.717 - -
98.0753 - -
97.7094 - -
97.9895 - -
97.375 - -
96.7734 - -
97.088 - -
97.6407 - -
96.8453 - -
97.3286 - -
97.4748 - -
96.9949 - -
95.7827 - -
94.8054 - -
95.8143 - -
94.9584 - -
95.7453 - -
95.8464 - -
95.3802 - -
96.1497 - -
95.921 - -
94.7885 - -
95.886 - -
96.9739 - -
97.6346 - -
98.0001 - -
96.9155 - -
97.1211 - -
97.7224 - -
97.3085 - -
98.005 - -
98.7985 - -
98.3489 - -
98.7973 - -
99.7304 - -
100.5224 - -
100.0106 - -
99.4589 - -
100.5956 - -
99.7031 - -
99.8486 - -
100.1494 - -
99.4406 - -
99.4867 - -
98.3933 - -
98.0859 - -
98.771 - -
98.9787 - -
97.2566 - -
98.5328 - -
97.8217 - -
97.7903 - -
98.4658 - -
99.0775 - -
98.3135 - -
97.5517 - -
96.7852 - -
98.7929 - -
99.6781 - -
99.4924 - -
99.1287 - -
99.425 - -
99.4838 - -
99.8661 - -
99.7237 - -
98.4648 - -
98.934 - -
98.6601 - -
99.1996 - -
100.0321 - -
100.4666 - -
100.2779 - -
99.2595 - -
98.685 - -
99.4918 - -
99.4456 - -
98.8776 - -
98.1105 - -
97.6436 - -
98.0353 - -
98.5003 - -
99.3923 - -
98.1884 - -
98.2175 - -
97.4025 - -
97.4639 - -
96.2373 - -
95.856 - -
97.3251 - -
96.6586 - -
96.8626 - -
96.2905 - -
95.9291 - -
95.3933 - -
94.7003 - -
95.7141 - -
96.4609 - -
95.9169 - -
97.0411 - -
96.8975 - -
97.1543 - -
96.4648 - -
97.9426 - -
96.2011 - -
97.4271 - -
96.8722 - -
98.2114 - -
96.1214 - -
96.2475 - -
97.0681 - -
97.1267 - -
97.9461 - -
98.031 - -
97.7368 - -
98.3644 - -
97.1586 - -
97.6734 - -
97.4815 - -
98.0993 - -
97.8813 - -
97.7323 - -
97.1441 - -
96.7481 - -
97.2164 - -
96.8629 - -
98.0055 - -
96.9793 - -
97.7228 - -
96.5916 - -
97.5657 - -
97.954 - -
98.0295 - -
98.509 - -
98.6313 - -
97.3825 - -
97.4062 - -
98.0706 - -
98.7042 - -
98.8536 - -
99.2843 - -
98.5607 - -
98.0906 - -
98.7872 - -
97.8252 - -
97.9568 - -
98.6422 - -
98.8491 - -
98.7573 - -
99.0329 - -
97.3587 - -
96.4494 - -
95.7632 - -
94.9131 - -
96.0975 - -
97.7606 - -
97.8987 - -
97.7368 - -
94.9606 - -
96.8979 - -
96.6342 - -
97.2272 - -
96.8859 - -
96.8972 - -
96.9861 - -
98.8546 - -
98.4374 - -
97.5786 - -
97.5329 - -
98.1739 - -
98.393 - -
97.2979 - -
97.4616 - -
96.2568 - -
98.2292 - -
98.0357 - -
99.3068 - -
98.9071 - -
98.3842 - -
96.0705 - -
95.4724 - -
97.2226 - -
98.2808 - -
97.5717 - -
97.0911 - -
98.8986 - -
99.0491 - -
97.6754 - -
97.7791 - -
98.1517 - -
97.6105 - -
97.7378 - -
98.117 - -
97.0332 - -
96.5638 - -
97.1902 - -
96.8672 - -
96.1907 - -
97.4652 - -
98.5221 - -
97.9211 - -
97.71 - -
99.6576 - -
98.9345 - -
98.9979 - -
97.958 - -
97.9262 - -
97.8177 - -
98.0469 - -
96.4943 - -
96.8971 - -
96.7818 - -
96.8686 - -
98.5868 - -
97.8728 - -
98.2105 - -
95.9101 - -
96.5643 - -
98.1326 - -
97.3906 - -
95.9319 - -
95.9057 - -
95.0417 - -
94.132 - -
94.7141 - -
93.0215 - -
93.6601 - -
93.4627 - -
92.9394 - -
93.31 - -
95.1095 - -
95.8268 - -
96.3506 - -
97.4226 - -
96.9179 - -
96.1677 - -
96.0366 - -
96.3311 - -
96.6392 - -
96.999 - -
95.1 - -
95.2005 - -
96.0702 - -
95.2616 - -
95.5367 - -
94.5581 - -
94.5105 - -
95.2483 - -
93.7665 - -
93.9867 - -
94.5231 - -
95.5535 - -
95.1367 - -
95.2498 - -
95.4474 - -
94.9652 - -
95.624 - -
95.9085 - -
96.4321 - -
96.4304 - -
96.4252 - -
95.9987 - -
96.1975 - -
97.4809 - -
96.923 - -
97.8166 - -
98.0423 - -
97.7566 - -
97.7224 - -
98.1077 - -
98.2445 - -
96.6839 - -
97.3748 - -
98.4447 - -
97.4735 - -
97.1811 - -
96.2317 - -
96.7793 - -
96.6748 - -
98.228 - -
97.9547 - -
97.1354 - -
97.7373 - -
97.9693 - -
96.7845 - -
98.4901 - -
97.5679 - -
97.6762 - -
96.6025 - -
98.0133 - -
98.2861 - -
98.4161 - -
98.4272 - -
98.1955 - -
98.2575 - -
98.4737 - -
99.2951 - -
98.9211 - -
98.3518 - -
98.6297 - -
99.5284 - -
98.7333 - -
96.9687 - -
97.8309 - -
97.5619 - -
96.7036 - -
96.0068 - -
95.1144 - -
95.1626 - -
96.3248 - -
97.8286 - -
98.5191 - -
97.818 - -
97.1173 - -
96.6984 - -
97.7842 - -
97.2666 - -
96.5454 - -
97.1638 - -
97.5512 - -
98.1398 - -
98.2214 - -
99.024 - -
98.5863 - -
98.2564 - -
98.0498 - -
98.6991 - -
98.7388 - -
98.3276 - -
98.0021 - -
97.8405 - -
97.3772 - -
97.9369 - -
96.475 - -
96.4476 - -
97.0745 - -
97.2739 - -
96.7956 - -
96.6649 - -
96.6161 - -
95.9814 - -
94.7395 - -
95.1108 - -
94.806 - -
94.9856 - -
95.704 - -
95.4696 - -
94.0335 - -
94.1892 - -
95.2968 - -
95.9571 - -
95.5996 - -
94.8546 - -
95.7206 - -
94.9382 - -
95.0024 - -
96.5593 - -
96.4253 - -
96.3089 - -
95.9653 - -
97.0856 - -
96.2474 - -
95.3967 - -
96.6529 - -
96.1837 - -
94.9193 - -
95.6252 - -
95.1035 - -
96.0867 - -
96.0619 - -
96.819 - -
96.4324 - -
96.05 - -
97.879 - -
97.1967 - -
97.4819 - -
98.0194 - -
99.2201 - -
100.0928 - -
98.414 - -
99.1007 - -
98.6722 - -
97.0195 - -
97.1901 - -
98 - -
96.1627 - -
97.2661 - -
97.4754 - -
98.8592 - -
98.2424 - -
98.7799 - -
99.1204 - -
98.5901 - -
99.7598 - -
98.8677 - -
98.9942 - -
98.4342 - -
97.545 - -
98.2786 - -
99.1522 - -
98.579 - -
97.9701 - -
97.8504 - -
97.7202 - -
97.4318 - -
97.2109 - -
98.3685 - -
98.1112 - -
98.2616 - -
97.796 - -
99.9752 - -
98.6195 - -
99.4821 - -
99.3269 - -
98.2569 - -
98.9876 - -
98.5655 - -
97.5898 - -
97.8763 - -
98.2674 - -
99.6826 - -
97.9688 - -
98.9816 - -
98.9896 - -
98.2443 - -
97.7989 - -
98.5262 - -
98.4125 - -
98.953 - -
99.1528 - -
100.1085 - -
99.9572 - -
99.9846 - -
100.0303 - -
100.7135 - -
101.9776 - -
100.9426 - -
99.1998 - -
101.5089 - -
100.1334 - -
100.317 - -
101.0457 - -
99.6503 - -
99.7996 - -
101.0784 - -
99.9145 - -
100.9475 - -
100.8339 - -
100.6909 - -
101.5606 - -
101.0271 - -
100.4941 - -
100.3676 - -
99.6252 - -
99.4598 - -
100.239 - -
100.5352 - -
101.2422 - -
100.4826 - -
99.9046 - -
99.3176 - -
100.243 - -
99.6023 - -
99.5745 - -
99.6468 - -
99.2373 - -
99.159 - -
99.3989 - -
99.3125 - -
98.6073 - -
98.7495 - -
100.1387 - -
98.814 - -
99.1244 - -
97.9967 - -
99.717 - -
100.2133 - -
99.3977 - -
99.0011 - -
98.9099 - -
99.3163 - -
98.0719 - -
99.4245 - -
99.2636 - -
100.1365 - -
98.7969 - -
100.0049 - -
99.5084 - -
99.7995 - -
99.9416 - -
100.3074 - -
99.7779 - -
99.3723 - -
99.7556 - -
99.6734 - -
98.8146 - -
98.632 - -
99.8266 - -
101.3682 - -
100.0493 - -
99.7008 - -
100.1076 - -
99.1737 - -
101.1487 - -
100.0539 - -
100.1268 - -
99.8527 - -
100.2216 - -
99.6156 - -
99.514 - -
99.4176 - -
99.1653 - -
99.8464 - -
99.6885 - -
99.803 - -
101.716 - -
99.9384 - -
99.9015 - -
98.7217 - -
98.5432 - -
99.0692 - -
98.842 - -
99.9523 - -
97.987 - -
98.053 - -
98.7923 - -
98.6821 - -
99.2845 - -
100.6911 - -
99.8387 - -
99.8032 - -
100.5791 - -
99.7338 - -
100.2678 - -
102.3821 - -
101.4987 - -
100.2558 - -
100.3413 - -
99.4706 - -
99.2141 - -
98.2461 - -
97.9509 - -
97.9835 - -
97.053 - -
97.3826 - -
97.8702 - -
98.5934 - -
97.0503 - -
97.6132 - -
99.3506 - -
98.94 - -
99.0333 - -
99.714 - -
97.6803 - -
97.6665 - -
100.753 - -
100.193 - -
100.0006 - -
99.8993 - -
100.638 - -
99.4226 - -
101.3518 - -
100.4276 - -
101.3306 - -
100.901 - -
101.034 - -
100.8249 - -
102.0833 - -
99.7622 - -
99.4222 - -
100.7142 - -
101.4137 - -
100.6044 - -
99.2023 - -
99.1199 - -
99.7037 - -
100.7199 - -
99.9632 - -
100.1019 - -
100.9666 - -
100.5791 - -
99.7168 - -
100.6541 - -
100.8477 - -
100.1053 - -
99.4843 - -
100.3462 - -
100.2128 - -
101.1473 - -
100.456 - -
101.8731 - -
101.1104 - -
99.1968 - -
100.239 - -
98.9278 - -
98.7002 - -
99.3849 - -
99.7845 - -
98.5557 - -
99.2359 - -
99.8165 - -
99.9916 - -
99.996 - -
100.0626 - -
98.9354 - -
100.2533 - -
101.276 - -
100.1184 - -
99.1996 - -
101.4051 - -
101.36 - -
100.3224 - -
99.5594 - -
99.6051 - -
99.6035 - -
100.1488 - -
101.1162 - -
99.9854 - -
99.9902 - -
100.699 - -
100.6301 - -
101.6772 - -
100.177 - -
101.5364 - -
100.7155 - -
101.873 - -
100.9743 - -
100.929 - -
99.5126 - -
101.2874 - -
101.4155 - -
100.1949 - -
101.726 - -
100.701 - -
101.2142 - -
101.2833 - -
101.4368 - -
101.7588 - -
100.9231 - -
101.9459 - -
100.6529 - -
101.1809 - -
101.0046 - -
100.6534 - -
100.7266 - -
101.6469 - -
101.2125 - -
100.3886 - -
100.9205 - -
102.1696 - -
102.6282 - -
101.991 - -
101.2728 - -
101.4858 - -
102.5471 - -
102.6082 - -
100.7277 - -
99.7433 - -
99.6205 - -
98.6964 - -
98.6043 - -
99.661 - -
99.7829 - -
101.2409 - -
100.5666 - -
101.2729 - -
101.0852 - -
100.1167 - -
102.0267 - -
102.6536 - -
102.1966 - -
102.6925 - -
101.9623 - -
101.9385 - -
102.5641 - -
101.5655 - -
101.5456 - -
100.3711 - -
99.7686 - -
100.3449 - -
100.0516 - -
100.795 - -
101.0598 - -
100.9297 - -
100.1971 - -
100.3467 - -
99.7457 - -
100.2609 - -
100.0122 - -
100.4166 - -
99.4622 - -
99.0645 - -
99.4352 - -
98.7053 - -
99.3745 - -
101.0329 - -
100.5811 - -
101.9104 - -
104.2589 - -
102.5338 - -
102.0633 - -
102.4745 - -
101.3677 - -
101.6001 - -
101.4796 - -
101.17 - -
102.0747 - -
101.5261 - -
101.7487 - -
101.0314 - -
100.5754 - -
99.0027 - -
99.4643 - -
101.3553 - -
101.7185 - -
102.313 - -
102.2912 - -
102.3175 - -
101.7726 - -
101.2762 - -
100.2715 - -
101.1775 - -
100.1422 - -
99.9054 - -
99.4569 - -
99.7698 - -
99.2943 - -
99.2441 - -
100.4945 - -
99.5316 - -
100.6351 - -
100.8045 - -
100.5836 - -
100.2735 - -
100.3739 - -
100.1823 - -
99.1045 - -
98.4339 - -
99.5837 - -
99.7033 - -
99.3466 - -
100.2197 - -
100.3937 - -
101.9287 - -
101.6929 - -
101.6265 - -
100.375 - -
101.1828 - -
100.9755 - -
100.241 - -
100.8022 - -
100.6757 - -
100.2553 - -
100.9362 - -
100.8158 - -
101.4609 - -
102.1054 - -
102.3703 - -
102.8825 - -
102.9687 - -
101.387 - -
102.0596 - -
102.3387 - -
102.7627 - -
102.7363 - -
100.8598 - -
101.5554 - -
101.4612 - -
101.9611 - -
102.5201 - -
100.901 - -
101.3337 - -
102.102 - -
101.937 - -
101.0264 - -
101.2159 - -
100.2304 - -
100.5614 - -
99.803 - -
99.6892 - -
99.6975 - -
99.8896 - -
99.3468 - -
100.2939 - -
99.2918 - -
99.8947 - -
98.7958 - -
99.8924 - -
100.8717 - -
99.7204 - -
99.2146 - -
100.4063 - -
99.8549 - -
99.0179 - -
99.2796 - -
99.3543 - -
98.3857 - -
98.5181 - -
99.6545 - -
99.6865 - -
98.517 - -
99.7193 - -
100.5572 - -
99.4001 - -
99.3319 - -
99.6903 - -
100.7097 - -
99.158 - -
101.8441 - -
100.5954 - -
101.128 - -
102.2434 - -
101.5564 - -
100.479 - -
102.4647 - -
102.1564 - -
102.1856 - -
100.8273 - -
100.8391 - -
100.4166 - -
100.2911 - -
99.6931 - -
99.1562 - -
99.8902 - -
99.0208 - -
98.9004 - -
98.6943 - -
99.6473 - -
98.4551 - -
100.2033 - -
100.1031 - -
101.3464 - -
101.173 - -
101.7176 - -
102.7916 - -
101.7587 - -
99.462 - -
99.8678 - -
101.1045 - -
101.4743 - -
102.197 - -
102.1336 - -
102.0523 - -
100.7322 - -
101.5546 - -
100.4142 - -
101.1391 - -
101.3979 - -
100.5547 - -
100.7589 - -
100.5295 - -
100.7636 - -
100.7856 - -
100.0259 - -
99.7736 - -
101.6536 - -
100.9751 - -
101.6665 - -
101.7497 - -
100.3634 - -
101.5165 - -
102.1892 - -
101.6794 - -
101.7928 - -
102.1655 - -
102.4517 - -
101.9497 - -
102.5584 - -
101.129 - -
103.0413 - -
102.9333 - -
102.1181 - -
101.2809 - -
100.6828 - -
100.2689 - -
100.8314 - -
100.6976 - -
100.8183 - -
101.4421 - -
101.1001 - -
101.4104 - -
101.5698 - -
101.3429 - -
101.9977 - -
99.4208 - -
100.5079 - -
99.8768 - -
100.9882 - -
99.8277 - -
99.4361 - -
100.7801 - -
99.5626 - -
99.1999 - -
99.1466 - -
100.2315 - -
99.7836 - -
100.8011 - -
99.2746 - -
98.8756 - -
99.2302 - -
100.4585 - -
100.4997 - -
100.0955 - -
100.6099 - -
99.9664 - -
99.6433 - -
99.2574 - -
100.7703 - -
100.6258 - -
101.7023 - -
100.5887 - -
100.7608 - -
101.0105 - -
99.525 - -
98.7105 - -
99.364 - -
98.8534 - -
100.3993 - -
99.149 - -
100.5968 - -
99.0256 - -
101.0859 - -
99.7052 - -
99.6097 - -
99.8187 - -
101.3191 - -
100.2667 - -
98.9402 - -
98.8808 - -
99.1267 - -
99.6571 - -
98.4623 - -
98.2763 - -
98.5751 - -
99.1879 - -
98.8908 - -
98.7414 - -
98.1081 - -
97.986 - -
98.8466 - -
99.9048 - -
99.1231 - -
99.3889 - -
99.2439 - -
98.3033 - -
97.9137 - -
98.6857 - -
99.7686 - -
99.5924 - -
98.2489 - -
98.8033 - -
98.2864 - -
99.5513 - -
99.9815 - -
99.0428 - -
99.9554 - -
98.7943 - -
98.5689 - -
98.2023 - -
97.1173 - -
97.4708 - -
98.2065 - -
97.2598 - -
97.2082 - -
95.5942 - -
95.3216 - -
95.6169 - -
96.4282 - -
96.5714 - -
96.5181 - -
96.9416 - -
96.4425 - -
96.7435 - -
97.3636 - -
96.613 - -
96.658 - -
97.0061 - -
96.4233 - -
97.3276 - -
96.9248 - -
97.2383 - -
97.7821 - -
97.8173 - -
98.0296 - -
99.026 - -
97.7223 - -
96.9244 - -
95.32 - -
96.6705 - -
96.3469 - -
97.6991 - -
98.7166 - -
98.0465 - -
98.5179 - -
97.5482 - -
98.354 - -
97.6965 - -
98.7322 - -
97.7415 - -
98.919 - -
97.8887 - -
98.2115 - -
98.6216 - -
98.232 - -
98.1113 - -
98.1594 - -
97.251 - -
97.1219 - -
97.449 - -
96.3934 - -
95.5692 - -
97.4712 - -
96.2528 - -
95.4135 - -
96.8378 - -
95.9458 - -
95.0382 - -
94.4588 - -
95.6414 - -
94.3743 - -
94.477 - -
94.0236 - -
92.92 - -
94.2957 - -
95.4719 - -
95.9723 - -
97.2022 - -
98.9994 - -
97.5544 - -
97.3686 - -
97.0715 - -
98.1267 - -
98.436 - -
98.3092 - -
97.6449 - -
96.5036 - -
96.8948 - -
96.9866 - -
97.7176 - -
97.9946 - -
96.5433 - -
97.7492 - -
98.6372 - -
95.1371 - -
97.4696 - -
96.8207 - -
96.3538 - -
96.768 - -
96.8473 - -
97.0975 - -
96.6678 - -
95.967 - -
94.2959 - -
95.0904 - -
96.2256 - -
96.1654 - -
97.0662 - -
96.3994 - -
96.9764 - -
96.1189 - -
95.1962 - -
96.1101 - -
96.6038 - -
95.9174 - -
96.6234 - -
95.8755 - -
95.699 - -
96.4948 - -
96.6228 - -
97.4016 - -
96.8793 - -
96.9991 - -
97.9178 - -
98.4592 - -
97.5244 - -
96.4297 - -
97.743 - -
96.6488 - -
96.6183 - -
96.6252 - -
98.7207 - -
97.375 - -
97.133 - -
96.0552 - -
95.4889 - -
94.3879 - -
95.5347 - -
95.5702 - -
94.5978 - -
94.7691 - -
94.4589 - -
95.2493 - -
95.2458 - -
96.418 - -
96.82 - -
95.0684 - -
96.2954 - -
95.875 - -
96.0982 - -
94.9585 - -
95.5962 - -
94.23 - -
96.0942 - -
95.9112 - -
97.5899 - -
97.0869 - -
96.035 - -
96.6263 - -
98.0879 - -
97.1876 - -
96.9496 - -
97.9221 - -
98.0972 - -
97.0908 - -
97.6407 - -
97.7144 - -
98.2105 - -
99.0283 - -
99.1172 - -
98.7583 - -
98.9601 - -
99.2878 - -
98.5868 - -
97.8994 - -
97.6492 - -
96.954 - -
97.2007 - -
96.6444 - -
96.6651 - -
97.1462 - -
96.0153 - -
95.8318 - -
95.7352 - -
95.5198 - -
94.7123 - -
95.8836 - -
94.4798 - -
94.9268 - -
95.2252 - -
95.4637 - -
94.6458 - -
94.6865 - -
92.8504 - -
91.5775 - -
92.2773 - -
93.4056 - -
93.4246 - -
94.1113 - -
93.7684 - -
95.4814 - -
96.0401 - -
95.2751 - -
95.1298 - -
95.3261 - -
94.7611 - -
95.2077 - -
95.889 - -
95.4788 - -
95.4317 - -
95.7656 - -
95.4143 - -
95.1516 - -
95.2078 - -
95.2725 - -
94.4322 - -
93.4145 - -
95.6951 - -
95.9419 - -
95.5012 - -
96.5631 - -
95.3305 - -
95.8808 - -
95.2848 - -
95.5567 - -
96.5588 - -
95.392 - -
94.8535 - -
94.9805 - -
96.084 - -
96.0159 - -
96.353 - -
95.4656 - -
93.8831 - -
94.4167 - -
95.4733 - -
95.1958 - -
95.6867 - -
92.9484 - -
93.794 - -
94.6867 - -
94.5006 - -
95.331 - -
94.7885 - -
94.1521 - -
93.8592 - -
94.467 - -
93.6502 - -
94.0565 - -
93.8274 - -
93.3399 - -
93.5473 - -
93.0609 - -
93.7423 - -
93.8812 - -
93.0174 - -
93.6429 - -
93.1801 - -
90.8909 - -
91.0208 - -
92.1365 - -
91.931 - -
90.6801 - -
90.3326 - -
90.9209 - -
91.8892 - -
90.7061 - -
91.0052 - -
91.0999 - -
92.5176 - -
92.273 - -
93.4911 - -
94.2849 - -
94.6338 - -
93.5163 - -
95.0122 - -
94.9581 - -
93.7271 - -
94.2354 - -
94.3717 - -
94.8722 - -
94.6924 - -
94.3653 - -
92.7425 - -
91.4218 - -
90.5114 - -
91.4447 - -
90.6487 - -
91.226 - -
90.0279 - -
90.3807 - -
91.33 - -
91.2235 - -
90.8377 - -
91.8997 - -
91.2459 - -
91.8214 - -
92.0834 - -
90.5761 - -
90.8964 - -
91.5467 - -
92.4583 - -
92.315 - -
92.8296 - -
92.4343 - -
92.8041 - -
93.8467 - -
94.0619 - -
94.9381 - -
94.9804 - -
93.8981 - -
92.6823 - -
92.0516 - -
92.1419 - -
91.7988 - -
91.2616 - -
90.9694 - -
91.4222 - -
91.5591 - -
92.6109 - -
92.4942 - -
91.3357 - -
92.2371 - -
90.8767 - -
90.9252 - -
90.899 - -
91.8082 - -
92.375 - -
93.5961 - -
92.7053 - -
93.505 - -
92.719 - -
92.9305 - -
93.2211 - -
92.7912 - -
92.5469 - -
92.9605 - -
93.5988 - -
92.4713 - -
93.4851 - -
92.4386 - -
92.6999 - -
93.6875 - -
92.2069 - -
93.111 - -
92.1503 - -
93.3101 - -
93.6109 - -
93.2645 - -
93.6466 - -
94.2306 - -
94.2029 - -
93.1523 - -
92.1638 - -
92.787 - -
92.8021 - -
94.4291 - -
94.31 - -
93.93 - -
93.7001 - -
93.736 - -
93.1093 - -
91.8512 - -
91.2895 - -
91.9085 - -
92.2121 - -
93.0845 - -
92.7397 - -
92.7877 - -
91.9041 - -
91.7518 - -
91.9372 - -
90.6647 - -
92.1571 - -
92.2751 - -
91.9922 - -
91.5769 - -
92.4729 - -
90.8127 - -
90.3989 - -
91.9097 - -
92.0366 - -
90.2668 - -
90.8083 - -
91.0129 - -
91.5274 - -
90.6082 - -
90.9336 - -
90.3368 - -
90.0552 - -
89.0911 - -
90.2796 - -
89.8026 - -
88.1602 - -
88.6202 - -
88.5507 - -
89.4733 - -
89.8656 - -
89.5424 - -
88.2344 - -
88.4405 - -
90.5168 - -
89.6639 - -
90.0297 - -
91.3798 - -
91.5699 - -
91.3732 - -
90.7421 - -
90.1522 - -
90.0645 - -
91.6282 - -
92.6727 - -
93.0604 - -
92.7934 - -
93.0341 - -
92.5627 - -
92.4973 - -
91.4566 - -
90.7037 - -
91.7009 - -
91.7242 - -
92.2875 - -
92.0872 - -
91.0116 - -
91.0468 - -
90.4235 - -
91.133 - -
91.5474 - -
90.4886 - -
92.166 - -
91.6764 - -
91.4744 - -
90.724 - -
90.982 - -
90.7091 - -
91.6758 - -
91.938 - -
91.9863 - -
91.5037 - -
91.56 - -
90.4349 - -
91.1559 - -
90.5438 - -
90.0542 - -
91.142 - -
91.1188 - -
90.2591 - -
90.6708 - -
90.3635 - -
89.7425 - -
88.7616 - -
89.2911 - -
88.8582 - -
90.069 - -
88.7973 - -
88.9176 - -
88.0994 - -
88.0993 - -
88.4274 - -
89.5792 - -
88.8469 - -
90.7708 - -
91.1034 - -
90.6798 - -
91.8663 - -
91.0542 - -
92.4257 - -
91.5837 - -
90.902 - -
91.6494 - -
92.7601 - -
91.9111 - -
91.9649 - -
92.4797 - -
93.3506 - -
93.2557 - -
93.1552 - -
93.5997 - -
95.7663 - -
95.1613 - -
95.5189 - -
94.414 - -
95.6805 - -
94.888 - -
93.7696 - -
93.226 - -
92.846 - -
94.4085 - -
94.3263 - -
94.4723 - -
94.9324 - -
95.4259 - -
93.8239 - -
93.5129 - -
93.891 - -
93.9952 - -
94.2827 - -
94.0588 - -
93.3098 - -
93.5882 - -
94.8064 - -
94.0346 - -
94.6525 - -
95.255 - -
95.7578 - -
94.5421 - -
94.7218 - -
94.688 - -
94.9791 - -
94.6364 - -
94.1905 - -
93.8668 - -
94.0567 - -
94.5861 - -
94.529 - -
95.1101 - -
95.3225 - -
94.2286 - -
94.0114 - -
93.8159 - -
92.7341 - -
93.6706 - -
93.7296 - -
93.1942 - -
93.3054 - -
94.2376 - -
94.2864 - -
92.7869 - -
92.9449 - -
92.8346 - -
93.6908 - -
93.0295 - -
92.7381 - -
94.2753 - -
94.3605 - -
94.4127 - -
94.1738 - -
94.5917 - -
94.691 - -
94.0969 - -
93.6173 - -
94.3449 - -
94.4136 - -
94.4019 - -
95.1967 - -
95.4718 - -
95.2093 - -
94.2421 - -
94.4765 - -
94.7567 - -
94.5988 - -
94.2004 - -
94.958 - -
94.5226 - -
95.0976 - -
94.6074 - -
94.118 - -
94.5209 - -
94.4781 - -
93.7048 - -
94.831 - -
95.1573 - -
95.3375 - -
94.7904 - -
93.7586 - -
94.6492 - -
95.0381 - -
93.5379 - -
94.6413 - -
95.2545 - -
96.2021 - -
95.9446 - -
95.626 - -
94.5066 - -
94.9611 - -
94.3944 - -
93.8935 - -
94.6621 - -
95.686 - -
95.4698 - -
95.4092 - -
95.3619 - -
95.2465 - -
94.8533 - -
95.5704 - -
95.5947 - -
95.0941 - -
94.3556 - -
93.9743 - -
94.5016 - -
93.6667 - -
94.1151 - -
93.4735 - -
92.9674 - -
93.3643 - -
94.1872 - -
93.9263 - -
94.7644 - -
94.6439 - -
96.9357 - -
97.3366 - -
97.4706 - -
97.1214 - -
96.4666 - -
96.7922 - -
97.8043 - -
98.1926 - -
97.9229 - -
97.419 - -
98.0629 - -
97.8978 - -
97.0453 - -
98.6175 - -
97.7337 - -
98.5024 - -
100.067 - -
99.166 - -
99.3295 - -
99.8971 - -
100.3917 - -
100.5578 - -
99.2918 - -
99.5758 - -
99.6362 - -
99.3143 - -
98.6753 - -
99.4334 - -
97.9745 - -
99.0117 - -
99.0722 - -
99.1845 - -
98.7654 - -
98.3642 - -
98.3972 - -
98.812 - -
99.3717 - -
99.3455 - -
97.3105 - -
98.5792 - -
97.1267 - -
98.0696 - -
99.0652 - -
97.9182 - -
99.0337 - -
98.1081 - -
98.1373 - -
96.7727 - -
97.7018 - -
97.1858 - -
96.5192 - -
96.4369 - -
96.8954 - -
95.3717 - -
95.8423 - -
95.3461 - -
94.1203 - -
94.2762 - -
94.9997 - -
95.0366 - -
95.2686 - -
96.2243 - -
95.8208 - -
96.2574 - -
96.0021 - -
96.6609 - -
97.3678 - -
96.3156 - -
96.4665 - -
94.9497 - -
95.7807 - -
95.6289 - -
95.3054 - -
95.4857 - -
97.1369 - -
96.2985 - -
96.0555 - -
95.4291 - -
97.1384 - -
97.0462 - -
97.3825 - -
97.0564 - -
97.8163 - -
96.6435 - -
95.2496 - -
95.593 - -
96.1894 - -
96.7249 - -
96.2541 - -
96.1024 - -
96.0432 - -
95.5419 - -
95.5096 - -
96.3286 - -
97.5272 - -
98.0886 - -
97.7364 - -
97.5863 - -
97.7928 - -
98.1447 - -
98.2998 - -
97.5119 - -
96.9824 - -
97.4393 - -
97.5496 - -
97.4199 - -
96.7327 - -
97.0969 - -
96.8645 - -
97.4995 - -
97.8169 - -
97.5369 - -
97.2675 - -
97.8225 - -
97.9458 - -
98.0079 - -
98.1791 - -
98.3888 - -
99.2754 - -
98.6035 - -
99.1571 - -
97.8664 - -
98.3513 - -
98.3203 - -
97.7632 - -
98.183 - -
98.6098 - -
99.003 - -
98.0517 - -
98.8173 - -
98.1902 - -
97.3361 - -
97.9223 - -
97.4576 - -
98.0545 - -
97.0315 - -
97.7939 - -
97.7447 - -
96.7957 - -
96.6812 - -
97.5457 - -
97.6084 - -
97.4266 - -
98.4446 - -
96.4566 - -
95.561 - -
94.7624 - -
95.7391 - -
94.3819 - -
95.1167 - -
95.6918 - -
95.521 - -
96.3562 - -
95.8046 - -
96.3668 - -
96.7622 - -
97.1337 - -
97.1993 - -
98.036 - -
97.9749 - -
100.0964 - -
99.7174 - -
100.202 - -
99.2384 - -
99.0661 - -
98.103 - -
98.7902 - -
97.8891 - -
98.6522 - -
97.7675 - -
98.0426 - -
99.4036 - -
97.9758 - -
99.2123 - -
100.1392 - -
98.4655 - -
99.3571 - -
99.0952 - -
100.2066 - -
101.7897 - -
100.6594 - -
100.9654 - -
99.2078 - -
98.5196 - -
99.7614 - -
99.1781 - -
98.5797 - -
99.2841 - -
99.4005 - -
101.0344 - -
100.2182 - -
99.198 - -
99.4828 - -
99.2789 - -
98.804 - -
101.5432 - -
100.4872 - -
99.0263 - -
99.7843 - -
99.7217 - -
97.8686 - -
98.2905 - -
99.0323 - -
98.5682 - -
97.9633 - -
98.634 - -
98.6939 - -
98.9138 - -
97.8095 - -
98.166 - -
97.9624 - -
98.8344 - -
99.0605 - -
98.5097 - -
98.55 - -
97.1107 - -
96.5164 - -
96.666 - -
97.0034 - -
97.3291 - -
96.2107 - -
95.6259 - -
96.4199 - -
96.1532 - -
95.8986 - -
95.4863 - -
95.6145 - -
95.6566 - -
95.9836 - -
95.9634 - -
96.9338 - -
95.6043 - -
95.0823 - -
97.1827 - -
97.9999 - -
97.4522 - -
97.5322 - -
97.0446 - -
96.5623 - -
96.6964 - -
97.5043 - -
97.1872 - -
98.3046 - -
98.6115 - -
97.8591 - -
98.3161 - -
97.8518 - -
97.7896 - -
97.5137 - -
97.8897 - -
98.6323 - -
97.684 - -
98.7021 - -
99.2334 - -
99.4165 - -
98.896 - -
97.9325 - -
98.1525 - -
97.4798 - -
99.1178 - -
99.9696 - -
99.1591 - -
97.3215 - -
99.0508 - -
97.318 - -
98.5332 - -
98.3938 - -
97.9321 - -
98.6732 - -
98.2505 - -
98.1705 - -
98.2098 - -
97.4371 - -
96.944 - -
95.9869 - -
96.4043 - -
97.8306 - -
97.2542 - -
98.1039 - -
97.6519 - -
98.3888 - -
98.2047 - -
97.8678 - -
96.3637 - -
96.9522 - -
97.345 - -
97.8723 - -
98.3669 - -
98.1321 - -
98.8396 - -
98.4999 - -
98.6334 - -
99.1426 - -
99.1585 - -
99.8031 - -
99.0313 - -
100.4355 - -
98.7713 - -
99.4762 - -
99.8906 - -
100.7919 - -
99.9731 - -
99.9077 - -
100.3614 - -
100.9479 - -
100.1877 - -
98.6922 - -
98.3882 - -
98.8615 - -
98.6319 - -
98.3854 - -
98.9982 - -
100.5042 - -
100.6395 - -
101.2567 - -
101.4378 - -
100.5253 - -
100.6691 - -
100.9753 - -
100.7946 - -
100.1417 - -
99.3391 - -
100.1367 - -
101.7221 - -
100.1345 - -
100.6334 - -
99.4381 - -
98.7063 - -
99.0559 - -
100.7565 - -
98.9028 - -
100.1758 - -
98.7922 - -
97.7031 - -
98.3567 - -
98.7686 - -
98.6564 - -
98.3824 - -
98.9234 - -
98.6932 - -
99.7228 - -
98.7355 - -
99.5774 - -
97.8226 - -
97.1838 - -
98.7808 - -
98.332 - -
99.2195 - -
98.0226 - -
98.6893 - -
98.2159 - -
98.0422 - -
98.4915 - -
97.7877 - -
100.8505 - -
99.369 - -
99.6466 - -
98.4184 - -
98.602 - -
99.1108 - -
100.6281 - -
99.8247 - -
100.6532 - -
100.1803 - -
100.3338 - -
99.1122 - -
99.8629 - -
99.9547 - -
100.5822 - -
100.0838 - -
99.8583 - -
99.65 - -
100.2589 - -
99.9833 - -
99.714 - -
100.2426 - -
99.4982 - -
99.3863 - -
99.2405 - -
98.5234 - -
100.6137 - -
101.8749 - -
101.9136 - -
101.7036 - -
102.4308 - -
102.1548 - -
101.8841 - -
102.1809 - -
100.7364 - -
101.4853 - -
101.0356 - -
102.0249 - -
102.5753 - -
102.432 - -
103.3367 - -
101.6677 - -
101.266 - -
101.739 - -
101.0964 - -
101.9534 - -
102.8683 - -
102.1193 - -
102.4941 - -
103.1967 - -
103.6214 - -
103.2743 - -
102.912 - -
101.7345 - -
102.7524 - -
101.6165 - -
102.6 - -
104.1147 - -
102.9512 - -
102.8912 - -
101.2555 - -
102.5918 - -
102.666 - -
101.113 - -
100.7067 - -
101.3582 - -
101.4889 - -
100.1665 - -
100.91 - -
100.9487 - -
100.0203 - -
99.4124 - -
99.5034 - -
99.7543 - -
101.0016 - -
101.6266 - -
100.5088 - -
101.1297 - -
100.9879 - -
101.0431 - -
102.2829 - -
102.1008 - -
102.5775 - -
100.3929 - -
102.1962 - -
101.2502 - -
101.7937 - -
101.8846 - -
100.454 - -
101.2287 - -
101.5735 - -
100.7742 - -
100.8535 - -
100.1468 - -
99.5112 - -
98.6162 - -
99.493 - -
100.374 - -
101.3223 - -
101.2612 - -
100.5256 - -
101.0905 - -
100.2887 - -
100.047 - -
101.0384 - -
98.9222 - -
99.9731 - -
100.978 - -
99.7517 - -
98.6054 - -
99.2511 - -
99.1972 - -
100.0238 - -
100.2881 - -
100.2985 - -
98.159 - -
99.5873 - -
100.2875 - -
99.4868 - -
100.0487 - -
99.1657 - -
100.7866 - -
100.1193 - -
98.7112 - -
97.7187 - -
96.778 - -
96.6848 - -
97.433 - -
96.0236 - -
98.3087 - -
98.0808 - -
97.5919 - -
97.1049 - -
96.7518 - -
96.8054 - -
96.5387 - -
97.6907 - -
98.0079 - -
97.6649 - -
98.1055 - -
98.9633 - -
97.5284 - -
99.4902 - -
99.801 - -
99.1162 - -
99.5427 - -
98.7417 - -
99.085 - -
97.1511 - -
97.9952 - -
97.6563 - -
97.8222 - -
97.4166 - -
97.9752 - -
98.0705 - -
98.3834 - -
97.163 - -
99.0462 - -
98.196 - -
97.8193 - -
97.8597 - -
97.6307 - -
97.8346 - -
97.8198 - -
97.1526 - -
97.3368 - -
96.7345 - -
97.1581 - -
98.6387 - -
97.8092 - -
97.8604 - -
98.3849 - -
98.2389 - -
97.7206 - -
98.9846 - -
98.9871 - -
98.7328 - -
97.1409 - -
97.2135 - -
98.7248 - -
96.5406 - -
97.0915 - -
96.9518 - -
98.1674 - -
98.7844 - -
98.9438 - -
98.8355 - -
99.3309 - -
98.6428 - -
97.7117 - -
96.7396 - -
98.4221 - -
98.9233 - -
98.435 - -
97.1842 - -
97.4065 - -
98.5829 - -
97.4951 - -
97.5649 - -
99.1771 - -
98.3637 - -
98.8545 - -
99.1735 - -
99.8784 - -
98.4115 - -
97.9029 - -
97.8814 - -
98.4725 - -
98.0829 - -
98.4244 - -
99.2432 - -
98.5335 - -
97.49 - -
98.5377 - -
97.4462 - -
96.6052 - -
97.0162 - -
98.0148 - -
97.9168 - -
97.4288 - -
97.7575 - -
97.017 - -
96.5078 - -
96.2568 - -
97.5203 - -
96.1763 - -
95.8841 - -
96.913 - -
96.9588 - -
97.4865 - -
97.4182 - -
98.5198 - -
97.8681 - -
98.3375 - -
99.7598 - -
99.5692 - -
98.7445 - -
99.8059 - -
99.7461 - -
99.9043 - -
99.998 - -
101.2381 - -
101.2824 - -
100.0171 - -
99.5343 - -
99.7975 - -
99.7445 - -
99.1495 - -
99.6866 - -
99.9261 - -
99.8112 - -
98.4076 - -
99.2548 - -
100.2506 - -
100.1732 - -
99.9332 - -
99.7841 - -
99.3065 - -
99.0693 - -
98.0505 - -
98.743 - -
99.0426 - -
97.9659 - -
97.5317 - -
99.291 - -
98.2709 - -
97.6854 - -
100.3632 - -
99.3032 - -
99.3121 - -
98.1832 - -
97.8213 - -
97.8513 - -
98.7276 - -
98.2321 - -
97.2605 - -
98.1506 - -
97.841 - -
96.2548 - -
97.4046 - -
96.9716 - -
98.2525 - -
99.6635 - -
98.9914 - -
99.5035 - -
100.145 - -
100.0334 - -
100.0921 - -
98.5524 - -
100.3316 - -
100.7746 - -
101.0505 - -
100.7331 - -
100.161 - -
98.6472 - -
98.8487 - -
98.5542 - -
97.6921 - -
98.3387 - -
99.0187 - -
97.666 - -
98.4746 - -
99.4823 - -
98.1654 - -
98.4737 - -
98.265 - -
97.8272 - -
98.6145 - -
97.5733 - -
98.8925 - -
98.1244 - -
98.6804 - -
98.2845 - -
97.3163 - -
97.0614 - -
98.1905 - -
97.0136 - -
96.1509 - -
95.8057 - -
96.4622 - -
97.237 - -
96.6091 - -
96.2606 - -
96.3607 - -
95.481 - -
95.6459 - -
95.8798 - -
96.5838 - -
96.5056 - -
96.3411 - -
95.9382 - -
95.9202 - -
96.5136 - -
95.4043 - -
96.3609 - -
95.9429 - -
97.0508 - -
96.6033 - -
94.8063 - -
95.8586 - -
95.5206 - -
96.7174 - -
96.7159 - -
97.2675 - -
97.0939 - -
97.2756 - -
98.3992 - -
98.0632 - -
97.8597 - -
98.1646 - -
97.7175 - -
97.9867 - -
97.285 - -
98.2547 - -
98.3621 - -
99.585 - -
98.198 - -
98.9408 - -
98.9645 - -
97.4064 - -
97.1547 - -
97.9687 - -
96.3347 - -
97.0199 - -
96.8916 - -
96.4458 - -
98.4487 - -
99.6038 - -
98.9548 - -
98.8667 - -
98.1341 - -
96.6672 - -
97.7602 - -
97.5445 - -
98.2927 - -
98.697 - -
97.9227 - -
96.9103 - -
97.753 - -
97.3088 - -
97.2545 - -
95.9968 - -
95.5459 - -
97.2076 - -
97.4265 - -
96.9233 - -
98.1189 - -
98.034 - -
97.7005 - -
97.9864 - -
99.31 - -
99.87 - -
99.3859 - -
98.6847 - -
98.833 - -
99.2498 - -
98.4269 - -
97.6456 - -
97.7528 - -
98.5684 - -
99.2326 - -
98.933 - -
99.7485 - -
100.2846 - -
99.5498 - -
99.3543 - -
100.4628 - -
99.6316 - -
99.8206 - -
99.6555 - -
99.6298 - -
98.4415 - -
98.5371 - -
100.1224 - -
99.3633 - -
101.6426 - -
101.0643 - -
97.788 - -
96.8014 - -
97.4291 - -
98.3622 - -
99.076 - -
99.2969 - -
99.5635 - -
100.2017 - -
99.676 - -
101.2909 - -
100.1215 - -
100.0318 - -
100.3999 - -
99.5307 - -
99.4593 - -
100.737 - -
100.3414 - -
100.4178 - -
100.5945 - -
99.7645 - -
99.9144 - -
100.704 - -
101.6546 - -
100.2319 - -
99.8318 - -
100.263 - -
99.4287 - -
97.9842 - -
98.1729 - -
98.1373 - -
98.9771 - -
99.4598 - -
99.3787 - -
99.1283 - -
99.891 - -
99.9288 - -
99.4517 - -
99.0016 - -
100.4075 - -
100.967 - -
100.3512 - -
100.0245 - -
99.1584 - -
99.1428 - -
99.1903 - -
100.2435 - -
99.1518 - -
99.2639 - -
99.5539 - -
100.484 - -
100.0957 - -
99.6183 - -
100.9692 - -
99.1597 - -
99.765 - -
101.2903 - -
100.4562 - -
100.0043 - -
97.7627 - -
98.091 - -
97.8289 - -
99.9314 - -
98.7959 - -
98.0065 - -
98.2359 - -
97.8772 - -
96.9831 - -
98.1537 - -
97.7796 - -
97.4775 - -
98.0954 - -
97.0166 - -
97.6454 - -
97.8041 - -
99.398 - -
99.9051 - -
99.9846 - -
98.8475 - -
98.5846 - -
98.5422 - -
98.5398 - -
99.7835 - -
99.5908 - -
97.827 - -
98.3155 - -
99.1821 - -
98.1523 - -
98.0605 - -
99.3564 - -
98.8726 - -
97.4327 - -
96.5394 - -
95.8571 - -
97.3715 - -
96.6256 - -
96.5141 - -
97.9326 - -
98.6316 - -
97.8897 - -
99.5247 - -
99.4072 - -
98.4718 - -
99.4172 - -
98.0635 - -
98.7267 - -
98.3174 - -
98.4037 - -
99.0224 - -
98.3705 - -
97.7209 - -
98.3669 - -
96.5616 - -
97.9873 - -
97.2916 - -
96.4228 - -
96.6625 - -
96.2923 - -
96.8769 - -
96.2996 - -
96.6498 - -
96.1934 - -
97.5813 - -
95.7535 - -
95.5976 - -
95.957 - -
96.1584 - -
94.8248 - -
95.9584 - -
95.8405 - -
95.7774 - -
95.6365 - -
95.4256 - -
94.6401 - -
94.5826 - -
96.0589 - -
95.3705 - -
95.2979 - -
94.4321 - -
95.5676 - -
95.3369 - -
94.6751 - -
94.7797 - -
94.918 - -
95.3206 - -
94.7998 - -
95.2716 - -
94.7905 - -
95.2586 - -
96.435 - -
96.2529 - -
96.6505 - -
96.8967 - -
96.7112 - -
97.5337 - -
96.5514 - -
96.7227 - -
97.4539 - -
98.0369 - -
96.1169 - -
97.0401 - -
96.7685 - -
96.6867 - -
97.7874 - -
97.6724 - -
98.9025 - -
99.0499 - -
97.1701 - -
96.6533 - -
96.3327 - -
96.6972 - -
96.608 - -
96.2264 - -
96.192 - -
97.1834 - -
96.554 - -
96.6465 - -
97.2726 - -
96.2965 - -
96.1674 - -
95.1864 - -
95.3009 - -
94.6473 - -
94.5745 - -
95.0409 - -
93.9185 - -
94.5667 - -
94.2159 - -
94.1762 - -
95.6444 - -
93.9823 - -
95.0998 - -
95.8699 - -
97.0835 - -
97.8471 - -
95.5149 - -
95.5115 - -
96.1997 - -
95.5024 - -
94.359 - -
93.5967 - -
94.0664 - -
93.893 - -
94.9193 - -
94.2941 - -
94.8059 - -
94.1586 - -
95.247 - -
94.2182 - -
96.8944 - -
96.3377 - -
95.9096 - -
95.8014 - -
95.9599 - -
94.1572 - -
94.531 - -
95.1867 - -
94.7032 - -
95.8774 - -
96.0751 - -
96.4631 - -
95.9891 - -
97.0601 - -
95.6828 - -
96.077 - -
95.1646 - -
94.4639 - -
94.5295 - -
94.6548 - -
94.5296 - -
95.6837 - -
95.7484 - -
95.6015 - -
95.3671 - -
95.5102 - -
94.9721 - -
95.3718 - -
95.0003 - -
94.7311 - -
94.9092 - -
95.4171 - -
95.442 - -
95.6271 - -
96.7311 - -
97.0361 - -
96.3622 - -
96.3308 - -
96.0995 - -
95.6122 - -
95.8204 - -
96.5314 - -
96.2493 - -
96.4062 - -
97.7107 - -
97.3444 - -
97.8088 - -
98.8514 - -
97.9416 - -
99.0816 - -
98.3241 - -
96.3773 - -
96.8174 - -
97.9226 - -
96.9184 - -
97.1903 - -
96.9622 - -
97.4532 - -
96.6677 - -
97.2277 - -
97.6213 - -
98.928 - -
97.8337 - -
97.0821 - -
97.1052 - -
95.398 - -
95.1947 - -
95.2451 - -
94.8581 - -
95.7876 - -
95.8932 - -
96.9327 - -
96.8316 - -
98.8336 - -
99.0786 - -
96.6093 - -
97.6536 - -
97.1415 - -
98.1479 - -
97.7377 - -
98.7496 - -
98.2328 - -
99.4013 - -
98.3007 - -
97.9935 - -
97.0801 - -
97.1777 - -
95.9208 - -
96.8218 - -
96.1443 - -
95.1156 - -
94.4517 - -
94.9934 - -
96.3272 - -
94.9105 - -
94.4455 - -
95.9198 - -
96.8724 - -
96.348 - -
95.6266 - -
95.5547 - -
95.2488 - -
95.2477 - -
94.1112 - -
95.2775 - -
95.8424 - -
97.2762 - -
98.4569 - -
97.7725 - -
98.7632 - -
98.5145 - -
97.6212 - -
97.8792 - -
97.8497 - -
98.2132 - -
97.6442 - -
96.8014 - -
96.729 - -
96.3511 - -
97.6175 - -
99.2385 - -
98.972 - -
99.2561 - -
98.8986 - -
97.7076 - -
97.0496 - -
97.2611 - -
95.2752 - -
95.5993 - -
97.5111 - -
95.1358 - -
95.6859 - -
95.0966 - -
95.8173 - -
96.3604 - -
96.4165 - -
96.5666 - -
96.2675 - -
96.8941 - -
97.0208 - -
96.1077 - -
97.5089 - -
96.996 - -
97.8881 - -
98.2673 - -
99.6108 - -
98.0973 - -
98.8519 - -
99.1898 - -
99.0896 - -
99.3313 - -
98.2339 - -
99.4191 - -
100.0145 - -
99.0287 - -
98.477 - -
98.905 - -
98.1061 - -
97.5799 - -
99.1036 - -
97.7584 - -
97.2917 - -
97.5002 - -
97.031 - -
97.7825 - -
98.1309 - -
98.1967 - -
99.2269 - -
98.1203 - -
98.6271 - -
99.4917 - -
99.9425 - -
98.8498 - -
97.927 - -
98.6995 - -
98.6699 - -
97.7089 - -
97.5308 - -
96.574 - -
96.1481 - -
96.6675 - -
96.052 - -
95.1309 - -
95.7502 - -
96.3595 - -
96.9273 - -
97.0625 - -
97.1857 - -
96.6359 - -
95.9757 - -
98.3416 - -
99.4246 - -
98.0638 - -
97.7596 - -
99.3658 - -
100.295 - -
100.0916 - -
99.5342 - -
99.2336 - -
98.3336 - -
98.4877 - -
96.9012 - -
96.8295 - -
96.9386 - -
97.2066 - -
97.2133 - -
98.2531 - -
97.4036 - -
96.6587 - -
98.8372 - -
98.4423 - -
98.7769 - -
97.2618 - -
96.8683 - -
97.7598 - -
98.3261 - -
99.2101 - -
100.7296 - -
100.2881 - -
99.6409 - -
99.9166 - -
100.9286 - -
99.822 - -
98.748 - -
100.6654 - -
99.9161 - -
100.9813 - -
99.7873 - -
99.1528 - -
99.985 - -
99.3641 - -
99.9263 - -
99.613 - -
99.6736 - -
99.0034 - -
98.875 - -
99.6779 - -
99.7886 - -
99.795 - -
98.5667 - -
98.2796 - -
99.4078 - -
98.6739 - -
98.9075 - -
99.5394 - -
99.4948 - -
100.0307 - -
99.3899 - -
99.0974 - -
98.3882 - -
98.6937 - -
98.6279 - -
99.0431 - -
98.7331 - -
99.8581 - -
100.2798 - -
99.8832 - -
100.1495 - -
99.8562 - -
100.8778 - -
101.3134 - -
101.1662 - -
100.6541 - -
100.0651 - -
98.9543 - -
98.6814 - -
99.3684 - -
99.1724 - -
99.015 - -
98.6198 - -
98.0857 - -
100.1761 - -
100.2264 - -
101.0455 - -
100.5646 - -
100.9273 - -
98.7851 - -
98.8603 - -
98.9694 - -
98.988 - -
99.8126 - -
99.3196 - -
100.7937 - -
99.9988 - -
99.834 - -
99.4037 - -
99.1457 - -
97.9706 - -
98.9193 - -
97.6058 - -
97.9831 - -
98.3813 - -
97.8548 - -
99.0402 - -
99.416 - -
99.6476 - -
98.3108 - -
97.737 - -
98.7453 - -
98.3839 - -
98.6038 - -
98.8821 - -
99.1686 - -
100.6048 - -
99.5404 - -
99.7511 - -
99.8666 - -
98.8251 - -
97.8003 - -
97.0074 - -
98.3823 - -
98.6225 - -
98.996 - -
98.729 - -
99.1791 - -
98.6728 - -
98.8885 - -
98.4048 - -
98 - -
98.4645 - -
98.6312 - -
99.563 - -
97.2483 - -
98.4695 - -
98.395 - -
97.2882 - -
95.9552 - -
98.0583 - -
97.1882 - -
97.2441 - -
96.9291 - -
97.2459 - -
96.3404 - -
97.7662 - -
96.2785 - -
97.1818 - -
95.8185 - -
96.3065 - -
97.1571 - -
97.8121 - -
97.7034 - -
97.0754 - -
96.5534 - -
96.2916 - -
96.4716 - -
95.4424 - -
95.9501 - -
96.2946 - -
97.289 - -
96.3586 - -
97.568 - -
95.527 - -
96.5754 - -
96.2129 - -
96.9182 - -
96.7314 - -
97.696 - -
97.629 - -
97.4544 - -
97.5977 - -
96.1721 - -
96.6917 - -
97.347 - -
96.3 - -
96.7646 - -
96.7669 - -
97.1224 - -
96.8638 - -
96.3393 - -
96.7492 - -
96.5665 - -
97.2034 - -
98.0914 - -
98.277 - -
99.8818 - -
97.7463 - -
97.9741 - -
98.7783 - -
98.3871 - -
97.9403 - -
97.494 - -
97.0521 - -
97.731 - -
98.2924 - -
99.0619 - -
98.1011 - -
97.374 - -
98.5424 - -
97.8 - -
98.689 - -
97.7325 - -
97.6384 - -
98.9737 - -
99.3149 - -
99.857 - -
98.5763 - -
97.699 - -
96.3547 - -
97.8977 - -
98.324 - -
98.3943 - -
99.0909 - -
98.4196 - -
98.236 - -
99.5113 - -
99.5683 - -
98.2173 - -
98.1725 - -
99.03 - -
100.1772 - -
100.4769 - -
99.2831 - -
100.1925 - -
100.1353 - -
99.4003 - -
100.1132 - -
99.4344 - -
99.3176 - -
100.3635 - -
100.1271 - -
99.5552 - -
98.3567 - -
99.1017 - -
100.5426 - -
101.0802 - -
100.1493 - -
100.085 - -
100.9586 - -
101.2635 - -
100.4663 - -
100.2664 - -
99.7273 - -
100.3846 - -
101.5034 - -
98.779 - -
99.8053 - -
99.1355 - -
99.9761 - -
101.3962 - -
101.1948 - -
100.8745 - -
101.1067 - -
100.3272 - -
99.9068 - -
100.8526 - -
100.32 - -
101.9127 - -
101.4398 - -
100.9041 - -
100.628 - -
100.8449 - -
100.1399 - -
99.6446 - -
99.9679 - -
100.5122 - -
101.0084 - -
99.9873 - -
97.9762 - -
98.9132 - -
99.0823 - -
98.2056 - -
99.2789 - -
99.0572 - -
98.3905 - -
98.7635 - -
99.6027 - -
98.7716 - -
99.8795 - -
99.9251 - -
100.4104 - -
99.4758 - -
98.6618 - -
99.5577 - -
100.1591 - -
100.3112 - -
99.7476 - -
100.8837 - -
100.7507 - -
100.2184 - -
100.2453 - -
99.1353 - -
99.2874 - -
99.0127 - -
99.6497 - -
98.9172 - -
100.855 - -
98.8786 - -
97.7327 - -
98.6657 - -
99.7257 - -
99.5442 - -
99.2799 - -
99.4194 - -
100.9377 - -
100.1711 - -
100.3717 - -
101.6301 - -
101.5683 - -
101.6062 - -
101.7646 - -
101.172 - -
100.323 - -
100.8323 - -
101.2435 - -
101.3175 - -
99.4587 - -
98.8229 - -
101.1236 - -
100.7148 - -
100.9536 - -
100.622 - -
101.4467 - -
101.1018 - -
100.7964 - -
101.2925 - -
101.0579 - -
100.6714 - -
99.7862 - -
100.8008 - -
101.9814 - -
100.9301 - -
99.5976 - -
101.2184 - -
100.2701 - -
100.2351 - -
101.5938 - -
101.5348 - -
101.3363 - -
101.3291 - -
101.4999 - -
100.7136 - -
100.2983 - -
100.6061 - -
100.1063 - -
99.5976 - -
99.3679 - -
99.2385 - -
100.445 - -
102.2776 - -
101.8584 - -
101.7579 - -
101.9195 - -
101.883 - -
102.1518 - -
101.2939 - -
100.365 - -
99.6317 - -
99.9764 - -
99.8285 - -
99.9243 - -
100.6727 - -
101.6987 - -
100.4694 - -
102.296 - -
102.0492 - -
103.3696 - -
102.8863 - -
102.0055 - -
102.1618 - -
99.973 - -
98.8543 - -
98.8427 - -
99.4159 - -
99.7328 - -
99.2378 - -
98.7397 - -
99.6785 - -
100.8174 - -
99.8364 - -
100.1016 - -
101.0353 - -
100.5586 - -
99.4752 - -
98.8888 - -
98.3827 - -
98.4952 - -
98.846 - -
98.5806 - -
99.22 - -
97.9953 - -
98.6567 - -
99.4826 - -
100.7048 - -
99.6618 - -
98.9227 - -
100.1772 - -
99.6514 - -
99.6034 - -
99.8922 - -
99.3327 - -
97.5858 - -
98.021 - -
97.2339 - -
97.3258 - -
97.6634 - -
97.5318 - -
97.5027 - -
98.3768 - -
97.9794 - -
98.526 - -
98.6487 - -
96.7518 - -
97.655 - -
97.9156 - -
97.7676 - -
99.4082 - -
99.0675 - -
99.6773 - -
98.9397 - -
99.5987 - -
100.2575 - -
100.2204 - -
100.6121 - -
101.4373 - -
101.3412 - -
102.4604 - -
103.0092 - -
101.9136 - -
100.6172 - -
101.1536 - -
101.9974 - -
101.2864 - -
101.9321 - -
102.4342 - -
101.4649 - -
99.8015 - -
99.711 - -
98.7649 - -
99.1015 - -
100.099 - -
100.7176 - -
101.5683 - -
100.184 - -
99.0081 - -
98.7203 - -
98.935 - -
98.786 - -
99.2995 - -
99.6534 - -
98.6315 - -
99.3784 - -
99.3794 - -
99.5322 - -
98.818 - -
98.8385 - -
98.9846 - -
98.5846 - -
98.4735 - -
97.9131 - -
98.0235 - -
98.2217 - -
98.8662 - -
98.356 - -
99.6996 - -
99.1107 - -
99.0112 - -
99.6353 - -
98.1772 - -
98.2443 - -
98.8007 - -
97.7369 - -
97.7513 - -
98.5664 - -
99.915 - -
99.4224 - -
99.7415 - -
100.1256 - -
99.5319 - -
100.0129 - -
100.1712 - -
99.6983 - -
99.7758 - -
99.7697 - -
100.6983 - -
100.1399 - -
101.1902 - -
101.0483 - -
99.0226 - -
100.294 - -
99.9524 - -
99.896 - -
100.0581 - -
98.6224 - -
99.3723 - -
100.4375 - -
99.3583 - -
100.4709 - -
99.8209 - -
98.0458 - -
98.7556 - -
98.4874 - -
98.1338 - -
99.2138 - -
99.628 - -
100.8415 - -
100.4551 - -
98.4693 - -
99.4123 - -
98.5327 - -
100.2288 - -
99.4822 - -
99.2539 - -
98.7812 - -
99.6274 - -
98.4734 - -
97.6181 - -
98.7224 - -
98.9453 - -
98.4523 - -
99.2631 - -
99.4146 - -
101.1052 - -
100.5535 - -
99.9595 - -
100.0255 - -
99.3205 - -
99.3405 - -
99.8283 - -
99.6335 - -
97.2043 - -
97.0925 - -
97.3289 - -
97.4322 - -
96.7951 - -
96.2607 - -
97.5923 - -
98.3035 - -
99.4348 - -
97.8121 - -
99.582 - -
98.4853 - -
98.3615 - -
98.136 - -
98.546 - -
97.91 - -
98.2468 - -
97.8072 - -
97.2994 - -
98.5475 - -
99.5915 - -
98.6362 - -
99.5829 - -
101.2803 - -
100.61 - -
101.8494 - -
101.3345 - -
101.6881 - -
102.2528 - -
101.8778 - -
102.161 - -
101.7496 - -
100.186 - -
101.0805 - -
101.1541 - -
100.9894 - -
100.6291 - -
101.9485 - -
102.6584 - -
102.9086 - -
102.7873 - -
101.4615 - -
101.586 - -
101.482 - -
101.4324 - -
99.6965 - -
100.0336 - -
99.443 - -
100.5443 - -
101.5991 - -
101.745 - -
101.5753 - -
101.3883 - -
102.6623 - -
101.6408 - -
101.1764 - -
101.2383 - -
102.4701 - -
103.5123 - -
102.4204 - -
101.2627 - -
99.7493 - -
98.3953 - -
97.9975 - -
98.5265 - -
97.2179 - -
98.2125 - -
98.8091 - -
99.0325 - -
98.4038 - -
98.6569 - -
97.7802 - -
98.4904 - -
98.4366 - -
97.5138 - -
98.1093 - -
97.2836 - -
95.8287 - -
97.1011 - -
99.0086 - -
97.5456 - -
98.1369 - -
98.0864 - -
98.1315 - -
98.7403 - -
98.3219 - -
97.8097 - -
98.3958 - -
96.6707 - -
97.1332 - -
97.0711 - -
95.622 - -
94.7863 - -
94.711 - -
97.1125 - -
95.2056 - -
94.8964 - -
96.2338 - -
95.8932 - -
97.2766 - -
97.777 - -
98.2702 - -
98.1372 - -
98.7762 - -
97.0237 - -
96.7417 - -
96.8455 - -
97.6057 - -
98.6048 - -
97.6465 - -
98.8004 - -
98.4723 - -
98.7293 - -
98.2081 - -
97.7197 - -
98.0531 - -
96.3435 - -
96.5542 - -
97.9512 - -
97.6029 - -
98.059 - -
99.0949 - -
99.4068 - -
98.2492 - -
99.1342 - -
99.35 - -
99.4132 - -
98.9854 - -
98.9055 - -
100.2734 - -
100.4858 - -
101.404 - -
100.671 - -
99.0779 - -
98.4908 - -
99.0597 - -
98.8889 - -
99.0339 - -
99.5678 - -
98.8079 - -
97.5955 - -
98.2453 - -
98.3087 - -
97.8707 - -
97.1965 - -
98.5134 - -
98.9965 - -
97.8544 - -
96.8541 - -
97.8439 - -
96.3422 - -
96.6778 - -
97.1575 - -
98.341 - -
97.8425 - -
96.2716 - -
96.6621 - -
96.7893 - -
97.0359 - -
98.4073 - -
98.9213 - -
99.7991 - -
98.1608 - -
97.6563 - -
97.37 - -
96.703 - -
96.3345 - -
97.0684 - -
97.7577 - -
98.0144 - -
98.3361 - -
98.5358 - -
99.3767 - -
99.0133 - -
99.6175 - -
98.707 - -
99.0536 - -
98.2633 - -
99.2103 - -
99.376 - -
98.9064 - -
100.5993 - -
100.1924 - -
100.5533 - -
100.7657 - -
101.7621 - -
100.465 - -
100.9464 - -
100.1419 - -
99.8715 - -
99.6159 - -
99.594 - -
99.1546 - -
99.1803 - -
98.0901 - -
98.4745 - -
99.4859 - -
99.229 - -
100.4261 - -
99.693 - -
99.6585 - -
99.9834 - -
97.8168 - -
98.099 - -
98.7955 - -
97.4465 - -
96.5131 - -
98.3763 - -
99.8838 - -
99.2079 - -
99.3436 - -
98.9927 - -
98.7203 - -
99.6354 - -
98.8877 - -
98.133 - -
98.1542 - -
97.6296 - -
98.2357 - -
97.2372 - -
97.6619 - -
97.2517 - -
98.7757 - -
98.289 - -
98.4447 - -
98.2495 - -
98.7345 - -
98.4069 - -
99.7525 - -
99.7437 - -
100.0208 - -
99.6769 - -
99.6009 - -
100.3624 - -
100.581 - -
99.2705 - -
99.0704 - -
98.2641 - -
98.5662 - -
98.0266 - -
97.6422 - -
96.9332 - -
95.7521 - -
97.3754 - -
96.427 - -
97.4551 - -
97.6882 - -
98.0204 - -
97.4035 - -
97.5777 - -
97.9292 - -
96.7849 - -
97.1663 - -
96.9096 - -
97.317 - -
98.0918 - -
97.344 - -
97.6328 - -
98.5826 - -
97.464 - -
97.1208 - -
96.9929 - -
97.3179 - -
97.1338 - -
96.5123 - -
95.8039 - -
95.5093 - -
95.9908 - -
96.5499 - -
95.0316 - -
96.2868 - -
97.3997 - -
98.111 - -
96.5471 - -
97.7643 - -
96.4893 - -
98.5044 - -
99.0763 - -
99.0022 - -
96.9601 - -
98.3165 - -
97.6713 - -
97.26 - -
96.8049 - -
98.0666 - -
97.655 - -
97.268 - -
96.0873 - -
97.0118 - -
97.8951 - -
99.1616 - -
98.4146 - -
98.523 - -
97.7777 - -
96.9591 - -
98.0262 - -
97.284 - -
96.1458 - -
97.4265 - -
97.1357 - -
96.9452 - -
95.8672 - -
96.5225 - -
96.3438 - -
96.9728 - -
97.1757 - -
96.8011 - -
96.9942 - -
97.6833 - -
97.9928 - -
98.2962 - -
98.7943 - -
98.2912 - -
98.8534 - -
98.2038 - -
97.809 - -
97.8381 - -
97.9933 - -
98.0164 - -
97.9195 - -
96.241 - -
96.702 - -
95.9672 - -
95.7939 - -
97.0761 - -
96.9227 - -
97.4431 - -
97.7071 - -
97.5258 - -
99.3623 - -
97.5526 - -
97.9189 - -
98.717 - -
98.5891 - -
99.2615 - -
98.7417 - -
98.4912 - -
99.1446 - -
98.6331 - -
98.7034 - -
99.0153 - -
99.0163 - -
99.0703 - -
97.5862 - -
97.8649 - -
97.9433 - -
98.1235 - -
97.1591 - -
97.3075 - -
97.615 - -
96.9489 - -
96.9639 - -
96.3233 - -
97.1872 - -
96.2355 - -
95.8377 - -
95.9581 - -
96.5613 - -
97.633 - -
96.5194 - -
96.2889 - -
94.6455 - -
93.6362 - -
95.2684 - -
96.4943 - -
96.3619 - -
96.7585 - -
96.7951 - -
96.7646 - -
98.2702 - -
97.6613 - -
97.9772 - -
97.0795 - -
97.2123 - -
97.0938 - -
97.0678 - -
96.2353 - -
95.7926 - -
95.3324 - -
95.7046 - -
95.7002 - -
96.6458 - -
96.516 - -
96.3281 - -
94.7996 - -
94.9214 - -
94.3648 - -
95.7684 - -
96.5831 - -
97.0052 - -
96.4498 - -
96.6875 - -
98.3166 - -
98.2316 - -
97.9119 - -
97.3724 - -
97.6819 - -
96.7537 - -
98.0208 - -
98.2235 - -
97.8234 - -
97.6923 - -
97.3469 - -
96.5986 - -
97.3919 - -
96.0353 - -
97.413 - -
97.2061 - -
97.4709 - -
98.0293 - -
97.758 - -
97.198 - -
96.9936 - -
96.8224 - -
97.5119 - -
98.5055 - -
99.8325 - -
99.8341 - -
99.8055 - -
100.1659 - -
99.7117 - -
98.7278 - -
99.9347 - -
99.8267 - -
98.6138 - -
99.2555 - -
97.6732 - -
99.4209 - -
98.1099 - -
98.9055 - -
100.167 - -
100.8046 - -
100.7484 - -
101.3631 - -
101.3044 - -
101.4866 - -
100.0474 - -
100.154 - -
101.4298 - -
101.0185 - -
100.5571 - -
99.5918 - -
99.8683 - -
100.4961 - -
99.6539 - -
99.3525 - -
100.2081 - -
99.8469 - -
100.8525 - -
100.2047 - -
99.7975 - -
100.6268 - -
100.9845 - -
102.1282 - -
102.0845 - -
102.9193 - -
103.4448 - -
101.6796 - -
102.8446 - -
102.97 - -
102.6012 - -
103.534 - -
103.0377 - -
101.9623 - -
100.1568 - -
102.2089 - -
100.9608 - -
101.882 - -
100.1757 - -
100.0795 - -
99.7825 - -
101.7121 - -
101.3267 - -
101.0852 - -
100.8587 - -
101.0527 - -
102.9885 - -
102.4203 - -
103.0904 - -
101.6496 - -
101.0392 - -
101.1807 - -
102.8549 - -
101.913 - -
103.0852 - -
103.4034 - -
103.259 - -
102.08 - -
102.7639 - -
102.4134 - -
102.1482 - -
101.8534 - -
101.5088 - -
102.6061 - -
101.6289 - -
102.7711 - -
103.6891 - -
102.6419 - -
102.9393 - -
103.2871 - -
102.4571 - -
103.647 - -
104.5246 - -
104.3086 - -
102.5727 - -
103.6696 - -
103.1231 - -
103.4816 - -
103.22 - -
102.8522 - -
102.6385 - -
102.8269 - -
102.572 - -
101.7869 - -
101.4611 - -
102.5699 - -
103.5736 - -
102.7085 - -
102.2767 - -
103.3639 - -
102.7672 - -
101.6587 - -
102.0161 - -
102.6371 - -
102.2873 - -
101.1699 - -
101.8413 - -
101.5175 - -
101.9951 - -
101.8199 - -
101.9353 - -
102.1278 - -
103.147 - -
103.2323 - -
102.732 - -
102.299 - -
102.764 - -
101.2755 - -
101.4511 - -
101.2797 - -
99.3649 - -
101.4506 - -
101.3955 - -
101.5213 - -
102.0952 - -
102.0481 - -
102.7872 - -
102.2526 - -
101.9679 - -
101.9125 - -
101.1554 - -
101.4069 - -
101.4399 - -
102.2805 - -
102.8151 - -
102.219 - -
103.4475 - -
103.6109 - -
103.746 - -
102.761 - -
103.309 - -
103.901 - -
104.3886 - -
103.4734 - -
103.5486 - -
102.8862 - -
102.9974 - -
102.1776 - -
101.0925 - -
100.8217 - -
100.2396 - -
101.2481 - -
102.0879 - -
100.4686 - -
99.9795 - -
100.2957 - -
100.9811 - -
100.3884 - -
99.5195 - -
101.1678 - -
100.5356 - -
99.6944 - -
98.9084 - -
98.7555 - -
99.023 - -
100.8173 - -
100.4343 - -
101.4265 - -
101.1962 - -
101.1217 - -
99.9928 - -
101.8438 - -
99.7812 - -
101.8279 - -
101.9518 - -
101.1704 - -
101.9385 - -
100.8891 - -
99.7632 - -
99.1187 - -
100.2836 - -
99.6228 - -
100.545 - -
100.5063 - -
100.9549 - -
100.9398 - -
100.9726 - -
100.5235 - -
100.5787 - -
101.9261 - -
101.2674 - -
103.0084 - -
103.1061 - -
102.8481 - -
102.4566 - -
102.1858 - -
102.6605 - -
103.204 - -
101.4813 - -
100.9907 - -
101.7543 - -
102.8359 - -
103.1029 - -
103.4612 - -
101.1082 - -
101.9466 - -
102.7768 - -
104.0532 - -
102.8376 - -
102.6578 - -
102.4043 - -
101.731 - -
101.6371 - -
101.3869 - -
102.484 - -
102.8389 - -
101.3594 - -
102.6077 - -
102.698 - -
102.5397 - -
102.8968 - -
103.5429 - -
103.2253 - -
103.3853 - -
103.9312 - -
106.2658 - -
104.6627 - -
103.3771 - -
103.2281 - -
103.5684 - -
103.266 - -
103.4637 - -
104.8733 - -
104.7377 - -
105.4477 - -
103.8315 - -
103.4471 - -
104.2755 - -
104.808 - -
104.2045 - -
102.9637 - -
103.2077 - -
102.7616 - -
102.2289 - -
102.7823 - -
102.4086 - -
103.0971 - -
102.5398 - -
101.6634 - -
102.3392 - -
102.332 - -
102.5871 - -
102.3397 - -
101.4143 - -
102.1729 - -
101.8074 - -
102.7134 - -
102.8052 - -
103.0773 - -
102.2364 - -
100.5158 - -
101.7055 - -
100.6518 - -
101.7158 - -
101.0947 - -
101.4396 - -
102.1446 - -
101.6629 - -
101.5642 - -
101.7847 - -
101.9263 - -
101.2304 - -
101.9234 - -
100.5769 - -
102.1197 - -
102.8117 - -
103.5546 - -
102.9381 - -
103.3364 - -
103.6982 - -
102.2523 - -
102.8793 - -
102.4013 - -
103.3392 - -
102.2634 - -
102.0687 - -
101.9005 - -
102.1736 - -
102.9764 - -
102.1276 - -
103.5276 - -
102.1498 - -
101.6891 - -
101.2448 - -
101.9958 - -
100.5504 - -
100.0589 - -
100.2506 - -
100.1661 - -
99.7788 - -
99.6852 - -
99.1318 - -
99.2294 - -
101.2612 - -
100.8222 - -
100.7594 - -
100.3112 - -
100.1962 - -
100.7081 - -
100.4921 - -
100.1148 - -
100.8311 - -
100.3262 - -
101.5016 - -
101.2573 - -
101.5875 - -
101.0855 - -
100.3431 - -
100.7055 - -
102.8767 - -
103.1129 - -
102.5732 - -
102.7894 - -
100.4046 - -
101.6781 - -
101.422 - -
100.5362 - -
99.6266 - -
101.0927 - -
102.1377 - -
101.0143 - -
100.9081 - -
100.2044 - -
100.6243 - -
100.3096 - -
100.9942 - -
102.0079 - -
101.8321 - -
101.6016 - -
100.5474 - -
101.8633 - -
102.107 - -
102.4173 - -
102.6582 - -
103.5046 - -
102.5944 - -
102.9176 - -
101.1971 - -
101.8502 - -
101.2181 - -
102.0607 - -
102.656 - -
101.5441 - -
101.5928 - -
102.441 - -
102.1342 - -
102.32 - -
101.833 - -
103.2812 - -
102.521 - -
102.9922 - -
103.0735 - -
102.8271 - -
102.4151 - -
103.4699 - -
103.3536 - -
102.7282 - -
102.857 - -
101.8333 - -
101.5562 - -
100.8507 - -
102.9353 - -
102.412 - -
101.4864 - -
100.541 - -
101.6804 - -
101.9486 - -
102.3284 - -
101.3776 - -
101.0121 - -
101.8936 - -
102.1406 - -
102.5105 - -
102.3687 - -
101.6416 - -
101.6966 - -
102.4118 - -
101.361 - -
102.5208 - -
102.6611 - -
102.3067 - -
102.4738 - -
100.9089 - -
100.9229 - -
101.0725 - -
101.2356 - -
101.3046 - -
101.8548 - -
100.9848 - -
100.5672 - -
100.6084 - -
101.6591 - -
101.8864 - -
101.681 - -
102.6263 - -
103.5858 - -
102.2684 - -
101.3067 - -
101.3046 - -
101.042 - -
100.6995 - -
100.4742 - -
100.9877 - -
101.3521 - -
100.0841 - -
100.6849 - -
101.61 - -
101.9712 - -
101.2919 - -
99.4287 - -
99.7947 - -
99.7081 - -
99.3171 - -
99.6142 - -
100.8327 - -
99.7901 - -
99.5991 - -
101.5524 - -
100.3338 - -
99.4774 - -
99.8027 - -
99.2425 - -
97.9918 - -
97.0779 - -
99.0736 - -
99.3942 - -
100.3591 - -
99.3281 - -
99.2642 - -
99.1772 - -
99.5433 - -
100.4851 - -
99.9666 - -
99.7597 - -
100.2456 - -
99.8657 - -
99.4811 - -
98.7798 - -
99.8672 - -
99.9661 - -
99.4915 - -
99.3223 - -
98.7833 - -
97.992 - -
98.657 - -
99.2972 - -
98.8823 - -
99.3378 - -
98.6245 - -
98.9089 - -
99.0044 - -
98.7654 - -
97.5788 - -
97.5021 - -
97.8326 - -
98.0104 - -
98.0921 - -
96.8038 - -
96.4408 - -
96.9261 - -
97.6337 - -
97.7141 - -
97.0523 - -
98.4524 - -
99.6161 - -
100.2158 - -
100.3239 - -
99.8241 - -
96.932 - -
98.229 - -
98.7094 - -
98.1759 - -
97.647 - -
98.4424 - -
98.3752 - -
98.8867 - -
98.7575 - -
98.5889 - -
98.5667 - -
98.8793 - -
98.9685 - -
98.5153 - -
99.7254 - -
100.08 - -
99.3282 - -
99.6384 - -
100.1653 - -
100.9377 - -
101.1165 - -
100.6832 - -
99.7843 - -
99.9147 - -
100.4033 - -
100.866 - -
100.358 - -
100.3446 - -
99.9932 - -
98.2696 - -
101.7527 - -
101.6737 - -
100.699 - -
100.3198 - -
100.7959 - -
99.9215 - -
98.4493 - -
98.0652 - -
98.4629 - -
96.8157 - -
96.3234 - -
97.2762 - -
97.5859 - -
98.5142 - -
99.1192 - -
100.028 - -
98.5973 - -
98.6727 - -
97.9054 - -
98.7777 - -
98.3135 - -
99.1491 - -
99.6198 - -
100.6093 - -
100.5113 - -
100.334 - -
99.4207 - -
100.8954 - -
101.1989 - -
100.0022 - -
100.0425 - -
99.3044 - -
99.7903 - -
99.9014 - -
99.127 - -
99.0399 - -
99.8756 - -
99.5881 - -
100.0627 - -
99.2461 - -
99.5318 - -
98.9024 - -
98.4372 - -
99.8632 - -
100.468 - -
99.411 - -
98.6111 - -
98.2477 - -
99.477 - -
100.0555 - -
100.0298 - -
100.456 - -
99.3065 - -
101.0899 - -
101.4695 - -
100.0477 - -
100.9633 - -
99.0745 - -
99.1135 - -
100.4444 - -
101.5198 - -
101.7129 - -
100.5082 - -
100.8625 - -
99.9421 - -
100.7219 - -
101.1977 - -
100.7476 - -
100.0941 - -
101.6898 - -
100.5002 - -
99.5764 - -
100.9389 - -
100.9591 - -
101.4576 - -
102.212 - -
101.5611 - -
100.8414 - -
100.5594 - -
100.1071 - -
100.6662 - -
100.9472 - -
101.4262 - -
102.9272 - -
103.4362 - -
102.687 - -
102.1546 - -
100.9973 - -
100.7898 - -
101.7818 - -
100.2291 - -
100.8402 - -
100.0382 - -
100.1019 - -
101.0628 - -
99.6356 - -
100.4074 - -
101.7953 - -
101.4179 - -
100.0333 - -
101.0157 - -
100.1919 - -
100.1254 - -
100.2174 - -
99.7483 - -
98.8525 - -
99.8413 - -
99.4373 - -
99.5422 - -
100.3211 - -
99.511 - -
99.9846 - -
100.5067 - -
100.3142 - -
101.2575 - -
101.6721 - -
100.8558 - -
101.0609 - -
100.761 - -
100.5849 - -
102.3757 - -
102.6142 - -
101.2521 - -
100.5317 - -
100.0768 - -
101.3307 - -
101.0198 - -
100.0354 - -
98.7201 - -
98.5198 - -
99.34 - -
99.1957 - -
99.8756 - -
99.4596 - -
99.0666 - -
98.2532 - -
99.1731 - -
100.0266 - -
101.2954 - -
100.9771 - -
99.6181 - -
98.5399 - -
99.2654 - -
98.0885 - -
98.2516 - -
98.1252 - -
97.1961 - -
98.1828 - -
97.8967 - -
98.2839 - -
97.9367 - -
98.3872 - -
97.7237 - -
98.6846 - -
98.8168 - -
99.8993 - -
98.8419 - -
97.9584 - -
99.3983 - -
99.3108 - -
97.6732 - -
97.666 - -
97.7405 - -
98.2012 - -
98.4333 - -
97.7267 - -
98.0886 - -
98.1927 - -
97.3576 - -
96.3208 - -
96.9643 - -
96.3803 - -
97.6819 - -
97.848 - -
96.8645 - -
96.8049 - -
96.6721 - -
96.8281 - -
96.3793 - -
97.1176 - -
96.9244 - -
96.5065 - -
96.6737 - -
97.0419 - -
96.9782 - -
97.91 - -
97.5074 - -
98.2107 - -
97.7779 - -
98.3683 - -
98.5561 - -
98.4366 - -
97.1901 - -
98.3116 - -
98.1625 - -
98.2283 - -
98.8062 - -
99.4632 - -
100.2255 - -
99.9825 - -
100.4314 - -
99.7699 - -
99.2854 - -
99.7913 - -
99.3325 - -
100.1792 - -
99.6025 - -
100.3237 - -
99.7508 - -
99.1245 - -
100.1113 - -
99.0487 - -
98.5151 - -
99.748 - -
99.6189 - -
99.7141 - -
100.4373 - -
100.5728 - -
99.9417 - -
100.6907 - -
100.0915 - -
100.0937 - -
99.9187 - -
100.3959 - -
101.1755 - -
100.6081 - -
101.3434 - -
100.8624 - -
100.35 - -
100.3269 - -
100.8627 - -
100.4852 - -
101.0343 - -
101.1432 - -
101.4824 - -
101.7285 - -
100.4396 - -
101.2729 - -
99.736 - -
99.1553 - -
99.3499 - -
99.1603 - -
99.7003 - -
100.8678 - -
100.2356 - -
99.9441 - -
100.0726 - -
100.3082 - -
100.5748 - -
99.456 - -
99.2392 - -
99.4006 - -
99.3363 - -
99.1954 - -
99.0306 - -
100.5684 - -
100.4175 - -
100.2032 - -
99.3843 - -
98.5027 - -
99.0392 - -
100.1268 - -
98.8579 - -
99.0209 - -
98.5177 - -
99.3023 - -
99.5406 - -
99.261 - -
98.2992 - -
98.5322 - -
98.7809 - -
99.4798 - -
99.1989 - -
99.1292 - -
99.6374 - -
99.1389 - -
99.3253 - -
99.0399 - -
98.7541 - -
99.4887 - -
99.3748 - -
99.0665 - -
98.9106 - -
99.9441 - -
100.2598 - -
100.5543 - -
100.4298 - -
100.7803 - -
100.9198 - -
100.3573 - -
100.1912 - -
101.7066 - -
101.7609 - -
101.59 - -
101.7654 - -
99.4504 - -
99.4512 - -
101.1431 - -
102.7435 - -
101.6492 - -
101.3224 - -
100.928 - -
101.0955 - -
100.1779 - -
98.2287 - -
99.0964 - -
100.1092 - -
100.456 - -
100.2314 - -
99.6604 - -
100.4444 - -
99.4244 - -
100.5928 - -
99.2779 - -
100.1152 - -
98.8158 - -
99.1317 - -
98.2615 - -
98.0504 - -
99.3187 - -
98.3048 - -
99.0596 - -
98.4942 - -
98.4901 - -
97.9779 - -
98.1874 - -
97.8239 - -
97.7075 - -
97.4334 - -
99.1613 - -
100.0496 - -
99.2887 - -
98.7966 - -
99.8367 - -
99.9167 - -
98.5395 - -
99.3224 - -
99.738 - -
99.6879 - -
99.1878 - -
98.9646 - -
100.6386 - -
102.0845 - -
101.6316 - -
102.6124 - -
101.6723 - -
102.5466 - -
102.0682 - -
101.4468 - -
100.0344 - -
99.4915 - -
99.1944 - -
99.5823 - -
100.0244 - -
99.7903 - -
99.5072 - -
100.5272 - -
98.9076 - -
99.3581 - -
98.7112 - -
97.937 - -
97.8991 - -
97.7716 - -
99.3495 - -
99.3283 - -
99.8735 - -
99.0178 - -
100.0242 - -
99.4716 - -
100.4321 - -
100.5885 - -
101.3874 - -
101.0759 - -
101.0769 - -
100.3755 - -
100.2665 - -
99.1624 - -
100.2806 - -
98.6391 - -
99.8947 - -
100.6036 - -
99.0948 - -
99.8921 - -
100.0415 - -
100.3441 - -
100.6345 - -
99.2099 - -
100.3712 - -
99.8786 - -
100.503 - -
100.8916 - -
100.8019 - -
101.564 - -
102.0246 - -
101.7768 - -
100.835 - -
101.0918 - -
100.2338 - -
100.131 - -
100.9236 - -
99.8582 - -
98.6553 - -
99.7247 - -
99.227 - -
99.8406 - -
99.3562 - -
99.6746 - -
99.9494 - -
100.9972 - -
102.6395 - -
102.1931 - -
102.9025 - -
102.8796 - -
101.838 - -
101.9647 - -
102.3341 - -
101.8427 - -
102.3263 - -
101.6822 - -
102.287 - -
102.0246 - -
101.1664 - -
100.7904 - -
100.1669 - -
99.7257 - -
101.5668 - -
101.3703 - -
101.268 - -
100.9267 - -
101.0536 - -
102.2548 - -
102.399 - -
102.0466 - -
101.7992 - -
101.9123 - -
100.9153 - -
102.2241 - -
101.9813 - -
101.7674 - -
101.4819 - -
101.0185 - -
101.1085 - -
101.6032 - -
101.5544 - -
100.3141 - -
99.5666 - -
101.3291 - -
100.0455 - -
100.2369 - -
101.8887 - -
102.0411 - -
100.5285 - -
101.5008 - -
100.7091 - -
101.5881 - -
101.564 - -
102.1843 - -
102.8207 - -
101.271 - -
100.4991 - -
100.5337 - -
99.4114 - -
98.4367 - -
100.8571 - -
100.6743 - -
100.1099 - -
99.7508 - -
99.8229 - -
100.8645 - -
102.0939 - -
102.2366 - -
102.5544 - -
102.5732 - -
101.475 - -
101.1332 - -
101.1026 - -
100.9218 - -
100.8484 - -
100.8757 - -
102.2524 - -
100.8472 - -
100.6473 - -
101.535 - -
100.8781 - -
101.0532 - -
101.8679 - -
100.4847 - -
100.4874 - -
101.2656 - -
101.7282 - -
100.7899 - -
100.3505 - -
100.1684 - -
100.1827 - -
101.1778 - -
99.4964 - -
100.5055 - -
100.5042 - -
100.8581 - -
102.2397 - -
101.2374 - -
100.9293 - -
100.5033 - -
99.6375 - -
99.1661 - -
100.811 - -
100.1865 - -
100.3259 - -
102.2973 - -
101.4202 - -
101.5552 - -
101.3561 - -
102.7323 - -
101.1692 - -
100.9799 - -
101.2173 - -
100.9892 - -
101.5818 - -
100.1531 - -
100.5896 - -
98.8094 - -
99.1323 - -
97.8705 - -
98.1601 - -
97.3694 - -
98.999 - -
99.9613 - -
99.4161 - -
99.9246 - -
99.1811 - -
100.5972 - -
102.5411 - -
101.789 - -
102.5737 - -
101.9423 - -
102.1838 - -
101.1948 - -
101.179 - -
101.5807 - -
102.5084 - -
101.3413 - -
100.578 - -
101.1584 - -
100.9804 - -
100.5521 - -
100.9142 - -
100.9165 - -
100.5677 - -
101.4875 - -
101.4637 - -
101.0773 - -
101.3237 - -
100.7626 - -
101.8489 - -
100.5462 - -
100.3027 - -
100.5303 - -
99.6614 - -
99.8746 - -
98.6118 - -
98.7119 - -
98.2854 - -
100.5486 - -
100.5936 - -
99.987 - -
100.8014 - -
99.7341 - -
99.3617 - -
99.283 - -
99.2822 - -
99.9089 - -
100.564 - -
100.8947 - -
100.4719 - -
99.723 - -
99.8302 - -
99.9706 - -
99.449 - -
99.107 - -
98.9067 - -
100.5942 - -
100.4421 - -
101.4346 - -
101.9005 - -
100.3194 - -
101.7532 - -
101.0903 - -
100.3148 - -
99.8919 - -
99.5382 - -
100.6432 - -
100.7178 - -
100.2726 - -
102.2756 - -
101.2897 - -
101.0637 - -
102.0109 - -
101.7701 - -
102.0188 - -
102.371 - -
101.7191 - -
101.942 - -
100.837 - -
100.4993 - -
100.8229 - -
100.7371 - -
100.9655 - -
99.7956 - -
100.2026 - -
101.0411 - -
99.3322 - -
99.9413 - -
100.844 - -
99.9724 - -
99.4871 - -
99.8704 - -
99.8088 - -
99.4291 - -
100.7354 - -
99.4128 - -
99.7947 - -
99.7599 - -
99.7455 - -
99.7098 - -
98.98 - -
97.87 - -
99.1272 - -
99.0473 - -
98.8372 - -
98.9406 - -
97.4952 - -
98.3835 - -
99.083 - -
99.1412 - -
98.7335 - -
99.9692 - -
98.9589 - -
98.9021 - -
100.4681 - -
99.977 - -
99.9985 - -
99.6527 - -
98.2612 - -
99.4156 - -
98.3832 - -
98.6881 - -
99.1672 - -
100.1222 - -
100.8353 - -
101.5973 - -
102.3738 - -
100.0366 - -
99.6087 - -
99.4117 - -
99.3842 - -
99.2382 - -
98.3962 - -
97.7394 - -
96.3238 - -
96.75 - -
96.9724 - -
96.2648 - -
98.0795 - -
97.794 - -
98.4281 - -
99.5332 - -
99.8407 - -
100.8077 - -
101.6058 - -
102.5737 - -
101.0459 - -
101.5899 - -
100.8393 - -
101.4536 - -
101.525 - -
100.8866 - -
101.4108 - -
101.526 - -
100.553 - -
101.4409 - -
101.6999 - -
100.8823 - -
101.5253 - -
100.1267 - -
100.3624 - -
99.8544 - -
100.4512 - -
100.1015 - -
100.5404 - -
100.4021 - -
99.7835 - -
100.8055 - -
99.7401 - -
100.0869 - -
101.063 - -
101.9709 - -
101.919 - -
100.4364 - -
100.9225 - -
100.4552 - -
100.1532 - -
100.9071 - -
102.6056 - -
102.0518 - -
101.5368 - -
100.7416 - -
99.2843 - -
100.7298 - -
98.9422 - -
100.6158 - -
99.6015 - -
99.4242 - -
101.0236 - -
101.3043 - -
99.7247 - -
101.6932 - -
100.5613 - -
100.7965 - -
99.5915 - -
100.9238 - -
100.3186 - -
100.989 - -
100.3296 - -
100.8179 - -
101.414 - -
101.7029 - -
101.4902 - -
101.499 - -
101.1732 - -
101.0258 - -
100.0212 - -
102.8667 - -
102.0797 - -
102.0692 - -
102.2276 - -
99.902 - -
98.0681 - -
99.5957 - -
100.2182 - -
100.8169 - -
100.4711 - -
101.1346 - -
102.1523 - -
101.1852 - -
101.3573 - -
100.8188 - -
100.9806 - -
100.6586 - -
100.2942 - -
101.6757 - -
101.5916 - -
101.7466 - -
100.9792 - -
101.3298 - -
101.2723 - -
99.9608 - -
100.8763 - -
101.6371 - -
101.7362 - -
100.9228 - -
101.8133 - -
101.607 - -
102.8733 - -
102.8221 - -
101.6236 - -
102.5092 - -
101.6941 - -
101.8179 - -
101.8822 - -
101.5063 - -
101.4809 - -
103.118 - -
100.861 - -
100.8338 - -
101.0441 - -
101.0127 - -
100.6748 - -
100.7797 - -
101.0241 - -
100.5046 - -
100.8486 - -
101.3786 - -
101.378 - -
103.7064 - -
103.1747 - -
103.9574 - -
103.6341 - -
102.9006 - -
102.5692 - -
102.6165 - -
102.9986 - -
102.3042 - -
102.9088 - -
103.3943 - -
103.2563 - -
103.8444 - -
104.1493 - -
103.3492 - -
103.5104 - -
103.9741 - -
103.1459 - -
102.7747 - -
104.2393 - -
104.2265 - -
103.8987 - -
104.3212 - -
105.4796 - -
105.6607 - -
105.6422 - -
106.6897 - -
104.422 - -
104.926 - -
104.4206 - -
103.6156 - -
103.1558 - -
101.983 - -
102.4272 - -
102.8289 - -
101.6329 - -
102.6969 - -
103.9942 - -
104.3192 - -
104.4097 - -
103.9594 - -
103.5332 - -
103.9305 - -
103.805 - -
103.5596 - -
103.6095 - -
104.9554 - -
103.9911 - -
104.571 - -
103.8268 - -
102.6139 - -
103.4242 - -
102.8425 - -
103.0834 - -
102.5162 - -
103.8677 - -
104.3438 - -
102.525 - -
102.7247 - -
103.2275 - -
102.5326 - -
102.6195 - -
104.4729 - -
105.4305 - -
104.5142 - -
104.3139 - -
104.0265 - -
103.4817 - -
103.7117 - -
103.5414 - -
102.9561 - -
103.1521 - -
104.4528 - -
103.4208 - -
103.7793 - -
103.9595 - -
103.745 - -
104.0217 - -
104.1949 - -
104.9682 - -
103.7544 - -
104.8304 - -
103.3841 - -
102.7085 - -
103.3201 - -
102.3476 - -
104.3607 - -
103.38 - -
102.7706 - -
103.4897 - -
103.5006 - -
103.3627 - -
103.0013 - -
103.5454 - -
104.0566 - -
103.9649 - -
104.2244 - -
103.1056 - -
102.374 - -
101.8619 - -
103.2312 - -
102.3044 - -
102.5201 - -
103.621 - -
103.9451 - -
102.9643 - -
103.4683 - -
102.9316 - -
103.5067 - -
103.2042 - -
104.3849 - -
105.4527 - -
104.8622 - -
103.5144 - -
103.3723 - -
102.5553 - -
102.0776 - -
102.1213 - -
102.6977 - -
103.2707 - -
102.7021 - -
104.3794 - -
101.6002 - -
101.328 - -
100.9936 - -
101.9742 - -
101.6104 - -
101.125 - -
101.9413 - -
101.4839 - -
102.8825 - -
102.5505 - -
102.3021 - -
102.1052 - -
103.0544 - -
102.5912 - -
103.2969 - -
102.5575 - -
102.5132 - -
102.2733 - -
101.7079 - -
101.2279 - -
99.8365 - -
100.498 - -
99.9118 - -
100.1127 - -
101.1342 - -
101.1552 - -
102.1006 - -
100.0067 - -
101.4256 - -
101.074 - -
100.5424 - -
99.851 - -
100.4229 - -
101.277 - -
99.3463 - -
100.0795 - -
100.6596 - -
101.2869 - -
101.225 - -
100.2988 - -
100.6443 - -
100.6478 - -
101.2019 - -
100.2657 - -
100.4584 - -
99.8021 - -
100.1261 - -
101.0269 - -
100.4432 - -
101.2538 - -
101.0611 - -
101.8275 - -
101.0882 - -
101.2582 - -
102.6141 - -
102.3331 - -
102.3407 - -
101.4791 - -
101.8928 - -
101.7253 - -
101.3265 - -
100.8408 - -
101.6048 - -
101.6726 - -
101.9243 - -
101.7955 - -
100.9209 - -
101.1921 - -
100.6639 - -
100.6309 - -
99.9761 - -
101.9047 - -
101.1789 - -
102.9525 - -
102.1436 - -
101.5218 - -
101.4979 - -
101.9767 - -
102.3903 - -
103.3119 - -
103.638 - -
103.2053 - -
102.4327 - -
105.0553 - -
103.8593 - -
103.0674 - -
102.892 - -
103.454 - -
104.2495 - -
103.7411 - -
102.7552 - -
103.7497 - -
103.7836 - -
102.7362 - -
102.1272 - -
101.5654 - -
101.761 - -
101.8747 - -
102.1789 - -
100.7817 - -
101.4012 - -
101.9593 - -
102.5217 - -
102.4383 - -
102.4647 - -
102.8268 - -
102.5226 - -
101.751 - -
102.8553 - -
101.5497 - -
102.4899 - -
101.1765 - -
103.2623 - -
103.126 - -
103.0757 - -
103.9195 - -
103.8454 - -
104.5295 - -
103.4738 - -
102.6014 - -
102.5917 - -
102.6957 - -
102.636 - -
102.4299 - -
102.5483 - -
102.0732 - -
100.7756 - -
100.7646 - -
103.0037 - -
102.6502 - -
103.6619 - -
103.4064 - -
102.5865 - -
103.6124 - -
103.9504 - -
102.4137 - -
101.4198 - -
101.6569 - -
101.8692 - -
101.6586 - -
102.6381 - -
103.9534 - -
104.3893 - -
104.9852 - -
102.8233 - -
103.5932 - -
103.2385 - -
103.7208 - -
104.4736 - -
104.0789 - -
105.0226 - -
104.2349 - -
104.4018 - -
103.4191 - -
103.2583 - -
103.6375 - -
103.7172 - -
103.9765 - -
103.8908 - -
103.88 - -
104.2912 - -
103.4377 - -
104.0743 - -
104.0329 - -
103.9971 - -
103.1768 - -
104.2521 - -
104.072 - -
105.035 - -
104.9497 - -
104.0274 - -
103.2708 - -
103.7733 - -
104.2069 - -
105.1595 - -
102.5334 - -
102.5834 - -
101.9279 - -
102.4297 - -
102.981 - -
102.5366 - -
102.5707 - -
102.7937 - -
102.5254 - -
103.5518 - -
103.5955 - -
102.459 - -
103.2031 - -
102.2487 - -
102.2842 - -
103.536 - -
103.2562 - -
103.0921 - -
103.2743 - -
103.4532 - -
102.9898 - -
104.2083 - -
102.3891 - -
102.5353 - -
102.4595 - -
103.0446 - -
101.6081 - -
102.0051 - -
102.7044 - -
102.1019 - -
102.4358 - -
101.9538 - -
101.137 - -
102.3448 - -
101.7147 - -
100.8737 - -
100.2513 - -
100.6568 - -
100.3875 - -
99.9137 - -
100.4371 - -
100.7425 - -
100.6184 - -
100.4636 - -
100.9952 - -
101.998 - -
101.6802 - -
101.1051 - -
101.4015 - -
102.0331 - -
101.6415 - -
101.1818 - -
100.7127 - -
100.209 - -
101.637 - -
101.6003 - -
100.6364 - -
101.1646 - -
100.9619 - -
101.9187 - -
101.1317 - -
99.6137 - -
99.4791 - -
99.9893 - -
100.4733 - -
100.8037 - -
100.7703 - -
101.6743 - -
101.7994 - -
101.2822 - -
102.0403 - -
101.1562 - -
100.4404 - -
100.7461 - -
99.9065 - -
99.9398 - -
100.7445 - -
101.1931 - -
101.2288 - -
101.2432 - -
101.6137 - -
100.3825 - -
100.4452 - -
100.082 - -
101.0486 - -
101.2592 - -
101.0347 - -
102.1806 - -
100.9262 - -
102.1709 - -
101.3887 - -
100.5014 - -
99.2076 - -
99.4642 - -
99.6189 - -
98.9828 - -
98.5581 - -
99.4473 - -
99.7396 - -
99.4153 - -
99.7855 - -
101.0807 - -
101.0779 - -
99.4817 - -
99.5799 - -
100.0922 - -
102.005 - -
101.8309 - -
100.8998 - -
101.9662 - -
102.1347 - -
101.765 - -
102.0453 - -
101.2109 - -
101.324 - -
101.8873 - -
100.3451 - -
99.8713 - -
99.153 - -
100.3827 - -
99.2975 - -
99.8777 - -
100.5436 - -
100.7544 - -
101.417 - -
100.8752 - -
100.8186 - -
98.8221 - -
98.8446 - -
98.3607 - -
98.1014 - -
98.4739 - -
97.8932 - -
97.8243 - -
97.9356 - -
98.4026 - -
98.6663 - -
99.1564 - -
98.8719 - -
100.8568 - -
101.468 - -
100.4421 - -
100.7356 - -
100.9792 - -
101.2875 - -
101.525 - -
102.6832 - -
102.7336 - -
102.67 - -
103.0272 - -
101.5347 - -
102.4674 - -
102.4349 - -
102.1197 - -
100.1753 - -
100.3944 - -
101.0451 - -
100.9672 - -
101.4699 - -
101.4502 - -
100.9119 - -
101.1379 - -
100.911 - -
100.289 - -
100.4215 - -
101.1949 - -
100.5902 - -
100.7862 - -
102.0541 - -
101.7475 - -
101.0494 - -
102.824 - -
101.9469 - -
100.7138 - -
100.4417 - -
100.5467 - -
99.7101 - -
99.6459 - -
99.7472 - -
100.6687 - -
100.1222 - -
100.5823 - -
101.0166 - -
101.1412 - -
99.6199 - -
101.2212 - -
100.5409 - -
99.8115 - -
98.7339 - -
97.4363 - -
97.6469 - -
98.3224 - -
97.9515 - -
99.277 - -
98.1213 - -
99.3085 - -
100.2287 - -
98.498 - -
97.5485 - -
98.3915 - -
98.1088 - -
98.0009 - -
96.3208 - -
97.4196 - -
97.3431 - -
97.8181 - -
98.4778 - -
99.4367 - -
100.4565 - -
100.5954 - -
101.0018 - -
101.5509 - -
101.6151 - -
100.608 - -
101.7069 - -
101.4732 - -
100.2008 - -
101.0391 - -
101.5979 - -
101.341 - -
99.7731 - -
100.9901 - -
100.8899 - -
102.3165 - -
102.7961 - -
101.4382 - -
102.0968 - -
101.3125 - -
101.6003 - -
101.6166 - -
101.3963 - -
100.7506 - -
99.882 - -
100.7059 - -
100.4779 - -
101.3296 - -
101.0069 - -
101.0814 - -
100.8262 - -
99.5697 - -
99.0782 - -
101.3351 - -
100.6209 - -
102.3626 - -
101.698 - -
101.8696 - -
100.96 - -
100.2472 - -
100.5296 - -
100.6586 - -
100.4274 - -
100.4423 - -
100.78 - -
99.9559 - -
100.8085 - -
99.6238 - -
99.2691 - -
100.4686 - -
101.8272 - -
101.5689 - -
101.0145 - -
101.0469 - -
101.2188 - -
101.2467 - -
102.1849 - -
102.1986 - -
101.6478 - -
102.4077 - -
102.837 - -
102.6458 - -
101.0645 - -
102.3529 - -
101.9096 - -
102.4856 - -
101.8687 - -
103.4333 - -
102.084 - -
101.2204 - -
100.4405 - -
101.5416 - -
101.1112 - -
101.2296 - -
100.7068 - -
100.5956 - -
100.9218 - -
100.245 - -
100.941 - -
101.4385 - -
101.6012 - -
101.4309 - -
102.6713 - -
101.2336 - -
101.8516 - -
101.3346 - -
100.892 - -
101.8627 - -
101.9451 - -
101.251 - -
101.409 - -
101.2923 - -
101.6025 - -
101.8236 - -
102.8466 - -
103.588 - -
102.75 - -
101.6529 - -
100.5721 - -
101.927 - -
102.8308 - -
102.1738 - -
102.3664 - -
102.7409 - -
103.175 - -
102.2357 - -
101.3114 - -
101.233 - -
102.9929 - -
100.9883 - -
101.4742 - -
101.3679 - -
102.4183 - -
101.3881 - -
102.2732 - -
102.9803 - -
102.3174 - -
102.2009 - -
102.4796 - -
102.2106 - -
101.7942 - -
101.384 - -
102.3144 - -
101.6819 - -
101.2699 - -
101.7672 - -
101.2625 - -
100.7048 - -
100.0736 - -
100.1591 - -
100.6631 - -
100.6212 - -
101.3334 - -
101.3362 - -
101.6787 - -
100.9738 - -
100.5965 - -
100.5427 - -
100.7863 - -
100.983 - -
101.2196 - -
101.6841 - -
101.6477 - -
100.2257 - -
101.9563 - -
101.0677 - -
100.2738 - -
101.3364 - -
99.9872 - -
101.5228 - -
101.3386 - -
101.394 - -
100.3747 - -
99.6438 - -
99.597 - -
99.3445 - -
99.5828 - -
100.466 - -
98.419 - -
98.2744 - -
99.0681 - -
98.8301 - -
100.3254 - -
99.9231 - -
98.8476 - -
100.1421 - -
99.3588 - -
99.7611 - -
99.8341 - -
101.5321 - -
100.5919 - -
101.7069 - -
99.9939 - -
99.7644 - -
100.2944 - -
101.5304 - -
100.5152 - -
100.6331 - -
100.3258 - -
99.8871 - -
100.8578 - -
102.0713 - -
102.478 - -
102.9586 - -
103.5159 - -
103.2654 - -
103.3053 - -
103.5666 - -
103.8023 - -
102.8622 - -
102.9587 - -
101.2366 - -
100.9359 - -
101.1512 - -
101.5337 - -
103.3336 - -
103.0932 - -
103.1114 - -
103.345 - -
103.7395 - -
103.5155 - -
105.5008 - -
104.8947 - -
104.0991 - -
103.5262 - -
103.1559 - -
102.3289 - -
100.8575 - -
102.0214 - -
100.7847 - -
101.6793 - -
101.8856 - -
103.3323 - -
102.9102 - -
102.1349 - -
101.7328 - -
100.0451 - -
101.7794 - -
100.8491 - -
99.811 - -
100.2969 - -
99.9765 - -
100.8218 - -
100.9016 - -
101.0673 - -
99.8223 - -
100.7522 - -
100.71 - -
100.2464 - -
101.0534 - -
101.4497 - -
101.8081 - -
101.9552 - -
101.1527 - -
101.7662 - -
101.2149 - -
101.5031 - -
101.0613 - -
101.7534 - -
101.8238 - -
100.8136 - -
100.3395 - -
101.0248 - -
100.4548 - -
101.7121 - -
100.43 - -
101.7687 - -
100.6925 - -
100.4724 - -
101.3099 - -
100.0991 - -
100.6907 - -
101.0392 - -
100.3428 - -
100.2689 - -
101.5662 - -
100.6347 - -
99.2721 - -
100.0064 - -
99.8849 - -
100.6649 - -
100.5683 - -
102.129 - -
101.2548 - -
100.8117 - -
100.9285 - -
100.891 - -
101.9312 - -
100.902 - -
100.6505 - -
100.2618 - -
99.0316 - -
99.6383 - -
99.3208 - -
98.8362 - -
99.3996 - -
98.985 - -
99.4198 - -
99.0927 - -
100.0376 - -
101.1105 - -
99.2145 - -
101.0904 - -
100.1274 - -
101.0413 - -
100.0243 - -
99.872 - -
99.7934 - -
99.7134 - -
100.0167 - -
99.9278 - -
101.022 - -
100.1882 - -
100.5948 - -
100.7239 - -
100.7075 - -
99.9007 - -
99.5229 - -
100.0608 - -
99.6382 - -
100.5395 - -
100.9909 - -
101.2845 - -
102.5849 - -
102.2846 - -
102.1816 - -
101.6868 - -
100.9748 - -
100.0061 - -
101.1996 - -
101.2919 - -
101.7362 - -
101.9949 - -
102.4632 - -
102.8347 - -
102.4412 - -
102.3399 - -
104.3043 - -
105.2908 - -
104.1518 - -
102.8334 - -
103.5201 - -
103.9013 - -
103.259 - -
102.939 - -
102.2924 - -
102.5508 - -
102.3872 - -
101.4783 - -
101.5299 - -
102.499 - -
102.234 - -
102.7269 - -
102.8069 - -
103.1672 - -
103.0879 - -
102.9171 - -
102.2551 - -
100.8999 - -
100.2008 - -
101.0655 - -
101.1646 - -
101.1318 - -
101.1567 - -
101.466 - -
102.928 - -
102.1145 - -
102.9177 - -
102.8479 - -
102.6173 - -
101.9891 - -
101.3442 - -
101.8494 - -
102.4313 - -
102.244 - -
102.2921 - -
101.5945 - -
100.4511 - -
100.5413 - -
101.6422 - -
102.5071 - -
102.8843 - -
102.5184 - -
102.0615 - -
101.8546 - -
101.9528 - -
101.1757 - -
101.2836 - -
99.5326 - -
100.4887 - -
100.4636 - -
101.0128 - -
101.1211 - -
102.2469 - -
102.4618 - -
101.884 - -
100.7489 - -
100.8767 - -
102.0514 - -
101.8289 - -
101.8251 - -
103.2387 - -
103.4017 - -
104.0646 - -
103.11 - -
102.739 - -
102.0963 - -
102.094 - -
102.5011 - -
103.7582 - -
102.8713 - -
102.422 - -
101.7017 - -
103.2974 - -
103.8132 - -
103.1237 - -
102.5454 - -
101.6894 - -
100.8204 - -
102.1118 - -
100.9691 - -
101.8815 - -
102.8941 - -
102.4056 - -
103.1365 - -
103.5849 - -
102.6842 - -
103.5587 - -
104.1438 - -
102.6336 - -
103.0973 - -
101.7939 - -
103.6123 - -
103.1736 - -
102.2246 - -
101.6772 - -
100.9166 - -
101.3177 - -
100.7602 - -
101.3447 - -
100.8183 - -
101.305 - -
100.7425 - -
100.5908 - -
100.1775 - -
99.8813 - -
100.979 - -
100.5978 - -
100.669 - -
100.1437 - -
100.5909 - -
101.7648 - -
101.3599 - -
101.9709 - -
102.5284 - -
101.771 - -
102.1302 - -
100.9883 - -
101.507 - -
101.9383 - -
102.4471 - -
102.6211 - -
103.0781 - -
103.2888 - -
103.2274 - -
102.8931 - -
103.2836 - -
103.6226 - -
103.8283 - -
103.4185 - -
104.558 - -
104.7687 - -
104.2568 - -
104.5436 - -
103.9501 - -
103.7715 - -
104.6494 - -
104.525 - -
103.8554 - -
103.9798 - -
103.8504 - -
103.8617 - -
104.413 - -
103.762 - -
104.8067 - -
104.6334 - -
104.9856 - -
104.3492 - -
103.2696 - -
104.168 - -
102.5555 - -
102.1222 - -
104.8437 - -
104.2753 - -
104.6001 - -
105.4064 - -
104.9045 - -
104.7902 - -
103.3514 - -
104.2109 - -
104.6504 - -
104.7114 - -
104.0102 - -
103.9842 - -
104.809 - -
104.7941 - -
105.3636 - -
105.601 - -
104.6831 - -
104.9434 - -
105.4577 - -
104.7741 - -
103.1334 - -
102.3093 - -
103.0092 - -
103.2456 - -
104.0535 - -
103.204 - -
105.3667 - -
105.142 - -
105.6832 - -
106.1933 - -
105.7677 - -
105.6125 - -
104.6625 - -
104.1836 - -
104.8798 - -
105.2055 - -
105.6792 - -
105.645 - -
106.3037 - -
106.3631 - -
104.6146 - -
105.6836 - -
105.9651 - -
105.4282 - -
105.4922 - -
105.657 - -
104.4222 - -
104.3354 - -
105.0739 - -
105.3589 - -
105.2173 - -
104.6404 - -
104.3827 - -
103.8916 - -
104.5132 - -
104.1721 - -
104.8804 - -
105.1531 - -
105.1615 - -
106.3444 - -
105.3836 - -
104.5963 - -
105.3364 - -
106.7852 - -
107.4784 - -
106.4462 - -
104.2644 - -
105.2464 - -
105.6529 - -
105.6047 - -
105.6134 - -
105.1002 - -
104.382 - -
104.555 - -
103.444 - -
104.1736 - -
103.1924 - -
102.8688 - -
104.4575 - -
104.1257 - -
104.7005 - -
103.5921 - -
104.0562 - -
103.357 - -
104.1668 - -
102.9489 - -
101.7785 - -
101.8036 - -
101.7164 - -
100.7382 - -
100.9063 - -
100.1938 - -
101.6006 - -
101.9198 - -
102.5928 - -
101.7482 - -
102.5394 - -
104.6874 - -
103.5711 - -
103.7584 - -
102.7455 - -
102.7817 - -
100.9281 - -
102.0711 - -
102.314 - -
101.7829 - -
101.6658 - -
101.5272 - -
101.8606 - -
102.0522 - -
102.0454 - -
102.5584 - -
101.8808 - -
101.9823 - -
103.083 - -
104.3685 - -
105.0195 - -
102.8127 - -
102.3315 - -
101.9076 - -
103.1465 - -
102.3618 - -
101.4251 - -
101.4967 - -
101.2265 - -
102.077 - -
101.654 - -
102.1201 - -
102.7479 - -
103.2377 - -
102.2398 - -
102.3655 - -
102.543 - -
102.9177 - -
102.8604 - -
101.9462 - -
100.9372 - -
100.9723 - -
100.8842 - -
99.37 - -
101.2946 - -
102.287 - -
101.9301 - -
102.5511 - -
102.5077 - -
103.0426 - -
102.6699 - -
103.7715 - -
103.5545 - -
103.8444 - -
103.0796 - -
102.6844 - -
102.3712 - -
102.0811 - -
102.2341 - -
102.9933 - -
101.3215 - -
103.0977 - -
102.012 - -
103.354 - -
101.6864 - -
101.2918 - -
101.5454 - -
101.2316 - -
100.1154 - -
101.6429 - -
100.5034 - -
101.8307 - -
101.9904 - -
101.4302 - -
101.2778 - -
101.2878 - -
100.5835 - -
101.1551 - -
101.7517 - -
100.1499 - -
101.8465 - -
100.3706 - -
101.5271 - -
102.86 - -
101.6857 - -
101.5273 - -
101.5285 - -
103.7638 - -
103.4412 - -
103.0513 - -
103.5331 - -
102.3693 - -
103.6596 - -
102.5779 - -
102.0576 - -
102.2295 - -
102.7921 - -
101.8535 - -
101.6787 - -
102.7606 - -
101.6543 - -
101.2007 - -
100.9193 - -
100.1657 - -
99.3529 - -
99.9629 - -
101.0715 - -
101.3999 - -
100.449 - -
99.901 - -
100.1584 - -
99.9627 - -
98.7802 - -
98.9911 - -
99.3598 - -
99.9663 - -
100.2537 - -
99.4895 - -
100.2047 - -
100.5211 - -
99.8748 - -
100.1707 - -
100.1419 - -
98.9803 - -
99.3844 - -
99.1391 - -
98.1929 - -
98.7376 - -
98.8659 - -
98.5775 - -
99.2471 - -
98.8443 - -
99.94 - -
99.8222 - -
99.6715 - -
99.582 - -
98.6469 - -
98.5395 - -
100.1368 - -
100.2049 - -
99.9598 - -
100.7926 - -
100.8127 - -
101.9767 - -
102.231 - -
101.2787 - -
102.2893 - -
102.0837 - -
102.5126 - -
101.0065 - -
100.5965 - -
100.2329 - -
99.1637 - -
98.4238 - -
98.6123 - -
100.0364 - -
100.4636 - -
101.3829 - -
100.0596 - -
100.7353 - -
100.0495 - -
100.5103 - -
100.2513 - -
100.2609 - -
99.5238 - -
100.3841 - -
99.6541 - -
100.0211 - -
99.0743 - -
98.3544 - -
98.2481 - -
97.8721 - -
99.2087 - -
97.0701 - -
97.0543 - -
98.0987 - -
99.1637 - -
98.6972 - -
99.7539 - -
99.4929 - -
99.7805 - -
100.2567 - -
100.88 - -
99.4777 - -
100.1411 - -
100.4844 - -
99.7892 - -
100.9904 - -
100.599 - -
100.7371 - -
102.5461 - -
101.1926 - -
100.8578 - -
100.3098 - -
99.399 - -
98.4619 - -
98.9651 - -
99.1592 - -
99.5107 - -
99.7167 - -
99.7564 - -
100.2284 - -
99.8963 - -
100.937 - -
100.8245 - -
99.7615 - -
99.785 - -
100.1545 - -
100.6904 - -
101.0487 - -
99.0412 - -
99.6512 - -
100.1663 - -
100.0055 - -
99.9737 - -
99.0311 - -
99.0604 - -
99.5308 - -
98.93 - -
98.4914 - -
99.7136 - -
99.1125 - -
100.0685 - -
99.5329 - -
99.8731 - -
99.6884 - -
98.7808 - -
99.5229 - -
99.0167 - -
100.724 - -
100.3713 - -
100.1198 - -
98.9299 - -
99.417 - -
99.3239 - -
100.5322 - -
100.8672 - -
99.4521 - -
99.9695 - -
100.8713 - -
101.2839 - -
100.2296 - -
99.9019 - -
99.623 - -
100.3173 - -
101.0381 - -
100.688 - -
99.3665 - -
100.8535 - -
102.3524 - -
101.2809 - -
102.5245 - -
102.2009 - -
102.8256 - -
102.6611 - -
102.9206 - -
102.6941 - -
103.1156 - -
102.6419 - -
101.4968 - -
100.7487 - -
100.7283 - -
100.6015 - -
101.5737 - -
101.1241 - -
101.5955 - -
100.5377 - -
99.9861 - -
101.5976 - -
101.1756 - -
100.7537 - -
100.5562 - -
99.845 - -
100.8474 - -
100.6442 - -
100.91 - -
101.737 - -
101.9128 - -
101.3991 - -
102.0263 - -
100.7959 - -
101.9578 - -
100.5922 - -
100.309 - -
101.6412 - -
101.819 - -
101.2097 - -
100.9296 - -
100.4998 - -
101.9037 - -
101.0456 - -
100.2536 - -
98.8603 - -
99.411 - -
100.2355 - -
99.3108 - -
99.7469 - -
99.7788 - -
100.6132 - -
100.2847 - -
100.3701 - -
100.609 - -
99.6122 - -
99.8868 - -
100.385 - -
100.4343 - -
99.3397 - -
101.2919 - -
102.0324 - -
101.5634 - -
101.7278 - -
100.3967 - -
100.847 - -
100.7771 - -
101.6988 - -
101.3618 - -
101.218 - -
101.0507 - -
100.86 - -
99.942 - -
100.3491 - -
101.8916 - -
100.6882 - -
100.7626 - -
100.0466 - -
100.7651 - -
100.5412 - -
101.274 - -
100.1763 - -
101.3951 - -
101.423 - -
102.3837 - -
102.0689 - -
100.9338 - -
102.1339 - -
102.7566 - -
101.3299 - -
101.9486 - -
102.1366 - -
102.7141 - -
103.0481 - -
102.6731 - -
102.4766 - -
102.7726 - -
102.9995 - -
102.867 - -
101.6938 - -
102.3551 - -
102.8884 - -
102.4061 - -
102.889 - -
102.9153 - -
103.7844 - -
102.0709 - -
102.64 - -
103.1206 - -
102.4383 - -
102.5476 - -
103.9935 - -
103.3233 - -
102.1792 - -
103.5056 - -
103.6003 - -
103.4106 - -
104.8858 - -
103.7288 - -
103.7874 - -
104.7903 - -
105.0119 - -
104.2692 - -
103.2924 - -
103.7568 - -
102.3592 - -
101.5796 - -
102.2089 - -
101.8779 - -
103.6577 - -
104.7426 - -
104.8238 - -
104.4668 - -
104.0685 - -
104.5295 - -
102.8189 - -
102.0178 - -
101.442 - -
101.766 - -
103.1945 - -
104.4628 - -
104.7752 - -
103.0804 - -
103.8857 - -
103.2016 - -
102.3967 - -
101.7904 - -
102.4117 - -
102.5719 - -
101.9079 - -
101.8412 - -
102.7844 - -
102.6329 - -
103.6004 - -
103.4885 - -
102.8743 - -
101.2634 - -
102.1635 - -
101.8753 - -
102.2195 - -
100.9123 - -
102.7714 - -
101.9601 - -
103.3764 - -
103.5809 - -
105.3115 - -
104.4104 - -
104.006 - -
104.4069 - -
103.9786 - -
104.9415 - -
104.6435 - -
104.2608 - -
104.0699 - -
103.6506 - -
102.3627 - -
102.7522 - -
104.005 - -
103.2479 - -
103.1483 - -
101.3736 - -
101.57 - -
100.7434 - -
101.3379 - -
103.1084 - -
102.6819 - -
104.0953 - -
105.1527 - -
105.1956 - -
105.3035 - -
103.5064 - -
104.6508 - -
104.5684 - -
104.54 - -
104.5983 - -
103.8026 - -
103.963 - -
103.9785 - -
103.5822 - -
103.9046 - -
103.4722 - -
103.8827 - -
104.5125 - -
104.0737 - -
103.5903 - -
102.5582 - -
102.8423 - -
102.3586 - -
101.1761 - -
101.6843 - -
102.1655 - -
102.0972 - -
103.3728 - -
103.7899 - -
102.029 - -
100.9615 - -
100.1686 - -
100.9794 - -
101.2066 - -
100.4946 - -
100.0943 - -
100.3086 - -
100.7035 - -
101.0566 - -
100.4812 - -
100.2655 - -
100.5954 - -
100.3705 - -
99.5271 - -
99.7222 - -
100.9343 - -
101.8145 - -
101.8638 - -
102.2241 - -
101.97 - -
102.2266 - -
102.6696 - -
103.2814 - -
103.1888 - -
103.2407 - -
103.0703 - -
103.3939 - -
105.1866 - -
104.2492 - -
104.7101 - -
104.7406 - -
104.2349 - -
105.2429 - -
105.1674 - -
104.9555 - -
104.3116 - -
105.0358 - -
104.6097 - -
104.7034 - -
103.8377 - -
104.9365 - -
104.2297 - -
105.0813 - -
104.0073 - -
104.0788 - -
103.8319 - -
104.5039 - -
103.5433 - -
104.2866 - -
104.8347 - -
104.4002 - -
104.3126 - -
103.4934 - -
104.2294 - -
104.3098 - -
103.6424 - -
104.9436 - -
104.8769 - -
104.0952 - -
103.9709 - -
104.0246 - -
105.0023 - -
104.417 - -
104.6903 - -
104.1677 - -
104.2227 - -
104.0353 - -
104.6322 - -
103.2432 - -
105.6407 - -
104.3971 - -
103.9118 - -
103.7365 - -
103.9521 - -
103.7053 - -
103.202 - -
104.6221 - -
104.687 - -
105.2359 - -
103.9081 - -
102.8126 - -
103.5861 - -
103.2952 - -
104.3291 - -
103.3687 - -
103.0769 - -
103.1511 - -
102.7865 - -
102.4445 - -
103.8404 - -
102.8218 - -
102.4619 - -
102.1978 - -
102.0227 - -
101.0257 - -
100.8752 - -
102.2441 - -
101.3466 - -
101.9254 - -
101.314 - -
101.9268 - -
101.6143 - -
102.1864 - -
101.5486 - -
101.604 - -
103.0065 - -
103.1963 - -
103.3045 - -
103.1228 - -
103.2223 - -
102.4771 - -
102.1201 - -
103.3987 - -
103.9411 - -
102.7563 - -
103.2997 - -
105.2522 - -
105.6973 - -
105.2704 - -
105.8746 - -
106.9001 - -
106.5138 - -
106.3826 - -
106.7289 - -
107.1189 - -
107.8368 - -
106.8203 - -
105.7434 - -
107.1867 - -
105.6381 - -
105.7283 - -
103.8342 - -
104.6767 - -
103.6939 - -
102.7947 - -
102.7941 - -
102.2141 - -
103.285 - -
103.3745 - -
102.433 - -
102.4714 - -
103.263 - -
104.0031 - -
103.4219 - -
103.803 - -
103.3582 - -
105.0644 - -
105.24 - -
104.4176 - -
105.3159 - -
105.0841 - -
104.1874 - -
102.4813 - -
101.7527 - -
102.2065 - -
101.2802 - -
102.4247 - -
103.0448 - -
102.6532 - -
102.6 - -
103.4292 - -
102.3571 - -
102.394 - -
102.889 - -
103.6853 - -
103.4994 - -
103.3382 - -
102.6604 - -
103.7786 - -
103.1109 - -
103.9753 - -
104.3051 - -
103.378 - -
104.0742 - -
103.8184 - -
104.1814 - -
102.6942 - -
102.5988 - -
101.5053 - -
101.4801 - -
103.4471 - -
101.981 - -
102.078 - -
102.887 - -
102.2717 - -
102.2614 - -
103.2726 - -
103.7878 - -
104.0764 - -
105.0517 - -
104.5849 - -
104.0687 - -
103.1019 - -
103.0588 - -
102.6753 - -
103.0334 - -
104.2657 - -
104.3812 - -
104.1077 - -
103.168 - -
102.9508 - -
102.999 - -
105.0644 - -
105.4861 - -
106.3437 - -
105.5507 - -
106.9623 - -
107.8594 - -
106.5812 - -
106.5122 - -
105.9456 - -
106.2023 - -
106.681 - -
105.2239 - -
106.1364 - -
104.9957 - -
105.2047 - -
106.2375 - -
105.1781 - -
104.1351 - -
104.2144 - -
104.7813 - -
103.6747 - -
103.7478 - -
104.2279 - -
104.4136 - -
104.7191 - -
103.8443 - -
104.4576 - -
104.6315 - -
105.0214 - -
104.334 - -
103.9085 - -
104.2251 - -
103.4841 - -
102.6549 - -
102.2058 - -
103.9135 - -
103.2701 - -
103.7771 - -
104.3179 - -
104.7641 - -
103.7079 - -
104.4833 - -
103.5656 - -
102.9798 - -
103.0481 - -
101.486 - -
103.2949 - -
103.7725 - -
104.2519 - -
104.439 - -
104.9818 - -
106.0177 - -
105.0706 - -
105.0586 - -
105.5555 - -
105.4252 - -
106.3514 - -
107.6464 - -
106.7149 - -
106.4193 - -
105.6136 - -
104.2981 - -
104.6323 - -
106.6539 - -
106.0427 - -
106.7581 - -
105.9497 - -
105.3005 - -
106.4374 - -
107.4981 - -
106.8513 - -
106.0511 - -
106.1692 - -
106.5866 - -
106.8917 - -
106.3403 - -
106.4248 - -
107.9466 - -
106.7174 - -
106.5244 - -
106.585 - -
106.7519 - -
105.3798 - -
105.5267 - -
107.4396 - -
106.1524 - -
106.313 - -
106.5106 - -
106.057 - -
106.8729 - -
106.8537 - -
106.4292 - -
106.9381 - -
107.0908 - -
106.2959 - -
107.986 - -
106.8385 - -
106.4037 - -
105.4729 - -
105.969 - -
104.3828 - -
103.931 - -
104.9252 - -
104.8832 - -
104.9861 - -
107.1642 - -
108.4164 - -
107.8043 - -
106.8282 - -
106.2057 - -
106.0672 - -
104.6465 - -
106.4108 - -
104.8907 - -
105.1369 - -
104.6967 - -
105.0921 - -
104.45 - -
105.6943 - -
104.2785 - -
105.0259 - -
104.3212 - -
103.4881 - -
102.322 - -
103.6612 - -
104.0148 - -
104.2568 - -
103.6455 - -
103.4406 - -
104.5234 - -
106.3902 - -
106.1612 - -
105.1082 - -
105.1483 - -
105.3576 - -
105.8245 - -
106.6397 - -
105.5383 - -
108.3581 - -
107.8422 - -
107.1996 - -
106.9306 - -
105.7564 - -
105.7387 - -
106.2049 - -
105.0266 - -
104.7921 - -
105.9222 - -
105.832 - -
105.2486 - -
105.6091 - -
104.9999 - -
105.0777 - -
104.6976 - -
105.4037 - -
105.1525 - -
105.8528 - -
105.787 - -
105.1139 - -
105.69 - -
105.8856 - -
105.8796 - -
104.6169 - -
105.9171 - -
105.0683 - -
104.7448 - -
106.0439 - -
106.9698 - -
105.3693 - -
105.3058 - -
105.5168 - -
104.6679 - -
104.9217 - -
104.3106 - -
105.1435 - -
104.847 - -
106.46 - -
106.3709 - -
105.6701 - -
106.1389 - -
105.427 - -
105.9885 - -
107.4787 - -
106.7097 - -
105.7317 - -
106.9519 - -
106.3918 - -
105.4203 - -
105.9348 - -
104.8567 - -
104.6919 - -
104.6247 - -
103.6356 - -
104.0746 - -
104.8304 - -
103.8162 - -
103.839 - -
104.0247 - -
103.5122 - -
104.6616 - -
105.0745 - -
105.6753 - -
106.1377 - -
105.0475 - -
104.0822 - -
104.4163 - -
104.5151 - -
104.8204 - -
104.5213 - -
104.583 - -
104.83 - -
104.967 - -
103.7702 - -
104.1865 - -
102.4495 - -
103.3331 - -
102.2172 - -
103.0924 - -
102.2209 - -
102.2953 - -
102.2369 - -
102.7013 - -
101.9119 - -
101.2854 - -
102.1639 - -
103.1354 - -
102.3121 - -
102.5968 - -
103.0115 - -
102.7561 - -
101.3956 - -
102.5246 - -
101.4753 - -
103.3232 - -
104.1494 - -
103.5624 - -
103.203 - -
104.6943 - -
103.8937 - -
103.3199 - -
103.5858 - -
103.1716 - -
103.4209 - -
101.1323 - -
101.4552 - -
100.8601 - -
101.5869 - -
102.133 - -
102.4335 - -
103.7117 - -
104.4913 - -
105.6775 - -
105.4855 - -
104.9937 - -
105.5601 - -
105.3543 - -
104.4567 - -
103.8862 - -
104.4607 - -
104.061 - -
103.5965 - -
104.503 - -
105.2414 - -
103.9465 - -
102.4435 - -
102.2646 - -
103.3382 - -
102.2645 - -
103.4332 - -
102.8882 - -
102.5034 - -
102.3014 - -
101.4577 - -
102.2853 - -
102.6375 - -
102.6078 - -
103.4004 - -
102.8049 - -
102.4837 - -
105.0332 - -
103.6975 - -
103.4056 - -
102.4505 - -
102.1276 - -
102.5874 - -
102.849 - -
104.1106 - -
104.0057 - -
104.1901 - -
104.8771 - -
104.8885 - -
105.2078 - -
103.7435 - -
104.5338 - -
104.0438 - -
104.9192 - -
105.4072 - -
105.4805 - -
105.228 - -
104.7598 - -
105.3206 - -
106.5828 - -
105.755 - -
104.9083 - -
104.4671 - -
104.2324 - -
102.6257 - -
103.6564 - -
102.6945 - -
104.3311 - -
103.5951 - -
104.0435 - -
102.813 - -
103.6824 - -
104.1755 - -
104.1018 - -
103.8008 - -
103.2 - -
104.3222 - -
104.1838 - -
103.4126 - -
104.8231 - -
104.2795 - -
102.986 - -
103.7857 - -
103.644 - -
104.5925 - -
103.9054 - -
104.4199 - -
103.48 - -
104.6721 - -
103.7745 - -
104.5287 - -
104.7338 - -
103.2264 - -
105.2408 - -
104.5763 - -
104.3948 - -
104.6166 - -
104.1655 - -
104.7176 - -
105.3508 - -
104.1047 - -
103.0763 - -
104.501 - -
103.9407 - -
104.2052 - -
104.4118 - -
104.1435 - -
103.4427 - -
103.5202 - -
104.6733 - -
103.2959 - -
103.7862 - -
102.1598 - -
102.0729 - -
102.4628 - -
102.3522 - -
103.627 - -
103.3729 - -
102.4673 - -
102.4299 - -
102.6658 - -
102.2394 - -
102.8475 - -
102.3265 - -
103.1857 - -
103.2231 - -
103.648 - -
102.9138 - -
102.3644 - -
101.5265 - -
100.9218 - -
101.2381 - -
100.8979 - -
100.7803 - -
99.6017 - -
100.0991 - -
100.7629 - -
101.094 - -
101.1298 - -
101.6226 - -
101.4233 - -
102.2757 - -
100.9524 - -
100.9966 - -
101.2432 - -
100.8869 - -
102.5109 - -
101.8917 - -
103.7582 - -
102.6092 - -
101.8412 - -
102.8903 - -
101.941 - -
100.5633 - -
99.6181 - -
100.4054 - -
101.4123 - -
101.6758 - -
102.1958 - -
102.7783 - -
102.4008 - -
102.4906 - -
102.4079 - -
103.17 - -
102.9282 - -
102.8097 - -
102.5134 - -
102.483 - -
102.5432 - -
102.8416 - -
103.0909 - -
101.5588 - -
103.6595 - -
104.7445 - -
104.2642 - -
104.2525 - -
103.583 - -
104.553 - -
105.391 - -
104.5751 - -
104.0518 - -
103.382 - -
104.0022 - -
104.0098 - -
103.4655 - -
103.6787 - -
103.8072 - -
103.3156 - -
103.9716 - -
103.7621 - -
103.2252 - -
102.6811 - -
102.8912 - -
103.4575 - -
102.7706 - -
102.6106 - -
101.1791 - -
102.3456 - -
101.1692 - -
101.1448 - -
100.2772 - -
99.7697 - -
99.5931 - -
99.8918 - -
100.3034 - -
99.0022 - -
98.8137 - -
100.2721 - -
100.357 - -
99.8132 - -
99.6934 - -
100.3524 - -
101.4197 - -
100.9657 - -
101.346 - -
101.6467 - -
102.3038 - -
102.2062 - -
101.6316 - -
101.1278 - -
102.7238 - -
101.9076 - -
102.879 - -
102.4422 - -
101.9611 - -
102.0402 - -
102.918 - -
101.7264 - -
101.9927 - -
100.0065 - -
99.1281 - -
100.0513 - -
101.0485 - -
101.4071 - -
101.3246 - -
101.4875 - -
100.4725 - -
99.9299 - -
101.669 - -
100.4549 - -
100.3138 - -
101.2187 - -
101.1357 - -
101.776 - -
102.2901 - -
101.2735 - -
101.1095 - -
100.8321 - -
100.9701 - -
101.6034 - -
101.7205 - -
101.6774 - -
101.2177 - -
102.397 - -
102.5806 - -
103.3694 - -
102.0474 - -
102.1036 - -
101.6497 - -
102.8294 - -
102.3282 - -
101.4664 - -
101.1939 - -
101.8625 - -
102.9985 - -
102.7876 - -
101.138 - -
102.1488 - -
102.0789 - -
102.2901 - -
101.5531 - -
102.1897 - -
102.5957 - -
104.033 - -
104.122 - -
103.9145 - -
103.5507 - -
103.4775 - -
103.7397 - -
102.9937 - -
102.5763 - -
103.8433 - -
103.0427 - -
101.4556 - -
101.3528 - -
101.9096 - -
102.4751 - -
101.8269 - -
101.3147 - -
100.8092 - -
101.9798 - -
102.4221 - -
103.438 - -
103.5673 - -
103.8457 - -
103.6031 - -
103.0202 - -
103.8603 - -
104.2768 - -
103.5516 - -
103.488 - -
102.5904 - -
102.8212 - -
103.5331 - -
103.3834 - -
102.8678 - -
102.7552 - -
103.8945 - -
103.2179 - -
104.324 - -
105.6399 - -
105.7619 - -
104.7945 - -
104.2881 - -
104.3596 - -
105.3698 - -
104.5177 - -
103.6168 - -
104.2499 - -
103.643 - -
104.2307 - -
103.303 - -
104.0248 - -
105.1488 - -
105.495 - -
105.2813 - -
104.7443 - -
103.767 - -
103.395 - -
104.2004 - -
104.5923 - -
105.283 - -
104.8666 - -
103.829 - -
104.9849 - -
105.2703 - -
105.0519 - -
105.1959 - -
105.5044 - -
105.4641 - -
104.6567 - -
104.4554 - -
105.6721 - -
105.1704 - -
104.4786 - -
105.0427 - -
103.9453 - -
104.6842 - -
105.4981 - -
104.6287 - -
104.1676 - -
103.3822 - -
105.1663 - -
105.0872 - -
103.7055 - -
104.3632 - -
103.0539 - -
104.1671 - -
106.9853 - -
106.1025 - -
105.1395 - -
104.6689 - -
105.8673 - -
106.8184 - -
105.4408 - -
105.0596 - -
105.3442 - -
105.9923 - -
105.6005 - -
106.1492 - -
105.2456 - -
104.9556 - -
103.7005 - -
105.1211 - -
105.8485 - -
104.7129 - -
106.0602 - -
105.265 - -
106.0073 - -
107.2154 - -
106.0691 - -
106.4307 - -
105.9384 - -
106.937 - -
105.3932 - -
106.168 - -
106.3327 - -
106.6227 - -
106.3371 - -
105.8755 - -
105.1105 - -
104.5252 - -
105.4567 - -
105.215 - -
103.5273 - -
103.237 - -
104.3265 - -
105.5341 - -
106.4774 - -
106.8473 - -
105.3616 - -
106.8511 - -
105.2387 - -
103.1251 - -
102.1693 - -
102.6114 - -
102.8361 - -
103.097 - -
103.1817 - -
103.745 - -
104.3955 - -
104.2985 - -
103.876 - -
102.4977 - -
102.542 - -
100.487 - -
101.8685 - -
101.8272 - -
101.1838 - -
100.2911 - -
99.6967 - -
100.0993 - -
100.5424 - -
99.0112 - -
97.9497 - -
98.0691 - -
97.8102 - -
97.2363 - -
98.1902 - -
98.397 - -
97.4031 - -
97.8682 - -
97.4265 - -
97.736 - -
99.035 - -
99.4213 - -
98.96 - -
99.357 - -
99.2956 - -
98.5887 - -
98.3627 - -
97.8636 - -
98.1649 - -
99.5767 - -
99.5388 - -
98.4632 - -
98.9257 - -
100.7047 - -
100.0771 - -
100.2752 - -
101.7029 - -
101.0972 - -
101.0774 - -
100.657 - -
101.2744 - -
101.3372 - -
102.3582 - -
101.4647 - -
100.6564 - -
100.1629 - -
100.4868 - -
101.0819 - -
99.9071 - -
100.5342 - -
100.1869 - -
100.648 - -
100.6228 - -
101.1321 - -
100.5888 - -
100.5575 - -
101.9333 - -
102.7036 - -
102.0977 - -
102.819 - -
102.9254 - -
102.4494 - -
102.8515 - -
103.1824 - -
102.0796 - -
102.0807 - -
102.889 - -
103.8716 - -
102.5435 - -
103.1732 - -
101.6225 - -
101.7662 - -
102.3752 - -
102.3182 - -
102.4999 - -
102.331 - -
102.3602 - -
102.8948 - -
100.9212 - -
101.8563 - -
102.0972 - -
103.3843 - -
102.4441 - -
102.6893 - -
101.7835 - -
101.5013 - -
102.7634 - -
102.0061 - -
101.8155 - -
102.1305 - -
102.8167 - -
103.1393 - -
103.7524 - -
102.6205 - -
101.6514 - -
100.6122 - -
101.3037 - -
100.1497 - -
101.3995 - -
101.1531 - -
101.1525 - -
101.7056 - -
100.98 - -
101.5966 - -
101.8929 - -
102.9421 - -
101.8044 - -
101.9442 - -
102.7437 - -
102.1099 - -
101.9528 - -
103.1545 - -
102.2394 - -
102.9007 - -
102.7398 - -
101.4438 - -
101.0563 - -
99.9037 - -
100.5408 - -
100.3815 - -
101.4116 - -
101.2904 - -
101.8513 - -
101.1837 - -
101.7602 - -
102.0288 - -
103.4195 - -
103.3337 - -
104.0539 - -
101.836 - -
102.5937 - -
101.4321 - -
101.1973 - -
101.5426 - -
102.0328 - -
102.1679 - -
102.4905 - -
102.3453 - -
101.6413 - -
101.3368 - -
103.0192 - -
101.2547 - -
100.2378 - -
98.9374 - -
100.3036 - -
99.2891 - -
100.1059 - -
100.232 - -
99.6167 - -
99.1906 - -
100.0296 - -
100.1664 - -
99.3979 - -
99.4421 - -
99.2599 - -
100.7285 - -
98.6952 - -
99.6898 - -
98.1222 - -
100.18 - -
100.7649 - -
100.9021 - -
100.676 - -
101.2102 - -
101.3404 - -
100.5654 - -
101.9624 - -
101.7193 - -
102.4537 - -
100.937 - -
100.5482 - -
99.2307 - -
98.5998 - -
100.2931 - -
101.2511 - -
100.4448 - -
99.4108 - -
100.4985 - -
100.4687 - -
100.2118 - -
100.4495 - -
101.1436 - -
101.9307 - -
101.3724 - -
101.5104 - -
102.2176 - -
101.8545 - -
102.8235 - -
101.7979 - -
100.9386 - -
102.5653 - -
101.7368 - -
102.8734 - -
102.683 - -
102.3738 - -
101.0755 - -
100.7181 - -
101.1797 - -
102.024 - -
102.3318 - -
101.0004 - -
100.7822 - -
100.3153 - -
101.0868 - -
101.5029 - -
101.5955 - -
100.5004 - -
101.8214 - -
101.6305 - -
101.521 - -
100.3444 - -
99.9618 - -
99.8405 - -
100.043 - -
99.4628 - -
99.2126 - -
99.3253 - -
98.5763 - -
99.183 - -
99.6904 - -
99.6644 - -
100.079 - -
99.4649 - -
98.2603 - -
98.6356 - -
98.9964 - -
98.7492 - -
99.0137 - -
98.3176 - -
98.6136 - -
97.9854 - -
98.5255 - -
98.2767 - -
99.7665 - -
99.0859 - -
98.4826 - -
99.703 - -
100.005 - -
100.6498 - -
101.2142 - -
100.5971 - -
100.8636 - -
101.0022 - -
101.301 - -
100.284 - -
99.6687 - -
100.3401 - -
98.9112 - -
98.3661 - -
99.3924 - -
100.2244 - -
98.5387 - -
99.1575 - -
98.639 - -
98.7602 - -
99.0617 - -
98.8392 - -
99.3439 - -
98.0824 - -
98.1542 - -
98.3586 - -
97.1922 - -
98.7232 - -
97.795 - -
97.8636 - -
97.3825 - -
96.8945 - -
96.0753 - -
96.9432 - -
96.5748 - -
95.8234 - -
94.8869 - -
95.3515 - -
94.1807 - -
95.1805 - -
95.004 - -
95.5762 - -
95.3755 - -
94.4717 - -
95.3916 - -
95.5307 - -
95.689 - -
94.9261 - -
96.2579 - -
95.1167 - -
96.1982 - -
97.2084 - -
98.3466 - -
99.2181 - -
98.9546 - -
99.1462 - -
99.1778 - -
99.1128 - -
99.3282 - -
99.4706 - -
99.8866 - -
101.5516 - -
101.9018 - -
101.8754 - -
101.697 - -
101.1506 - -
99.6323 - -
101.2145 - -
101.5575 - -
102.0281 - -
101.7578 - -
101.8141 - -
98.7895 - -
97.9719 - -
99.5955 - -
98.2114 - -
100.1355 - -
99.9511 - -
100.1351 - -
100.5563 - -
101.6406 - -
101.5571 - -
100.0804 - -
99.9135 - -
99.9245 - -
98.5183 - -
98.1041 - -
96.7306 - -
97.6027 - -
97.0818 - -
97.1617 - -
98.0731 - -
97.519 - -
97.8396 - -
97.1727 - -
96.2839 - -
98.6961 - -
98.1311 - -
97.6299 - -
98.4022 - -
98.9586 - -
98.263 - -
98.5349 - -
99.2234 - -
99.5043 - -
98.713 - -
97.9627 - -
97.8186 - -
97.5682 - -
99.2149 - -
98.9581 - -
98.5662 - -
97.4458 - -
97.8885 - -
96.9736 - -
97.8336 - -
97.666 - -
98.7787 - -
99.5957 - -
100.1678 - -
100.5179 - -
100.8395 - -
100.8291 - -
100.8224 - -
100.1273 - -
99.3259 - -
101.3107 - -
101.1033 - -
101.5626 - -
101.4828 - -
102.7971 - -
101.6535 - -
101.7415 - -
100.1403 - -
100.1283 - -
101.0323 - -
101.0115 - -
99.3351 - -
100.62 - -
99.9983 - -
99.7633 - -
99.2918 - -
100.0911 - -
101.6092 - -
101.8095 - -
100.3037 - -
100.8912 - -
100.1525 - -
101.208 - -
99.7197 - -
100.3488 - -
100.9668 - -
100.6129 - -
100.1333 - -
101.1501 - -
100.5074 - -
99.832 - -
98.7495 - -
99.6194 - -
99.8626 - -
100.6788 - -
101.2303 - -
100.0807 - -
100.0266 - -
101.1212 - -
101.9476 - -
101.8679 - -
103.0377 - -
102.1464 - -
101.6851 - -
102.2843 - -
101.9318 - -
100.9198 - -
100.5793 - -
101.8288 - -
100.8734 - -
100.8572 - -
101.078 - -
101.1537 - -
101.0947 - -
99.5994 - -
99.6743 - -
98.9219 - -
100.2315 - -
100.7258 - -
99.5201 - -
98.6375 - -
99.4853 - -
98.9241 - -
100.0113 - -
100.1383 - -
99.6571 - -
101.7901 - -
100.6488 - -
100.12 - -
101.3751 - -
100.602 - -
100.5549 - -
101.1079 - -
101.6134 - -
100.5149 - -
100.0874 - -
99.7525 - -
99.3982 - -
99.1298 - -
98.709 - -
98.5239 - -
97.8172 - -
99.8302 - -
99.1907 - -
99.8348 - -
99.0832 - -
98.151 - -
98.2479 - -
97.9959 - -
97.7354 - -
95.8412 - -
94.181 - -
95.4565 - -
96.3621 - -
94.602 - -
97.7534 - -
97.0443 - -
