# Supplementary material for: The hinge-engineered IgG1-IgG3 hybrid subclass IgGh47 potently enhances Fc-mediated function of anti-streptococcal and SARS-CoV-2 antibodies
Source: Nat Commun. 2024 Apr 27;15:3600. doi: 10.1038/s41467-024-47928-8 (PMC11055898; doi:10.1038/s41467-024-47928-8)
Supplement: Supplementary file 14 — Source data [file 41467_2024_47928_MOESM14_ESM.zip › source data /MD source data fig 2-3/Figure3B.txt]

Salt_Bridge Fab M1_IgG1(r1) M1_IgG1(r2) M1_IgG1(r3) M1_IgG3(r1) M1_IgG3(r2) M1_IgG3(r3) M1_IgGh(r1) M1_IgGh(r2) M1_IgGh(r3)
E44-K58 Fab2 0.38 0.43 0.61 0.79 0.46 0 0 0 0
E46-K65 Fab2 0.95 0.81 0.97 0.97 0.65 0.44 0 0.98 0
E46-R56 Fab2 0 0 0 0 0 0 0.74 0 0
E46-K58 Fab2 0 0 0 0 0 0 0.4 0 0
E76-K127 Fab1 0 0 0 0 0 0 0.48 0 0
