# Supplementary material for: The hinge-engineered IgG1-IgG3 hybrid subclass IgGh47 potently enhances Fc-mediated function of anti-streptococcal and SARS-CoV-2 antibodies
Source: Nat Commun. 2024 Apr 27;15:3600. doi: 10.1038/s41467-024-47928-8 (PMC11055898; doi:10.1038/s41467-024-47928-8)
Supplement: Supplementary file 14 — Source data [file 41467_2024_47928_MOESM14_ESM.zip › source data /MD source data fig 2-3/Figure3A.txt]

Hbond Fab M1_IgG1(r1) M1_IgG1(r2) M1_IgG1(r3) M1_IgG3(r1) M1_IgG3(r2) M1_IgG3(r3) M1_IgGh(r1) M1_IgGh(r2) M1_IgGh(r3)
E44-K58 Fab2 0.46 0.44 0.49 0.79 0.44 0 0 0 0
E46-K65 Fab2 0.79 0.74 0.81 0.84 0.59 0.46 0 0.79 0
Y37-Y59 Fab2 0 0 0 0.65 0.2 0 0 0 0
E166-S251 Fab2 0 0 0 0.47 0.01 0 0 0 0
E46-R56 Fab2 0 0 0 0 0 0.42 0.97 0 0
D176-K103 Fab2 0 0 0 0.01 0.02 0.4 0 0 0
E191-R56 Fab2 0 0 0 0 0 0 0.7 0 0
R39-Y315 Fab2 0 0 0 0 0 0 0 0.56 0
D176-S249 Fab2 0 0 0 0 0 0 0 0.62 0
Q177-S249 Fab2 0 0 0 0 0 0 0 0.57 0
R184-D222 Fab2 0 0 0 0 0 0 0 0.56 0
K126-D54 Fab1 0.42 0 0 0 0 0 0 0 0
K255-D222 Fab1 0.42 0 0 0 0 0 0 0 0
K256-S249 Fab1 0.46 0 0 0 0 0 0 0 0
D116-R56 Fab1 0 0 0.56 0 0 0 0 0 0
L244-N313 Fab1 0 0 0.76 0 0 0 0 0 0
D247-N313 Fab1 0 0 0.83 0 0 0 0 0 0
D247-S314 Fab1 0 0 0.54 0 0 0 0 0 0
K255-D54 Fab1 0 0 0.55 0 0 0 0 0 0
Q90-R87 Fab1 0 0 0 0 0 0.86 0 0 0
D93-R87 Fab1 0 0 0 0 0.01 0.51 0 0 0
E76-K127 Fab1 0 0 0 0 0 0 0.42 0 0
E87-S123 Fab1 0 0 0 0 0 0 0.43 0 0
