# Supplementary material for: The hinge-engineered IgG1-IgG3 hybrid subclass IgGh47 potently enhances Fc-mediated function of anti-streptococcal and SARS-CoV-2 antibodies
Source: Nat Commun. 2024 Apr 27;15:3600. doi: 10.1038/s41467-024-47928-8 (PMC11055898; doi:10.1038/s41467-024-47928-8)
Supplement: Supplementary file 14 — Source data [file 41467_2024_47928_MOESM14_ESM.zip › source data /Fig 1, 4-8 source data/Source data figure 1, 4-8.xlsx]

## Sheet: Fig.1B
Conc. (ug/mL)	IgG1 Ab25			IgG2 Ab25			IgG3 Ab25			IgG4 Ab25			Fc-control
20	92	93.3	92.5	95.2	97.3	96.6	44.3	86.1	88.9	89.4	90.8	92.3	10.5	13.9	3.49
10	91.5	93.9	93.7	92.7	96.3	94	30.4	90	87.4	91.8	93.7	91.3	3.72	5.27	1.43
5	91.1	93.7	91.2	88.3	95.6	93.9	13.1	87.9	71.7	90.2	92.5	91.6	0.71	1.78	0.37
2.5	89.6	93	92.5	80.2	95.6	94.2	9.56	84.4	54.3	81.4	93.5	91.8	0.041	0.15	0.27
1.25	83.6	88.8	88.4	64.8	95	93.4	6.83	2.57	39.4	73.4	88.7	50.5	0.043	0.098	0.27
0.625	79.7	56.4	40.5	45.4	91.3	69.9	3.19	3.03	15.6	44.1	35.6	16.8	0.043	0.11	0.26
	Fig1B
	Y=IgG+bacteria
	X= IgG ug/mL
	n=3

## Sheet: Fig.1c-d
Fig.1c-d	MOP	Xolair			IgG1			IgG2			IgG3			IgG4
Y=Total association	200	34.9	35.97	39.05	79.9	83.4	64.9	62.9	59.6	48.8	90.9	92.1	95.7	66.9	33.15	53.2
n=3	100	24.2	24.09	26.41	62.5	69.5	50.97	44.37	44.99	38.1	84.2	86.2	91.3	45.35	20.91	40.23
	50	14.41	14.91	15.46	42.34	47.73	36.37	21.92	26.92	26.92	71.2	72.5	81.8	28.09	11.98	26.3
	25	8.25	8.47	9.42	23.76	27.74	22.4	12.95	13.08	13.91	64.92	64.46	69.2	16.15	8.09	13.9
	12.5	3.56	4.81	4.37	11.05	14.49	12.05	7	6.8	14.98	52.82	53.16	50.62	10.78	5.99	9.31
		Fig.1c-d
		Y=Total association
		X=MOP

## Sheet: Fig.1E
	Fig 1E
	Y=MOP50
	N=3	Xolair			IgG1			IgG2			IgG3			IgG4
		397.4	388.4	323	65.17	53.21	97.52	127.4	130.5	209.9	11.14	11.36	12.17	112.5	472.6	165.6

## Sheet: Fig.1F
Fig.1F
Y=internalization				Xolair						IgG1						IgG2						IgG3						IgG4
			200	7.55	6.3	5.37	3.49	18.05	21.97	24.5	27.7	29.6	26.38	17.75	36.1	15.5	20.4	15.1	27.5	21.25	21.6	68.3	37.3	44.8	29.81	28.86	52	12.2	19.1	4.45	24.41	9.67	22.9
X=MOP			100	2.31	2.2	2.89	1.11	4.42	3.49	8.57	10.3	11.3	4.08	4.49	9.06	7.7	6.97	7.09	4.44	6	5.2	45.4	22	27.5	9.34	7.32	15	5.53	8.15	3.21	4.06	2.79	6.73
N=6			50	1.26	1.01	1.21	0.62	2.32	1.11	3.87	4.04	5.73	1.15	1.57	2.58	4.42	1.92	2.62	1.69	2.11	1.17	23.1	12.3	12.4	6.6	5.59	2.9	2.5	4.09	1.48	0.85	1.09	2.27
			25	0.73	0.63	1.01	0.37	2.09	0.62	1.7	1.86	2.24	0.56	1.33	1.18	1.91	1.25	1.28	1.79	1.27	0.96	10.7	6.32	8.16	6.49	5.27	1.13	1.1	2.35	1.14	3.02	1.19	1.6
			12.5	0.53	0.22	0.51	0.21	1.33	0.37	1.15	0.85	1.69	0.31	1.05	0.93	1.38	0.66	1.02	0.85	0.83	0.74	4.92	4.42	4.26	5.83	2.99	0.71	1	1.6	1.13	1.17	0.91	0.98

## Sheet: Fig.1G
Fig.1G
N=6
x=MOP
Y=bacterial signal
		MOP	Xolair						IgG1						IgG2						IgG3						IgG4
		200	926	645	631	1316.16	1558.48	834.23	9928	11124	5196	1374.57	1551.29	7815	3823	3108	1414	1374.57	1624.7	1531	29846	37165	66306	1410.86	1624.7	36850	5080	787	2172	1339.22	1277.49	2812
		100	516	553	545	834.23	920.01	668.51	3120	4318	1732	875.05	959.1	3098	1108	1192	757	871.26	894.83	543	15457	21654	32766	1001.14	954.67	20360	1221	595	853	863.72	854.4	651
		50	442	435	423	668.51	678.05	557.05	1042	1419	638	692.14	700.36	589	520	605	515	671.42	697.13	457	7203	7233	14869	863.72	778.94	9239	640	492	538	668.51	678.05	483
		25	376	373	365	557.05	579.42	524.2	520	576	447	576.75	595.72	453	439	455	404	612.9	606.84	447	3716	3933	6017	781.62	706.86	2974	531	468	414	637.32	598.48	473
		12.5	342	345	330	524.2	538.1	506.3	411	426	366	540.37	553.24	411	398	393	387	569.28	543.1	462	1878	1833	1687	713.5	615.31	800	474	478	367	591.97	545.62	465

## Sheet: Fig.1H
Fig.1H
N=6
Y=phagocytosis score
x=mOP			MOP	Control						IgG1						IgG2						IgG3						IgG4
			200	323.174	232.006	246.405	536.862	720.329	151.62	7932.47	9277.42	3372.2	592.852	708.009	5454.87	2404.67	1852.37	690.032	591.752	783.43	714.977	27130	34229	63454.8	624.164	780.343	34970.7	3398.52	260.89	1155.5	678.181	496.944	1470.68
			100	124.872	133.218	143.935	170.767	260.455	82.1433	1950	3001.01	882.8	174.747	293.485	1733.64	491.62	536.281	288.417	164.058	234.982	187.878	13014.8	18665.7	29915.4	294.035	244.396	18486.9	553.723	124.415	343.162	157.629	194.718	245.622
			50	63.6922	64.8585	65.3958	72.8676	111.471	70.9374	441.183	677.289	232.041	81.0496	131.598	190.718	113.984	162.866	138.638	71.1034	110.077	103.602	5128.54	5243.93	12162.8	256.87	177.287	7086.31	179.776	58.9416	141.494	68.4554	99.4699	117.707
			25	31.02	31.5931	34.383	35.7069	66.2277	41.3043	123.552	159.782	100.128	43.7176	65.8866	89.1504	56.8505	59.514	56.1964	55.3449	67.0558	84.7512	2412.43	2535.21	4163.76	205.488	156.923	1624.7	85.7565	37.8612	57.546	72.5907	56.7958	100.276
			12.5	12.1752	16.5945	14.421	18.3994	37.2903	27.7092	45.4155	61.7274	44.103	24.857	39.9993	46.1553	27.86	26.724	57.9726	42.3544	37.2567	83.8068	991.96	974.423	853.959	167.387	89.343	295.28	51.0972	28.6322	34.1677	43.6874	29.1361	79.887

## Sheet: Fig.1I-J
Fig.1I
N=6		MONOCYTES			IgG1 control						IgG3 control						IgG1 Ab25						IgG3 Ab25
	Normalized association=Y				1.027	0.973738	1.0134	1.17925	0.684685	1.1735	1.31397	1.0413	1.01485	1.33255	0.873874	0.8585	1	1	1	1	1	1	0.914898	0.975528	0.956499	2.39858	1.72172	1.0865
					Control IgG1						Control IgG3						Ab25 IgG1						Ab25 IgG3
	Internalization				1.11	1.64	0.29	0.35	1.25	0.89	0.92	1.15	0.31	0.49	0.72	0.88	1.44	2.22	0.28	1.14	3.56	1.1	1.17	4.54	0.52	1.16	1.25	2.16
					IgG1 control						IgG3 control						IgG1						IgG3
	Normalized bact signal				0.684859	0.960199	0.585022	0.991912	0.532848	0.725531	0.873972	0.819542	0.682651	0.809619	0.696654	0.61925	1	1	1	1	1	1	1.72665	1.05422	1.89201	1.20053	1.18118	0.856987
					IgG1 control						IgG3 control						IgG1 Ab25						IgG3 Ab25
	Normalized phagocytosis score				0.684859	0.973061	0.569658	1.16971	0.364833	0.851411	0.873972	0.831716	0.710847	1.07886	0.608788	0.531626	1	1	1	1	1	1	1.72665	1.00864	1.84571	2.87958	2.03367	0.931116
Fig. 1J
		Neutrophils		IgG1 control						IgG3 control						Ab25 IgG1						Ab25 IgG3
	Normalized Association=Y			0.733333	0.40665	0.0839161	0.333333	0.358333	1.11362	1.06667	0.340153	0.524476	0.5	0.520833	1.04261	1	1	1	1	1	1	0.781075	0.712138	2.9337	1.39259	0.842321	0.766301
				IgG1 control						IgG3 control						Ab25 IgG1						Ab25 IgG3
	Internalization			1.99	7.99	13.31	7.14	4.99	8.77	3.04	12.32	12.11	5.22	6.8	7.79	3.23	10.6	21.58	1.04	10.9	9.1	4.95	7.44	21.87	9.67	9.3	6.93
				IgG1 ctrl						IgG3 control						IgG1						IgG3
	Normalized bact signal			0.580289	0.995947	0.334011	0.850053	0.469812	0.752542	0.585022	0.975925	0.356437	0.968031	0.511641	0.71384	1	1	1	1	1	1	1.56959	0.809618	1.48284	3.18197	1.90744	1.26562
				IgG1 control						IgG3 control						IgG1 Ab25						IgG3 Ab25
	Normalized phagocytosis score			0.869346	0.290365	0.672026	0.595014	0.420747	0.838047	1.1857	0.333051	0.681321	0.561366	0.514435	0.744256	1	1	1	1	1	1	2.48536	1.05598	1.22886	1.12747	1.60668	0.969846

## Sheet: Fig.4B
Fig.4B
Antibody binding			CONTROL IGG1				IgG1				IgGh 17aa				IgGh 32 aa				IgGh47 aa				IgGh62aa
Y=IgG binding MFI			27.75	43.32	22.05	19.45	74.59	77.26	64.18	73.19	72.11	88.76	80.16	75.34	73.72	77.25	80.96	74.87	74.51	78.5	71.35	73.04	74.89	42.06	76.02	74.87
X=ug/mL			23.75	20.68	26.34	16.34	67.1	76.63	66.91	71.75	67.87	73.46	76.89	71.31	70.38	68.33	65.72	63.21	76.77	73.09	58.61	56.3	67.01	46.93	67.22	65.57
n=4			13.08	8.95	30.31	28.4	53.89	70.18	59.43	62.74	69.59	70.56	67.72	62.72	61.8	74.16	64.02	52.82	59.57	75.43	63.57	49.49	62.31	46.03	64.35	60.58
			4.49	4.14	21.84	24.39	63.25	57.99	66.79	78.54	55.37	60.49	67.97	55.94	51.5	66.16	58.35	44.27	57.27	59.41	59.57	60.39	53.37	26.81	63.16	58.9

## Sheet: Fig.4C
Fig.4c
Y=total association
X=mop
N=4		MOP	CONTROL IGG1				IgG1 Ab25				IgGh17aa hinge				IgGh 32 aa hinge				IgGh 47aa hinge
		100	58.05	51.88	59.05	53.73	72.16	72.01	89.79	82.54	72.71	71.78	85.24	84.89	76.09	76.94	90.49	85.15	84.87	84.28	91.93	92.61
		50	48.05	41.12	48.97	43.42	59.24	54.21	71.26	69.35	58.47	59.13	76.89	72.96	64.72	69.3	75.42	75.16	77.73	78.8	83.3	88
		25	36.71	34.18	42.35	30.56	50.19	45.96	62.01	46.34	53.7	51.62	66.4	59.55	61.8	55.24	69.89	63.2	70.83	76.77	78.92	78.63
		12.5	22.62	22.54	31.84	18.66	32.3	32.15	40.84	42.97	38.13	33.04	51.5	44.33	46.38	34.86	57.72	53.61	60.41	55.28	72.38	65.26
		6.25	15.91	14.22	20.19	16.36	21.76	21.05	29.96	34.09	25.31	21.34	39.52	39.61	26.26	27.44	38.98	39.36	36.85	40.07	50.93	55.55

## Sheet: Fig.4D
Fig.4D
Y=internalization			MOP	Control IgG1				IgG1 Ab25				IgGh17aa hinge				IgGh 32 aa hinge				IgGh 47aa hinge
X=mop			100	17.81	8.43	15.56	4.37	41.01	39.05	74.58	47.03	42.65	38.52	63.67	51.26	44.2	41.72	72.25	49.89	54.86	50	68.97	60.41
N=4			50	3.78	2.18	6.54	2.44	13.51	12.91	36.53	24.88	16.02	16.59	43.35	25.38	16.87	24.71	36.03	24.88	22.84	27	33.29	30.05
			25	0.98	0.85	3.09	1.43	8.25	5.1	20.98	7.4	11.08	9.19	19.9	11.43	15.47	6.44	22.56	13.68	13.64	13.49	17.84	10.51
			12.5	0.6	0.57	4.09	0.57	3.64	3.11	6.89	6.8	5.95	3.3	10.97	5.72	7.47	2.27	13.22	8.64	7.38	2.63	10.96	6.78
			6.25	0.35	0.55	1.76	0.84	1.88	1.42	4	3.41	1.95	1.77	5.72	4.15	2.3	2.04	5.38	3.97	1.69	1.13	5.17	4.4

[truncated: 27 more sheets: Fig.4E, Fig.4F, Fig.4G, Fig.5B, Fig.5C, Fig.5D, Fig.5E, Fig.5F, Fig.5G, Fig.5H, Fig.5I, Fig.6B, Fig.6C, Fig.6D, Fig.6E, Fig.6F, Fig.6G, Fig.6H, Fig.7A, Fig.7B …]
